# Supplementary material for: Transcriptome Characterization of Gnetum parvifolium Reveals Candidate Genes Involved in Important Secondary Metabolic Pathways of Flavonoids and Stilbenoids
Source: Front Plant Sci. 2016 Mar 4;7:174. doi: 10.3389/fpls.2016.00174 (PMC4778121; doi:10.3389/fpls.2016.00174)
Supplement: Supplementary Table S2 — Read counts and FPKM values of Gnetum parvifolium unigenes. [file Table2.XLSX]

## Sheet: table 2
gene_id	Sample_name	Read_count	FPKM
comp0_c0	Gnet_20	2	0.93
comp0_c1	Gnet_20	18	0.46
comp1000004_c0	Gnet_20	0	0
comp1000040_c0	Gnet_20	3	2.37
comp1000045_c0	Gnet_20	3	0.38
comp1000066_c0	Gnet_20	5	0.42
comp1000082_c0	Gnet_20	5	0.51
comp10000_c0	Gnet_20	9	0.53
comp1000129_c0	Gnet_20	3	0.42
comp10001_c0	Gnet_20	7	0.93
comp1000203_c0	Gnet_20	3	0.43
comp1000212_c0	Gnet_20	1	0.67
comp1000242_c0	Gnet_20	3	2.12
comp1000248_c0	Gnet_20	1	0.32
comp1000297_c0	Gnet_20	4	0.31
comp1000325_c0	Gnet_20	1	0.19
comp1000343_c0	Gnet_20	1	0.58
comp1000363_c0	Gnet_20	2	1.08
comp1000375_c0	Gnet_20	0	0
comp1000383_c0	Gnet_20	4	0.65
comp1000386_c0	Gnet_20	3	0.75
comp10003_c0	Gnet_20	6	1.2
comp1000424_c0	Gnet_20	2	0.65
comp1000442_c0	Gnet_20	1	0.25
comp1000497_c0	Gnet_20	1	0.15
comp10004_c0	Gnet_20	2	0.87
comp1000522_c0	Gnet_20	4	0.46
comp100052_c0	Gnet_20	5	1.66
comp1000539_c0	Gnet_20	4	0.49
comp1000546_c0	Gnet_20	1	0.25
comp1000568_c0	Gnet_20	2	0.3
comp1000574_c0	Gnet_20	0	0
comp1000593_c0	Gnet_20	1	0.22
comp10005_c0	Gnet_20	12	0.62
comp1000613_c0	Gnet_20	1	0.39
comp1000634_c0	Gnet_20	2	0.34
comp1000663_c0	Gnet_20	1	0.17
comp1000676_c0	Gnet_20	3	0.73
comp10006_c0	Gnet_20	1	0.62
comp1000738_c0	Gnet_20	8	0.31
comp1000784_c0	Gnet_20	2	0.34
comp1000839_c0	Gnet_20	3	0.51
comp1000847_c0	Gnet_20	2	0.31
comp1000861_c0	Gnet_20	4	0.83
comp1000908_c0	Gnet_20	2	1.03
comp1000962_c0	Gnet_20	3	0.38
comp1000968_c0	Gnet_20	2	0.31
comp1001011_c0	Gnet_20	1	0.32
comp1001033_c0	Gnet_20	4	0.41
comp1001076_c0	Gnet_20	1	0.13
comp1001082_c0	Gnet_20	1	0.31
comp1001104_c0	Gnet_20	1	0.18
comp1001147_c0	Gnet_20	4	0.45
comp1001158_c0	Gnet_20	5	0.44
comp1001215_c0	Gnet_20	2	0.45
comp1001226_c0	Gnet_20	2	0.46
comp1001255_c0	Gnet_20	1	0.38
comp100132_c0	Gnet_20	25	14.8
comp1001344_c0	Gnet_20	5	0.49
comp1001481_c0	Gnet_20	2	0.54
comp1001580_c0	Gnet_20	1	0.42
comp1001605_c0	Gnet_20	5	0.3
comp1001710_c0	Gnet_20	2	0.32
comp1001717_c0	Gnet_20	0	0
comp1001754_c0	Gnet_20	1	0.69
comp1001761_c0	Gnet_20	4	0.49
comp1001808_c0	Gnet_20	4	0.46
comp1001815_c0	Gnet_20	3	0.62
comp1001866_c0	Gnet_20	2	0.28
comp1001876_c0	Gnet_20	1	0.49
comp1001917_c0	Gnet_20	2	0.18
comp1001936_c0	Gnet_20	3	0.25
comp1001973_c0	Gnet_20	2	0.81
comp1002020_c0	Gnet_20	1	0.73
comp1002081_c0	Gnet_20	2	1.45
comp1002098_c0	Gnet_20	0	0
comp1002174_c0	Gnet_20	3	0.4
comp1002203_c0	Gnet_20	0	0
comp1002213_c0	Gnet_20	2	0.33
comp1002225_c0	Gnet_20	3	0.89
comp1002261_c0	Gnet_20	3	0.73
comp1002269_c0	Gnet_20	1	0.15
comp10022_c0	Gnet_20	8	0.46
comp1002345_c0	Gnet_20	4	0.29
comp1002348_c0	Gnet_20	0	0
comp1002367_c0	Gnet_20	4	1
comp1002387_c0	Gnet_20	3	0.58
comp1002396_c0	Gnet_20	2	0.42
comp1002397_c0	Gnet_20	2	0.71
comp1002438_c0	Gnet_20	3	0.7
comp1002474_c0	Gnet_20	2	1.13
comp1002478_c0	Gnet_20	1	0.69
comp10024_c0	Gnet_20	59	0.8
comp1002504_c0	Gnet_20	2	0.58
comp1002522_c0	Gnet_20	2	0.47
comp1002582_c0	Gnet_20	3	0.47
comp10025_c0	Gnet_20	3	1.28
comp1002618_c0	Gnet_20	4	0.47
comp100265_c0	Gnet_20	178.99	19.6
comp1002660_c0	Gnet_20	2	0.24
comp10026_c0	Gnet_20	2	0.37
comp1002742_c0	Gnet_20	2	0.81
comp1002753_c0	Gnet_20	2	0.91
comp1002759_c0	Gnet_20	2	0.3
comp1002764_c0	Gnet_20	3	0.45
comp1002817_c0	Gnet_20	2	0.36
comp1002820_c0	Gnet_20	1	0.58
comp1002841_c0	Gnet_20	1	0.48
comp1002858_c0	Gnet_20	2	0.36
comp1002862_c0	Gnet_20	5	0.52
comp1002935_c0	Gnet_20	0	0
comp1002961_c0	Gnet_20	2	0.97
comp1003058_c0	Gnet_20	2	1.54
comp1003062_c0	Gnet_20	2	1.49
comp1003107_c0	Gnet_20	6	0.5
comp1003111_c0	Gnet_20	2	0.87
comp1003140_c0	Gnet_20	4	0.69
comp1003176_c0	Gnet_20	1	0.69
comp10031_c0	Gnet_20	3	0.9
comp1003208_c0	Gnet_20	1	0.17
comp1003212_c0	Gnet_20	3	0.55
comp1003255_c0	Gnet_20	2	0.71
comp1003333_c0	Gnet_20	2	1.31
comp1003339_c0	Gnet_20	4	0.8
comp1003375_c0	Gnet_20	1	0.67
comp1003396_c0	Gnet_20	1	0.38
comp10033_c0	Gnet_20	16	0.66
comp1003448_c0	Gnet_20	2	1.21
comp1003510_c0	Gnet_20	1	0.59
comp1003540_c0	Gnet_20	4	0.53
comp1003549_c0	Gnet_20	3	1.65
comp1003605_c0	Gnet_20	4	0.53
comp10036_c0	Gnet_20	6	0.65
comp1003761_c0	Gnet_20	1	0.38
comp1003767_c0	Gnet_20	3	0.93
comp10037_c0	Gnet_20	5	1.05
comp1003852_c0	Gnet_20	4	0.8
comp1003879_c0	Gnet_20	2	0.45
comp1003886_c0	Gnet_20	2	0.45
comp10038_c0	Gnet_20	5	0.71
comp1003901_c0	Gnet_20	2	0.61
comp1003948_c0	Gnet_20	1	0.21
comp1003961_c0	Gnet_20	1	0.35
comp1004030_c0	Gnet_20	2	0.73
comp1004041_c0	Gnet_20	3	0.5
comp1004081_c0	Gnet_20	1	0.4
comp10040_c0	Gnet_20	11	0.61
comp1004157_c0	Gnet_20	2	0.36
comp1004192_c0	Gnet_20	0	0
comp1004202_c0	Gnet_20	0	0
comp1004203_c0	Gnet_20	0	0
comp1004209_c0	Gnet_20	2	0.19
comp1004237_c0	Gnet_20	2	0.84
comp1004255_c0	Gnet_20	1	0.38
comp1004272_c0	Gnet_20	2	1.24
comp1004280_c0	Gnet_20	1	0.44
comp1004288_c0	Gnet_20	3	0.54
comp10042_c0	Gnet_20	2	1.05
comp1004373_c0	Gnet_20	2	1.01
comp1004385_c0	Gnet_20	0	0
comp1004433_c0	Gnet_20	2	1.45
comp1004441_c0	Gnet_20	1	0.4
comp1004477_c0	Gnet_20	3	0.29
comp10044_c0	Gnet_20	12	0.43
comp1004544_c0	Gnet_20	1	0.59
comp1004548_c0	Gnet_20	1	0.71
comp1004553_c0	Gnet_20	1	0.61
comp1004556_c0	Gnet_20	4	0.27
comp1004557_c0	Gnet_20	0	0
comp1004597_c0	Gnet_20	5	0.55
comp1004619_c0	Gnet_20	2	0.69
comp1004638_c0	Gnet_20	1	0.67
comp1004661_c0	Gnet_20	1	0.38
comp1004715_c0	Gnet_20	0	0
comp1004720_c0	Gnet_20	4	0.49
comp1004737_c0	Gnet_20	1	0.43
comp1004739_c0	Gnet_20	0	0
comp1004758_c0	Gnet_20	0	0
comp10047_c0	Gnet_20	4	0.43
comp1004819_c0	Gnet_20	2	0.54
comp1004903_c0	Gnet_20	1	0.37
comp1004_c0	Gnet_20	0	0
comp1005156_c0	Gnet_20	1	0.17
comp10051_c0	Gnet_20	4	0.35
comp100522_c0	Gnet_20	155	24.87
comp1005238_c0	Gnet_20	3	0.5
comp1005266_c0	Gnet_20	1	0.53
comp1005293_c0	Gnet_20	3	0.55
comp1005431_c0	Gnet_20	6	0.43
comp1005437_c0	Gnet_20	2	0.64
comp1005480_c0	Gnet_20	3	1.58
comp1005482_c0	Gnet_20	1	0.4
comp1005484_c0	Gnet_20	1	0.43
comp1005579_c0	Gnet_20	3	0.77
comp10055_c0	Gnet_20	5	1.03
comp1005721_c0	Gnet_20	2	0.89
comp1005727_c0	Gnet_20	2	0.61
comp1005780_c0	Gnet_20	2	0.71
comp10057_c0	Gnet_20	6	0.58
comp1005894_c0	Gnet_20	1	0.16
comp1005924_c0	Gnet_20	1	0.15
comp1005942_c0	Gnet_20	3	0.99
comp1005949_c0	Gnet_20	0	0
comp1005994_c0	Gnet_20	3	0.7
comp1005995_c0	Gnet_20	1	0.53
comp1005_c0	Gnet_20	3	1.14
comp1006017_c0	Gnet_20	3	1.42
comp1006175_c0	Gnet_20	0	0
comp10061_c0	Gnet_20	12	0.52
comp1006210_c0	Gnet_20	3	1.39
comp100626_c0	Gnet_20	93	38.93
comp1006275_c0	Gnet_20	3	0.68
comp1006281_c0	Gnet_20	1	0.69
comp1006299_c0	Gnet_20	0	0
comp1006351_c0	Gnet_20	1	0.37
comp10063_c0	Gnet_20	2	0.52
comp1006407_c0	Gnet_20	2	1.08
comp1006426_c0	Gnet_20	1	0.26
comp1006448_c0	Gnet_20	3	0.28
comp100645_c0	Gnet_20	54	8.51
comp1006470_c0	Gnet_20	2	0.7
comp1006513_c0	Gnet_20	3	0.5
comp1006551_c0	Gnet_20	1	0.64
comp1006581_c0	Gnet_20	5	0.54
comp10065_c0	Gnet_20	15	0.92
comp1006668_c0	Gnet_20	2	0.91
comp100666_c0	Gnet_20	47.58	3.78
comp1006682_c0	Gnet_20	1	0.36
comp10066_c0	Gnet_20	5	1.22
comp10067_c0	Gnet_20	5	0.34
comp1006823_c0	Gnet_20	1	0.47
comp1006908_c0	Gnet_20	2	1.13
comp1006928_c0	Gnet_20	5	0.37
comp100701_c0	Gnet_20	27	15.99
comp1007045_c0	Gnet_20	2	0.22
comp1007070_c0	Gnet_20	0	0
comp1007176_c0	Gnet_20	6	0.38
comp10071_c0	Gnet_20	18	0.4
comp1007204_c0	Gnet_20	4	0.44
comp1007217_c0	Gnet_20	0	0
comp1007232_c0	Gnet_20	3	0.53
comp1007273_c0	Gnet_20	2	0.24
comp10072_c0	Gnet_20	3	1.73
comp1007320_c0	Gnet_20	1	0.17
comp1007375_c0	Gnet_20	3	0.59
comp10073_c0	Gnet_20	1	0.54
comp1007443_c0	Gnet_20	3	0.23
comp1007465_c0	Gnet_20	2	0.69
comp1007535_c0	Gnet_20	3	0.35
comp1007539_c0	Gnet_20	2	0.89
comp10075_c0	Gnet_20	5	1.48
comp1007636_c0	Gnet_20	2	0.6
comp1007657_c0	Gnet_20	3	0.63
comp1007691_c0	Gnet_20	2	0.2
comp10076_c0	Gnet_20	3	0.23
comp1007732_c0	Gnet_20	1	0.54
comp1007747_c0	Gnet_20	3	0.55
comp10077_c0	Gnet_20	4	0.92
comp1007820_c0	Gnet_20	2	0.52
comp1007838_c0	Gnet_20	2	0.39
comp1007_c0	Gnet_20	11	0.61
comp1008000_c0	Gnet_20	3	0.43
comp1008004_c0	Gnet_20	1	0.25
comp1008033_c0	Gnet_20	2	0.44
comp1008057_c0	Gnet_20	3	0.34
comp1008090_c0	Gnet_20	2	1.24
comp1008100_c0	Gnet_20	1	0.67
comp1008155_c0	Gnet_20	1	0.61
comp1008201_c0	Gnet_20	1	0.23
comp1008203_c0	Gnet_20	0	0
comp1008218_c0	Gnet_20	1	0.53
comp1008329_c0	Gnet_20	1	0.34
comp1008375_c0	Gnet_20	0	0
comp100838_c0	Gnet_20	3	0.26
comp1008410_c0	Gnet_20	3	0.68
comp1008411_c0	Gnet_20	1	0.36
comp1008421_c0	Gnet_20	4	0.46
comp1008422_c0	Gnet_20	2	0.67
comp1008449_c0	Gnet_20	1	0.67
comp1008468_c0	Gnet_20	3	0.78
comp1008483_c0	Gnet_20	3	0.72
comp1008489_c0	Gnet_20	4	0.52
comp1008547_c0	Gnet_20	1	0.34
comp1008561_c0	Gnet_20	1	0.29
comp1008562_c0	Gnet_20	2	1.38
comp1008589_c0	Gnet_20	2	0.4
comp10085_c0	Gnet_20	9	0.7
comp1008600_c0	Gnet_20	2	0.47
comp1008668_c0	Gnet_20	2	0.2
comp1008718_c0	Gnet_20	3	0.41
comp1008744_c0	Gnet_20	4	0.48
comp1008789_c0	Gnet_20	1	0.18
comp1008809_c0	Gnet_20	2	0.64
comp1008837_c0	Gnet_20	1	0.42
comp1008866_c0	Gnet_20	3	1.14
comp10088_c0	Gnet_20	12	0.64
comp1008924_c0	Gnet_20	3	0.79
comp1008963_c0	Gnet_20	3	0.36
comp1009003_c0	Gnet_20	2	0.44
comp1009017_c0	Gnet_20	2	1.34
comp1009032_c0	Gnet_20	4	0.26
comp1009033_c0	Gnet_20	1	0.56
comp1009061_c0	Gnet_20	1	0.27
comp1009076_c0	Gnet_20	1	0.79
comp1009077_c0	Gnet_20	2	0.97
comp1009081_c0	Gnet_20	2	1.38
comp1009087_c0	Gnet_20	5	0.6
comp10090_c0	Gnet_20	4	0.27
comp100918_c0	Gnet_20	1357.83	14.94
comp1009238_c0	Gnet_20	2	0.75
comp1009241_c0	Gnet_20	1	0.81
comp1009252_c0	Gnet_20	1	0.53
comp1009255_c0	Gnet_20	2	0.38
comp1009274_c0	Gnet_20	1	0.52
comp10092_c0	Gnet_20	0	0
comp1009318_c0	Gnet_20	2	0.99
comp1009345_c0	Gnet_20	1	0.77
comp1009412_c0	Gnet_20	3	0.69
comp1009473_c0	Gnet_20	2	0.89
comp1009495_c0	Gnet_20	1	0.59
comp1009539_c0	Gnet_20	2	1.58
comp1009614_c0	Gnet_20	0	0
comp1009616_c0	Gnet_20	1	0.75
comp1009623_c0	Gnet_20	3	0.72
comp1009634_c0	Gnet_20	4	0.4
comp1009666_c0	Gnet_20	0	0
comp1009688_c0	Gnet_20	2	0.43
comp1009709_c0	Gnet_20	1	0.73
comp1009792_c0	Gnet_20	1	0.46
comp10097_c0	Gnet_20	1	0.64
comp1009886_c0	Gnet_20	0	0
comp10098_c0	Gnet_20	4	0.7
comp1009936_c0	Gnet_20	1	0.41
comp1009965_c0	Gnet_20	2	0.58
comp1009966_c0	Gnet_20	3	0.62
comp1010009_c0	Gnet_20	2	0.43
comp1010051_c0	Gnet_20	5	0.56
comp1010086_c0	Gnet_20	2	0.56
comp1010093_c0	Gnet_20	1	0.24
comp10100_c0	Gnet_20	0	0
comp1010117_c0	Gnet_20	4	0.35
comp1010151_c0	Gnet_20	5	0.51
comp10101_c0	Gnet_20	4	1.67
comp1010253_c0	Gnet_20	3	2.07
comp1010257_c0	Gnet_20	2	1.03
comp1010264_c0	Gnet_20	1	0.71
comp1010269_c0	Gnet_20	2	0.43
comp1010279_c0	Gnet_20	6	0.44
comp1010310_c0	Gnet_20	2	1.42
comp1010361_c0	Gnet_20	2	0.51
comp10103_c0	Gnet_20	6	0.63
comp1010402_c0	Gnet_20	3	0.45
comp1010407_c0	Gnet_20	0	0
comp1010411_c0	Gnet_20	3	0.66
comp1010415_c0	Gnet_20	0	0
comp1010430_c0	Gnet_20	3	1.26
comp1010431_c0	Gnet_20	3	2.24
comp1010461_c0	Gnet_20	4	0.32
comp1010543_c0	Gnet_20	2	1.58
comp1010544_c0	Gnet_20	1	0.64
comp1010583_c0	Gnet_20	1	0.23
comp1010598_c0	Gnet_20	3	1.1
comp1010616_c0	Gnet_20	0	0
comp1010671_c0	Gnet_20	1	0.5
comp1010712_c0	Gnet_20	1	0.14
comp1010726_c0	Gnet_20	3	0.51
comp10107_c0	Gnet_20	2	1.21
comp1010834_c0	Gnet_20	1	0.71
comp1010839_c0	Gnet_20	0	0
comp1010857_c0	Gnet_20	2	0.42
comp1010934_c0	Gnet_20	3	0.45
comp1010950_c0	Gnet_20	3	0.34
comp1010952_c0	Gnet_20	1	0.79
comp1010964_c0	Gnet_20	3	0.31
comp1010975_c0	Gnet_20	1	0.58
comp1011011_c0	Gnet_20	3	0.23
comp1011028_c0	Gnet_20	1	0.52
comp1011043_c0	Gnet_20	1	0.42
comp1011047_c0	Gnet_20	2	0.25
comp1011052_c0	Gnet_20	3	0.37
comp10110_c0	Gnet_20	1	0.32
comp1011116_c0	Gnet_20	1	0.5
comp1011121_c0	Gnet_20	2	0.49
comp1011157_c0	Gnet_20	0	0
comp1011193_c0	Gnet_20	1	0.81
comp1011229_c0	Gnet_20	4	0.82
comp1011279_c0	Gnet_20	5	0.41
comp101139_c0	Gnet_20	0	0
comp10113_c0	Gnet_20	7	1.26
comp1011482_c0	Gnet_20	1	0.44
comp1011547_c0	Gnet_20	1	0.62
comp10115_c0	Gnet_20	11	0.55
comp1011611_c0	Gnet_20	0	0
comp1011649_c0	Gnet_20	5	0.65
comp101165_c0	Gnet_20	362.99	15.86
comp1011693_c0	Gnet_20	5	0.48
comp1011736_c0	Gnet_20	6	0.43
comp1011741_c0	Gnet_20	4	0.61
comp1011811_c0	Gnet_20	2	0.52
comp1011858_c0	Gnet_20	1	0.69
comp1011865_c0	Gnet_20	0	0
comp1011941_c0	Gnet_20	3	0.7
comp1011991_c0	Gnet_20	6	0.44
comp1011_c0	Gnet_20	29	0.56
comp1012010_c0	Gnet_20	2	0.49
comp101204_c0	Gnet_20	230	21.82
comp1012054_c0	Gnet_20	1	0.75
comp101206_c0	Gnet_20	18	0.64
comp10120_c0	Gnet_20	6	0.56
comp1012146_c0	Gnet_20	3	1.14
comp1012184_c0	Gnet_20	1	0.5
comp10121_c0	Gnet_20	18	1.3
comp1012270_c0	Gnet_20	3	0.79
comp101230_c0	Gnet_20	97	16.16
comp1012337_c0	Gnet_20	2	1.58
comp1012347_c0	Gnet_20	5	0.32
comp1012377_c0	Gnet_20	6	0.32
comp10123_c0	Gnet_20	2	0.52
comp1012426_c0	Gnet_20	2	1.54
comp1012433_c0	Gnet_20	2	0.78
comp1012438_c0	Gnet_20	4	1.1
comp1012512_c0	Gnet_20	3	1.65
comp1012538_c0	Gnet_20	3	1.31
comp1012587_c0	Gnet_20	0	0
comp10126_c0	Gnet_20	5	0.9
comp1012712_c0	Gnet_20	4	0.44
comp1012714_c0	Gnet_20	5	0.31
comp1012733_c0	Gnet_20	2	0.39
comp1012755_c0	Gnet_20	4	0.3
comp1012831_c0	Gnet_20	1	0.28
comp1012845_c0	Gnet_20	1	0.73
comp1012941_c0	Gnet_20	2	0.51
comp1012955_c0	Gnet_20	1	0.54
comp1012980_c0	Gnet_20	2	0.66
comp10129_c0	Gnet_20	10	0.62
comp1013004_c0	Gnet_20	3	0.59
comp1013049_c0	Gnet_20	0	0
comp1013050_c0	Gnet_20	1	0.65
comp1013068_c0	Gnet_20	0	0
comp1013070_c0	Gnet_20	0	0
comp1013076_c0	Gnet_20	2	1.28
comp1013145_c0	Gnet_20	2	0.42
comp1013170_c0	Gnet_20	2	0.41
comp1013182_c0	Gnet_20	7	0.4
comp1013190_c0	Gnet_20	3	0.62
comp1013210_c0	Gnet_20	1	0.61
comp1013239_c0	Gnet_20	4	0.94
comp1013268_c0	Gnet_20	5	0.42
comp101327_c0	Gnet_20	443.98	14.97
comp10132_c0	Gnet_20	7	1.06
comp1013356_c0	Gnet_20	0	0
comp1013422_c0	Gnet_20	3	0.45
comp1013435_c0	Gnet_20	1	0.4
comp1013438_c0	Gnet_20	2	0.51
comp1013440_c0	Gnet_20	2	0.32
comp1013450_c0	Gnet_20	0	0
comp1013463_c0	Gnet_20	0	0
comp1013477_c0	Gnet_20	2	0.85
comp1013526_c0	Gnet_20	2	0.97
comp10136_c0	Gnet_20	9	0.41
comp10137_c0	Gnet_20	4	0.82
comp10138_c0	Gnet_20	16	0.64
comp1013966_c0	Gnet_20	3	0.55
comp1013_c0	Gnet_20	25	0.55
comp1014035_c0	Gnet_20	2	0.58
comp1014042_c0	Gnet_20	5	0.41
comp1014097_c0	Gnet_20	0	0
comp1014098_c0	Gnet_20	0	0
comp10140_c0	Gnet_20	2	0.58
comp1014110_c0	Gnet_20	7	0.38
comp1014117_c0	Gnet_20	2	1.45
comp1014121_c0	Gnet_20	1	0.37
comp1014131_c0	Gnet_20	1	0.29
comp1014174_c0	Gnet_20	2	1.16
comp10141_c0	Gnet_20	18	0.64
comp1014272_c0	Gnet_20	3	0.65
comp10142_c0	Gnet_20	8	0.58
comp1014307_c0	Gnet_20	4	0.28
comp1014423_c0	Gnet_20	2	0.67
comp1014455_c0	Gnet_20	2	1.42
comp1014472_c0	Gnet_20	2	0.51
comp1014473_c0	Gnet_20	3	0.45
comp10144_c0	Gnet_20	5	0.55
comp1014573_c0	Gnet_20	3	0.26
comp10145_c0	Gnet_20	13	0.9
comp101466_c0	Gnet_20	35	18.44
comp1014679_c0	Gnet_20	2	0.85
comp1014684_c0	Gnet_20	1	0.27
comp1014761_c0	Gnet_20	1	0.47
comp1014780_c0	Gnet_20	3	0.51
comp1014792_c0	Gnet_20	2	0.65
comp10147_c0	Gnet_20	4	1.07
comp1014832_c0	Gnet_20	6	0.45
comp1014849_c0	Gnet_20	2	0.54
comp1014885_c0	Gnet_20	2	0.99
comp1014894_c0	Gnet_20	2	0.29
comp10148_c0	Gnet_20	1	0.43
comp1014952_c0	Gnet_20	3	0.85
comp1014971_c0	Gnet_20	1	0.18
comp1014984_c0	Gnet_20	1	0.55
comp10149_c0	Gnet_20	2	1.24
comp1015008_c0	Gnet_20	2	1.38
comp1015015_c0	Gnet_20	2	1.58
comp1015020_c0	Gnet_20	2	0.46
comp1015050_c0	Gnet_20	2	0.7
comp1015056_c0	Gnet_20	2	0.76
comp1015105_c0	Gnet_20	2	0.59
comp1015113_c0	Gnet_20	7	0.27
comp1015187_c0	Gnet_20	1	0.19
comp10151_c0	Gnet_20	1	0.64
comp1015241_c0	Gnet_20	1	0.64
comp1015254_c0	Gnet_20	4	0.45
comp1015285_c0	Gnet_20	7	0.51
comp1015314_c0	Gnet_20	2	0.34
comp1015318_c0	Gnet_20	2	0.79
comp1015368_c0	Gnet_20	1	0.77
comp1015371_c0	Gnet_20	2	0.46
comp1015391_c0	Gnet_20	3	0.95
comp1015398_c0	Gnet_20	2	0.33
comp10153_c0	Gnet_20	16	0.48
comp1015419_c0	Gnet_20	2	1.49
comp1015434_c0	Gnet_20	2	0.61
comp1015435_c0	Gnet_20	1	0.53
comp1015472_c0	Gnet_20	1	0.77
comp1015485_c0	Gnet_20	3	0.39
comp10154_c0	Gnet_20	4	2.26
comp1015507_c0	Gnet_20	0	0
comp101550_c0	Gnet_20	22	4.62
comp1015575_c0	Gnet_20	2	1.24
comp1015576_c0	Gnet_20	3	0.47
comp10155_c0	Gnet_20	7	0.49
comp1015625_c0	Gnet_20	3	0.63
comp1015646_c0	Gnet_20	5	0.2
comp1015712_c0	Gnet_20	3	1.58
comp1015742_c0	Gnet_20	1	0.64
comp1015748_c0	Gnet_20	2	0.66
comp1015770_c0	Gnet_20	1	0.26
comp1015781_c0	Gnet_20	1	0.3
comp1015782_c0	Gnet_20	1	0.19
comp1015835_c0	Gnet_20	3	0.5
comp1015856_c0	Gnet_20	1	0.64
comp1015864_c0	Gnet_20	1	0.53
comp1015904_c0	Gnet_20	2	0.6
comp1015923_c0	Gnet_20	1	0.43
comp1015_c0	Gnet_20	24	0.93
comp1016013_c0	Gnet_20	4	0.34
comp1016019_c0	Gnet_20	2	0.43
comp1016028_c0	Gnet_20	4	0.74
comp1016039_c0	Gnet_20	1	0.79
comp1016069_c0	Gnet_20	1	0.25
comp1016085_c0	Gnet_20	2	0.15
comp10160_c0	Gnet_20	4	0.37
comp1016108_c0	Gnet_20	0	0
comp1016118_c0	Gnet_20	2	0.32
comp1016122_c0	Gnet_20	0	0
comp101619_c0	Gnet_20	2	0.89
comp10161_c0	Gnet_20	1	0.17
comp1016292_c0	Gnet_20	2	0.3
comp1016317_c0	Gnet_20	7	0.5
comp1016397_c0	Gnet_20	2	0.91
comp1016415_c0	Gnet_20	2	0.41
comp1016431_c0	Gnet_20	0	0
comp1016439_c0	Gnet_20	3	0.39
comp1016451_c0	Gnet_20	2	1.45
comp1016530_c0	Gnet_20	2	0.66
comp1016702_c0	Gnet_20	5	0.46
comp1016726_c0	Gnet_20	2	1.08
comp1016748_c0	Gnet_20	2	1.58
comp1016751_c0	Gnet_20	2	0.59
comp1016791_c0	Gnet_20	1	0.28
comp1016848_c0	Gnet_20	2	0.46
comp1016892_c0	Gnet_20	2	0.89
comp10168_c0	Gnet_20	10	0.55
comp1016933_c0	Gnet_20	3	0.4
comp1016934_c0	Gnet_20	1	0.79
comp1016972_c0	Gnet_20	3	0.49
comp101699_c0	Gnet_20	201	12.16
comp1017066_c0	Gnet_20	2	0.51
comp10170_c0	Gnet_20	5	1.63
comp1017171_c0	Gnet_20	1	0.56
comp1017183_c0	Gnet_20	1	0.55
comp1017223_c0	Gnet_20	3	0.42
comp1017232_c0	Gnet_20	7	0.39
comp1017297_c0	Gnet_20	2	0.57
comp1017385_c0	Gnet_20	4	0.91
comp1017391_c0	Gnet_20	3	0.75
comp10173_c0	Gnet_20	3	2.12
comp1017408_c0	Gnet_20	4	0.56
comp101744_c0	Gnet_20	40	32.54
comp1017459_c0	Gnet_20	3	0.39
comp1017528_c0	Gnet_20	3	1.39
comp1017581_c0	Gnet_20	2	0.49
comp1017583_c0	Gnet_20	1	0.67
comp1017584_c0	Gnet_20	2	0.38
comp1017588_c0	Gnet_20	1	0.23
comp10175_c0	Gnet_20	0	0
comp1017602_c0	Gnet_20	2	0.2
comp1017722_c0	Gnet_20	1	0.65
comp1017760_c0	Gnet_20	3	1.03
comp10177_c0	Gnet_20	6	0.9
comp1017866_c0	Gnet_20	7	0.39
comp1017868_c0	Gnet_20	2	1.31
comp1017890_c0	Gnet_20	2	0.41
comp10178_c0	Gnet_20	8	0.5
comp1017902_c0	Gnet_20	3	1.51
comp1017914_c0	Gnet_20	0	0
comp1017972_c0	Gnet_20	3	0.73
comp1018027_c0	Gnet_20	2	0.32
comp10180_c0	Gnet_20	14	0.52
comp1018188_c0	Gnet_20	4	0.75
comp101818_c0	Gnet_20	78.73	5.42
comp10181_c0	Gnet_20	8	0.81
comp1018232_c0	Gnet_20	1	0.35
comp1018244_c0	Gnet_20	3	0.61
comp1018248_c0	Gnet_20	3	0.53
comp1018256_c0	Gnet_20	1	0.42
comp1018295_c0	Gnet_20	1	0.1
comp1018297_c0	Gnet_20	2	0.47
comp10182_c0	Gnet_20	9	1.58
comp1018311_c0	Gnet_20	3	0.8
comp1018350_c0	Gnet_20	1	0.42
comp1018428_c0	Gnet_20	1	0.77
comp1018444_c0	Gnet_20	2	0.18
comp1018489_c0	Gnet_20	1	0.73
comp10184_c0	Gnet_20	1	0.16
comp1018512_c0	Gnet_20	4	0.48
comp1018529_c0	Gnet_20	0	0
comp1018530_c0	Gnet_20	0	0
comp1018532_c0	Gnet_20	1	0.56
comp1018651_c0	Gnet_20	4	0.53
comp1018784_c0	Gnet_20	0	0
comp10187_c0	Gnet_20	7	0.61
comp1018824_c0	Gnet_20	3	0.68
comp1018829_c0	Gnet_20	3	0.55
comp1018838_c0	Gnet_20	1	0.58
comp1018889_c0	Gnet_20	2	0.91
comp1018906_c0	Gnet_20	1	0.48
comp1018955_c0	Gnet_20	2	0.54
comp1018965_c0	Gnet_20	0	0
comp1018984_c0	Gnet_20	1	0.21
comp1019009_c0	Gnet_20	1	0.42
comp1019010_c0	Gnet_20	3	0.57
comp1019068_c0	Gnet_20	0	0
comp1019089_c0	Gnet_20	3	0.99
comp10190_c0	Gnet_20	1	0.5
comp1019110_c0	Gnet_20	2	1.42
comp1019113_c0	Gnet_20	1	0.37
comp101911_c0	Gnet_20	4	2.37
comp1019127_c0	Gnet_20	4	0.39
comp1019142_c0	Gnet_20	4	0.34
comp1019151_c0	Gnet_20	1	0.77
comp1019154_c0	Gnet_20	3	0.99
comp1019188_c0	Gnet_20	2	0.48
comp1019194_c0	Gnet_20	2	0.64
comp1019204_c0	Gnet_20	2	0.73
comp1019234_c0	Gnet_20	1	0.71
comp1019238_c0	Gnet_20	1	0.27
comp1019263_c0	Gnet_20	2	0.99
comp1019313_c0	Gnet_20	3	1.21
comp1019328_c0	Gnet_20	2	1.05
comp10194_c0	Gnet_20	16	0.45
comp1019539_c0	Gnet_20	3	1.96
comp101956_c0	Gnet_20	297	15.39
comp10195_c0	Gnet_20	1	0.15
comp1019679_c0	Gnet_20	2	1.24
comp1019685_c0	Gnet_20	6	0.57
comp10196_c0	Gnet_20	1	0.37
comp1019710_c0	Gnet_20	2	0.66
comp1019731_c0	Gnet_20	1	0.15
comp1019890_c0	Gnet_20	0	0
comp1019921_c0	Gnet_20	2	1.13
comp1019936_c0	Gnet_20	2	0.39
comp1019937_c0	Gnet_20	3	0.61
comp10199_c0	Gnet_20	13	0.51
comp1019_c0	Gnet_20	1	0.75
comp1020003_c0	Gnet_20	0	0
comp10200_c0	Gnet_20	2	0.49
comp1020127_c0	Gnet_20	1	0.58
comp1020135_c0	Gnet_20	4	0.44
comp10201_c0	Gnet_20	4	2.31
comp10202_c0	Gnet_20	36	0.62
comp1020341_c0	Gnet_20	1	0.75
comp1020360_c0	Gnet_20	2	0.61
comp1020406_c0	Gnet_20	2	0.45
comp1020444_c0	Gnet_20	2	1.63
comp1020455_c0	Gnet_20	1	0.53
comp10204_c0	Gnet_20	3	1.62
comp1020567_c0	Gnet_20	2	1.28
comp10205_c0	Gnet_20	6	0.56
comp1020642_c0	Gnet_20	2	1.21
comp1020662_c0	Gnet_20	1	0.52
comp1020704_c0	Gnet_20	1	0.15
comp1020753_c0	Gnet_20	4	0.39
comp1020758_c0	Gnet_20	2	0.69
comp10207_c0	Gnet_20	7	0.76
comp1020869_c0	Gnet_20	1	0.34
comp10208_c0	Gnet_20	4	1.1
comp10209_c0	Gnet_20	1	0.65
comp1021004_c0	Gnet_20	2	0.84
comp1021029_c0	Gnet_20	4	0.41
comp1021087_c0	Gnet_20	2	0.63
comp10210_c0	Gnet_20	7	0.56
comp1021121_c0	Gnet_20	2	0.73
comp1021140_c0	Gnet_20	0	0
comp1021152_c0	Gnet_20	1	0.3
comp10211_c0	Gnet_20	1	0.4
comp1021219_c0	Gnet_20	2	1.63
comp1021223_c0	Gnet_20	2	1.08
comp1021287_c0	Gnet_20	3	0.67
comp102128_c0	Gnet_20	367	9.28
comp10212_c0	Gnet_20	6	0.86
comp1021361_c0	Gnet_20	0	0
comp1021427_c0	Gnet_20	1	0.55
comp1021440_c0	Gnet_20	3	1.21
comp1021476_c0	Gnet_20	1	0.4
comp1021665_c0	Gnet_20	1	0.54
comp1021684_c0	Gnet_20	3	0.63
comp1021736_c0	Gnet_20	2	1.24
comp102177_c0	Gnet_20	794.99	14.15
comp10217_c0	Gnet_20	17	0.74
comp1021871_c0	Gnet_20	2	1.18
comp1021903_c0	Gnet_20	2	0.27
comp1021932_c0	Gnet_20	1	0.62
comp1021995_c0	Gnet_20	0	0
comp10219_c0	Gnet_20	11	0.84
comp1022024_c0	Gnet_20	2	1.08
comp1022115_c0	Gnet_20	7	0.33
comp102213_c0	Gnet_20	108.06	16.58
comp1022145_c0	Gnet_20	2	0.39
comp1022190_c0	Gnet_20	1	0.4
comp10221_c0	Gnet_20	6	0.75
comp1022203_c0	Gnet_20	2	0.7
comp1022242_c0	Gnet_20	2	0.58
comp1022289_c0	Gnet_20	2	1.01
comp10222_c0	Gnet_20	19	0.99
comp10223_c0	Gnet_20	5	0.72
comp1022417_c0	Gnet_20	1	0.71
comp1022474_c0	Gnet_20	1	0.38
comp10224_c0	Gnet_20	1	0.17
comp1022530_c0	Gnet_20	6	0.49
comp10225_c0	Gnet_20	2	0.54
comp1022616_c0	Gnet_20	0	0
comp1022667_c0	Gnet_20	7	0.38
comp1022697_c0	Gnet_20	4	0.74
comp1022701_c0	Gnet_20	1	0.52
comp1022799_c0	Gnet_20	1	0.18
comp1022807_c0	Gnet_20	3	0.36
comp10228_c0	Gnet_20	12	0.5
comp1022929_c0	Gnet_20	0	0
comp1022978_c0	Gnet_20	2	0.84
comp102298_c0	Gnet_20	264	14.33
comp10229_c0	Gnet_20	10	0.91
comp1023062_c0	Gnet_20	0	0
comp1023075_c0	Gnet_20	2	1.01
comp1023077_c0	Gnet_20	1	0.21
comp10230_c0	Gnet_20	4	0.57
comp1023129_c0	Gnet_20	3	0.98
comp1023145_c0	Gnet_20	2	0.36
comp1023212_c0	Gnet_20	3	1.51
comp1023227_c0	Gnet_20	0	0
comp1023255_c0	Gnet_20	2	1.01
comp1023291_c0	Gnet_20	4	0.59
comp102333_c0	Gnet_20	267	10.06
comp1023385_c0	Gnet_20	0	0
comp1023454_c0	Gnet_20	3	0.52
comp1023478_c0	Gnet_20	0	0
comp10234_c0	Gnet_20	4	0.35
comp1023597_c0	Gnet_20	1	0.81
comp10235_c0	Gnet_20	1	0.56
comp1023659_c0	Gnet_20	1	0.73
comp10236_c0	Gnet_20	10	1.17
comp1023789_c0	Gnet_20	0	0
comp1023850_c0	Gnet_20	0	0
comp1023880_c0	Gnet_20	2	0.58
comp10238_c0	Gnet_20	3	0.52
comp1023903_c0	Gnet_20	2	1.42
comp10239_c0	Gnet_20	6	1.12
comp1023_c0	Gnet_20	7	1.7
comp1024052_c0	Gnet_20	3	0.44
comp1024068_c0	Gnet_20	0	0
comp1024076_c0	Gnet_20	1	0.62
comp1024092_c0	Gnet_20	1	0.26
comp1024098_c0	Gnet_20	3	0.85
comp10240_c0	Gnet_20	6	0.79
comp1024107_c0	Gnet_20	2	0.97
comp1024110_c0	Gnet_20	3	0.58
comp1024167_c0	Gnet_20	2	0.99
comp1024189_c0	Gnet_20	1	0.65
comp10241_c0	Gnet_20	12	0.58
comp1024221_c0	Gnet_20	2	0.89
comp1024255_c0	Gnet_20	0	0
comp1024279_c0	Gnet_20	4	0.69
comp1024371_c0	Gnet_20	1	0.5
comp10243_c0	Gnet_20	0	0
comp1024442_c0	Gnet_20	1	0.46
comp1024455_c0	Gnet_20	2	0.3
comp1024462_c0	Gnet_20	5	0.49
comp1024480_c0	Gnet_20	3	0.76
comp1024488_c0	Gnet_20	2	0.91
comp1024511_c0	Gnet_20	1	0.28
comp1024530_c0	Gnet_20	3	0.54
comp10245_c0	Gnet_20	3	0.98
comp1024600_c0	Gnet_20	3	0.73
comp1024625_c0	Gnet_20	2	1.21
comp1024644_c0	Gnet_20	2	1.13
comp10246_c0	Gnet_20	2	0.91
comp1024732_c0	Gnet_20	1	0.21
comp1024772_c0	Gnet_20	1	0.4
comp1024786_c0	Gnet_20	1	0.62
comp1024794_c0	Gnet_20	2	1.18
comp1024799_c0	Gnet_20	0	0
comp1024816_c0	Gnet_20	0	0
comp1024838_c0	Gnet_20	2	0.52
comp1024929_c0	Gnet_20	1	0.38
comp1024930_c0	Gnet_20	2	0.29
comp1024961_c0	Gnet_20	2	0.29
comp1024963_c0	Gnet_20	0	0
comp10249_c0	Gnet_20	6	0.62
comp1025035_c0	Gnet_20	1	0.24
comp1025052_c0	Gnet_20	3	0.47
comp10250_c0	Gnet_20	11	0.68
comp1025152_c0	Gnet_20	1	0.75
comp1025158_c0	Gnet_20	2	1.63
comp1025175_c0	Gnet_20	3	0.6
comp10251_c0	Gnet_20	4	0.86
comp1025215_c0	Gnet_20	2	0.32
comp1025289_c0	Gnet_20	2	0.65
comp102531_c0	Gnet_20	280	13.07
comp1025395_c0	Gnet_20	2	1.42
comp10253_c0	Gnet_20	5	1.58
comp1025400_c0	Gnet_20	3	0.77
comp1025552_c0	Gnet_20	2	0.58
comp1025625_c0	Gnet_20	1	0.45
comp1025707_c0	Gnet_20	3	1.33
comp1025733_c0	Gnet_20	3	1.19
comp1025766_c0	Gnet_20	2	0.81
comp1025769_c0	Gnet_20	0	0
comp1025789_c0	Gnet_20	2	0.3
comp1025822_c0	Gnet_20	1	0.26
comp1025826_c0	Gnet_20	2	0.39
comp1025904_c0	Gnet_20	4	0.4
comp1025976_c0	Gnet_20	0	0
comp1025979_c0	Gnet_20	0	0
comp1025994_c0	Gnet_20	1	0.52
comp1026035_c0	Gnet_20	1	0.31
comp1026078_c0	Gnet_20	1	0.36
comp1026170_c0	Gnet_20	1	0.54
comp1026174_c0	Gnet_20	1	0.59
comp1026235_c0	Gnet_20	2	1.08
comp1026286_c0	Gnet_20	4	0.4
comp10262_c0	Gnet_20	3	0.43
comp102630_c0	Gnet_20	4	1.12
comp1026314_c0	Gnet_20	0	0
comp1026317_c0	Gnet_20	2	0.32
comp1026366_c0	Gnet_20	0	0
comp1026471_c0	Gnet_20	2	1.49
comp1026472_c0	Gnet_20	4	0.28
comp1026496_c0	Gnet_20	3	0.27
comp1026548_c0	Gnet_20	2	0.71
comp10265_c0	Gnet_20	7	0.71
comp1026604_c0	Gnet_20	2	1.31
comp1026620_c0	Gnet_20	3	1.16
comp1026631_c0	Gnet_20	1	0.34
comp1026636_c0	Gnet_20	4	0.54
comp1026686_c0	Gnet_20	2	1.21
comp10266_c0	Gnet_20	6	0.9
comp1026723_c0	Gnet_20	1	0.23
comp1026756_c0	Gnet_20	1	0.33
comp102676_c0	Gnet_20	72.99	18.24
comp1026777_c0	Gnet_20	4	0.37
comp1026807_c0	Gnet_20	2	1.34
comp1026861_c0	Gnet_20	1	0.35
comp1026873_c0	Gnet_20	2	1.24
comp102688_c0	Gnet_20	556	16.1
comp10268_c0	Gnet_20	6	0.24
comp1026_c0	Gnet_20	9	2.34
comp1027003_c0	Gnet_20	3	0.46
comp1027007_c0	Gnet_20	1	0.44
comp10271_c0	Gnet_20	12	0.96
comp1027301_c0	Gnet_20	3	0.86
comp1027307_c0	Gnet_20	1	0.49
comp1027341_c0	Gnet_20	5	0.49
comp1027342_c0	Gnet_20	1	0.16
comp10273_c0	Gnet_20	5	1.17
comp1027400_c0	Gnet_20	5	0.4
comp1027497_c0	Gnet_20	2	0.73
comp1027532_c0	Gnet_20	3	0.59
comp1027560_c0	Gnet_20	2	0.99
comp10275_c0	Gnet_20	4	0.65
comp1027688_c0	Gnet_20	2	1.38
comp10276_c0	Gnet_20	4	0.83
comp1027708_c0	Gnet_20	3	0.33
comp1027729_c0	Gnet_20	2	0.93
comp1027753_c0	Gnet_20	4	0.6
comp1027758_c0	Gnet_20	1	0.53
comp10277_c0	Gnet_20	11	0.5
comp1027807_c0	Gnet_20	0	0
comp1027814_c0	Gnet_20	0	0
comp1027977_c0	Gnet_20	3	0.95
comp10279_c0	Gnet_20	4	1.61
comp1027_c0	Gnet_20	4	0.61
comp1028073_c0	Gnet_20	1	0.16
comp1028087_c0	Gnet_20	2	0.66
comp1028111_c0	Gnet_20	2	0.27
comp1028127_c0	Gnet_20	2	1.16
comp1028179_c0	Gnet_20	4	0.31
comp1028201_c0	Gnet_20	2	0.31
comp1028218_c0	Gnet_20	1	0.55
comp1028232_c0	Gnet_20	0	0
comp10282_c0	Gnet_20	2	0.93
comp10283_c0	Gnet_20	4	0.53
comp1028443_c0	Gnet_20	2	0.72
comp1028456_c0	Gnet_20	1	0.18
comp1028475_c0	Gnet_20	1	0.61
comp1028487_c0	Gnet_20	2	0.33
comp10284_c0	Gnet_20	3	0.26
comp1028516_c0	Gnet_20	2	1.01
comp1028549_c0	Gnet_20	4	0.68
comp1028561_c0	Gnet_20	0	0
comp1028581_c0	Gnet_20	2	0.44
comp1028616_c0	Gnet_20	4	0.34
comp1028749_c0	Gnet_20	4	2.69
comp1028858_c0	Gnet_20	3	0.85
comp1028878_c0	Gnet_20	2	0.55
comp1028962_c0	Gnet_20	3	0.5
comp10289_c0	Gnet_20	10	0.46
comp1028_c0	Gnet_20	2	0.23
comp1029019_c0	Gnet_20	0	0
comp1029027_c0	Gnet_20	0	0
comp1029056_c0	Gnet_20	3	0.59
comp1029057_c0	Gnet_20	2	0.95
comp1029148_c0	Gnet_20	0	0
comp1029150_c0	Gnet_20	0	0
comp1029159_c0	Gnet_20	2	0.44
comp10291_c0	Gnet_20	1	0.24
comp1029306_c0	Gnet_20	6	0.43
comp1029323_c0	Gnet_20	1	0.33
comp1029345_c0	Gnet_20	1	0.62
comp1029347_c0	Gnet_20	1	0.59
comp10293_c0	Gnet_20	19	0.67
comp1029444_c0	Gnet_20	3	0.41
comp1029457_c0	Gnet_20	2	0.34
comp1029486_c0	Gnet_20	3	0.6
comp10294_c0	Gnet_20	4	0.57
comp1029542_c0	Gnet_20	1	0.65
comp1029573_c0	Gnet_20	3	0.67
comp10295_c0	Gnet_20	4	0.73
comp1029621_c0	Gnet_20	2	0.76
comp1029669_c0	Gnet_20	2	0.39
comp1029676_c0	Gnet_20	4	0.53
comp1029696_c0	Gnet_20	2	0.93
comp1029726_c0	Gnet_20	2	0.35
comp1029867_c0	Gnet_20	2	0.27
comp1029896_c0	Gnet_20	3	1.91
comp1029897_c0	Gnet_20	2	0.32
comp1029903_c0	Gnet_20	2	0.46
comp1029918_c0	Gnet_20	2	0.82
comp102_c0	Gnet_20	3	0.81
comp1030047_c0	Gnet_20	4	0.46
comp103006_c0	Gnet_20	213	11.46
comp1030081_c0	Gnet_20	0	0
comp1030083_c0	Gnet_20	5	0.55
comp10300_c0	Gnet_20	4	0.62
comp1030103_c0	Gnet_20	3	1.65
comp1030126_c0	Gnet_20	1	0.39
comp1030134_c0	Gnet_20	1	0.28
comp1030156_c0	Gnet_20	2	0.71
comp1030186_c0	Gnet_20	2	0.26
comp10301_c0	Gnet_20	3	0.29
comp1030232_c0	Gnet_20	1	0.59
comp1030237_c0	Gnet_20	2	1.54
comp1030249_c0	Gnet_20	0	0
comp1030250_c0	Gnet_20	5	0.31
comp1030287_c0	Gnet_20	2	0.42
comp1030331_c0	Gnet_20	4	0.46
comp1030385_c0	Gnet_20	1	0.32
comp10303_c0	Gnet_20	5	0.93
comp1030433_c0	Gnet_20	2	0.48
comp10304_c0	Gnet_20	1	0.39
comp1030563_c0	Gnet_20	1	0.79
comp1030577_c0	Gnet_20	2	0.56
comp1030598_c0	Gnet_20	4	0.61
comp10305_c0	Gnet_20	13	0.75
comp1030630_c0	Gnet_20	0	0
comp1030699_c0	Gnet_20	0	0
comp1030725_c0	Gnet_20	1	0.53
comp1030786_c0	Gnet_20	3	0.74
comp10307_c0	Gnet_20	0	0
comp1030819_c0	Gnet_20	1	0.56
comp1030832_c0	Gnet_20	1	0.24
comp1030839_c0	Gnet_20	1	0.77
comp1030921_c0	Gnet_20	2	0.97
comp1030953_c0	Gnet_20	3	0.55
comp1030979_c0	Gnet_20	3	0.79
comp10309_c0	Gnet_20	27	0.66
comp1030_c0	Gnet_20	15	0.53
comp1031054_c0	Gnet_20	0	0
comp1031057_c0	Gnet_20	2	0.84
comp1031163_c0	Gnet_20	3	1.03
comp103124_c0	Gnet_20	606.01	8.44
comp103126_c0	Gnet_20	348	12.75
comp1031284_c0	Gnet_20	2	0.45
comp1031305_c0	Gnet_20	2	0.51
comp1031375_c0	Gnet_20	2	1.05
comp1031399_c0	Gnet_20	2	1.34
comp1031450_c0	Gnet_20	2	0.26
comp10314_c0	Gnet_20	11	1
comp1031513_c0	Gnet_20	0	0
comp1031522_c0	Gnet_20	3	0.71
comp1031523_c0	Gnet_20	1	0.71
comp1031535_c0	Gnet_20	2	0.31
comp1031551_c0	Gnet_20	1	0.55
comp1031625_c0	Gnet_20	0	0
comp1031636_c0	Gnet_20	1	0.36
comp1031685_c0	Gnet_20	1	0.42
comp1031691_c0	Gnet_20	1	0.17
comp10316_c0	Gnet_20	4	2.26
comp1031730_c0	Gnet_20	3	0.28
comp1031776_c0	Gnet_20	3	0.28
comp10317_c0	Gnet_20	4	3.07
comp10318_c0	Gnet_20	4	1.24
comp1031904_c0	Gnet_20	1.49	0.88
comp1031905_c0	Gnet_20	4	0.37
comp1031912_c0	Gnet_20	0	0
comp1031917_c0	Gnet_20	2	0.89
comp1031919_c0	Gnet_20	1	0.71
comp1031984_c0	Gnet_20	4	0.68
comp1031_c0	Gnet_20	3	0.88
comp1032004_c0	Gnet_20	0	0
comp1032064_c0	Gnet_20	2	0.51
comp10320_c0	Gnet_20	5	0.45
comp103227_c0	Gnet_20	39	8.48
comp1032289_c0	Gnet_20	3	0.39
comp1032319_c0	Gnet_20	3	0.76
comp1032366_c0	Gnet_20	1	0.69
comp1032381_c0	Gnet_20	2	1.18
comp10323_c0	Gnet_20	6	0.51
comp1032431_c0	Gnet_20	1	0.77
comp10324_c0	Gnet_20	6	0.39
comp1032535_c0	Gnet_20	2	0.82
comp1032562_c0	Gnet_20	1	0.37
comp1032582_c0	Gnet_20	1	0.54
comp10325_c0	Gnet_20	6	0.55
comp10326_c0	Gnet_20	11	1.14
comp1032711_c0	Gnet_20	1	0.35
comp1032733_c0	Gnet_20	2	0.38
comp1032736_c0	Gnet_20	5	0.52
comp1032757_c0	Gnet_20	2	0.38
comp10327_c0	Gnet_20	4	1.33
comp1032812_c0	Gnet_20	4	0.62
comp1032834_c0	Gnet_20	0	0
comp1032865_c0	Gnet_20	3	1.01
comp1032883_c0	Gnet_20	1	0.75
comp10328_c0	Gnet_20	4	0.91
comp1032916_c0	Gnet_20	1	0.41
comp1032940_c0	Gnet_20	1	0.53
comp1032961_c0	Gnet_20	1	0.35
comp10329_c0	Gnet_20	10	0.32
comp1033048_c0	Gnet_20	3	1.01
comp10330_c0	Gnet_20	28	0.57
comp10331_c0	Gnet_20	27	0.7
comp1033235_c0	Gnet_20	2	0.34
comp1033266_c0	Gnet_20	2	0.93
comp1033323_c0	Gnet_20	2	0.57
comp1033330_c0	Gnet_20	0	0
comp10333_c0	Gnet_20	6	0.61
comp1033421_c0	Gnet_20	0	0
comp1033450_c0	Gnet_20	1	0.62
comp10334_c0	Gnet_20	31	0.99
comp1033500_c0	Gnet_20	3	0.73
comp1033501_c0	Gnet_20	0	0
comp1033561_c0	Gnet_20	4	0.54
comp1033582_c0	Gnet_20	3	0.6
comp1033677_c0	Gnet_20	1	0.26
comp1033680_c0	Gnet_20	2	0.55
comp10336_c0	Gnet_20	9	0.73
comp1033734_c0	Gnet_20	2	0.55
comp1033746_c0	Gnet_20	3	0.52
comp1033799_c0	Gnet_20	1	0.34
comp1033855_c0	Gnet_20	1	0.55
comp1033939_c0	Gnet_20	0	0
comp1033940_c0	Gnet_20	1	0.19
comp1033955_c0	Gnet_20	2	1.18
comp1034012_c0	Gnet_20	4	0.34
comp1034031_c0	Gnet_20	7	0.47
comp1034080_c0	Gnet_20	1	0.79
comp1034092_c0	Gnet_20	5	0.42
comp1034135_c0	Gnet_20	5	0.47
comp1034208_c0	Gnet_20	0	0
comp1034288_c0	Gnet_20	2	1.1
comp10342_c0	Gnet_20	10	0.5
comp1034312_c0	Gnet_20	1	0.73
comp1034399_c0	Gnet_20	2	1.05
comp1034445_c0	Gnet_20	0	0
comp1034550_c0	Gnet_20	2	0.41
comp1034567_c0	Gnet_20	2	1.05
comp1034626_c0	Gnet_20	0	0
comp1034647_c0	Gnet_20	2	1.58
comp10347_c0	Gnet_20	4.09	1.94
comp1034801_c0	Gnet_20	1	0.73
comp1034817_c0	Gnet_20	4	0.47
comp1034819_c0	Gnet_20	2	0.36
comp1034839_c0	Gnet_20	3	0.4
comp1034841_c0	Gnet_20	3	0.48
comp10348_c0	Gnet_20	6	1.32
comp1034908_c0	Gnet_20	8	0.23
comp1034920_c0	Gnet_20	2	1.18
comp1034959_c0	Gnet_20	1	0.17
comp10349_c0	Gnet_20	13	0.82
comp1035026_c0	Gnet_20	5	0.51
comp103502_c0	Gnet_20	95	42.2
comp1035078_c0	Gnet_20	2	1.42
comp10350_c0	Gnet_20	8	0.43
comp1035121_c0	Gnet_20	4	0.39
comp1035127_c0	Gnet_20	1	0.5
comp1035145_c0	Gnet_20	2	0.75
comp1035163_c0	Gnet_20	1	0.79
comp1035191_c0	Gnet_20	4	0.52
comp10351_c0	Gnet_20	6	2.09
comp1035236_c0	Gnet_20	1	0.59
comp1035260_c0	Gnet_20	1	0.29
comp10352_c0	Gnet_20	18	1.71
comp1035317_c0	Gnet_20	0	0
comp10353_c0	Gnet_20	0	0
comp1035443_c0	Gnet_20	2	0.61
comp1035448_c0	Gnet_20	3	0.89
comp1035517_c0	Gnet_20	0	0
comp1035558_c0	Gnet_20	0	0
comp1035586_c0	Gnet_20	2	0.46
comp1035593_c0	Gnet_20	3	0.84
comp1035617_c0	Gnet_20	3	0.73
comp10356_c0	Gnet_20	7	1.08
comp1035784_c0	Gnet_20	2	0.58
comp10357_c0	Gnet_20	8	2.74
comp1035841_c0	Gnet_20	2	0.81
comp1035864_c0	Gnet_20	2	0.56
comp1035953_c0	Gnet_20	3	1.33
comp10359_c0	Gnet_20	4	0.73
comp1036036_c0	Gnet_20	3	0.93
comp1036039_c0	Gnet_20	3	0.41
comp1036042_c0	Gnet_20	2	1.24
comp1036086_c0	Gnet_20	1	0.59
comp10360_c0	Gnet_20	2	0.34
comp10361_c0	Gnet_20	13	0.55
comp1036207_c0	Gnet_20	2	0.26
comp1036218_c0	Gnet_20	1	0.77
comp103622_c0	Gnet_20	2	0.48
comp1036250_c0	Gnet_20	3	0.9
comp1036275_c0	Gnet_20	2	0.91
comp1036290_c0	Gnet_20	2	0.64
comp1036336_c0	Gnet_20	2	1.01
comp10363_c0	Gnet_20	24	0.45
comp1036435_c0	Gnet_20	0	0
comp1036651_c0	Gnet_20	2	1.49
comp1036664_c0	Gnet_20	5	0.31
comp1036668_c0	Gnet_20	2	0.97
comp1036689_c0	Gnet_20	2	0.7
comp10366_c0	Gnet_20	10	0.63
comp1036762_c0	Gnet_20	0	0
comp1036809_c0	Gnet_20	2	1.42
comp1036925_c0	Gnet_20	7	0.49
comp1037077_c0	Gnet_20	2	0.64
comp1037138_c0	Gnet_20	2	0.93
comp1037147_c0	Gnet_20	2	1.24
comp10371_c0	Gnet_20	1	0.46
comp1037223_c0	Gnet_20	2	0.33
comp1037323_c0	Gnet_20	2	0.93
comp1037368_c0	Gnet_20	6	0.31
comp10373_c0	Gnet_20	2	1.1
comp1037459_c0	Gnet_20	2	0.58
comp1037476_c0	Gnet_20	1	0.54
comp1037626_c0	Gnet_20	2	1.16
comp1037630_c0	Gnet_20	1	0.18
comp10376_c0	Gnet_20	1	0.29
comp1037748_c0	Gnet_20	2	0.59
comp1037751_c0	Gnet_20	2	0.34
comp1037768_c0	Gnet_20	4	0.74
comp1037773_c0	Gnet_20	2	0.43
comp1037781_c0	Gnet_20	2	0.91
comp10378_c0	Gnet_20	5	0.91
comp1037926_c0	Gnet_20	1	0.59
comp1037939_c0	Gnet_20	3	1.65
comp10379_c0	Gnet_20	2	0.42
comp1037_c0	Gnet_20	7	0.42
comp103812_c0	Gnet_20	2	0.36
comp1038193_c0	Gnet_20	1	0.73
comp10381_c0	Gnet_20	6	1.26
comp1038226_c0	Gnet_20	1	0.56
comp1038231_c0	Gnet_20	5	0.58
comp10382_c0	Gnet_20	18	0.66
comp1038412_c0	Gnet_20	3	1.31
comp1038437_c0	Gnet_20	1	0.62
comp10384_c0	Gnet_20	3	0.37
comp1038694_c0	Gnet_20	3	0.76
comp1038719_c0	Gnet_20	1	0.3
comp1038773_c0	Gnet_20	1	0.44
comp1038806_c0	Gnet_20	2	1.34
comp1038841_c0	Gnet_20	5	0.41
comp1038842_c0	Gnet_20	1	0.79
comp1038849_c0	Gnet_20	2	1.38
comp1038869_c0	Gnet_20	2	0.82
comp1038916_c0	Gnet_20	1	0.52
comp1038961_c0	Gnet_20	1	0.71
comp1038985_c0	Gnet_20	3	1.45
comp10389_c0	Gnet_20	8	0.8
comp10390_c0	Gnet_20	2	0.67
comp1039138_c0	Gnet_20	2	1.28
comp10391_c0	Gnet_20	1	0.25
comp1039294_c0	Gnet_20	2	1.31
comp10392_c0	Gnet_20	20	0.39
comp1039316_c0	Gnet_20	1	0.32
comp1039330_c0	Gnet_20	0	0
comp1039384_c0	Gnet_20	2	0.67
comp1039444_c0	Gnet_20	2	1.49
comp1039449_c0	Gnet_20	2	0.67
comp1039453_c0	Gnet_20	1	0.55
comp1039481_c0	Gnet_20	3	0.35
comp1039505_c0	Gnet_20	1	0.42
comp10395_c0	Gnet_20	4	1.78
comp10396_c0	Gnet_20	9	2.63
comp1039885_c0	Gnet_20	3	0.47
comp10398_c0	Gnet_20	7	1.09
comp1039919_c0	Gnet_20	2	0.54
comp1039931_c0	Gnet_20	3	0.52
comp1039951_c0	Gnet_20	1	0.26
comp1039973_c0	Gnet_20	0	0
comp1039_c0	Gnet_20	0	0
comp1040128_c0	Gnet_20	2	1.42
comp1040188_c0	Gnet_20	3	0.4
comp1040197_c0	Gnet_20	2	1.63
comp10401_c0	Gnet_20	6	1
comp10402_c0	Gnet_20	7	0.42
comp1040408_c0	Gnet_20	1	0.61
comp10404_c0	Gnet_20	2	1.13
comp1040630_c0	Gnet_20	2	1.13
comp1040664_c0	Gnet_20	5	0.51
comp10406_c0	Gnet_20	5	0.46
comp1040704_c0	Gnet_20	1	0.54
comp1040821_c0	Gnet_20	1	0.69
comp1040874_c0	Gnet_20	3	1.39
comp10408_c0	Gnet_20	12	0.55
comp1040915_c0	Gnet_20	2	0.63
comp1041001_c0	Gnet_20	3	0.48
comp1041067_c0	Gnet_20	1	0.33
comp10410_c0	Gnet_20	1	0.71
comp10411_c0	Gnet_20	7	0.57
comp1041216_c0	Gnet_20	2	0.25
comp10412_c0	Gnet_20	6	1.27
comp1041304_c0	Gnet_20	0	0
comp1041363_c0	Gnet_20	2	1.05
comp10413_c0	Gnet_20	2	1.16
comp1041545_c0	Gnet_20	3	0.38
comp1041557_c0	Gnet_20	0	0
comp1041789_c0	Gnet_20	2	1.01
comp10417_c0	Gnet_20	22	0.6
comp1041808_c0	Gnet_20	2	0.71
comp1041841_c0	Gnet_20	0	0
comp1041892_c0	Gnet_20	1	0.5
comp1041912_c0	Gnet_20	1	0.06
comp1041992_c0	Gnet_20	3	0.39
comp1041_c0	Gnet_20	3	1.01
comp1042112_c0	Gnet_20	1	0.64
comp1042136_c0	Gnet_20	3	1.39
comp1042164_c0	Gnet_20	1	0.54
comp1042194_c0	Gnet_20	2	1.45
comp104221_c0	Gnet_20	9	6.54
comp10423_c0	Gnet_20	2	1.08
comp1042434_c0	Gnet_20	0	0
comp1042463_c0	Gnet_20	4	0.81
comp104246_c0	Gnet_20	536.09	14.69
comp1042478_c0	Gnet_20	0	0
comp1042482_c0	Gnet_20	4	0.6
comp1042483_c0	Gnet_20	0	0
comp10424_c0	Gnet_20	0	0
comp1042524_c0	Gnet_20	2	0.43
comp1042533_c0	Gnet_20	2	1.63
comp1042550_c0	Gnet_20	3	0.81
comp1042594_c0	Gnet_20	1	0.69
comp10426_c0	Gnet_20	3	0.95
comp1042741_c0	Gnet_20	0	0
comp1042748_c0	Gnet_20	3	0.59
comp10427_c0	Gnet_20	21.23	0.7
comp1042854_c0	Gnet_20	3	0.56
comp1042861_c0	Gnet_20	3	0.41
comp1042866_c0	Gnet_20	3	0.28
comp1042903_c0	Gnet_20	1	0.45
comp1042904_c0	Gnet_20	1	0.28
comp1042951_c0	Gnet_20	6	0.49
comp104304_c0	Gnet_20	181	13.67
comp1043115_c0	Gnet_20	2	1.01
comp1043182_c0	Gnet_20	0	0
comp10431_c0	Gnet_20	0	0
comp1043237_c0	Gnet_20	1	0.4
comp1043262_c0	Gnet_20	4.16	0.26
comp1043305_c0	Gnet_20	0	0
comp1043315_c0	Gnet_20	2	0.39
comp1043340_c0	Gnet_20	2	1.01
comp1043409_c0	Gnet_20	3	0.47
comp1043421_c0	Gnet_20	3	1.58
comp1043429_c0	Gnet_20	1	0.65
comp1043434_c0	Gnet_20	5	0.34
comp1043471_c0	Gnet_20	1	0.24
comp1043570_c0	Gnet_20	2	0.3
comp10435_c0	Gnet_20	5.09	0.42
comp1043650_c0	Gnet_20	3	0.54
comp1043655_c0	Gnet_20	0	0
comp1043667_c0	Gnet_20	6	0.41
comp1043677_c0	Gnet_20	1	0.19
comp1043693_c0	Gnet_20	1	0.43
comp1043763_c0	Gnet_20	0	0
comp10437_c0	Gnet_20	6	0.81
comp1043820_c0	Gnet_20	0	0
comp1043849_c0	Gnet_20	1	0.77
comp1043852_c0	Gnet_20	3	0.7
comp1043866_c0	Gnet_20	2	0.38
comp104389_c0	Gnet_20	0	0
comp10438_c0	Gnet_20	0	0
comp1043_c0	Gnet_20	26	0.79
comp1044038_c0	Gnet_20	1	0.81
comp1044084_c0	Gnet_20	3	1.58
comp10440_c0	Gnet_20	2	0.51
comp1044145_c0	Gnet_20	2	0.3
comp1044238_c0	Gnet_20	1	0.55
comp10442_c0	Gnet_20	15	0.62
comp10443_c0	Gnet_20	4	0.43
comp1044442_c0	Gnet_20	3	1.14
comp1044479_c0	Gnet_20	2	0.93
comp10444_c0	Gnet_20	7	0.79
comp1044516_c0	Gnet_20	4	0.42
comp1044522_c0	Gnet_20	3	0.46
comp1044542_c0	Gnet_20	2	1.05
comp1044598_c0	Gnet_20	4	0.66
comp1044634_c0	Gnet_20	5	0.42
comp1044666_c0	Gnet_20	3	0.45
comp10446_c0	Gnet_20	9	0.41
comp10449_c0	Gnet_20	3	0.25
comp1044_c0	Gnet_20	5	0.87
comp1045074_c0	Gnet_20	3	0.61
comp1045076_c0	Gnet_20	3	0.37
comp1045241_c0	Gnet_20	2	0.41
comp10452_c0	Gnet_20	3	0.39
comp1045460_c0	Gnet_20	3	0.38
comp1045503_c0	Gnet_20	2	0.56
comp1045522_c0	Gnet_20	2	0.41
comp1045561_c0	Gnet_20	1	0.5
comp1045582_c0	Gnet_20	3	0.58
comp10455_c0	Gnet_20	1	0.14
comp1045608_c0	Gnet_20	2	0.99
comp1045636_c0	Gnet_20	3	0.86
comp10456_c0	Gnet_20	10	1.08
comp1045793_c0	Gnet_20	3	0.89
comp10457_c0	Gnet_20	7	1.77
comp1045990_c0	Gnet_20	1	0.79
comp1046073_c0	Gnet_20	1	0.81
comp1046105_c0	Gnet_20	2	0.42
comp10461_c0	Gnet_20	7	0.59
comp1046336_c0	Gnet_20	2	0.48
comp1046363_c0	Gnet_20	2	0.76
comp1046383_c0	Gnet_20	2	0.54
comp1046393_c0	Gnet_20	2	0.58
comp1046469_c0	Gnet_20	0	0
comp1046498_c0	Gnet_20	0	0
comp1046532_c0	Gnet_20	1	0.48
comp10465_c0	Gnet_20	4	1.81
comp1046627_c0	Gnet_20	3	0.35
comp1046689_c0	Gnet_20	1	0.37
comp10466_c0	Gnet_20	4	0.32
comp1046770_c0	Gnet_20	4	0.45
comp1046797_c0	Gnet_20	2	0.41
comp1046815_c0	Gnet_20	1	0.15
comp1046855_c0	Gnet_20	2	0.87
comp1046864_c0	Gnet_20	1	0.53
comp10468_c0	Gnet_20	0	0
comp1046939_c0	Gnet_20	1	0.79
comp10469_c0	Gnet_20	1	0.27
comp1047063_c0	Gnet_20	1	0.18
comp1047074_c0	Gnet_20	0	0
comp1047093_c0	Gnet_20	3	0.51
comp10470_c0	Gnet_20	2	0.71
comp1047148_c0	Gnet_20	3	0.37
comp1047155_c0	Gnet_20	1	0.2
comp1047227_c0	Gnet_20	0	0
comp1047248_c0	Gnet_20	2	1.1
comp10472_c0	Gnet_20	21	0.55
comp10473_c0	Gnet_20	7	0.99
comp1047552_c0	Gnet_20	2	0.85
comp1047632_c0	Gnet_20	2	0.58
comp1047650_c0	Gnet_20	0	0
comp1047762_c0	Gnet_20	3	1.28
comp10477_c0	Gnet_20	4	0.27
comp1047913_c0	Gnet_20	1	0.33
comp1047953_c0	Gnet_20	1	0.25
comp1048047_c0	Gnet_20	3	0.57
comp1048061_c0	Gnet_20	1	0.23
comp10480_c0	Gnet_20	14	0.63
comp104820_c0	Gnet_20	35	23.5
comp10482_c0	Gnet_20	2	1.11
comp1048338_c0	Gnet_20	4	0.34
comp1048346_c0	Gnet_20	2	0.22
comp10483_c0	Gnet_20	11	0.57
comp1048404_c0	Gnet_20	3	0.42
comp1048497_c0	Gnet_20	3	0.65
comp1048508_c0	Gnet_20	3	0.54
comp10485_c0	Gnet_20	0	0
comp1048682_c0	Gnet_20	3	0.79
comp1048709_c0	Gnet_20	1	0.46
comp1048725_c0	Gnet_20	3	0.52
comp1048759_c0	Gnet_20	1	0.37
comp10487_c0	Gnet_20	11	0.64
comp1048823_c0	Gnet_20	1	0.5
comp1048885_c0	Gnet_20	2	0.32
comp104908_c0	Gnet_20	12	9.49
comp1049098_c0	Gnet_20	3	0.55
comp10490_c0	Gnet_20	2	0.47
comp10491_c0	Gnet_20	11	0.82
comp1049246_c0	Gnet_20	0	0
comp1049303_c0	Gnet_20	2	0.6
comp1049324_c0	Gnet_20	2	0.56
comp1049327_c0	Gnet_20	1	0.38
comp1049346_c0	Gnet_20	1	0.44
comp1049536_c0	Gnet_20	1	0.71
comp10495_c0	Gnet_20	27.94	0.49
comp10496_c0	Gnet_20	2	0.37
comp1049813_c0	Gnet_20	0	0
comp1049828_c0	Gnet_20	2	0.52
comp1049839_c0	Gnet_20	2	0.99
comp1050132_c0	Gnet_20	1	0.34
comp10501_c0	Gnet_20	4	0.45
comp10505_c0	Gnet_20	10	0.63
comp1050603_c0	Gnet_20	3	1.42
comp1050606_c0	Gnet_20	3	1.33
comp1050616_c0	Gnet_20	1	0.56
comp1050720_c0	Gnet_20	2	0.71
comp1050760_c0	Gnet_20	3	1.39
comp1050797_c0	Gnet_20	2	0.41
comp1050816_c0	Gnet_20	0	0
comp1050839_c0	Gnet_20	3	0.74
comp10508_c0	Gnet_20	3	0.31
comp1050984_c0	Gnet_20	1	0.33
comp1051042_c0	Gnet_20	1	0.49
comp1051240_c0	Gnet_20	0	0
comp10512_c0	Gnet_20	8	1.5
comp1051377_c0	Gnet_20	4	0.37
comp1051394_c0	Gnet_20	1	0.23
comp10513_c0	Gnet_20	2	0.93
comp1051459_c0	Gnet_20	1	0.29
comp1051531_c0	Gnet_20	0	0
comp10515_c0	Gnet_20	6	0.49
comp1051661_c0	Gnet_20	3	0.88
comp1051684_c0	Gnet_20	1	0.81
comp10516_c0	Gnet_20	0	0
comp1051745_c0	Gnet_20	2	0.26
comp1051781_c0	Gnet_20	2	0.25
comp10517_c0	Gnet_20	9	0.43
comp1051824_c0	Gnet_20	1	0.28
comp1051828_c0	Gnet_20	1	0.14
comp1051951_c0	Gnet_20	1	0.38
comp1051980_c0	Gnet_20	2	0.71
comp1051_c0	Gnet_20	9	2.63
comp10520_c0	Gnet_20	9	0.42
comp1052160_c0	Gnet_20	1	0.2
comp1052207_c0	Gnet_20	5	0.65
comp10522_c0	Gnet_20	2	0.62
comp1052430_c0	Gnet_20	4	0.53
comp10524_c0	Gnet_20	4	0.85
comp1052520_c0	Gnet_20	3	0.74
comp1052529_c0	Gnet_20	1	0.62
comp1052554_c0	Gnet_20	1	0.2
comp1052576_c0	Gnet_20	2	0.34
comp1052628_c0	Gnet_20	4	0.42
comp105263_c0	Gnet_20	11	1.38
comp1052678_c0	Gnet_20	1	0.59
comp1052758_c0	Gnet_20	1	0.17
comp1052791_c0	Gnet_20	1	0.58
comp1052867_c0	Gnet_20	2	0.53
comp10528_c0	Gnet_20	2	0.18
comp10529_c0	Gnet_20	2	1.05
comp1053018_c0	Gnet_20	0	0
comp1053036_c0	Gnet_20	1	0.13
comp1053234_c0	Gnet_20	1	0.79
comp1053243_c0	Gnet_20	2	1.38
comp1053287_c0	Gnet_20	3	0.9
comp10532_c0	Gnet_20	16	0.83
comp10533_c0	Gnet_20	5	0.71
comp1053406_c0	Gnet_20	1	0.35
comp1053459_c0	Gnet_20	2	0.38
comp1053460_c0	Gnet_20	1	0.71
comp1053497_c0	Gnet_20	1	0.55
comp10534_c0	Gnet_20	18	0.56
comp1053543_c0	Gnet_20	2	1.1
comp1053587_c0	Gnet_20	1	0.38
comp1053740_c0	Gnet_20	0	0
comp1053767_c0	Gnet_20	2	0.22
comp10537_c0	Gnet_20	7	0.5
comp1053810_c0	Gnet_20	2	0.54
comp1053872_c0	Gnet_20	0	0
comp10538_c0	Gnet_20	7	0.71
comp1053919_c0	Gnet_20	2	0.36
comp1053971_c0	Gnet_20	2	0.53
comp10539_c1	Gnet_20	3	0.28
comp1053_c0	Gnet_20	8	2.14
comp1054007_c0	Gnet_20	3	0.4
comp1054125_c0	Gnet_20	1	0.44
comp1054126_c0	Gnet_20	1	0.42
comp1054160_c0	Gnet_20	1	0.15
comp1054282_c0	Gnet_20	2	0.39
comp1054301_c0	Gnet_20	2	0.89
comp1054309_c0	Gnet_20	2	1.13
comp10543_c0	Gnet_20	1	0.13
comp10545_c0	Gnet_20	4	2.02
comp1054627_c0	Gnet_20	3	0.75
comp1054629_c0	Gnet_20	2	0.63
comp1054654_c0	Gnet_20	2	1.34
comp1054688_c0	Gnet_20	0	0
comp10546_c0	Gnet_20	2	1.18
comp1054755_c0	Gnet_20	1	0.28
comp1054786_c0	Gnet_20	2	0.53
comp10547_c0	Gnet_20	9	0.71
comp105490_c0	Gnet_20	25	14.81
comp10552_c0	Gnet_20	6	0.67
comp1055341_c0	Gnet_20	0	0
comp1055351_c0	Gnet_20	2	0.19
comp1055371_c0	Gnet_20	1	0.62
comp10553_c0	Gnet_20	0	0
comp1055533_c0	Gnet_20	4	0.38
comp1055627_c0	Gnet_20	1	0.52
comp1055650_c0	Gnet_20	2	0.54
comp1055688_c0	Gnet_20	2	0.46
comp10556_c0	Gnet_20	4	0.96
comp1055711_c0	Gnet_20	3	0.73
comp1055731_c0	Gnet_20	2	0.44
comp1055758_c0	Gnet_20	1	0.46
comp1055784_c0	Gnet_20	0	0
comp10557_c0	Gnet_20	1	0.16
comp1055851_c0	Gnet_20	2	1.28
comp1055868_c0	Gnet_20	2	0.49
comp1055973_c0	Gnet_20	2	1.05
comp1055980_c0	Gnet_20	3	0.45
comp10559_c0	Gnet_20	1	0.49
comp1055_c0	Gnet_20	5	1.27
comp1056116_c0	Gnet_20	2	1.21
comp1056120_c0	Gnet_20	5	0.4
comp1056255_c0	Gnet_20	2	1.01
comp1056292_c0	Gnet_20	1	0.35
comp1056327_c0	Gnet_20	2	1.16
comp10563_c0	Gnet_20	15	0.69
comp10564_c0	Gnet_20	2	0.45
comp1056573_c0	Gnet_20	2	1.63
comp1056582_c0	Gnet_20	3	0.99
comp105664_c0	Gnet_20	6	2.06
comp1056692_c0	Gnet_20	1	0.75
comp10566_c0	Gnet_20	20	0.61
comp1056774_c0	Gnet_20	3	0.31
comp10567_c0	Gnet_20	2	0.7
comp1056854_c0	Gnet_20	1	0.54
comp1056875_c0	Gnet_20	3	0.29
comp1056883_c0	Gnet_20	2	0.26
comp1056897_c0	Gnet_20	3	0.28
comp10568_c0	Gnet_20	1	0.21
comp1057051_c0	Gnet_20	2	1.18
comp1057069_c0	Gnet_20	7	0.36
comp1057116_c0	Gnet_20	1	0.13
comp1057168_c0	Gnet_20	2	0.87
comp1057188_c0	Gnet_20	3	0.44
comp1057198_c0	Gnet_20	2	0.35
comp10571_c0	Gnet_20	31	0.52
comp1057230_c0	Gnet_20	1	0.67
comp1057270_c0	Gnet_20	1	0.59
comp10572_c0	Gnet_20	8	1.05
comp1057344_c0	Gnet_20	0	0
comp1057452_c0	Gnet_20	2	1.03
comp1057475_c0	Gnet_20	3	0.98
comp1057476_c0	Gnet_20	2	0.26
comp1057514_c0	Gnet_20	2	0.93
comp1057526_c0	Gnet_20	3	0.69
comp1057693_c0	Gnet_20	0	0
comp10577_c0	Gnet_20	17	0.6
comp1057883_c0	Gnet_20	3	0.42
comp10578_c0	Gnet_20	10	0.7
comp1057930_c0	Gnet_20	3	0.51
comp1057980_c0	Gnet_20	1	0.41
comp1058017_c0	Gnet_20	3	0.77
comp1058037_c0	Gnet_20	2	1.21
comp10580_c0	Gnet_20	1	0.15
comp1058106_c0	Gnet_20	1	0.81
comp10581_c0	Gnet_20	9	0.58
comp1058288_c0	Gnet_20	0	0
comp105830_c0	Gnet_20	108	10.08
comp1058311_c0	Gnet_20	0	0
comp10583_c0	Gnet_20	5	0.46
comp10583_c1	Gnet_20	1	0.4
comp1058488_c0	Gnet_20	1	0.58
comp10585_c0	Gnet_20	24.38	0.48
comp1058620_c0	Gnet_20	1	0.25
comp1058697_c0	Gnet_20	1	0.54
comp1058705_c0	Gnet_20	2	1.38
comp1058835_c0	Gnet_20	2	0.71
comp1058902_c0	Gnet_20	3	1.36
comp1058970_c0	Gnet_20	1	0.21
comp1058977_c0	Gnet_20	4	0.3
comp10589_c0	Gnet_20	8	1.03
comp1059016_c0	Gnet_20	0	0
comp10590_c0	Gnet_20	1	0.35
comp1059109_c0	Gnet_20	1	0.77
comp10592_c0	Gnet_20	20	0.54
comp1059302_c0	Gnet_20	2	0.49
comp1059490_c0	Gnet_20	3	0.37
comp1059506_c0	Gnet_20	1	0.52
comp1059560_c0	Gnet_20	8	0.37
comp1059586_c0	Gnet_20	0	0
comp10596_c0	Gnet_20	5	0.55
comp1059849_c0	Gnet_20	1	0.19
comp1059863_c0	Gnet_20	0	0
comp1059867_c0	Gnet_20	2	0.73
comp105988_c0	Gnet_20	84	20.71
comp10598_c0	Gnet_20	3	1.58
comp1059927_c0	Gnet_20	2	0.91
comp1059965_c0	Gnet_20	0	0
comp1059_c0	Gnet_20	2	0.48
comp105_c0	Gnet_20	9	0.79
comp1060013_c0	Gnet_20	2	0.24
comp1060178_c0	Gnet_20	2	0.43
comp1060222_c0	Gnet_20	3	0.37
comp1060245_c0	Gnet_20	2	0.52
comp10602_c0	Gnet_20	2	0.57
comp1060306_c0	Gnet_20	5	0.3
comp1060375_c0	Gnet_20	3	0.37
comp1060442_c0	Gnet_20	0	0
comp106052_c0	Gnet_20	173.99	10.71
comp1060557_c0	Gnet_20	1	0.25
comp10605_c0	Gnet_20	5	1.23
comp1060606_c0	Gnet_20	2	1.58
comp1060628_c0	Gnet_20	2	0.55
comp10606_c0	Gnet_20	3	0.83
comp1060742_c0	Gnet_20	3	1.39
comp1060828_c0	Gnet_20	2	0.32
comp1060887_c0	Gnet_20	2	0.32
comp1060935_c0	Gnet_20	9	0.29
comp1061000_c0	Gnet_20	2	0.42
comp1061051_c0	Gnet_20	3	0.71
comp1061056_c0	Gnet_20	2	0.73
comp106105_c0	Gnet_20	72	7.74
comp1061194_c0	Gnet_20	0	0
comp1061241_c0	Gnet_20	0	0
comp1061260_c0	Gnet_20	0	0
comp1061315_c0	Gnet_20	3	1.58
comp1061389_c0	Gnet_20	2	0.4
comp1061435_c0	Gnet_20	4	0.51
comp1061460_c0	Gnet_20	4	0.28
comp1061576_c0	Gnet_20	1	0.19
comp1061622_c0	Gnet_20	3	0.4
comp1061663_c0	Gnet_20	1	0.38
comp1061753_c0	Gnet_20	2	0.39
comp1061790_c0	Gnet_20	3	1.23
comp1061830_c0	Gnet_20	4	0.31
comp1061832_c0	Gnet_20	0	0
comp1061870_c0	Gnet_20	3	0.58
comp10618_c0	Gnet_20	5	0.69
comp1061902_c0	Gnet_20	1	0.69
comp1061903_c0	Gnet_20	3	0.53
comp1061_c0	Gnet_20	1	0.62
comp1062004_c0	Gnet_20	2	0.93
comp1062090_c0	Gnet_20	1	0.37
comp1062409_c0	Gnet_20	2	0.89
comp1062411_c0	Gnet_20	1	0.79
comp1062415_c0	Gnet_20	0	0
comp1062417_c0	Gnet_20	3	0.54
comp1062471_c0	Gnet_20	3	0.5
comp1062508_c0	Gnet_20	0	0
comp106250_c0	Gnet_20	503	6.52
comp1062554_c0	Gnet_20	1	0.45
comp1062571_c0	Gnet_20	3	1.42
comp10625_c0	Gnet_20	4	0.58
comp1062665_c0	Gnet_20	2	0.84
comp10626_c0	Gnet_20	1	0.79
comp10628_c0	Gnet_20	1	0.81
comp10629_c0	Gnet_20	4	1.89
comp1063020_c0	Gnet_20	4	1.03
comp106310_c0	Gnet_20	204	6.33
comp1063186_c0	Gnet_20	2	0.81
comp10633_c0	Gnet_20	9	0.98
comp1063431_c0	Gnet_20	3	0.44
comp1063452_c0	Gnet_20	0	0
comp1063467_c0	Gnet_20	1	0.65
comp1063479_c0	Gnet_20	2	0.99
comp10635_c0	Gnet_20	2	1.05
comp1063717_c0	Gnet_20	2	1.38
comp1063757_c0	Gnet_20	1	0.81
comp1063942_c0	Gnet_20	2	0.57
comp1063951_c0	Gnet_20	2	0.42
comp1064094_c0	Gnet_20	0	0
comp1064097_c0	Gnet_20	2	0.43
comp10641_c0	Gnet_20	5	0.58
comp1064257_c0	Gnet_20	0	0
comp1064277_c0	Gnet_20	1	0.46
comp1064292_c0	Gnet_20	1	0.41
comp1064301_c0	Gnet_20	1	0.64
comp1064339_c0	Gnet_20	0	0
comp1064379_c0	Gnet_20	0	0
comp1064449_c0	Gnet_20	1	0.42
comp1064497_c0	Gnet_20	2	0.59
comp1064552_c0	Gnet_20	0	0
comp106458_c0	Gnet_20	19	2.55
comp1064628_c0	Gnet_20	0	0
comp1064659_c0	Gnet_20	0	0
comp10646_c0	Gnet_20	18.16	0.69
comp1064761_c0	Gnet_20	1	0.58
comp10647_c0	Gnet_20	6	0.86
comp10648_c0	Gnet_20	4	0.37
comp1064972_c0	Gnet_20	3	0.32
comp1065064_c0	Gnet_20	2	0.34
comp1065080_c0	Gnet_20	2	0.31
comp10650_c0	Gnet_20	1	0.79
comp1065136_c0	Gnet_20	2	0.39
comp1065146_c0	Gnet_20	2	0.34
comp1065147_c0	Gnet_20	2	0.58
comp10651_c0	Gnet_20	6	0.64
comp1065207_c0	Gnet_20	0	0
comp1065262_c0	Gnet_20	1	0.61
comp1065365_c0	Gnet_20	0	0
comp1065483_c0	Gnet_20	2	0.91
comp1065493_c0	Gnet_20	1	0.75
comp10654_c0	Gnet_20	3	0.72
comp1065502_c0	Gnet_20	0	0
comp106569_c0	Gnet_20	5	2.36
comp10656_c0	Gnet_20	4	0.83
comp1065759_c0	Gnet_20	0	0
comp1065832_c0	Gnet_20	3	0.44
comp1065938_c0	Gnet_20	2	0.99
comp1065988_c0	Gnet_20	0	0
comp1065_c0	Gnet_20	3	0.81
comp1066071_c0	Gnet_20	3	1.23
comp10660_c0	Gnet_20	2	0.25
comp1066100_c0	Gnet_20	3	0.75
comp1066123_c0	Gnet_20	2	0.51
comp1066191_c0	Gnet_20	1	0.49
comp10661_c0	Gnet_20	4	0.57
comp1066213_c0	Gnet_20	3	1.12
comp1066259_c0	Gnet_20	0	0
comp1066261_c0	Gnet_20	3	0.36
comp1066289_c0	Gnet_20	2	0.65
comp1066306_c0	Gnet_20	2	0.41
comp1066459_c0	Gnet_20	1	0.26
comp1066472_c0	Gnet_20	1	0.81
comp1066495_c0	Gnet_20	1	0.34
comp10664_c0	Gnet_20	1	0.52
comp10665_c0	Gnet_20	17	0.73
comp1066609_c0	Gnet_20	1	0.29
comp1066623_c0	Gnet_20	0	0
comp1066740_c0	Gnet_20	1.98	1.52
comp1066764_c0	Gnet_20	4	0.27
comp10667_c0	Gnet_20	6	0.9
comp10668_c0	Gnet_20	25	0.55
comp106690_c0	Gnet_20	580	8.86
comp1066_c0	Gnet_20	5	0.41
comp10671_c0	Gnet_20	3	0.61
comp1067230_c0	Gnet_20	6	0.32
comp10672_c0	Gnet_20	7	0.82
comp1067304_c0	Gnet_20	3	0.41
comp1067307_c0	Gnet_20	1	0.25
comp1067370_c0	Gnet_20	1	0.18
comp1067379_c0	Gnet_20	2	1.49
comp10673_c0	Gnet_20	5	0.5
comp1067496_c0	Gnet_20	2	0.71
comp1067508_c0	Gnet_20	1	0.75
comp10675_c0	Gnet_20	1	0.17
comp1067661_c0	Gnet_20	2	0.95
comp1067676_c0	Gnet_20	2	1.08
comp1067793_c0	Gnet_20	2	0.37
comp1067919_c0	Gnet_20	0	0
comp1067960_c0	Gnet_20	1	0.31
comp1067996_c0	Gnet_20	0	0
comp10679_c0	Gnet_20	5	0.61
comp1067_c0	Gnet_20	8	0.81
comp1068030_c0	Gnet_20	5	0.4
comp1068130_c0	Gnet_20	0	0
comp1068164_c0	Gnet_20	2	0.28
comp1068192_c0	Gnet_20	2	0.28
comp10681_c0	Gnet_20	2	0.35
comp1068201_c0	Gnet_20	1	0.17
comp106824_c0	Gnet_20	40.48	7.6
comp10683_c0	Gnet_20	5	0.86
comp1068514_c0	Gnet_20	1	0.24
comp1068540_c0	Gnet_20	2	0.38
comp1068643_c0	Gnet_20	2	1.28
comp1068656_c0	Gnet_20	3	0.64
comp1068683_c0	Gnet_20	4	0.33
comp1068714_c0	Gnet_20	1	0.61
comp1068752_c0	Gnet_20	2	0.71
comp1068789_c0	Gnet_20	4	1.24
comp106879_c0	Gnet_20	136	12.49
comp10687_c0	Gnet_20	58	0.57
comp1068941_c0	Gnet_20	0	0
comp1068995_c0	Gnet_20	3	0.62
comp10690_c0	Gnet_20	0	0
comp1069127_c0	Gnet_20	1	0.24
comp1069239_c0	Gnet_20	2	0.81
comp1069305_c0	Gnet_20	2	0.57
comp1069349_c0	Gnet_20	0	0
comp1069464_c0	Gnet_20	2	0.39
comp1069517_c0	Gnet_20	5	0.42
comp1069562_c0	Gnet_20	3	1.23
comp10697_c0	Gnet_20	7	0.56
comp10698_c0	Gnet_20	3	0.47
comp1069990_c0	Gnet_20	2	0.63
comp10699_c0	Gnet_20	1	0.32
comp1069_c0	Gnet_20	4	0.28
comp1070058_c0	Gnet_20	3	0.43
comp1070077_c0	Gnet_20	5	0.45
comp1070138_c0	Gnet_20	7	0.41
comp1070249_c0	Gnet_20	1	0.48
comp10702_c0	Gnet_20	8	1.68
comp1070335_c0	Gnet_20	1	0.25
comp107034_c0	Gnet_20	166	8.73
comp10703_c0	Gnet_20	2	0.95
comp1070557_c0	Gnet_20	2	0.61
comp10705_c0	Gnet_20	3	0.59
comp1070604_c0	Gnet_20	1	0.58
comp1070676_c0	Gnet_20	1	0.79
comp1070689_c0	Gnet_20	1	0.39
comp1070738_c0	Gnet_20	3	0.5
comp1070772_c0	Gnet_20	1	0.53
comp10707_c0	Gnet_20	21	0.7
comp10709_c0	Gnet_20	7	0.53
comp1071024_c0	Gnet_20	1	0.55
comp1071047_c0	Gnet_20	3	0.9
comp1071218_c0	Gnet_20	2	0.6
comp1071259_c0	Gnet_20	5	0.44
comp1071306_c0	Gnet_20	1	0.3
comp10713_c0	Gnet_20	9	0.46
comp10714_c0	Gnet_20	0	0
comp107159_c0	Gnet_20	91	18.25
comp10716_c0	Gnet_20	3	0.38
comp10717_c0	Gnet_20	9	1.07
comp1072004_c0	Gnet_20	2	0.97
comp107201_c0	Gnet_20	240	7
comp10720_c0	Gnet_20	0	0
comp1072139_c0	Gnet_20	0	0
comp1072156_c0	Gnet_20	2	0.55
comp1072161_c0	Gnet_20	1	0.52
comp1072164_c0	Gnet_20	0	0
comp1072180_c0	Gnet_20	5	0.45
comp1072196_c0	Gnet_20	2	1.45
comp10721_c0	Gnet_20	2	0.35
comp1072277_c0	Gnet_20	1	0.53
comp1072293_c0	Gnet_20	2	1.1
comp10722_c0	Gnet_20	4	0.69
comp10723_c0	Gnet_20	4	0.75
comp1072425_c0	Gnet_20	3	1.39
comp1072470_c0	Gnet_20	2	0.44
comp10725_c0	Gnet_20	6	0.43
comp1072623_c0	Gnet_20	2	1.18
comp10727_c0	Gnet_20	7	0.28
comp1072820_c0	Gnet_20	2	0.95
comp1072887_c0	Gnet_20	2	1.28
comp10729_c0	Gnet_20	3	0.88
comp1073011_c0	Gnet_20	2	0.93
comp10730_c0	Gnet_20	2	0.57
comp1073110_c0	Gnet_20	0	0
comp1073165_c0	Gnet_20	3	0.42
comp1073206_c0	Gnet_20	1	0.56
comp1073292_c0	Gnet_20	3	0.5
comp10732_c0	Gnet_20	10	0.47
comp10733_c0	Gnet_20	8	1
comp1073464_c0	Gnet_20	1	0.52
comp1073675_c0	Gnet_20	2	0.41
comp10736_c0	Gnet_20	11	0.59
comp1073786_c0	Gnet_20	2	0.85
comp1073893_c0	Gnet_20	2	0.99
comp1074132_c0	Gnet_20	2	0.4
comp1074171_c0	Gnet_20	1	0.33
comp1074175_c0	Gnet_20	3	0.54
comp10741_c0	Gnet_20	1	0.26
comp1074298_c0	Gnet_20	1	0.49
comp1074323_c0	Gnet_20	0	0
comp107433_c0	Gnet_20	118.5	13.86
comp1074359_c0	Gnet_20	1	0.42
comp107446_c0	Gnet_20	34	7.57
comp1074529_c0	Gnet_20	1	0.38
comp1074563_c0	Gnet_20	1	0.42
comp10745_c0	Gnet_20	7	0.9
comp1074701_c0	Gnet_20	0	0
comp1074749_c0	Gnet_20	2	0.99
comp1074768_c0	Gnet_20	3	0.66
comp1074781_c0	Gnet_20	2	0.41
comp1074852_c0	Gnet_20	0	0
comp1074902_c0	Gnet_20	1	0.48
comp1074913_c0	Gnet_20	2	0.3
comp1074999_c0	Gnet_20	0	0
comp1074_c0	Gnet_20	5	0.53
comp1075255_c0	Gnet_20	0	0
comp1075308_c0	Gnet_20	4	0.55
comp107531_c0	Gnet_20	64.79	9.68
comp1075322_c0	Gnet_20	3	0.48
comp107533_c0	Gnet_20	15	11.53
comp1075498_c0	Gnet_20	3	0.75
comp10754_c0	Gnet_20	5	1.09
comp10755_c0	Gnet_20	11	0.58
comp1075667_c0	Gnet_20	1	0.37
comp1075682_c0	Gnet_20	2	0.5
comp1075742_c0	Gnet_20	2	0.65
comp1075809_c0	Gnet_20	3	0.59
comp10758_c0	Gnet_20	5	0.81
comp1075940_c0	Gnet_20	3	0.42
comp1075969_c0	Gnet_20	2	0.95
comp10759_c0	Gnet_20	8	0.56
comp1075_c0	Gnet_20	11	1.02
comp107608_c0	Gnet_20	205.04	6.71
comp1076121_c0	Gnet_20	4	0.48
comp1076249_c0	Gnet_20	2	0.41
comp1076259_c0	Gnet_20	0	0
comp10762_c0	Gnet_20	22	0.61
comp107635_c0	Gnet_20	401	6.41
comp1076370_c0	Gnet_20	2	0.89
comp10765_c0	Gnet_20	12	0.65
comp1076613_c0	Gnet_20	2	1.54
comp1076622_c0	Gnet_20	2	0.5
comp1076783_c0	Gnet_20	3	0.86
comp10767_c0	Gnet_20	7	0.44
comp10768_c0	Gnet_20	2	0.58
comp10769_c0	Gnet_20	19	0.9
comp1077111_c0	Gnet_20	1	0.47
comp1077148_c0	Gnet_20	2	1.16
comp1077156_c0	Gnet_20	2	1.16
comp1077271_c0	Gnet_20	0	0
comp10772_c0	Gnet_20	0	0
comp1077328_c0	Gnet_20	1	0.26
comp1077374_c0	Gnet_20	0	0
comp10774_c0	Gnet_20	5	1.53
comp1077543_c0	Gnet_20	4	0.79
comp1077552_c0	Gnet_20	2	0.91
comp1077594_c0	Gnet_20	0	0
comp1077636_c0	Gnet_20	1	0.56
comp1077644_c0	Gnet_20	1	0.59
comp10776_c0	Gnet_20	16	0.62
comp1077703_c0	Gnet_20	2	0.95
comp10778_c0	Gnet_20	4	0.58
comp1077952_c0	Gnet_20	3	0.28
comp1077990_c0	Gnet_20	2	0.3
comp10779_c0	Gnet_20	8	0.51
comp1077_c0	Gnet_20	14	1.13
comp1078070_c0	Gnet_20	2	1.42
comp107812_c0	Gnet_20	194	10.67
comp10781_c0	Gnet_20	9	0.57
comp10782_c0	Gnet_20	6	0.67
comp1078346_c0	Gnet_20	1	0.37
comp1078362_c0	Gnet_20	1	0.18
comp10783_c0	Gnet_20	7	2.27
comp1078416_c0	Gnet_20	0	0
comp1078430_c0	Gnet_20	1	0.21
comp1078446_c0	Gnet_20	2	1.16
comp1078477_c0	Gnet_20	3	0.3
comp10784_c0	Gnet_20	26	0.65
comp1078511_c0	Gnet_20	3	0.42
comp10785_c0	Gnet_20	5	0.36
comp1078665_c0	Gnet_20	1	0.75
comp1078666_c0	Gnet_20	2	1.05
comp10786_c0	Gnet_20	8	0.64
comp1078915_c0	Gnet_20	3	0.33
comp1078930_c0	Gnet_20	2	0.66
comp1079047_c0	Gnet_20	2	0.95
comp1079128_c0	Gnet_20	0	0
comp1079167_c0	Gnet_20	0	0
comp10791_c0	Gnet_20	5	1.84
comp1079223_c0	Gnet_20	2	0.33
comp1079295_c0	Gnet_20	1	0.26
comp1079498_c0	Gnet_20	0	0
comp10794_c0	Gnet_20	4	0.44
comp1079502_c0	Gnet_20	0	0
comp1079638_c0	Gnet_20	3	0.35
comp10796_c0	Gnet_20	7	1.82
comp10797_c0	Gnet_20	7	0.66
comp1079813_c0	Gnet_20	2	0.58
comp107988_c0	Gnet_20	129	11.84
comp1079915_c0	Gnet_20	0	0
comp1080060_c0	Gnet_20	2	0.56
comp1080072_c0	Gnet_20	0	0
comp10800_c0	Gnet_20	6	0.43
comp1080127_c0	Gnet_20	3	0.93
comp1080132_c0	Gnet_20	4	0.52
comp10802_c0	Gnet_20	8	1.3
comp1080421_c0	Gnet_20	1	0.81
comp1080635_c0	Gnet_20	1	0.17
comp1080707_c0	Gnet_20	3	0.31
comp1080754_c0	Gnet_20	1	0.71
comp1080783_c0	Gnet_20	1	0.47
comp1080797_c0	Gnet_20	2	0.25
comp10807_c0	Gnet_20	4	0.7
comp10808_c0	Gnet_20	1	0.41
comp1081058_c0	Gnet_20	2	0.54
comp1081091_c0	Gnet_20	1	0.79
comp1081123_c0	Gnet_20	3	0.86
comp1081229_c0	Gnet_20	1	0.55
comp10812_c0	Gnet_20	2	0.26
comp1081349_c0	Gnet_20	2	0.54
comp1081377_c0	Gnet_20	2	0.5
comp1081469_c0	Gnet_20	5	0.37
comp1081531_c0	Gnet_20	1	0.45
comp10815_c0	Gnet_20	3	1.06
[truncated: 92,817 more rows]
