# Supplementary material for: Transcriptome Characterization of Gnetum parvifolium Reveals Candidate Genes Involved in Important Secondary Metabolic Pathways of Flavonoids and Stilbenoids
Source: Front Plant Sci. 2016 Mar 4;7:174. doi: 10.3389/fpls.2016.00174 (PMC4778121; doi:10.3389/fpls.2016.00174)
Supplement: Supplementary Table S3 — BLAST results against the NCBI NR database for all the unigenes. [file Table3.XLSX]

## Sheet: Supplementary table S3 Blast_NR
Query id	Query length	Hit1_gi	Hit1_acc	Hit1_length	Hit1_qStart	Hit1_qEnd	Hit1_hStart	Hit1_hEnd	Hit1_alignLength	Hit1_identity	Hit1_positive	Hit1_percentIdentity	Hit1_score	Hit1_eValue	Hit1_description	Hit2_gi	Hit2_acc	Hit2_length	Hit2_qStart	Hit2_qEnd	Hit2_hStart	Hit2_hEnd	Hit2_alignLength	Hit2_identity	Hit2_positive	Hit2_percentIdentity	Hit2_score	Hit2_eValue	Hit2_description	Hit3_gi	Hit3_acc	Hit3_length	Hit3_qStart	Hit3_qEnd	Hit3_hStart	Hit3_hEnd	Hit3_alignLength	Hit3_identity	Hit3_positive	Hit3_percentIdentity	Hit3_score	Hit3_eValue	Hit3_description
comp1204834_c0	326	77551745	ABA94542.1	216	19	294	35	126	92	31	49	33.6957	117	6.51e-06	retrotransposon protein, putative, LINE subclass [Oryza sativa Japonica Group]
comp83821_c0	2222	294462729	ADE76909.1	377	398	1186	1	274	279	170	212	60.9319	755	1.47e-89	unknown [Picea sitchensis]	255577689	XP_002529721.1	391	494	1183	19	272	254	133	172	52.3622	622	3.55e-70	bromodomain-containing protein, putative [Ricinus communis] >gi|223530823|gb|EEF32687.1| bromodomain-containing protein, putative [Ricinus communis]	359486529	XP_002276963.2	440	506	1183	78	321	246	130	173	52.8455	621	1.88e-69	PREDICTED: transcription factor GTE1-like [Vitis vinifera]
comp90551_c0	1295	222623880	EEE58012.1	759	1	117	128	166	39	31	35	79.4872	189	1.08e-12	hypothetical protein OsJ_08791 [Oryza sativa Japonica Group]	115449371	NP_001048450.1	723	1	108	95	130	36	31	33	86.1111	188	1.33e-12	Os02g0806700 [Oryza sativa Japonica Group] >gi|47497349|dbj|BAD19389.1| zinc finger-like [Oryza sativa Japonica Group] >gi|113537981|dbj|BAF10364.1| Os02g0806700 [Oryza sativa Japonica Group] >gi|215701428|dbj|BAG92852.1| unnamed protein product [Oryza sativa Japonica Group]	218191772	EEC74199.1	723	1	108	95	130	36	31	33	86.1111	188	1.5e-12	hypothetical protein OsI_09355 [Oryza sativa Indica Group]
comp83743_c0	2670	42565936	NP_191034.2	390	616	834	61	133	73	39	54	53.4247	206	1.22e-14	uncharacterized protein [Arabidopsis thaliana] >gi|332645754|gb|AEE79275.1| uncharacterized protein [Arabidopsis thaliana]	297816768	XP_002876267.1	436	616	834	107	179	73	40	54	54.7945	207	1.4e-14	hypothetical protein ARALYDRAFT_324005 [Arabidopsis lyrata subsp. lyrata] >gi|297322105|gb|EFH52526.1| hypothetical protein ARALYDRAFT_324005 [Arabidopsis lyrata subsp. lyrata]	145332839	NP_001078285.1	438	616	834	109	181	73	39	54	53.4247	206	2.07e-14	uncharacterized protein [Arabidopsis thaliana] >gi|7258378|emb|CAB77594.1| putative protein [Arabidopsis thaliana] >gi|332645755|gb|AEE79276.1| uncharacterized protein [Arabidopsis thaliana]
comp88834_c0	2531	62822992	AAY15214.1	506	424	1905	71	505	495	257	325	51.9192	1142	9.12e-144	TGA10 transcription factor [Nicotiana tabacum]	297739863	CBI30045.3	431	424	1830	13	430	470	259	311	55.1064	1134	1.28e-143	unnamed protein product [Vitis vinifera]	225441387	XP_002275147.1	491	424	1830	73	490	470	259	311	55.1064	1133	1.16e-142	PREDICTED: transcription factor HBP-1b(c1)-like [Vitis vinifera]
comp1187231_c0	209	18395103	NP_564167.1	254	2	208	90	158	69	69	69	100	357	1.31e-40	14-3-3-like protein GF14 epsilon [Arabidopsis thaliana] >gi|1345592|sp|P48347.1|14310_ARATH RecName: Full=14-3-3-like protein GF14 epsilon; AltName: Full=General regulatory factor 10 >gi|5802798|gb|AAD51785.1|AF145302_1 14-3-3 protein GF14 epsilon [Arabidopsis thaliana] >gi|1022778|gb|AAA79699.1| GF14 epsilon isoform [Arabidopsis thaliana] >gi|15450850|gb|AAK96696.1| 14-3-3 protein GF14 epsilon (…	30687814	NP_849698.1	254	2	208	90	158	69	69	69	100	357	1.39e-40	14-3-3-like protein GF14 epsilon [Arabidopsis thaliana] >gi|9392684|gb|AAF87261.1|AC068562_8 Identical to 14-3-3 protein GF14 epsilon (GRF10) from Arabidopsis thaliana gb|AF145302 and contains a 14-3-3 protein PF|00244 domain. ESTs gb|H37302, gb|T43075, gb|T88323, gb|T41936, gb|R87021, gb|N37965, gb|AI994245, gb|Z46557, gb|T20402, gb|T44175, gb|T88028 come from this gene [Arabidopsis thaliana] >g…	42571587	NP_973884.1	251	2	208	90	158	69	69	69	100	355	2.29e-40	14-3-3-like protein GF14 epsilon [Arabidopsis thaliana] >gi|332192106|gb|AEE30227.1| 14-3-3-like protein GF14 epsilon [Arabidopsis thaliana]
comp88505_c0	1812	116788437	ABK24879.1	363	621	1658	1	362	382	102	168	26.7016	231	4.18e-18	unknown [Picea sitchensis]	297793343	XP_002864556.1	331	1335	1574	18	98	81	40	54	49.3827	198	4.25e-14	hypothetical protein ARALYDRAFT_495927 [Arabidopsis lyrata subsp. lyrata] >gi|297310391|gb|EFH40815.1| hypothetical protein ARALYDRAFT_495927 [Arabidopsis lyrata subsp. lyrata]	297737199	CBI26400.3	326	621	1499	62	325	307	94	141	30.6189	194	1.27e-13	unnamed protein product [Vitis vinifera]
comp80271_c0	2990	356576775	XP_003556505.1	646	717	2810	4	643	699	439	529	62.804	2153	0	PREDICTED: mitochondrial Rho GTPase 1-like [Glycine max]	356535089	XP_003536081.1	646	717	2810	4	643	699	439	532	62.804	2128	0	PREDICTED: mitochondrial Rho GTPase 1-like [Glycine max]	297812963	XP_002874365.1	649	714	2786	13	647	692	408	521	58.9595	2099	0	EMB2473 [Arabidopsis lyrata subsp. lyrata] >gi|297320202|gb|EFH50624.1| EMB2473 [Arabidopsis lyrata subsp. lyrata]
comp315725_c0	578	4538901	CAB39638.1	1274	3	206	520	587	68	30	43	44.1176	151	9.75e-20	RNA-directed DNA polymerase-like protein [Arabidopsis thaliana] >gi|7267666|emb|CAB78094.1| RNA-directed DNA polymerase-like protein [Arabidopsis thaliana]	4432866	AAD20714.1	1750	202	483	866	962	97	33	56	34.0206	148	2.27e-18	putative non-LTR retroelement reverse transcriptase [Arabidopsis thaliana]	4582447	AAD24831.1	1524	202	483	640	736	97	33	56	34.0206	148	2.27e-18	putative non-LTR retroelement reverse transcriptase [Arabidopsis thaliana]
comp78130_c0	1077	302822677	XP_002992995.1	335	31	1023	2	332	332	171	223	51.506	893	1.85e-115	hypothetical protein SELMODRAFT_236645 [Selaginella moellendorffii] >gi|300139195|gb|EFJ05941.1| hypothetical protein SELMODRAFT_236645 [Selaginella moellendorffii]	302820335	XP_002991835.1	335	31	1023	2	332	332	169	221	50.9036	877	6.52e-113	hypothetical protein SELMODRAFT_269862 [Selaginella moellendorffii] >gi|300140373|gb|EFJ07097.1| hypothetical protein SELMODRAFT_269862 [Selaginella moellendorffii]	302758928	XP_002962887.1	333	37	936	25	324	301	158	212	52.4917	837	4.88e-107	hypothetical protein SELMODRAFT_79034 [Selaginella moellendorffii] >gi|300169748|gb|EFJ36350.1| hypothetical protein SELMODRAFT_79034 [Selaginella moellendorffii]
comp72616_c0	1105	297739244	CBI28895.3	653	2	826	381	651	275	140	193	50.9091	741	1.06e-88	unnamed protein product [Vitis vinifera]	296088898	CBI38447.3	333	2	817	54	328	279	143	192	51.2545	708	1.68e-87	unnamed protein product [Vitis vinifera]	224116152	XP_002317226.1	792	2	817	521	787	275	136	192	49.4545	714	1.46e-83	predicted protein [Populus trichocarpa] >gi|222860291|gb|EEE97838.1| predicted protein [Populus trichocarpa]
comp91818_c0	2554	148906709	ABR16503.1	412	693	1616	117	386	311	169	207	54.3408	797	3.21e-94	unknown [Picea sitchensis]	223943639	ACN25903.1	388	702	1616	106	366	307	147	192	47.8827	692	1.97e-79	unknown [Zea mays]	414888253	DAA64267.1	411	702	1616	129	389	307	147	192	47.8827	693	3.09e-79	TPA: hypothetical protein ZEAMMB73_985425 [Zea mays]
comp84043_c0	2469	302789167	XP_002976352.1	1086	628	1578	485	805	326	79	139	24.2331	257	4.88e-20	hypothetical protein SELMODRAFT_443117 [Selaginella moellendorffii] >gi|300155982|gb|EFJ22612.1| hypothetical protein SELMODRAFT_443117 [Selaginella moellendorffii]	302811012	XP_002987196.1	863	643	1578	443	758	321	77	137	23.9875	255	6.38e-20	hypothetical protein SELMODRAFT_446854 [Selaginella moellendorffii] >gi|300145093|gb|EFJ11772.1| hypothetical protein SELMODRAFT_446854 [Selaginella moellendorffii]	356548441	XP_003542610.1	376	613	1575	26	312	325	83	137	25.5385	215	8.02e-16	PREDICTED: F-box/kelch-repeat protein At1g57790-like [Glycine max]
comp84380_c0	5034	356497669	XP_003517682.1	432	391	732	300	413	114	64	91	56.1404	361	3.46e-33	PREDICTED: uncharacterized protein At4g37920, chloroplastic-like [Glycine max]	79499023	NP_195505.2	427	391	735	288	402	115	67	88	58.2609	360	4.2e-33	uncharacterized protein [Arabidopsis thaliana] >gi|209574320|sp|Q84WN0.2|Y4920_ARATH RecName: Full=Uncharacterized protein At4g37920, chloroplastic; Flags: Precursor >gi|332661453|gb|AEE86853.1| uncharacterized protein [Arabidopsis thaliana]	27754707	AAO22797.1	445	391	735	306	420	115	67	87	58.2609	357	1.21e-32	unknown protein [Arabidopsis thaliana]
comp77692_c0	931	116785660	ABK23810.1	68	387	590	1	68	68	60	63	88.2353	314	3.67e-33	unknown [Picea sitchensis]	225427566	XP_002268140.1	68	390	590	1	67	67	59	62	88.0597	313	4.53e-33	PREDICTED: uncharacterized protein LOC100244227 [Vitis vinifera] >gi|296085504|emb|CBI29236.3| unnamed protein product [Vitis vinifera]	255557717	XP_002519888.1	68	390	590	1	67	67	58	60	86.5672	305	8.33e-32	conserved hypothetical protein [Ricinus communis] >gi|223540934|gb|EEF42492.1| conserved hypothetical protein [Ricinus communis]
comp88634_c0	4871	297734016	CBI15263.3	698	3846	4598	443	697	265	129	161	48.6792	569	3.84e-58	unnamed protein product [Vitis vinifera]	356512459	XP_003524936.1	624	3846	4598	373	624	264	131	165	49.6212	561	1.37e-57	PREDICTED: uncharacterized protein LOC100775851 [Glycine max]	359491338	XP_002267724.2	1001	3846	4598	746	1000	265	129	161	48.6792	571	2.31e-57	PREDICTED: uncharacterized protein LOC100265726, partial [Vitis vinifera]
comp88995_c0	499	357138491	XP_003570825.1	282	5	268	27	113	88	35	59	39.7727	200	1.46e-16	PREDICTED: probable LRR receptor-like serine/threonine-protein kinase At3g47570-like [Brachypodium distachyon]	238011842	ACR36956.1	256	5	262	40	124	86	37	55	43.0233	194	8.85e-16	unknown [Zea mays]	226509398	NP_001140436.1	233	5	262	35	123	89	34	59	38.2022	192	1.48e-15	uncharacterized protein LOC100272495 precursor [Zea mays] >gi|194699498|gb|ACF83833.1| unknown [Zea mays]
comp57930_c0	804	218191691	EEC74118.1	271	202	804	15	221	211	75	114	35.545	309	1.51e-30	hypothetical protein OsI_09174 [Oryza sativa Indica Group]	38344063	CAE02744.2	685	202	804	335	541	211	75	114	35.545	309	4.6e-29	OSJNBa0006B20.7 [Oryza sativa Japonica Group] >gi|116310779|emb|CAH67571.1| H0315A08.1 [Oryza sativa Indica Group]	224171329	XP_002339482.1	294	202	804	15	219	208	76	115	36.5385	299	5.1e-29	predicted protein [Populus trichocarpa] >gi|222875218|gb|EEF12349.1| predicted protein [Populus trichocarpa]
comp66314_c1	637	224087066	XP_002308051.1	192	297	635	81	185	113	80	93	70.7965	402	9.29e-46	predicted protein [Populus trichocarpa] >gi|222854027|gb|EEE91574.1| predicted protein [Populus trichocarpa]	255571580	XP_002526736.1	414	297	635	303	407	113	78	93	69.0265	393	3.29e-42	protease, putative [Ricinus communis] >gi|223533925|gb|EEF35650.1| protease, putative [Ricinus communis]	356534629	XP_003535855.1	508	297	635	395	501	113	80	94	70.7965	396	3.31e-42	PREDICTED: carboxyl-terminal-processing protease-like [Glycine max]
comp95214_c0	3468	357481159	XP_003610865.1	889	342	1634	438	888	461	241	305	52.2777	1202	0	GTP pyrophosphokinase [Medicago truncatula] >gi|355512200|gb|AES93823.1| GTP pyrophosphokinase [Medicago truncatula]	413923562	AFW63494.1	877	342	1640	450	876	437	247	312	56.5217	1207	0	hypothetical protein ZEAMMB73_341215 [Zea mays]	242066290	XP_002454434.1	878	342	1640	451	877	437	246	309	56.2929	1190	0	hypothetical protein SORBIDRAFT_04g030900 [Sorghum bicolor] >gi|241934265|gb|EES07410.1| hypothetical protein SORBIDRAFT_04g030900 [Sorghum bicolor]
comp80011_c2	420	147863814	CAN79347.1	667	181	414	184	261	79	31	48	39.2405	135	1.98e-07	hypothetical protein VITISV_019894 [Vitis vinifera]	242067895	XP_002449224.1	570	208	420	364	433	71	28	46	39.4366	127	1.47e-06	hypothetical protein SORBIDRAFT_05g006590 [Sorghum bicolor] >gi|241935067|gb|EES08212.1| hypothetical protein SORBIDRAFT_05g006590 [Sorghum bicolor]	357130409	XP_003566841.1	815	205	414	91	159	70	28	41	40	127	1.65e-06	PREDICTED: pentatricopeptide repeat-containing protein At4g13650-like [Brachypodium distachyon]
comp92046_c0	1856	356524728	XP_003530980.1	380	923	1576	19	187	218	138	156	63.3028	715	7.67e-85	PREDICTED: uncharacterized protein LOC100795754 [Glycine max]	356511241	XP_003524335.1	400	923	1585	11	181	221	136	154	61.5385	707	1.83e-83	PREDICTED: uncharacterized protein LOC100798167 [Glycine max]	297814436	XP_002875101.1	445	932	1576	33	200	217	138	153	63.5945	709	3.85e-83	hypothetical protein ARALYDRAFT_484116 [Arabidopsis lyrata subsp. lyrata] >gi|297320939|gb|EFH51360.1| hypothetical protein ARALYDRAFT_484116 [Arabidopsis lyrata subsp. lyrata]
comp1003767_c0	246	398396128	XP_003851522.1	235	29	196	180	235	56	47	53	83.9286	257	8.89e-26	hypothetical protein MYCGRDRAFT_104881 [Zymoseptoria tritici IPO323] >gi|339471402|gb|EGP86498.1| hypothetical protein MYCGRDRAFT_104881 [Zymoseptoria tritici IPO323]	115390372	XP_001212691.1	175	29	196	120	175	56	46	50	82.1429	244	1.73e-24	30 kDa heat shock protein [Aspergillus terreus NIH2624] >gi|114195087|gb|EAU36787.1| 30 kDa heat shock protein [Aspergillus terreus NIH2624]	358375506	GAA92087.1	186	29	196	131	186	56	47	50	83.9286	243	3.26e-24	30 kDa heat shock protein [Aspergillus kawachii IFO 4308]
comp822725_c0	232	3004480	CAA12932.1	194	8	226	102	174	73	24	43	32.8767	126	1.17e-07	reverse transcriptase [Pinus elliottii]	2950370	CAA11923.1	182	8	229	102	175	74	22	42	29.7297	112	8.28e-06	Reverse Transcriptase [Picea abies]
comp80804_c0	738	116782215	ABK22414.1	100	315	560	1	82	82	66	73	80.4878	360	3.19e-40	unknown [Picea sitchensis] >gi|148908267|gb|ABR17248.1| unknown [Picea sitchensis]	225459215	XP_002285745.1	97	333	560	1	76	76	58	67	76.3158	317	5.78e-34	PREDICTED: 39S ribosomal protein L41-A, mitochondrial [Vitis vinifera] >gi|147843318|emb|CAN82662.1| hypothetical protein VITISV_004928 [Vitis vinifera]	302141998	CBI19201.3	175	333	560	79	154	76	58	67	76.3158	319	2.94e-33	unnamed protein product [Vitis vinifera]
comp64808_c0	666	148908689	ABR17452.1	283	393	605	10	77	73	31	41	42.4658	139	9.9e-08	unknown [Picea sitchensis]	116783152	ABK22812.1	290	393	599	14	80	72	28	41	38.8889	132	7.94e-07	unknown [Picea sitchensis]	116793250	ABK26672.1	290	393	599	14	80	72	27	41	37.5	125	7.51e-06	unknown [Picea sitchensis]
comp85844_c0	2892	168012478	XP_001758929.1	418	1073	1402	63	170	114	45	65	39.4737	184	1.04e-11	predicted protein [Physcomitrella patens subsp. patens] >gi|162690066|gb|EDQ76435.1| predicted protein [Physcomitrella patens subsp. patens]	357125755	XP_003564555.1	246	1163	1330	58	113	56	32	40	57.1429	175	3.37e-11	PREDICTED: uncharacterized protein LOC100832846 [Brachypodium distachyon]	297597917	NP_001044726.2	283	1163	1378	39	113	75	37	45	49.3333	173	7.72e-11	Os01g0835600 [Oryza sativa Japonica Group] >gi|56201944|dbj|BAD73394.1| unknown protein [Oryza sativa Japonica Group] >gi|125528293|gb|EAY76407.1| hypothetical protein OsI_04337 [Oryza sativa Indica Group] >gi|125572551|gb|EAZ14066.1| hypothetical protein OsJ_03991 [Oryza sativa Japonica Group] >gi|215692754|dbj|BAG88174.1| unnamed protein product [Oryza sativa Japonica Group] >gi|215694011|dbj|B…
comp385507_c0	702	193795848	ACF21977.1	878	52	702	1	217	217	216	216	99.5392	1089	4.68e-140	paramyosin [Bombyx mandarina]	195963325	NP_001124374.1	878	52	702	1	217	217	216	216	99.5392	1085	2.16e-139	paramyosin [Bombyx mori] >gi|193795846|gb|ACF21976.1| paramyosin [Bombyx mori]	357631563	EHJ79033.1	518	52	702	1	217	217	201	213	92.6267	1021	4.03e-134	paramyosin [Danaus plexippus]
comp73819_c0	633	116789637	ABK25324.1	538	331	624	5	102	98	73	84	74.4898	399	2.06e-42	unknown [Picea sitchensis]	356542812	XP_003539859.1	537	334	633	1	100	100	70	82	70	388	5.77e-41	PREDICTED: L-ascorbate oxidase homolog [Glycine max]	148910498	ABR18324.1	542	355	633	9	101	93	68	85	73.1183	388	6.38e-41	unknown [Picea sitchensis]
comp94211_c0	1938	115480982	NP_001064084.1	454	272	775	62	237	177	51	86	28.8136	146	3.27e-07	Os10g0126800 [Oryza sativa Japonica Group] >gi|20042915|gb|AAM08743.1|AC025098_10 Unknown protein [Oryza sativa Japonica Group] >gi|31429986|gb|AAP51963.1| F-box domain containing protein, expressed [Oryza sativa Japonica Group] >gi|113638693|dbj|BAF25998.1| Os10g0126800 [Oryza sativa Japonica Group]	15219161	NP_177996.1	458	254	853	12	208	208	62	93	29.8077	144	5.02e-07	F-box/FBD/LRR-repeat protein [Arabidopsis thaliana] >gi|75268062|sp|Q9ZV93.1|FDL10_ARATH RecName: Full=F-box/FBD/LRR-repeat protein At1g78750 >gi|3834319|gb|AAC83035.1| Similar to gi|2244754 heat shock transcription factor HSF30 homolog from Arabidopsis thaliana chromosome 4 contig gb|Z97335 [Arabidopsis thaliana] >gi|332198025|gb|AEE36146.1| F-box/FBD/LRR-repeat protein [Arabidopsis thaliana]	242075906	XP_002447889.1	336	257	499	13	95	84	32	52	38.0952	142	6.06e-07	hypothetical protein SORBIDRAFT_06g017430 [Sorghum bicolor] >gi|241939072|gb|EES12217.1| hypothetical protein SORBIDRAFT_06g017430 [Sorghum bicolor]
comp90501_c0	2333	356559047	XP_003547813.1	501	258	1202	187	501	315	234	269	74.2857	1158	6.26e-147	PREDICTED: uncharacterized protein LOC100775540 [Glycine max]	255555937	XP_002519004.1	534	258	1199	221	534	314	234	269	74.5223	1147	7.18e-145	conserved hypothetical protein [Ricinus communis] >gi|223541991|gb|EEF43537.1| conserved hypothetical protein [Ricinus communis]	222618542	EEE54674.1	519	258	1199	206	519	314	227	270	72.293	1132	8.57e-143	hypothetical protein OsJ_01975 [Oryza sativa Japonica Group]
comp20922_c0	246	342866434	EGU72095.1	302	1	243	20	100	81	42	57	51.8519	238	7.62e-23	hypothetical protein FOXB_17339 [Fusarium oxysporum Fo5176]	367024385	XP_003661477.1	286	1	243	20	100	81	43	56	53.0864	230	1.05e-21	hypothetical protein MYCTH_2300924 [Myceliophthora thermophila ATCC 42464] >gi|347008745|gb|AEO56232.1| hypothetical protein MYCTH_2300924 [Myceliophthora thermophila ATCC 42464]	302416875	XP_003006269.1	294	1	243	18	98	81	47	58	58.0247	222	1.15e-20	conserved hypothetical protein [Verticillium albo-atrum VaMs.102] >gi|261355685|gb|EEY18113.1| conserved hypothetical protein [Verticillium albo-atrum VaMs.102]
comp89481_c0	1308	224053166	XP_002297714.1	378	148	1113	35	352	334	85	145	25.4491	238	1.88e-19	predicted protein [Populus trichocarpa] >gi|224053180|ref|XP_002297716.1| predicted protein [Populus trichocarpa] >gi|222844972|gb|EEE82519.1| predicted protein [Populus trichocarpa] >gi|222844974|gb|EEE82521.1| predicted protein [Populus trichocarpa]	294461496	ADE76309.1	376	211	1101	60	341	298	80	130	26.8456	232	1.23e-18	unknown [Picea sitchensis]	296082490	CBI21495.3	369	148	1065	38	341	320	77	138	24.0625	224	1.26e-17	unnamed protein product [Vitis vinifera]
comp95007_c0	3172	224139438	XP_002323112.1	770	769	1899	373	736	382	172	235	45.0262	635	2.86e-67	GRAS family transcription factor [Populus trichocarpa] >gi|222867742|gb|EEF04873.1| GRAS family transcription factor [Populus trichocarpa]	357155438	XP_003577120.1	438	769	1971	15	425	420	188	244	44.7619	610	7.55e-67	PREDICTED: LOW QUALITY PROTEIN: protein SCARECROW 1-like [Brachypodium distachyon]	224069804	XP_002326418.1	847	769	1896	459	821	381	172	235	45.1444	635	8.98e-67	GRAS family transcription factor [Populus trichocarpa] >gi|222833611|gb|EEE72088.1| GRAS family transcription factor [Populus trichocarpa]
comp448126_c0	561	353685495	AER13172.1	1556	447	560	1064	1101	38	26	32	68.4211	160	6.56e-13	putative gag/pol polyprotein [Phaseolus vulgaris]	1167523	BAA11674.1	1338	447	560	1121	1158	38	24	32	63.1579	151	6.97e-12	unnamed protein product [Nicotiana tabacum]	56407681	AAV88069.1	1415	447	560	1118	1155	38	24	32	63.1579	151	9.8e-12	hypothetical retrotransposon [Ipomoea batatas]
comp88857_c0	630	388517609	AFK46866.1	160	346	630	63	160	98	65	80	66.3265	343	2.23e-37	unknown [Lotus japonicus]	367064526	AEX12162.1	148	346	630	51	148	98	69	78	70.4082	339	5.18e-37	hypothetical protein 0_514_01 [Pinus taeda]	367064516	AEX12157.1	148	346	630	51	148	98	69	78	70.4082	339	6.35e-37	hypothetical protein 0_514_01 [Pinus taeda]
comp95722_c0	3391	359484270	XP_002278055.2	866	986	3220	3	741	753	446	572	59.2297	2216	0	PREDICTED: tubulin--tyrosine ligase-like protein 12-like [Vitis vinifera] >gi|297738564|emb|CBI27809.3| unnamed protein product [Vitis vinifera]	147856096	CAN82450.1	870	986	3220	3	745	759	448	570	59.025	2184	0	hypothetical protein VITISV_006435 [Vitis vinifera]	108706493	ABF94288.1	785	986	3211	12	745	753	436	551	57.9017	2161	0	Tubulin-tyrosine ligase family protein, expressed [Oryza sativa Japonica Group]
comp80153_c0	1340	147779794	CAN62294.1	1851	248	1012	880	1135	261	71	114	27.2031	122	3.4e-09	hypothetical protein VITISV_019972 [Vitis vinifera]	147836977	CAN74759.1	1540	470	1012	793	975	184	49	77	26.6304	104	5.04e-09	hypothetical protein VITISV_011400 [Vitis vinifera]	147855489	CAN81751.1	1653	470	1012	826	1008	184	50	75	27.1739	102	6.42e-09	hypothetical protein VITISV_026939 [Vitis vinifera]
comp93165_c1	4847	225450071	XP_002274296.1	1212	496	2610	555	1207	726	327	429	45.0413	1253	9.34e-145	PREDICTED: protein OBERON 4-like [Vitis vinifera]	356529857	XP_003533503.1	1205	496	2610	568	1200	707	305	412	43.14	1191	3.21e-136	PREDICTED: protein OBERON 4-like [Glycine max]	356544293	XP_003540588.1	1183	493	2610	546	1179	711	308	414	43.3193	1178	1.23e-134	PREDICTED: protein OBERON 4-like [Glycine max]
comp15316_c0	258	4235644	AAD13304.1	1542	54	191	1162	1207	46	21	31	45.6522	115	1.57e-06	polyprotein [Solanum lycopersicum]
comp86846_c0	1688	302141763	CBI18966.3	221	329	952	13	221	209	113	149	54.067	528	3.91e-60	unnamed protein product [Vitis vinifera]	225459665	XP_002284617.1	333	329	952	125	333	209	113	149	54.067	530	5.2e-59	PREDICTED: uncharacterized protein LOC100250482 [Vitis vinifera]	297850594	XP_002893178.1	328	329	952	120	328	209	111	149	53.11	528	8.29e-59	hypothetical protein ARALYDRAFT_472396 [Arabidopsis lyrata subsp. lyrata] >gi|297339020|gb|EFH69437.1| hypothetical protein ARALYDRAFT_472396 [Arabidopsis lyrata subsp. lyrata]
comp9763_c0	291	357494717	XP_003617647.1	392	79	240	336	389	54	29	39	53.7037	161	1.76e-11	S-adenosyl-L-methionine salicylic acid carboxyl methyltransferase-like protein [Medicago truncatula] >gi|355518982|gb|AET00606.1| S-adenosyl-L-methionine salicylic acid carboxyl methyltransferase-like protein [Medicago truncatula]	356499415	XP_003518536.1	389	85	246	335	388	54	30	40	55.5556	154	1.19e-10	PREDICTED: indole-3-acetate O-methyltransferase 1-like [Glycine max]	357459729	XP_003600145.1	390	79	240	334	387	54	28	38	51.8519	151	3.08e-10	S-adenosyl-L-methionine salicylic acid carboxyl methyltransferase-like protein [Medicago truncatula] >gi|355489193|gb|AES70396.1| S-adenosyl-L-methionine salicylic acid carboxyl methyltransferase-like protein [Medicago truncatula]
comp90419_c0	3778	356566311	XP_003551376.1	328	319	924	129	328	202	103	144	50.9901	560	1.21e-60	PREDICTED: BTB/POZ domain-containing protein At1g55760-like [Glycine max]	116794358	ABK27111.1	326	328	930	124	323	201	105	146	52.2388	559	1.72e-60	unknown [Picea sitchensis]	388522999	AFK49561.1	328	319	924	129	328	202	102	145	50.495	556	4.36e-60	unknown [Lotus japonicus]
comp89628_c0	4174	148906423	ABR16365.1	610	406	2190	1	595	595	465	515	78.1513	2556	0	unknown [Picea sitchensis]	5880464	AAD54660.1	965	406	2340	1	647	647	436	533	67.3879	2444	0	actin bundling protein ABP135 [Lilium longiflorum]	225441852	XP_002284163.1	952	406	2316	1	637	637	429	531	67.3469	2442	0	PREDICTED: villin-2-like [Vitis vinifera]
comp93612_c0	1687	148906142	ABR16229.1	326	501	1445	10	324	315	235	266	74.6032	1226	1.08e-162	unknown [Picea sitchensis]	225434233	XP_002280271.1	320	504	1442	5	317	313	215	265	68.6901	1173	8.42e-155	PREDICTED: probable uridine nucleosidase 2 [Vitis vinifera] >gi|296084370|emb|CBI24758.3| unnamed protein product [Vitis vinifera]	147804954	CAN75814.1	316	504	1442	5	313	313	214	263	68.3706	1151	1.29e-151	hypothetical protein VITISV_004635 [Vitis vinifera]
comp89426_c0	1490	21655205	AAM28917.1	987	283	714	24	175	156	72	96	46.1538	348	3.38e-32	putative TIR/NBS/LRR disease resistance protein [Pinus taeda]	148909456	ABR17826.1	166	283	708	18	160	148	62	90	41.8919	302	2.13e-29	unknown [Picea sitchensis]	148906847	ABR16569.1	565	283	708	36	180	145	64	90	44.1379	321	2.38e-29	unknown [Picea sitchensis]
comp89198_c0	1465	255536887	XP_002509510.1	329	136	1101	8	329	322	275	292	85.4037	1404	0	ribonucleoside-diphosphate reductase small chain, putative [Ricinus communis] >gi|223549409|gb|EEF50897.1| ribonucleoside-diphosphate reductase small chain, putative [Ricinus communis]	356558708	XP_003547645.1	330	136	1101	8	330	323	272	296	84.2105	1397	0	PREDICTED: ribonucleoside-diphosphate reductase small chain-like [Glycine max]	356571527	XP_003553928.1	329	136	1101	8	329	322	271	294	84.1615	1395	0	PREDICTED: ribonucleoside-diphosphate reductase small chain-like [Glycine max]
comp81046_c0	1459	116788809	ABK25009.1	399	418	1458	49	394	347	244	284	70.317	1333	5.79e-179	unknown [Picea sitchensis]	116788561	ABK24922.1	396	409	1458	45	394	350	228	272	65.1429	1254	5.4e-167	unknown [Picea sitchensis]	294464392	ADE77708.1	396	418	1458	45	391	347	227	269	65.4179	1247	5.41e-166	unknown [Picea sitchensis]
comp88542_c2	2651	148910604	ABR18372.1	449	1313	2257	1	319	320	209	247	65.3125	1032	7.38e-128	unknown [Picea sitchensis]	363807422	NP_001242129.1	425	1247	2245	2	337	344	197	252	57.2674	910	3.88e-110	uncharacterized protein LOC100810304 [Glycine max] >gi|255640991|gb|ACU20775.1| unknown [Glycine max]	357480837	XP_003610704.1	417	1313	2233	2	303	310	186	235	60	898	1.48e-108	Transmembrane protein [Medicago truncatula] >gi|217074688|gb|ACJ85704.1| unknown [Medicago truncatula] >gi|355512039|gb|AES93662.1| Transmembrane protein [Medicago truncatula] >gi|388502006|gb|AFK39069.1| unknown [Medicago truncatula]
comp91594_c0	1603	356532187	XP_003534655.1	316	412	1308	18	316	299	189	230	63.2107	1024	9.11e-133	PREDICTED: cationic peroxidase 1-like [Glycine max]	255559631	XP_002520835.1	318	412	1302	22	318	297	189	231	63.6364	1021	2.79e-132	Peroxidase 52 precursor, putative [Ricinus communis] >gi|223539966|gb|EEF41544.1| Peroxidase 52 precursor, putative [Ricinus communis]	253761108	XP_002489046.1	320	412	1308	20	320	301	189	227	62.7907	1020	3.51e-132	hypothetical protein SORBIDRAFT_0246s002010 [Sorghum bicolor] >gi|241947286|gb|EES20431.1| hypothetical protein SORBIDRAFT_0246s002010 [Sorghum bicolor]
comp94745_c0	1837	10697182	BAB16317.1	331	542	1453	31	329	304	228	253	75	1224	1.24e-161	secretory peroxidase [Avicennia marina]	4927284	AAD33072.1	326	542	1453	26	324	304	220	255	72.3684	1200	4.01e-158	secretory peroxidase [Nicotiana tabacum]	94557288	AAY26520.1	330	542	1453	30	328	304	221	251	72.6974	1190	1.42e-156	secretory peroxidase [Catharanthus roseus] >gi|94959283|gb|ABF47518.1| putative secretory peroxidase [Catharanthus roseus]
comp96804_c0	3518	168019837	XP_001762450.1	397	2030	2911	106	380	295	145	196	49.1525	727	6.44e-83	predicted protein [Physcomitrella patens subsp. patens] >gi|162686183|gb|EDQ72573.1| predicted protein [Physcomitrella patens subsp. patens]	255549706	XP_002515904.1	886	1985	2995	540	886	357	162	219	45.3782	738	1.29e-79	BRASSINOSTEROID INSENSITIVE 1-associated receptor kinase 1 precursor, putative [Ricinus communis] >gi|223544809|gb|EEF46324.1| BRASSINOSTEROID INSENSITIVE 1-associated receptor kinase 1 precursor, putative [Ricinus communis]	255549700	XP_002515901.1	884	2033	2911	563	846	293	144	192	49.1468	738	1.48e-79	BRASSINOSTEROID INSENSITIVE 1-associated receptor kinase 1 precursor, putative [Ricinus communis] >gi|223544806|gb|EEF46321.1| BRASSINOSTEROID INSENSITIVE 1-associated receptor kinase 1 precursor, putative [Ricinus communis]
comp1177241_c0	246	224080831	XP_002335586.1	804	7	240	437	515	79	42	54	53.1646	203	5.76e-17	predicted protein [Populus trichocarpa] >gi|222833260|gb|EEE71737.1| predicted protein [Populus trichocarpa]	224070047	XP_002303107.1	552	7	240	268	346	79	41	54	51.8987	200	7.64e-17	predicted protein [Populus trichocarpa] >gi|222844833|gb|EEE82380.1| predicted protein [Populus trichocarpa]	224087774	XP_002335127.1	909	7	240	452	530	79	41	55	51.8987	202	8.73e-17	predicted protein [Populus trichocarpa] >gi|222832905|gb|EEE71382.1| predicted protein [Populus trichocarpa]
comp64120_c1	1248	225449955	XP_002270841.1	529	32	877	58	326	284	168	209	59.1549	862	3.05e-107	PREDICTED: cytokinin dehydrogenase 6 [Vitis vinifera]	296085116	CBI28611.3	607	32	877	88	356	284	168	209	59.1549	864	1.23e-106	unnamed protein product [Vitis vinifera]	227809536	ACP40987.1	533	29	862	63	330	283	169	206	59.7173	843	1.78e-104	cytokinin oxidase/dehydrogenase [Solanum tuberosum]
comp93828_c0	4670	224107933	XP_002314659.1	1032	710	3571	25	991	973	273	466	28.0576	735	1.58e-77	predicted protein [Populus trichocarpa] >gi|222863699|gb|EEF00830.1| predicted protein [Populus trichocarpa]	302805444	XP_002984473.1	986	641	3544	10	977	989	280	491	28.3114	730	3.95e-77	hypothetical protein SELMODRAFT_10232 [Selaginella moellendorffii] >gi|300147861|gb|EFJ14523.1| hypothetical protein SELMODRAFT_10232 [Selaginella moellendorffii]	359477593	XP_002283969.2	1016	635	3592	2	1002	1006	276	479	27.4354	731	4.42e-77	PREDICTED: U-box domain-containing protein 43-like [Vitis vinifera]
comp92890_c1	3580	297735249	CBI17611.3	480	1156	1947	19	275	264	145	181	54.9242	737	3.98e-83	unnamed protein product [Vitis vinifera]	359476754	XP_002277058.2	561	1156	1947	100	356	264	145	181	54.9242	739	1.47e-82	PREDICTED: aspartic proteinase-like protein 2-like isoform 1 [Vitis vinifera]	359476756	XP_002277082.2	560	1156	1947	100	356	264	145	181	54.9242	738	2.15e-82	PREDICTED: aspartic proteinase-like protein 2-like isoform 2 [Vitis vinifera]
comp77735_c0	1095	148907453	ABR16859.1	366	101	802	1	233	244	65	111	26.6393	217	4.2e-17	unknown [Picea sitchensis]	359495563	XP_002262798.2	534	128	463	6	121	118	34	54	28.8136	144	2.22e-07	PREDICTED: transcription initiation factor IIF subunit alpha-like [Vitis vinifera]	297741818	CBI33123.3	539	128	463	11	126	118	34	54	28.8136	144	2.25e-07	unnamed protein product [Vitis vinifera]
comp83451_c0	1792	225456303	XP_002279981.1	512	31	1407	41	505	469	240	319	51.1727	1088	9.64e-139	PREDICTED: cytochrome P450 94A1-like [Vitis vinifera]	308229874	ADO24345.1	497	28	1413	32	496	470	231	308	49.1489	1060	8.17e-135	cytochrome P450 A [Capsicum annuum]	255540263	XP_002511196.1	480	31	1407	7	475	477	232	310	48.6373	1056	2.22e-134	cytochrome P450, putative [Ricinus communis] >gi|223550311|gb|EEF51798.1| cytochrome P450, putative [Ricinus communis]
comp94782_c0	4613	147864578	CAN81539.1	869	2408	4210	239	857	626	201	322	32.1086	742	2.06e-79	hypothetical protein VITISV_026340 [Vitis vinifera]	225459589	XP_002284506.1	855	2408	4165	239	844	611	197	316	32.2422	728	1.37e-77	PREDICTED: uncharacterized protein LOC100254101 [Vitis vinifera]	15219083	NP_173593.1	953	2807	4165	486	941	461	163	266	35.3579	716	1.46e-75	uncharacterized protein [Arabidopsis thaliana] >gi|5263327|gb|AAD41429.1|AC007727_18 EST gb|T20649 comes from this gene [Arabidopsis thaliana] >gi|225897958|dbj|BAH30311.1| hypothetical protein [Arabidopsis thaliana] >gi|332192029|gb|AEE30150.1| uncharacterized protein [Arabidopsis thaliana]
comp75662_c0	1393	296082017	CBI21022.3	376	56	1003	92	375	316	217	254	68.6709	1044	5.03e-136	unnamed protein product [Vitis vinifera]	356563859	XP_003550175.1	418	56	1003	133	416	316	217	255	68.6709	1048	5.03e-136	PREDICTED: protein brittle-1, chloroplastic/amyloplastic-like [Glycine max]	225430247	XP_002285050.1	397	56	1003	113	396	316	217	254	68.6709	1044	1.11e-135	PREDICTED: protein brittle-1, chloroplastic/amyloplastic [Vitis vinifera]
comp91047_c4	2051	116789812	ABK25397.1	406	741	953	149	215	71	35	48	49.2958	173	1.32e-10	unknown [Picea sitchensis]	116793688	ABK26843.1	270	741	953	150	216	71	35	48	49.2958	169	1.43e-10	unknown [Picea sitchensis]
comp794611_c0	370	224148893	XP_002336729.1	240	5	370	92	204	124	49	69	39.5161	222	3.12e-20	predicted protein [Populus trichocarpa] >gi|222836617|gb|EEE75010.1| predicted protein [Populus trichocarpa]	224163915	XP_002338617.1	299	5	370	92	204	124	48	70	38.7097	217	2.52e-19	predicted protein [Populus trichocarpa] >gi|222873023|gb|EEF10154.1| predicted protein [Populus trichocarpa]	224146803	XP_002336340.1	556	5	370	408	520	124	49	69	39.5161	223	2.74e-19	predicted protein [Populus trichocarpa] >gi|222834762|gb|EEE73225.1| predicted protein [Populus trichocarpa]
comp56879_c0	1130	357451527	XP_003596040.1	405	1	822	1	272	285	172	206	60.3509	779	4.85e-97	Glyceraldehyde-3-phosphate dehydrogenase [Medicago truncatula] >gi|355485088|gb|AES66291.1| Glyceraldehyde-3-phosphate dehydrogenase [Medicago truncatula]	357451523	XP_003596038.1	418	1	822	1	272	285	172	206	60.3509	780	5.64e-97	Glyceraldehyde-3-phosphate dehydrogenase [Medicago truncatula] >gi|355485086|gb|AES66289.1| Glyceraldehyde-3-phosphate dehydrogenase [Medicago truncatula]	212274831	NP_001130796.1	412	1	531	88	264	177	139	157	78.5311	770	1.56e-95	uncharacterized protein LOC100191900 [Zea mays] >gi|194690136|gb|ACF79152.1| unknown [Zea mays] >gi|195622606|gb|ACG33133.1| glyceraldehyde-3-phosphate dehydrogenase, cytosolic [Zea mays] >gi|195625996|gb|ACG34828.1| glyceraldehyde-3-phosphate dehydrogenase, cytosolic [Zea mays] >gi|413926438|gb|AFW66370.1| glyceraldehyde-3-phosphate dehydrogenase, cytosolic [Zea mays]
comp58825_c0	670	302789071	XP_002976304.1	263	1	483	2	159	161	116	137	72.0497	588	1.42e-72	hypothetical protein SELMODRAFT_13258 [Selaginella moellendorffii] >gi|302808191|ref|XP_002985790.1| hypothetical protein SELMODRAFT_13259 [Selaginella moellendorffii] >gi|300146297|gb|EFJ12967.1| hypothetical protein SELMODRAFT_13259 [Selaginella moellendorffii] >gi|300155934|gb|EFJ22564.1| hypothetical protein SELMODRAFT_13258 [Selaginella moellendorffii]	225436823	XP_002270566.1	479	1	489	31	195	165	120	137	72.7273	597	2.26e-71	PREDICTED: uncharacterized protein LOC100252743 [Vitis vinifera]	224102841	XP_002312823.1	481	1	543	39	217	181	124	143	68.5083	592	1.2e-70	predicted protein [Populus trichocarpa] >gi|222849231|gb|EEE86778.1| predicted protein [Populus trichocarpa]
comp90495_c0	2850	148909811	ABR17992.1	657	512	1309	23	288	266	192	227	72.1805	1092	0	unknown [Picea sitchensis]	255578361	XP_002530047.1	640	536	1309	37	295	259	163	199	62.9344	916	3.72e-156	alpha-galactosidase/alpha-n-acetylgalactosaminidase, putative [Ricinus communis] >gi|223530463|gb|EEF32347.1| alpha-galactosidase/alpha-n-acetylgalactosaminidase, putative [Ricinus communis]	356512659	XP_003525035.1	640	536	1309	36	294	259	161	203	62.1622	915	2.54e-151	PREDICTED: uncharacterized protein LOC100783705 [Glycine max]
comp518361_c0	508	33318449	AAQ05120.1	264	5	508	69	238	170	79	112	46.4706	282	6.95e-28	cytochrome oxidase subunit III, partial (mitochondrion) [Spizella breweri] >gi|33318457|gb|AAQ05126.1| cytochrome oxidase subunit III, partial (mitochondrion) [Spizella passerina]	33318349	AAQ05045.1	264	5	508	69	238	170	78	110	45.8824	278	2.06e-27	cytochrome oxidase subunit III, partial (mitochondrion) [Melospiza lincolnii]	33318343	AAQ05040.1	264	5	508	69	238	170	78	110	45.8824	278	2.41e-27	cytochrome oxidase subunit III, partial (mitochondrion) [Melospiza georgiana]
comp88051_c1	2488	346469337	AEO34513.1	218	1239	1664	59	200	142	101	121	71.1268	569	1.9e-64	hypothetical protein [Amblyomma maculatum]	224107453	XP_002314485.1	207	1233	1664	64	207	144	98	120	68.0556	567	2.34e-64	predicted protein [Populus trichocarpa] >gi|222863525|gb|EEF00656.1| predicted protein [Populus trichocarpa]	225433187	XP_002285321.1	202	1233	1664	59	202	144	100	120	69.4444	560	1.77e-63	PREDICTED: pleckstrin homology domain-containing family A member 8 [Vitis vinifera]
comp294585_c0	526	356505246	XP_003521403.1	808	5	526	290	463	174	159	167	91.3793	838	1.55e-104	PREDICTED: cell division cycle protein 48 homolog [Glycine max]	356533213	XP_003535161.1	813	5	526	292	465	174	157	167	90.2299	832	9.65e-104	PREDICTED: cell division cycle protein 48 homolog [Glycine max]	147782460	CAN61919.1	802	5	526	283	456	174	156	167	89.6552	832	9.84e-104	hypothetical protein VITISV_038729 [Vitis vinifera]
comp64460_c0	555	308072461	BAJ22092.1	100	59	358	1	100	100	98	100	98	288	2.53e-30	NADH dehydrogenase subunit 4L [Cycas taitungensis]	134285793	CAM82799.1	100	59	358	1	100	100	94	99	94	286	5.29e-30	NADH dehydrogenase subunit 4L [Asplenium nidus]	11467131	NP_054432.1	100	59	358	1	100	100	94	99	94	285	7.61e-30	NADH dehydrogenase subunit 4L [Marchantia polymorpha] >gi|128889|sp|P26851.1|NU4LM_MARPO RecName: Full=NADH-ubiquinone oxidoreductase chain 4L; AltName: Full=NADH dehydrogenase subunit 4L >gi|404359|gb|AAB27400.1| NADH dehydrogenase subunit 4L=nad4L gene product [Marchantia polymorpha=liverworts, Peptide Mitochondrial, 100 aa] >gi|786216|gb|AAC09429.1| nad4L [Marchantia polymorpha]
comp326835_c0	316	297833872	XP_002884818.1	415	10	315	62	162	102	59	79	57.8431	351	8.33e-38	predicted protein [Arabidopsis lyrata subsp. lyrata] >gi|297330658|gb|EFH61077.1| predicted protein [Arabidopsis lyrata subsp. lyrata]	350535863	NP_001234473.1	414	4	315	68	170	104	62	83	59.6154	343	1.14e-36	(1-4)-beta-mannan endohydrolase precursor [Solanum lycopersicum] >gi|75225016|sp|Q6YM50.1|MAN5_SOLLC RecName: Full=Mannan endo-1,4-beta-mannosidase 5; AltName: Full=Beta-mannanase 5; AltName: Full=Endo-beta-1,4-mannanase 5; AltName: Full=LeMAN5; Flags: Precursor >gi|189036532|sp|Q9FZ03.2|MAN2_SOLLC RecName: Full=Mannan endo-1,4-beta-mannosidase 2; AltName: Full=Beta-mannanase 2; AltName: Full=End…	147834560	CAN71995.1	414	10	315	62	162	102	61	79	59.8039	340	3.03e-36	hypothetical protein VITISV_023484 [Vitis vinifera]
comp826868_c0	269	242076136	XP_002448004.1	1389	4	261	667	752	86	46	63	53.4884	197	4.73e-16	hypothetical protein SORBIDRAFT_06g019540 [Sorghum bicolor] >gi|241939187|gb|EES12332.1| hypothetical protein SORBIDRAFT_06g019540 [Sorghum bicolor]	255569339	XP_002525637.1	1433	4	261	663	748	86	46	65	53.4884	191	3.02e-15	ATP-binding cassette transporter, putative [Ricinus communis] >gi|223535073|gb|EEF36755.1| ATP-binding cassette transporter, putative [Ricinus communis]	414586811	DAA37382.1	1072	4	261	649	734	86	47	60	54.6512	188	6.98e-15	TPA: hypothetical protein ZEAMMB73_253551 [Zea mays]
comp90977_c0	821	12321254	AAG50698.1	1320	126	698	1103	1295	193	73	114	37.8238	387	9.97e-39	copia-type polyprotein, putative [Arabidopsis thaliana] >gi|12321387|gb|AAG50765.1|AC079131_10 copia-type polyprotein, putative [Arabidopsis thaliana]	6850900	CAB71063.1	1352	126	698	1135	1327	193	73	113	37.8238	386	1.43e-38	copia-type polyprotein [Arabidopsis thaliana]	5734736	AAD50001.1	1352	126	698	1135	1327	193	73	113	37.8238	385	1.48e-38	Hypothetical protein [Arabidopsis thaliana]
comp70394_c0	224	148908401	ABR17314.1	239	5	223	93	165	73	53	60	72.6027	286	3.09e-30	unknown [Picea sitchensis]	306010967	ADM74537.1	173	2	223	29	102	74	52	59	70.2703	278	1.18e-29	thaumatin-like protein [Picea sitchensis] >gi|306010969|gb|ADM74538.1| thaumatin-like protein [Picea sitchensis] >gi|306010995|gb|ADM74551.1| thaumatin-like protein [Picea sitchensis] >gi|306010997|gb|ADM74552.1| thaumatin-like protein [Picea sitchensis]	306010935	ADM74521.1	173	2	223	29	102	74	52	59	70.2703	278	1.27e-29	thaumatin-like protein [Picea sitchensis] >gi|306010937|gb|ADM74522.1| thaumatin-like protein [Picea sitchensis] >gi|306010939|gb|ADM74523.1| thaumatin-like protein [Picea sitchensis] >gi|306010941|gb|ADM74524.1| thaumatin-like protein [Picea sitchensis] >gi|306010943|gb|ADM74525.1| thaumatin-like protein [Picea sitchensis] >gi|306010945|gb|ADM74526.1| thaumatin-like protein [Picea sitchensis] >g…
comp77782_c0	1124	116792842	ABK26521.1	370	209	1123	66	370	305	163	220	53.4426	841	7.32e-107	unknown [Picea sitchensis]	297734304	CBI15551.3	685	209	1123	381	685	305	172	219	56.3934	840	6.53e-103	unnamed protein product [Vitis vinifera]	294464140	ADE77588.1	312	209	1123	8	312	305	166	220	54.4262	807	1.57e-102	unknown [Picea sitchensis]
comp80675_c0	525	148905830	ABR16077.1	518	2	523	198	383	186	104	131	55.914	536	8.45e-63	unknown [Picea sitchensis]	148905868	ABR16096.1	492	2	523	186	370	185	101	132	54.5946	532	1.76e-62	unknown [Picea sitchensis]	147853719	CAN80222.1	487	2	523	190	373	184	91	125	49.4565	510	2.9e-59	hypothetical protein VITISV_027895 [Vitis vinifera]
comp82886_c0	2901	359475106	XP_003631587.1	712	599	2344	131	712	582	529	561	90.8935	2763	0	PREDICTED: DEAD-box ATP-dependent RNA helicase 21-like [Vitis vinifera]	225443496	XP_002270644.1	709	599	2344	128	709	582	526	560	90.378	2736	0	PREDICTED: DEAD-box ATP-dependent RNA helicase 21-like [Vitis vinifera]	356565647	XP_003551050.1	706	599	2344	125	706	582	523	559	89.8625	2726	0	PREDICTED: DEAD-box ATP-dependent RNA helicase 21-like isoform 1 [Glycine max] >gi|356565649|ref|XP_003551051.1| PREDICTED: DEAD-box ATP-dependent RNA helicase 21-like isoform 2 [Glycine max]
comp94609_c0	2236	116788104	ABK24758.1	363	1029	1967	12	331	320	271	295	84.6875	1415	0	unknown [Picea sitchensis]	225428388	XP_002283561.1	360	1029	2003	1	331	332	263	291	79.2169	1364	2.16e-180	PREDICTED: COP9 signalosome complex subunit 5a-like [Vitis vinifera]	255574089	XP_002527960.1	367	1029	2003	1	338	339	265	292	78.1711	1363	3.72e-180	jun activation domain binding protein, putative [Ricinus communis] >gi|223532586|gb|EEF34372.1| jun activation domain binding protein, putative [Ricinus communis]
comp89902_c0	1675	62318721	BAD93738.1	415	280	1308	20	361	347	181	237	52.1614	919	2.15e-115	hypothetical protein [Arabidopsis thaliana]	15224649	NP_180687.1	415	280	1308	20	361	347	181	237	52.1614	919	2.72e-115	ubiquitin carboxyl-terminal hydrolase-like protein [Arabidopsis thaliana] >gi|79323710|ref|NP_001031455.1| ubiquitin carboxyl-terminal hydrolase-like protein [Arabidopsis thaliana] >gi|4432824|gb|AAD20674.1| hypothetical protein [Arabidopsis thaliana] >gi|18377712|gb|AAL67006.1| unknown protein [Arabidopsis thaliana] >gi|20465407|gb|AAM20128.1| unknown protein [Arabidopsis thaliana] >gi|330253428…	225460684	XP_002266948.1	419	280	1308	27	368	347	176	243	50.7205	918	3.56e-115	PREDICTED: uncharacterized protein LOC100253756 [Vitis vinifera]
comp81456_c0	1362	116780322	ABK21631.1	359	44	1213	1	353	391	172	231	43.9898	769	4.18e-95	unknown [Picea sitchensis]	224285238	ACN40345.1	361	44	1213	1	355	393	168	228	42.7481	743	3.83e-91	unknown [Picea sitchensis]	116780190	ABK21582.1	350	89	1204	10	341	373	158	213	42.3592	692	1.1e-83	unknown [Picea sitchensis]
comp85493_c0	1529	116787734	ABK24622.1	277	347	1138	14	277	264	200	231	75.7576	1071	6.93e-141	unknown [Picea sitchensis] >gi|224286210|gb|ACN40814.1| unknown [Picea sitchensis]	168026308	XP_001765674.1	284	380	1132	12	284	274	167	208	60.9489	874	4.05e-111	predicted protein [Physcomitrella patens subsp. patens] >gi|162683100|gb|EDQ69513.1| predicted protein [Physcomitrella patens subsp. patens]	255583924	XP_002532710.1	256	410	1150	1	256	256	162	198	63.2812	839	2.89e-106	n6-DNA-methyltransferase, putative [Ricinus communis] >gi|223527556|gb|EEF29677.1| n6-DNA-methyltransferase, putative [Ricinus communis]
comp80585_c0	933	4582447	AAD24831.1	1524	7	489	636	799	175	53	84	30.2857	213	3.22e-16	putative non-LTR retroelement reverse transcriptase [Arabidopsis thaliana]	4432866	AAD20714.1	1750	7	489	862	1025	175	53	84	30.2857	213	3.33e-16	putative non-LTR retroelement reverse transcriptase [Arabidopsis thaliana]	4539357	CAB40051.1	1294	7	489	842	1005	175	55	82	31.4286	204	4.61e-15	putative protein [Arabidopsis thaliana] >gi|7267781|emb|CAB81184.1| putative protein [Arabidopsis thaliana]
comp1187725_c0	205	4741948	AAD28771.1	265	1	123	225	265	41	41	41	100	216	3.96e-20	Lhcb2 protein [Arabidopsis thaliana]	1262851	AAB19042.1	55	1	123	15	55	41	38	40	92.6829	205	4.04e-20	type 2 light-harvesting chlorophyll a/b-binding polypeptide, partial [Pinus palustris]	15224465	NP_178582.1	265	1	123	225	265	41	41	41	100	216	4.08e-20	photosystem II light harvesting complex protein 2.2 [Arabidopsis thaliana] >gi|4741946|gb|AAD28770.1|AF134123_1 Lhcb2 protein [Arabidopsis thaliana] >gi|4585935|gb|AAD25595.1| putative chlorophyll a/b binding protein [Arabidopsis thaliana] >gi|15809901|gb|AAL06878.1| At2g05070/F1O13.20 [Arabidopsis thaliana] >gi|17064974|gb|AAL32641.1| putative chlorophyll a/b binding protein [Arabidopsis thalian…
comp94690_c0	2292	125548556	EAY94378.1	573	205	1452	41	454	416	256	320	61.5385	1241	1.67e-158	hypothetical protein OsI_16142 [Oryza sativa Indica Group]	38567882	CAD40892.2	574	205	1452	42	455	416	255	320	61.2981	1238	3.86e-158	OSJNBa0036B21.10 [Oryza sativa Japonica Group]	116309998	CAH67025.1	574	205	1452	42	455	416	255	320	61.2981	1237	6.61e-158	H0523F07.13 [Oryza sativa Indica Group]
comp87086_c0	2040	225429934	XP_002283851.1	319	442	1377	52	319	312	176	209	56.4103	705	1.51e-83	PREDICTED: UPF0082 protein At2g25830 [Vitis vinifera] >gi|296081846|emb|CBI20851.3| unnamed protein product [Vitis vinifera]	255550912	XP_002516504.1	311	442	1377	45	311	312	175	212	56.0897	677	1.42e-79	conserved hypothetical protein [Ricinus communis] >gi|223544324|gb|EEF45845.1| conserved hypothetical protein [Ricinus communis]	18400953	NP_565610.1	331	454	1377	68	331	308	171	210	55.5195	657	1.84e-76	YebC-related protein [Arabidopsis thaliana] >gi|22096384|sp|O82314.2|U082_ARATH RecName: Full=Probable transcriptional regulatory protein At2g25830 >gi|20197365|gb|AAC42247.2| expressed protein [Arabidopsis thaliana] >gi|330252663|gb|AEC07757.1| YebC-related protein [Arabidopsis thaliana]
comp972774_c0	433	357610409	EHJ66967.1	300	93	431	147	275	129	40	68	31.0078	170	1.37e-12	endonuclease-reverse transcriptase HmRTE-e01 [Danaus plexippus]	357606153	EHJ64933.1	307	93	431	154	282	129	40	68	31.0078	170	1.47e-12	endonuclease-reverse transcriptase HmRTE-e01 [Danaus plexippus]	255068805	CBA11992.1	990	93	431	833	961	129	43	68	33.3333	175	1.8e-12	endonuclease-reverse transcriptase HmRTE-e01 [Heliconius melpomene]
comp84202_c0	909	116778984	ABK21086.1	160	249	635	32	159	129	89	103	68.9922	472	2.19e-55	unknown [Picea sitchensis]	413915885	AFW55817.1	162	270	635	49	160	122	72	86	59.0164	362	4.93e-39	holiday junction resolvase, S1x1p, URI domain nuclease [Zea mays]	226505460	NP_001150522.1	162	270	635	49	160	122	72	86	59.0164	361	5.42e-39	holiday junction resolvase, S1x1p, URI domain nuclease [Zea mays] >gi|195639860|gb|ACG39398.1| holiday junction resolvase, S1x1p, URI domain nuclease [Zea mays]
comp79413_c0	1826	356576111	XP_003556177.1	257	615	1163	105	249	184	93	115	50.5435	384	4.83e-69	PREDICTED: LOW QUALITY PROTEIN: probable F-actin-capping protein subunit beta-like [Glycine max]	388520833	AFK48478.1	256	615	1163	105	249	184	94	114	51.087	383	9.38e-69	unknown [Lotus japonicus]	388500112	AFK38122.1	256	615	1163	105	249	184	95	116	51.6304	382	1.15e-68	unknown [Medicago truncatula]
comp80762_c0	1974	116787759	ABK24631.1	547	186	1709	57	547	513	358	416	69.7856	1684	0	unknown [Picea sitchensis]	116789806	ABK25394.1	547	186	1709	57	547	513	358	416	69.7856	1682	0	unknown [Picea sitchensis]	356564314	XP_003550400.1	529	348	1703	71	525	455	316	378	69.4505	1540	0	PREDICTED: GTPase HflX-like [Glycine max]
comp15146_c0	326	357627338	EHJ77070.1	127	1	297	24	121	99	36	55	36.3636	150	6.53e-11	hypothetical protein KGM_22380 [Danaus plexippus]	357615390	EHJ69628.1	203	13	297	20	113	95	36	56	37.8947	150	1.37e-10	hypothetical protein KGM_14968 [Danaus plexippus]	357629986	EHJ78423.1	280	1	297	91	188	99	37	56	37.3737	151	2.08e-10	hypothetical protein KGM_01974 [Danaus plexippus]
comp76215_c0	210	356546810	XP_003541815.1	993	4	210	411	479	69	35	46	50.7246	143	3.83e-09	PREDICTED: probable LRR receptor-like serine/threonine-protein kinase At3g47570-like [Glycine max]	357484501	XP_003612538.1	1006	1	210	421	490	70	34	41	48.5714	141	6.67e-09	Kinase-like protein [Medicago truncatula] >gi|355513873|gb|AES95496.1| Kinase-like protein [Medicago truncatula]	357497597	XP_003619087.1	1023	1	210	408	477	70	35	41	50	136	3.42e-08	Receptor-like protein kinase [Medicago truncatula] >gi|355494102|gb|AES75305.1| Receptor-like protein kinase [Medicago truncatula]
comp46847_c1	989	255561012	XP_002521518.1	493	30	734	249	486	238	157	192	65.9664	865	1.54e-109	WD-repeat protein, putative [Ricinus communis] >gi|223539196|gb|EEF40789.1| WD-repeat protein, putative [Ricinus communis]	225431285	XP_002275719.1	493	30	734	249	486	238	155	187	65.1261	857	2.62e-108	PREDICTED: uncharacterized WD repeat-containing protein C17D11.16-like [Vitis vinifera]	224103561	XP_002334041.1	489	30	719	253	485	233	153	185	65.6652	842	3.66e-106	predicted protein [Populus trichocarpa] >gi|222839644|gb|EEE77967.1| predicted protein [Populus trichocarpa]
comp786163_c0	309	346473495	AEO36592.1	89	130	219	56	85	30	19	23	63.3333	91	8.94e-07	hypothetical protein [Amblyomma maculatum]
comp334887_c0	245	147838656	CAN65049.1	558	4	243	235	314	80	48	64	60	275	3.74e-27	hypothetical protein VITISV_022864 [Vitis vinifera]	225435743	XP_002285710.1	558	4	243	235	314	80	48	64	60	275	3.77e-27	PREDICTED: uncharacterized protein LOC100253639 isoform 1 [Vitis vinifera] >gi|359478459|ref|XP_003632119.1| PREDICTED: uncharacterized protein LOC100253639 isoform 2 [Vitis vinifera]	255572288	XP_002527083.1	565	4	243	242	321	80	48	61	60	270	2.03e-26	conserved hypothetical protein [Ricinus communis] >gi|223533588|gb|EEF35327.1| conserved hypothetical protein [Ricinus communis]
comp77953_c0	1412	116781627	ABK22183.1	217	301	930	2	210	211	156	175	73.9336	762	9.24e-96	unknown [Picea sitchensis] >gi|148905960|gb|ABR16141.1| unknown [Picea sitchensis]	224287033	ACN41217.1	217	301	930	2	210	211	164	184	77.7251	752	2.82e-94	unknown [Picea sitchensis]	356536137	XP_003536596.1	213	301	948	2	213	219	150	184	68.4932	721	1.09e-89	PREDICTED: thioredoxin domain-containing protein 9 homolog [Glycine max]
comp16826_c0	555	148909076	ABR17640.1	142	134	397	41	128	88	46	60	52.2727	257	3.33e-25	unknown [Picea sitchensis]	15236187	NP_195202.1	107	149	385	28	106	79	39	53	49.3671	222	1.46e-20	SAUR-like auxin-responsive protein 9 [Arabidopsis thaliana] >gi|3096945|emb|CAA18855.1| putative auxin-regulated protein [Arabidopsis thaliana] >gi|7270427|emb|CAB80193.1| putative auxin-regulated protein [Arabidopsis thaliana] >gi|21536599|gb|AAM60931.1| putative auxin-regulated protein [Arabidopsis thaliana] >gi|332661020|gb|AEE86420.1| SAUR-like auxin-responsive protein 9 [Arabidopsis thaliana]	15226486	NP_179718.1	104	149	361	33	103	71	37	51	52.1127	222	1.55e-20	SAUR-like auxin-responsive protein [Arabidopsis thaliana] >gi|4582443|gb|AAD24828.1| putative auxin-regulated protein [Arabidopsis thaliana] >gi|20197719|gb|AAM15223.1| putative auxin-regulated protein [Arabidopsis thaliana] >gi|26451718|dbj|BAC42954.1| putative auxin-regulated protein [Arabidopsis thaliana] >gi|28973279|gb|AAO63964.1| putative auxin-regulated protein [Arabidopsis thaliana] >gi|3…
comp833047_c0	218	224068470	XP_002326128.1	763	1	216	272	342	72	31	45	43.0556	144	2.31e-09	predicted protein [Populus trichocarpa] >gi|222833321|gb|EEE71798.1| predicted protein [Populus trichocarpa]	18396193	NP_565330.1	754	1	216	263	333	72	32	44	44.4444	144	2.76e-09	Subtilase-like protein [Arabidopsis thaliana] >gi|4006827|gb|AAC95169.1| subtilisin-like serine protease, putative [Arabidopsis thaliana] >gi|14334834|gb|AAK59595.1| putative subtilisin serine protease [Arabidopsis thaliana] >gi|23296838|gb|AAN13182.1| putative subtilisin serine protease [Arabidopsis thaliana] >gi|330250891|gb|AEC05985.1| Subtilase-like protein [Arabidopsis thaliana]	4200338	CAA76726.1	666	1	216	258	328	72	28	44	38.8889	143	3.67e-09	P69C protein [Solanum lycopersicum]
comp89783_c1	2773	115489780	NP_001067377.1	588	799	1536	33	278	246	126	178	51.2195	720	1.12e-80	Os12g0638200 [Oryza sativa Japonica Group] >gi|77557191|gb|ABA99987.1| POT family protein, expressed [Oryza sativa Japonica Group] >gi|113649884|dbj|BAF30396.1| Os12g0638200 [Oryza sativa Japonica Group] >gi|218187317|gb|EEC69744.1| hypothetical protein OsI_39274 [Oryza sativa Indica Group] >gi|222617544|gb|EEE53676.1| hypothetical protein OsJ_37010 [Oryza sativa Japonica Group]	242084302	XP_002442576.1	597	799	1581	44	310	267	130	184	48.6891	693	9.28e-77	hypothetical protein SORBIDRAFT_08g022290 [Sorghum bicolor] >gi|241943269|gb|EES16414.1| hypothetical protein SORBIDRAFT_08g022290 [Sorghum bicolor]	242086472	XP_002443661.1	566	799	1581	26	282	265	134	183	50.566	690	1.17e-76	hypothetical protein SORBIDRAFT_08g023060 [Sorghum bicolor] >gi|241944354|gb|EES17499.1| hypothetical protein SORBIDRAFT_08g023060 [Sorghum bicolor]
comp93179_c0	627	328774751	AEB39775.1	837	138	320	282	343	62	29	37	46.7742	123	3.41e-14	pentatricopeptide repeat protein 71 [Funaria hygrometrica]	356503988	XP_003520781.1	771	78	335	199	284	86	28	44	32.5581	130	1.6e-13	PREDICTED: pentatricopeptide repeat-containing protein At3g57430, chloroplastic-like [Glycine max]	359489080	XP_002264194.2	889	78	347	415	507	93	30	48	32.2581	122	1.94e-13	PREDICTED: pentatricopeptide repeat-containing protein At3g03580-like [Vitis vinifera]
comp91531_c0	3005	325182239	CCA16693.1	558	1169	1552	8	144	140	44	67	31.4286	160	1.33e-08	hypothetical protein ALNC14_028360 [Albugo laibachii Nc14]	147794682	CAN60366.1	1274	1235	1726	256	420	178	48	83	26.9663	161	1.49e-08	hypothetical protein VITISV_031870 [Vitis vinifera]	325191379	CCA26158.1	396	1226	1717	161	314	175	48	77	27.4286	155	4.16e-08	putative polyprotein [Albugo laibachii Nc14]
comp93848_c0	2835	148906908	ABR16599.1	422	1491	2294	152	420	269	202	238	75.0929	1154	1.5e-145	unknown [Picea sitchensis]	297738316	CBI27517.3	288	1494	2282	3	267	265	153	187	57.7358	825	3.66e-99	unnamed protein product [Vitis vinifera]	359473691	XP_002273214.2	415	1494	2285	130	395	266	153	187	57.5188	829	4.84e-98	PREDICTED: uncharacterized protein At4g15970 [Vitis vinifera]
comp1051781_c0	331	158578605	ABW74576.1	708	61	240	392	451	60	29	45	48.3333	152	5.83e-10	pol polyprotein [Boechera divaricarpa]	147782850	CAN63433.1	1072	19	240	463	538	76	32	49	42.1053	152	9.23e-10	hypothetical protein VITISV_033829 [Vitis vinifera]	147811749	CAN59755.1	1333	16	240	491	567	77	31	50	40.2597	150	1.46e-09	hypothetical protein VITISV_034567 [Vitis vinifera]
comp87262_c0	2828	356544850	XP_003540860.1	773	233	2569	15	772	792	417	529	52.6515	1978	0	PREDICTED: subtilisin-like protease-like [Glycine max]	359482448	XP_003632775.1	787	233	2530	33	786	772	427	535	55.3109	1977	0	PREDICTED: subtilisin-like protease-like [Vitis vinifera]	224074095	XP_002304250.1	773	233	2530	24	772	773	422	525	54.5925	1975	0	predicted protein [Populus trichocarpa] >gi|222841682|gb|EEE79229.1| predicted protein [Populus trichocarpa]
comp1802356_c0	251	148277183	BAF62725.1	217	2	250	46	128	83	77	81	92.7711	410	9.84e-49	heat shock protein 70 [Paracoccidioides brasiliensis] >gi|148277185|dbj|BAF62726.1| heat shock protein 70 [Paracoccidioides brasiliensis] >gi|148277187|dbj|BAF62727.1| heat shock protein 70 [Paracoccidioides brasiliensis] >gi|148277189|dbj|BAF62728.1| heat shock protein 70 [Paracoccidioides brasiliensis] >gi|148277191|dbj|BAF62729.1| heat shock protein 70 [Paracoccidioides brasiliensis] >gi|14827…	148277193	BAF62730.1	217	2	250	46	128	83	77	81	92.7711	410	1.14e-48	heat shock protein 70 [Paracoccidioides brasiliensis]	429857937	ELA32774.1	647	2	250	232	314	83	79	81	95.1807	422	2.29e-47	heat shock 70 kda protein [Colletotrichum gloeosporioides Nara gc5]
comp96683_c0	8277	358347877	XP_003637977.1	1766	5407	5796	485	621	137	36	65	26.2774	115	1.83e-08	Cysteine-rich receptor-like protein kinase [Medicago truncatula] >gi|355503912|gb|AES85115.1| Cysteine-rich receptor-like protein kinase [Medicago truncatula]	358347996	XP_003638036.1	1694	5407	5796	485	622	138	37	65	26.8116	113	3.06e-08	Cysteine-rich receptor-like protein kinase [Medicago truncatula] >gi|355503971|gb|AES85174.1| Cysteine-rich receptor-like protein kinase [Medicago truncatula]	332322174	CCA66180.1	1383	5515	5796	681	774	94	30	51	31.9149	143	6.29e-08	hypothetical protein [Beta vulgaris subsp. vulgaris]
comp77974_c0	406	148908722	ABR17468.1	785	137	406	15	104	90	43	61	47.7778	226	2.05e-19	unknown [Picea sitchensis]	49182340	AAT57672.1	1084	200	403	286	353	68	27	38	39.7059	148	4.57e-09	cellulose synthase catalytic subunit [Pinus radiata]	60300001	AAX18649.1	1084	200	403	286	353	68	27	38	39.7059	148	4.7e-09	cellulose synthase catalytic subunit [Pinus taeda]
comp93136_c0	353	147776419	CAN74029.1	894	6	350	159	273	115	69	84	60	394	3.12e-42	hypothetical protein VITISV_013540 [Vitis vinifera]	147802350	CAN77122.1	1269	6	350	574	688	115	63	87	54.7826	390	1.88e-41	hypothetical protein VITISV_013624 [Vitis vinifera]	147856256	CAN79644.1	1181	6	350	540	654	115	63	86	54.7826	384	1.16e-40	hypothetical protein VITISV_033788 [Vitis vinifera]
comp83166_c2	1535	224285238	ACN40345.1	361	135	515	2	125	127	71	90	55.9055	359	2.64e-45	unknown [Picea sitchensis]	116780322	ABK21631.1	359	162	515	10	125	118	64	87	54.2373	343	3.44e-45	unknown [Picea sitchensis]	297791107	XP_002863438.1	373	249	548	44	144	101	59	77	58.4158	310	1.47e-39	GDSL-motif lipase/hydrolase family protein [Arabidopsis lyrata subsp. lyrata] >gi|297309273|gb|EFH39697.1| GDSL-motif lipase/hydrolase family protein [Arabidopsis lyrata subsp. lyrata]
comp85557_c0	2241	356524876	XP_003531054.1	483	286	1164	1	274	302	186	220	61.5894	965	8.01e-172	PREDICTED: tRNA guanosine-2'-O-methyltransferase TRM11 homolog [Glycine max]	356512097	XP_003524757.1	483	286	1164	1	274	302	183	223	60.596	960	1.35e-170	PREDICTED: tRNA guanosine-2'-O-methyltransferase TRM11 homolog [Glycine max]	224054310	XP_002298196.1	474	286	1164	1	265	293	176	216	60.0683	944	3.01e-168	predicted protein [Populus trichocarpa] >gi|118486632|gb|ABK95153.1| unknown [Populus trichocarpa] >gi|222845454|gb|EEE83001.1| predicted protein [Populus trichocarpa]
comp89586_c0	2205	297738578	CBI27823.3	294	367	687	81	183	108	51	66	47.2222	203	1.03e-22	unnamed protein product [Vitis vinifera]	359484277	XP_002278210.2	289	367	687	71	173	108	51	66	47.2222	201	2.44e-22	PREDICTED: uncharacterized protein LOC100256088 [Vitis vinifera]	255539829	XP_002510979.1	328	367	540	139	198	60	35	43	58.3333	163	9.83e-22	DNA binding protein, putative [Ricinus communis] >gi|223550094|gb|EEF51581.1| DNA binding protein, putative [Ricinus communis]
comp975699_c0	218	148696037	EDL27984.1	69	26	190	1	53	55	33	37	60	131	5.09e-09	mCG1040065 [Mus musculus]
comp932003_c0	222	380484319	CCF40075.1	746	21	221	445	511	67	56	60	83.5821	301	1.64e-30	CP2 transcription factor [Colletotrichum higginsianum]	310796230	EFQ31691.1	797	21	221	496	562	67	55	59	82.0896	296	8.62e-30	CP2 transcription factor [Glomerella graminicola M1.001]	389640975	XP_003718120.1	804	15	221	505	572	69	57	61	82.6087	295	1.3e-29	hypothetical protein MGG_00856 [Magnaporthe oryzae 70-15] >gi|351640673|gb|EHA48536.1| hypothetical protein MGG_00856 [Magnaporthe oryzae 70-15]
comp81173_c0	2150	148910297	ABR18228.1	403	542	1600	41	396	362	270	302	74.5856	1268	1.13e-165	unknown [Picea sitchensis]	225450815	XP_002283982.1	425	536	1609	68	422	358	242	280	67.5978	1139	5.97e-146	PREDICTED: WD repeat domain phosphoinositide-interacting protein 3-like isoform 1 [Vitis vinifera]	225436703	XP_002263976.1	439	536	1618	84	436	361	242	286	67.036	1137	1.55e-145	PREDICTED: WD repeat domain phosphoinositide-interacting protein 3 [Vitis vinifera]
comp47935_c0	379	332322210	CCA66235.1	1380	10	378	334	458	128	40	68	31.25	143	1.78e-08	hypothetical protein [Beta vulgaris subsp. vulgaris]	242034801	XP_002464795.1	295	7	375	126	252	132	43	71	32.5758	135	7.28e-08	hypothetical protein SORBIDRAFT_01g026845 [Sorghum bicolor] >gi|241918649|gb|EER91793.1| hypothetical protein SORBIDRAFT_01g026845 [Sorghum bicolor]	332322201	CCA66222.1	1383	7	378	333	458	127	39	61	30.7087	137	1.02e-07	hypothetical protein [Beta vulgaris subsp. vulgaris]
comp1352213_c0	225	367045090	XP_003652925.1	162	1	120	1	40	40	29	34	72.5	164	4.22e-13	hypothetical protein THITE_2114765 [Thielavia terrestris NRRL 8126] >gi|347000187|gb|AEO66589.1| hypothetical protein THITE_2114765 [Thielavia terrestris NRRL 8126]	340960472	EGS21653.1	116	1	111	1	37	37	29	32	78.3784	157	2.21e-12	hypothetical protein CTHT_0035180 [Chaetomium thermophilum var. thermophilum DSM 1495]	116195556	XP_001223590.1	284	1	120	1	40	40	29	34	72.5	159	6e-12	hypothetical protein CHGG_04376 [Chaetomium globosum CBS 148.51] >gi|88180289|gb|EAQ87757.1| hypothetical protein CHGG_04376 [Chaetomium globosum CBS 148.51]
comp89728_c0	3487	413951762	AFW84411.1	106	2068	2301	12	89	78	64	73	82.0513	362	7.31e-37	hypothetical protein ZEAMMB73_895673 [Zea mays]	413951763	AFW84412.1	290	2068	2301	12	89	78	64	73	82.0513	374	2.88e-36	hypothetical protein ZEAMMB73_895673 [Zea mays]	56784732	BAD81881.1	300	2068	2301	12	89	78	64	72	82.0513	374	3.24e-36	putative RRM-containing protein SEB-4 [Oryza sativa Japonica Group] >gi|56784856|dbj|BAD82096.1| putative RRM-containing protein SEB-4 [Oryza sativa Japonica Group] >gi|125528575|gb|EAY76689.1| hypothetical protein OsI_04643 [Oryza sativa Indica Group] >gi|125572838|gb|EAZ14353.1| hypothetical protein OsJ_04273 [Oryza sativa Japonica Group]
comp680876_c0	493	147776252	CAN65281.1	809	95	439	519	634	118	39	66	33.0508	147	9.35e-09	hypothetical protein VITISV_035564 [Vitis vinifera]	147837143	CAN61554.1	1144	95	439	866	981	118	40	67	33.8983	146	1.45e-08	hypothetical protein VITISV_028479 [Vitis vinifera]	147780083	CAN66588.1	815	101	439	571	684	122	42	59	34.4262	145	1.49e-08	hypothetical protein VITISV_017097 [Vitis vinifera]
comp69381_c0	334	1709564	P52777.1	754	1	333	39	147	111	83	92	74.7748	384	2.12e-41	RecName: Full=Phenylalanine ammonia-lyase >gi|1143312|gb|AAA84889.1| phenylalanine ammonia-lyase [Pinus taeda]	261286827	ACS28225.2	718	1	333	39	147	111	83	91	74.7748	382	3.09e-41	phenylalanine ammonia-lyase [Pinus massoniana]	18539293	AAL74317.1	681	1	333	31	139	111	82	90	73.8739	376	2.07e-40	phenylalanine ammonia-lyase [Pinus sylvestris] >gi|18539295|gb|AAL74318.1|AF353968_1 phenylalanine ammonia-lyase [Pinus sylvestris] >gi|18539297|gb|AAL74319.1|AF353969_1 phenylalanine ammonia-lyase [Pinus sylvestris] >gi|18539299|gb|AAL74320.1|AF353970_1 phenylalanine ammonia-lyase [Pinus sylvestris] >gi|18539301|gb|AAL74321.1|AF353971_1 phenylalanine ammonia-lyase [Pinus sylvestris] >gi|18539303…
comp91456_c0	2497	255542092	XP_002512110.1	650	509	2212	21	573	569	352	424	61.8629	1879	0	Nucleotide pyrophosphatase/phosphodiesterase, putative [Ricinus communis] >gi|223549290|gb|EEF50779.1| Nucleotide pyrophosphatase/phosphodiesterase, putative [Ricinus communis]	225423497	XP_002274401.1	652	509	2212	24	582	573	356	426	62.1291	1876	0	PREDICTED: probable inactive purple acid phosphatase 2 [Vitis vinifera]	359806519	NP_001241258.1	662	509	2209	26	586	576	360	431	62.5	1852	0	probable inactive purple acid phosphatase 2-like precursor [Glycine max] >gi|304421402|gb|ADM32500.1| purple acid phosphatases [Glycine max]
comp55959_c0	654	242043198	XP_002459470.1	584	3	653	189	402	220	106	149	48.1818	535	1.98e-61	hypothetical protein SORBIDRAFT_02g005180 [Sorghum bicolor] >gi|241922847|gb|EER95991.1| hypothetical protein SORBIDRAFT_02g005180 [Sorghum bicolor]	255548866	XP_002515489.1	481	3	602	107	301	200	101	136	50.5	526	5.06e-61	catalytic, putative [Ricinus communis] >gi|223545433|gb|EEF46938.1| catalytic, putative [Ricinus communis]	414883870	DAA59884.1	577	3	653	185	404	229	108	151	47.1616	528	1.7e-60	TPA: hypothetical protein ZEAMMB73_690759, partial [Zea mays]
comp1661742_c0	206	358332892	GAA51486.1	1090	3	203	389	455	67	52	60	77.6119	243	1.6e-22	Ca2+ transporting ATPase plasma membrane [Clonorchis sinensis]	392856268	AFM84633.1	1163	3	203	388	454	67	52	60	77.6119	243	1.67e-22	plasma membrane Ca-ATPase [Fasciola hepatica]	195065097	XP_001996680.1	1035	3	206	386	453	68	51	62	75	242	1.84e-22	GH23619 [Drosophila grimshawi] >gi|193891609|gb|EDV90475.1| GH23619 [Drosophila grimshawi]
comp591894_c0	298	116787333	ABK24467.1	497	3	254	221	304	84	58	64	69.0476	224	6.7e-20	unknown [Picea sitchensis]	312282359	BAJ34045.1	484	3	242	211	290	80	52	59	65	191	2.16e-15	unnamed protein product [Thellungiella halophila]	224067990	XP_002302634.1	490	3	254	215	299	85	52	60	61.1765	188	5.65e-15	predicted protein [Populus trichocarpa] >gi|222844360|gb|EEE81907.1| predicted protein [Populus trichocarpa]
comp89521_c0	1024	116779946	ABK21489.1	173	393	731	50	160	113	48	74	42.4779	280	6.64e-27	unknown [Picea sitchensis]	224087146	XP_002308084.1	168	390	731	48	159	114	48	72	42.1053	262	1.85e-24	predicted protein [Populus trichocarpa] >gi|222854060|gb|EEE91607.1| predicted protein [Populus trichocarpa]	255567021	XP_002524493.1	167	393	731	48	158	113	50	70	44.2478	262	1.95e-24	conserved hypothetical protein [Ricinus communis] >gi|223536281|gb|EEF37933.1| conserved hypothetical protein [Ricinus communis]
comp1105574_c0	282	397080	CAA52369.1	210	1	192	7	70	64	64	64	100	333	5.28e-37	larval cuticle protein [Bombyx mori]	223671184	FAA00544.1	239	1	192	7	70	64	64	64	100	333	9.97e-37	TPA: putative cuticle protein [Bombyx mori]	112984458	NP_001037490.1	239	1	192	7	70	64	64	64	100	333	1.02e-36	larval cuticle protein LCP-30 precursor [Bombyx mori] >gi|44889043|sp|Q08738.2|CU30_BOMMO RecName: Full=Larval cuticle protein LCP-30; Flags: Precursor >gi|6634056|emb|CAA52368.2| larval cuticle protein [Bombyx mori]
comp59443_c0	772	18401696	NP_565668.1	213	382	771	80	204	130	93	112	71.5385	497	4.72e-59	cytokinin riboside 5'-monophosphate phosphoribohydrolase LOG1 [Arabidopsis thaliana] >gi|75158446|sp|Q8RUN2.1|LOG1_ARATH RecName: Full=Cytokinin riboside 5'-monophosphate phosphoribohydrolase LOG1; AltName: Full=Protein LONELY GUY 1 >gi|20197602|gb|AAM15149.1| expressed protein [Arabidopsis thaliana] >gi|20197733|gb|AAM15229.1| expressed protein [Arabidopsis thaliana] >gi|21592387|gb|AAM64338.1| …	297826109	XP_002880937.1	213	382	771	80	204	130	92	112	70.7692	495	1.05e-58	hypothetical protein ARALYDRAFT_481677 [Arabidopsis lyrata subsp. lyrata] >gi|297326776|gb|EFH57196.1| hypothetical protein ARALYDRAFT_481677 [Arabidopsis lyrata subsp. lyrata]	13605607	AAK32797.1	213	385	771	80	203	129	92	112	71.3178	493	2.18e-58	T3B23.2/T3B23.2 [Arabidopsis thaliana] >gi|19548083|gb|AAL87406.1| T3B23.2/T3B23.2 [Arabidopsis thaliana]
comp36353_c0	398	405974301	EKC38957.1	306	59	217	211	263	53	23	31	43.3962	123	3.22e-06	hypothetical protein CGI_10026724 [Crassostrea gigas]	405965532	EKC30901.1	306	59	217	211	263	53	22	30	41.5094	119	9.55e-06	hypothetical protein CGI_10028582 [Crassostrea gigas]
comp1170416_c0	215	442620748	NP_996273.2	391	3	215	288	358	71	71	71	100	369	3.48e-41	glutamate dehydrogenase, isoform D [Drosophila melanogaster] >gi|440217812|gb|AAN13963.3| glutamate dehydrogenase, isoform D [Drosophila melanogaster]	25012287	AAN71256.1	399	3	215	296	366	71	71	71	100	369	3.9e-41	LD34409p, partial [Drosophila melanogaster]	338224490	AEI88119.1	99	3	215	26	96	71	65	70	91.5493	347	7.79e-41	glutamate dehydrogenase [Scylla paramamosain]
comp93132_c0	2636	148908553	ABR17386.1	131	1718	2032	25	129	105	80	96	76.1905	456	6.67e-50	unknown [Picea sitchensis]	357470835	XP_003605702.1	130	1718	2020	26	126	101	62	83	61.3861	345	1.42e-34	Zinc finger SWIM domain-containing protein [Medicago truncatula] >gi|355506757|gb|AES87899.1| Zinc finger SWIM domain-containing protein [Medicago truncatula]	356517808	XP_003527578.1	132	1718	2029	26	129	104	60	84	57.6923	344	2.21e-34	PREDICTED: zinc finger SWIM domain-containing protein 7-like [Glycine max]
comp71132_c0	581	359481118	XP_003632571.1	2085	2	580	1597	1786	194	69	107	35.567	332	2.32e-32	PREDICTED: uncharacterized protein LOC100854783 [Vitis vinifera]	147767517	CAN66714.1	2066	2	580	1578	1767	201	70	109	34.8259	326	1.27e-31	hypothetical protein VITISV_041527 [Vitis vinifera]	359482809	XP_003632844.1	1419	2	580	931	1120	198	69	106	34.8485	320	7.03e-31	PREDICTED: protein NYNRIN-like [Vitis vinifera]
comp91252_c0	2189	356518553	XP_003527943.1	395	992	1504	43	213	171	95	121	55.5556	505	1.02e-97	PREDICTED: N-glycosylase/DNA lyase-like [Glycine max]	357463557	XP_003602060.1	420	992	1504	43	214	172	93	121	54.0698	498	4.58e-93	N-glycosylase/DNA lyase [Medicago truncatula] >gi|357520327|ref|XP_003630452.1| N-glycosylase/DNA lyase [Medicago truncatula] >gi|355491108|gb|AES72311.1| N-glycosylase/DNA lyase [Medicago truncatula] >gi|355524474|gb|AET04928.1| N-glycosylase/DNA lyase [Medicago truncatula]	302754758	XP_002960803.1	351	992	1504	34	201	171	98	116	57.3099	472	1.05e-90	hypothetical protein SELMODRAFT_75917 [Selaginella moellendorffii] >gi|300171742|gb|EFJ38342.1| hypothetical protein SELMODRAFT_75917 [Selaginella moellendorffii]
comp86406_c0	2537	115481850	NP_001064518.1	371	494	1603	1	371	371	271	321	73.0458	1334	2.29e-174	Os10g0393100 [Oryza sativa Japonica Group] >gi|75139767|sp|Q7G7C7.1|SIPL1_ORYSJ RecName: Full=Signal peptide peptidase-like 1; Short=OsSPPL1 >gi|20503050|gb|AAM22738.1|AC092388_22 hypothetical protein [Oryza sativa Japonica Group] >gi|31431863|gb|AAP53575.1| signal peptide peptidase family protein, expressed [Oryza sativa Japonica Group] >gi|113639127|dbj|BAF26432.1| Os10g0393100 [Oryza sativa Ja…	125531783	EAY78348.1	371	494	1603	1	371	371	270	321	72.7763	1330	9.53e-174	hypothetical protein OsI_33436 [Oryza sativa Indica Group]	225464481	XP_002268346.1	371	494	1603	1	371	371	273	316	73.5849	1322	1.22e-172	PREDICTED: signal peptide peptidase-like 3 [Vitis vinifera] >gi|147855753|emb|CAN83442.1| hypothetical protein VITISV_018735 [Vitis vinifera] >gi|302143848|emb|CBI22709.3| unnamed protein product [Vitis vinifera]
comp90162_c0	2609	225441038	XP_002283857.1	683	457	2247	32	657	628	379	451	60.3503	1707	0	PREDICTED: probable leucine-rich repeat receptor-like protein kinase At1g68400 isoform 1 [Vitis vinifera]	255575479	XP_002528641.1	676	457	2247	27	650	626	376	455	60.0639	1672	0	Protein kinase APK1A, chloroplast precursor, putative [Ricinus communis] >gi|223531930|gb|EEF33744.1| Protein kinase APK1A, chloroplast precursor, putative [Ricinus communis]	224069764	XP_002326408.1	678	457	2280	17	652	641	378	454	58.9704	1638	0	predicted protein [Populus trichocarpa] >gi|222833601|gb|EEE72078.1| predicted protein [Populus trichocarpa]
comp86894_c0	3054	238014322	ACR38196.1	191	2194	2331	58	105	48	29	34	60.4167	139	6.38e-07	unknown [Zea mays] >gi|414876355|tpg|DAA53486.1| TPA: hypothetical protein ZEAMMB73_579373 [Zea mays]	226509438	NP_001144708.1	191	2194	2331	58	105	48	29	34	60.4167	139	6.38e-07	uncharacterized protein LOC100277744 [Zea mays] >gi|195646098|gb|ACG42517.1| hypothetical protein [Zea mays]	242056461	XP_002457376.1	183	2194	2328	57	103	47	28	34	59.5745	136	1.48e-06	hypothetical protein SORBIDRAFT_03g006240 [Sorghum bicolor] >gi|241929351|gb|EES02496.1| hypothetical protein SORBIDRAFT_03g006240 [Sorghum bicolor]
comp94776_c0	1997	20147211	AAM10321.1	757	1	1530	31	546	527	247	329	46.8691	1079	2.35e-133	AT5g67360/K8K14_8 [Arabidopsis thaliana] >gi|24111425|gb|AAN46863.1| At5g67360/K8K14_8 [Arabidopsis thaliana]	18425181	NP_569048.1	757	1	1530	31	546	527	247	329	46.8691	1078	3.24e-133	subtilisin-like protease [Arabidopsis thaliana] >gi|75099392|sp|O65351.1|SUBL_ARATH RecName: Full=Subtilisin-like protease; AltName: Full=Cucumisin-like serine protease; Flags: Precursor >gi|13430746|gb|AAK25995.1|AF360285_1 putative subtilisin serine protease ARA12 [Arabidopsis thaliana] >gi|3176874|gb|AAC18851.1| cucumisin-like serine protease [Arabidopsis thaliana] >gi|9758435|dbj|BAB09021.1| …	297794247	XP_002865008.1	753	1	1530	27	542	527	247	328	46.8691	1076	5.17e-133	hypothetical protein ARALYDRAFT_496864 [Arabidopsis lyrata subsp. lyrata] >gi|297310843|gb|EFH41267.1| hypothetical protein ARALYDRAFT_496864 [Arabidopsis lyrata subsp. lyrata]
comp88551_c0	1258	225442156	XP_002275541.1	234	210	899	1	229	230	209	219	90.8696	1100	2.64e-147	PREDICTED: 40S ribosomal protein S3-3 [Vitis vinifera] >gi|297743020|emb|CBI35887.3| unnamed protein product [Vitis vinifera]	116786147	ABK23996.1	233	210	866	1	219	219	206	214	94.0639	1099	3.98e-147	unknown [Picea sitchensis] >gi|116793880|gb|ABK26916.1| unknown [Picea sitchensis]	192910782	ACF06499.1	235	210	899	1	232	232	208	217	89.6552	1097	8.4e-147	ribosomal protein [Elaeis guineensis]
comp674970_c0	320	2950370	CAA11923.1	182	42	314	83	171	91	27	54	29.6703	133	2.22e-08	Reverse Transcriptase [Picea abies]	57863912	AAW56933.1	1750	36	320	539	633	95	29	51	30.5263	127	1.23e-06	hypothetical protein [Oryza sativa Japonica Group]	253761799	XP_002489274.1	615	3	320	377	482	106	31	54	29.2453	125	1.77e-06	hypothetical protein SORBIDRAFT_0011s012860 [Sorghum bicolor] >gi|241947023|gb|EES20168.1| hypothetical protein SORBIDRAFT_0011s012860 [Sorghum bicolor]
comp83042_c0	1696	116783966	ABK23163.1	282	498	1094	84	282	199	181	193	90.9548	993	2.93e-128	unknown [Picea sitchensis] >gi|148905740|gb|ABR16034.1| unknown [Picea sitchensis]	255578581	XP_002530152.1	266	477	1094	61	266	206	179	195	86.8932	986	1.82e-127	peroxiredoxins, prx-1, prx-2, prx-3, putative [Ricinus communis] >gi|223530313|gb|EEF32207.1| peroxiredoxins, prx-1, prx-2, prx-3, putative [Ricinus communis]	15229806	NP_187769.1	266	486	1094	64	266	203	178	191	87.6847	978	3.15e-126	2-Cys peroxiredoxin BAS1 [Arabidopsis thaliana] >gi|14916972|sp|Q96291.2|BAS1A_ARATH RecName: Full=2-Cys peroxiredoxin BAS1, chloroplastic; Short=2-Cys Prx A; Short=2-Cys peroxiredoxin A; AltName: Full=Thiol-specific antioxidant protein A; Flags: Precursor >gi|6041816|gb|AAF02131.1|AC009918_3 putative 2-cys peroxiredoxin [Arabidopsis thaliana] >gi|11762140|gb|AAG40348.1|AF324996_1 AT3g11630 [Arab…
comp638915_c0	205	168026230	XP_001765635.1	371	3	197	297	358	65	27	45	41.5385	121	1.66e-06	predicted protein [Physcomitrella patens subsp. patens] >gi|162683061|gb|EDQ69474.1| predicted protein [Physcomitrella patens subsp. patens]
comp10571_c0	1213	294460882	ADE76014.1	381	9	1130	3	374	377	223	284	59.1512	942	1.72e-121	unknown [Picea sitchensis]	294461735	ADE76426.1	371	33	1130	1	364	369	221	280	59.8916	934	2.41e-120	unknown [Picea sitchensis]	255553209	XP_002517647.1	403	57	1103	50	397	355	180	250	50.7042	742	4.38e-91	AMP-activated protein kinase, gamma regulatory subunit, putative [Ricinus communis] >gi|223543279|gb|EEF44811.1| AMP-activated protein kinase, gamma regulatory subunit, putative [Ricinus communis]
comp107533_c0	203	242055931	XP_002457111.1	96	68	202	24	69	46	32	36	69.5652	166	6.15e-14	hypothetical protein SORBIDRAFT_03g001430 [Sorghum bicolor] >gi|241929086|gb|EES02231.1| hypothetical protein SORBIDRAFT_03g001430 [Sorghum bicolor]	186528356	NP_001119353.1	101	95	202	42	77	36	26	34	72.2222	161	3.29e-13	uncharacterized protein [Arabidopsis thaliana] >gi|98962139|gb|ABF59399.1| unknown protein [Arabidopsis thaliana] >gi|332007341|gb|AED94724.1| uncharacterized protein [Arabidopsis thaliana]	116830207	ABK28061.1	102	95	202	42	77	36	26	34	72.2222	161	3.49e-13	unknown [Arabidopsis thaliana]
comp812064_c0	443	12580855	CAC27136.1	232	42	230	55	117	63	41	45	65.0794	211	2.6e-18	40S ribosomal protein S2 [Picea abies]	116780779	ABK21813.1	270	42	230	93	155	63	41	45	65.0794	208	8.18e-18	unknown [Picea sitchensis] >gi|224284774|gb|ACN40117.1| unknown [Picea sitchensis]	255544840	XP_002513481.1	273	42	230	95	157	63	41	45	65.0794	208	8.29e-18	40S ribosomal protein S2, putative [Ricinus communis] >gi|223547389|gb|EEF48884.1| 40S ribosomal protein S2, putative [Ricinus communis]
comp95516_c0	3616	297734075	CBI15322.3	605	1710	3212	1	477	505	263	345	52.0792	1342	4.88e-168	unnamed protein product [Vitis vinifera]	359491361	XP_002265482.2	589	1710	3212	1	461	516	264	344	51.1628	1315	2.73e-164	PREDICTED: kelch domain-containing protein 3-like [Vitis vinifera]	167999434	XP_001752422.1	487	1785	3212	1	459	500	244	327	48.8	1274	1.08e-159	predicted protein [Physcomitrella patens subsp. patens] >gi|162696322|gb|EDQ82661.1| predicted protein [Physcomitrella patens subsp. patens]
comp76172_c0	1291	116779854	ABK21451.1	192	570	890	86	192	107	93	103	86.9159	517	3.17e-60	unknown [Picea sitchensis] >gi|148909147|gb|ABR17674.1| unknown [Picea sitchensis]	388518093	AFK47108.1	182	570	998	50	182	143	101	110	70.6294	516	3.44e-60	unknown [Lotus japonicus]	357507677	XP_003624127.1	181	570	890	75	181	107	91	100	85.0467	504	2.31e-58	Glutaredoxin-like protein [Medicago truncatula] >gi|355499142|gb|AES80345.1| Glutaredoxin-like protein [Medicago truncatula] >gi|388516461|gb|AFK46292.1| unknown [Medicago truncatula]
comp80469_c0	1430	116792080	ABK26223.1	224	295	933	4	216	214	182	193	85.0467	878	5.36e-113	unknown [Picea sitchensis]	15219311	NP_173114.1	222	295	933	4	214	213	166	186	77.9343	810	7.14e-103	Alpha-helical ferredoxin [Arabidopsis thaliana] >gi|297844602|ref|XP_002890182.1| ATMLO14 [Arabidopsis lyrata subsp. lyrata] >gi|75309869|sp|Q9FX83.1|NDS8B_ARATH RecName: Full=NADH dehydrogenase [ubiquinone] iron-sulfur protein 8-B, mitochondrial; Flags: Precursor >gi|9989050|gb|AAG10813.1|AC011808_1 Putative NADH-ubiquinone oxidoreductase [Arabidopsis thaliana] >gi|16649105|gb|AAL24404.1| Putati…	356511319	XP_003524374.1	248	295	933	30	240	214	166	189	77.5701	806	8.04e-102	PREDICTED: NADH dehydrogenase [ubiquinone] iron-sulfur protein 8, mitochondrial-like [Glycine max]
comp87536_c0	1868	359477333	XP_003631965.1	465	534	1682	84	464	393	129	203	32.8244	526	5.07e-59	PREDICTED: uncharacterized protein LOC100853208 [Vitis vinifera] >gi|297736817|emb|CBI26018.3| unnamed protein product [Vitis vinifera]	147865781	CAN81147.1	1050	543	1682	673	1049	389	128	202	32.9049	523	2.76e-58	hypothetical protein VITISV_020812 [Vitis vinifera]	302818490	XP_002990918.1	474	543	1682	91	473	405	132	211	32.5926	503	2.22e-53	hypothetical protein SELMODRAFT_161311 [Selaginella moellendorffii] >gi|300141249|gb|EFJ07962.1| hypothetical protein SELMODRAFT_161311 [Selaginella moellendorffii]
comp203384_c0	221	224154586	XP_002337496.1	126	2	220	5	77	73	54	61	73.9726	291	3.62e-32	predicted protein [Populus trichocarpa] >gi|222839471|gb|EEE77808.1| predicted protein [Populus trichocarpa]	357513145	XP_003626861.1	495	2	220	127	199	73	58	64	79.4521	308	3.85e-32	Serine carboxypeptidase-like protein [Medicago truncatula] >gi|355520883|gb|AET01337.1| Serine carboxypeptidase-like protein [Medicago truncatula] >gi|388509982|gb|AFK43057.1| unknown [Medicago truncatula]	356558940	XP_003547760.1	510	2	220	129	201	73	59	64	80.8219	306	6.92e-32	PREDICTED: serine carboxypeptidase-like 20-like isoform 2 [Glycine max]
comp1668896_c0	203	13937171	AAK50079.1	228	2	160	176	228	53	53	53	100	286	2.1e-30	At1g63420/F2K11_19 [Arabidopsis thaliana] >gi|21700873|gb|AAM70560.1| At1g63420/F2K11_19 [Arabidopsis thaliana]	6633846	AAF19705.1	605	2	160	553	605	53	53	53	100	287	5.64e-29	F2K11.20 [Arabidopsis thaliana]	15222413	NP_176531.1	578	2	160	526	578	53	53	53	100	286	6.13e-29	uncharacterized protein [Arabidopsis thaliana] >gi|332195976|gb|AEE34097.1| uncharacterized protein [Arabidopsis thaliana]
comp93678_c0	2998	357485767	XP_003613171.1	465	324	1028	226	463	240	139	175	57.9167	757	5.93e-147	Lipase [Medicago truncatula] >gi|355514506|gb|AES96129.1| Lipase [Medicago truncatula]	359806392	NP_001241493.1	461	324	1031	221	459	240	138	174	57.5	761	9.71e-146	uncharacterized protein LOC100792292 [Glycine max] >gi|255637998|gb|ACU19315.1| unknown [Glycine max]	255573977	XP_002527906.1	465	348	1031	224	452	230	133	171	57.8261	733	2.41e-144	catalytic, putative [Ricinus communis] >gi|223532681|gb|EEF34463.1| catalytic, putative [Ricinus communis]
comp13610_c0	367	116787548	ABK24553.1	510	2	349	119	235	117	42	71	35.8974	216	1.84e-18	unknown [Picea sitchensis]	326517264	BAJ99998.1	499	2	358	111	231	121	45	70	37.1901	206	3.64e-17	predicted protein [Hordeum vulgare subsp. vulgare]	326500696	BAJ95014.1	357	2	355	119	238	120	44	69	36.6667	202	4.51e-17	predicted protein [Hordeum vulgare subsp. vulgare]
comp88347_c0	4851	116787427	ABK24504.1	384	3824	4387	188	377	208	118	138	56.7308	515	1.23e-53	unknown [Picea sitchensis]	413950970	AFW83619.1	125	1834	2130	8	106	99	86	95	86.8687	473	3.53e-51	hypothetical protein ZEAMMB73_486761, partial [Zea mays]	125571637	EAZ13152.1	254	1834	2130	27	125	99	83	93	83.8384	460	9.24e-48	hypothetical protein OsJ_03071 [Oryza sativa Japonica Group]
comp92801_c0	2961	357464933	XP_003602748.1	510	1139	1513	19	143	125	67	88	53.6	370	1.48e-34	hypothetical protein MTR_3g098590 [Medicago truncatula] >gi|355491796|gb|AES72999.1| hypothetical protein MTR_3g098590 [Medicago truncatula]	356508212	XP_003522853.1	540	1121	1579	177	319	153	75	97	49.0196	368	3.08e-34	PREDICTED: uncharacterized protein LOC100804883 [Glycine max]	242095226	XP_002438103.1	657	1139	1507	259	381	123	64	86	52.0325	370	4.76e-34	hypothetical protein SORBIDRAFT_10g008050 [Sorghum bicolor] >gi|241916326|gb|EER89470.1| hypothetical protein SORBIDRAFT_10g008050 [Sorghum bicolor]
comp90526_c0	3439	356569742	XP_003553055.1	284	2598	2867	224	284	90	53	59	58.8889	263	6.07e-22	PREDICTED: cytochrome c oxidase assembly protein COX11, mitochondrial-like [Glycine max]	224053669	XP_002297920.1	183	2598	2867	123	183	90	51	59	56.6667	255	1e-21	predicted protein [Populus trichocarpa] >gi|222845178|gb|EEE82725.1| predicted protein [Populus trichocarpa]	297843040	XP_002889401.1	287	2598	2867	209	269	90	51	58	56.6667	259	2.32e-21	cytochrome c oxidase assembly protein CtaG [Arabidopsis lyrata subsp. lyrata] >gi|297335243|gb|EFH65660.1| cytochrome c oxidase assembly protein CtaG [Arabidopsis lyrata subsp. lyrata]
comp88707_c0	1678	148906926	ABR16608.1	375	394	1368	46	375	330	235	273	71.2121	1163	1.86e-152	unknown [Picea sitchensis]	224087786	XP_002308231.1	314	394	1299	12	314	303	213	246	70.297	1046	7.03e-136	predicted protein [Populus trichocarpa] >gi|222854207|gb|EEE91754.1| predicted protein [Populus trichocarpa]	122203466	Q2QNF7.1	354	403	1341	39	351	313	209	248	66.7732	1036	8.54e-134	RecName: Full=Diaminopimelate epimerase, chloroplastic; Short=DAP epimerase; Flags: Precursor >gi|77556798|gb|ABA99594.1| Diaminopimelate epimerase, putative, expressed [Oryza sativa Japonica Group] >gi|125579760|gb|EAZ20906.1| hypothetical protein OsJ_36545 [Oryza sativa Japonica Group]
comp83618_c0	1520	116781650	ABK22190.1	189	477	1040	1	188	188	131	155	69.6809	656	5.69e-80	unknown [Picea sitchensis] >gi|224285423|gb|ACN40434.1| unknown [Picea sitchensis]	326493444	BAJ85183.1	185	492	1040	2	184	184	116	142	63.0435	542	3.42e-63	predicted protein [Hordeum vulgare subsp. vulgare] >gi|326499418|dbj|BAJ86020.1| predicted protein [Hordeum vulgare subsp. vulgare] >gi|326499888|dbj|BAJ90779.1| predicted protein [Hordeum vulgare subsp. vulgare]	157312496	ABV32165.1	185	492	1040	2	184	184	115	142	62.5	538	1.23e-62	UFG1 [Triticum aestivum]
comp92202_c0	1737	356540670	XP_003538809.1	346	407	1306	45	344	300	191	243	63.6667	1005	6.52e-129	PREDICTED: uncharacterized protein LOC100809304 [Glycine max]	224103625	XP_002313127.1	339	407	1306	38	337	300	191	243	63.6667	1004	7.35e-129	predicted protein [Populus trichocarpa] >gi|222849535|gb|EEE87082.1| predicted protein [Populus trichocarpa]	356496913	XP_003517309.1	346	407	1306	45	344	300	191	243	63.6667	1002	1.78e-128	PREDICTED: uncharacterized protein LOC100800367 [Glycine max]
comp1661340_c0	206	113866028	NP_001038957.1	117	3	92	16	45	30	30	30	100	164	1.77e-13	ubiquinol-cytochrome C reductase complex 14kD subunit [Bombyx mori] >gi|103058102|gb|ABF71568.1| ubiquinol-cytochrome C reductase complex 14kD subunit [Bombyx mori]	357622337	EHJ73854.1	108	3	77	12	36	25	24	25	96	131	9.45e-09	ubiquinol-cytochrome C reductase complex 14kD subunit [Danaus plexippus]	389608911	BAM18067.1	108	3	77	12	36	25	22	24	88	126	5.29e-08	ubiquinol-cytochrome c reductase complex 14 kd protein [Papilio xuthus]
comp84114_c0	1041	116791165	ABK25879.1	157	140	538	25	157	133	105	119	78.9474	590	1.56e-72	unknown [Picea sitchensis] >gi|224286664|gb|ACN41036.1| unknown [Picea sitchensis]	296084285	CBI24673.3	151	140	520	19	145	127	92	112	72.4409	527	4.05e-63	unnamed protein product [Vitis vinifera]	225434108	XP_002273955.1	165	140	520	33	159	127	92	112	72.4409	525	9.69e-63	PREDICTED: 15 kDa selenoprotein-like [Vitis vinifera]
comp88392_c0	1399	356523789	XP_003530517.1	1746	426	1394	639	1011	378	126	192	33.3333	447	6.91e-47	PREDICTED: uncharacterized protein LOC100800881 [Glycine max]	356502993	XP_003520298.1	893	426	1394	290	662	391	133	188	34.0153	435	8.26e-46	PREDICTED: uncharacterized protein LOC100797944 [Glycine max]	356506698	XP_003522113.1	1010	426	1394	599	971	391	136	189	34.7826	439	6.47e-44	PREDICTED: uncharacterized protein LOC100796705 [Glycine max]
comp91433_c0	2958	224141337	XP_002324030.1	673	290	2242	18	657	651	349	458	53.6098	1816	0	predicted protein [Populus trichocarpa] >gi|222867032|gb|EEF04163.1| predicted protein [Populus trichocarpa]	30699045	NP_177617.2	695	338	2248	23	654	644	357	452	55.4348	1811	0	HIPL1 protein [Arabidopsis thaliana] >gi|34395733|sp|Q9SSG3.2|HIPL1_ARATH RecName: Full=HIPL1 protein; Flags: Precursor >gi|332197511|gb|AEE35632.1| HIPL1 protein [Arabidopsis thaliana]	296086453	CBI32042.3	702	359	2233	33	657	630	343	444	54.4444	1798	0	unnamed protein product [Vitis vinifera]
comp82423_c0	1646	116782877	ABK22702.1	205	540	1157	1	205	206	174	192	84.466	927	1.1e-119	unknown [Picea sitchensis]	116781417	ABK22092.1	205	540	1157	1	205	206	173	191	83.9806	919	1.4e-118	unknown [Picea sitchensis]	224285803	ACN40616.1	205	540	1157	1	205	206	172	191	83.4951	915	7.62e-118	unknown [Picea sitchensis]
comp85610_c0	1437	168005774	XP_001755585.1	186	480	1022	5	185	181	134	160	74.0331	757	2.37e-95	predicted protein [Physcomitrella patens subsp. patens] >gi|162693292|gb|EDQ79645.1| predicted protein [Physcomitrella patens subsp. patens]	255569883	XP_002525905.1	233	303	1022	1	231	240	142	175	59.1667	735	1.73e-91	conserved hypothetical protein [Ricinus communis] >gi|223534819|gb|EEF36509.1| conserved hypothetical protein [Ricinus communis]	18414678	NP_567502.1	232	303	1022	7	232	240	143	173	59.5833	727	2.9e-90	YbaK/aminoacyl-tRNA synthetase-associated domain-containing protein [Arabidopsis thaliana] >gi|15451034|gb|AAK96788.1| Unknown protein [Arabidopsis thaliana] >gi|18377536|gb|AAL66934.1| unknown protein [Arabidopsis thaliana] >gi|332658362|gb|AEE83762.1| YbaK/aminoacyl-tRNA synthetase-associated domain-containing protein [Arabidopsis thaliana]
comp954016_c0	203	302179440	ADK98511.1	265	2	202	191	257	67	65	66	97.0149	345	8.98e-39	actin [Ammonia sp. T7]	4850238	CAB43028.1	368	2	202	277	343	67	66	66	98.5075	349	1.67e-38	actin [Reticulomyxa filosa]	59859670	AAX09576.1	289	2	202	199	265	67	65	66	97.0149	343	2.86e-38	actin type 1 [Ammonia sp. isolate 2306]
comp16609_c0	202	384365660	AFH76556.1	173	1	201	94	160	67	60	65	89.5522	332	7.49e-38	malate synthase A, partial [Ophiostoma quercus]	330933108	XP_003304049.1	543	1	201	95	161	67	65	66	97.0149	349	7.72e-38	hypothetical protein PTT_16469 [Pyrenophora teres f. teres 0-1] >gi|311319605|gb|EFQ87859.1| hypothetical protein PTT_16469 [Pyrenophora teres f. teres 0-1]	255946133	XP_002563834.1	539	1	201	94	160	67	64	66	95.5224	349	8.48e-38	Pc20g13550 [Penicillium chrysogenum Wisconsin 54-1255] >gi|211588569|emb|CAP86684.1| Pc20g13550 [Penicillium chrysogenum Wisconsin 54-1255]
comp76457_c0	1347	255541348	XP_002511738.1	217	371	976	57	217	202	152	159	75.2475	703	3.34e-87	cyclophilin-10, putative [Ricinus communis] >gi|223548918|gb|EEF50407.1| cyclophilin-10, putative [Ricinus communis]	296089083	CBI38786.3	178	371	970	20	178	200	147	157	73.5	690	6.87e-86	unnamed protein product [Vitis vinifera]	225453768	XP_002274583.1	160	371	970	2	160	200	147	157	73.5	688	8.21e-86	PREDICTED: peptidyl-prolyl cis-trans isomerase-like 3-like [Vitis vinifera]
comp96733_c0	1896	225442396	XP_002282496.1	258	184	528	31	145	115	94	105	81.7391	540	7.28e-61	PREDICTED: putative mediator of RNA polymerase II transcription subunit 6 [Vitis vinifera]	147800916	CAN68925.1	253	187	528	27	140	114	93	104	81.5789	533	5.8e-60	hypothetical protein VITISV_044247 [Vitis vinifera]	297743145	CBI36012.3	226	190	528	1	113	113	92	103	81.4159	529	1.15e-59	unnamed protein product [Vitis vinifera]
comp90363_c0	1301	116791020	ABK25825.1	370	234	725	203	365	164	114	137	69.5122	646	6.73e-107	unknown [Picea sitchensis]	356577029	XP_003556632.1	359	234	725	178	341	165	100	126	60.6061	544	5.46e-92	PREDICTED: flavonol synthase/flavanone 3-hydroxylase-like [Glycine max]	356521217	XP_003529253.1	343	234	707	184	341	159	96	125	60.3774	533	6.77e-91	PREDICTED: hyoscyamine 6-dioxygenase-like [Glycine max]
comp84712_c0	1174	162117	AAA30205.1	653	189	509	105	214	111	58	80	52.2523	279	1.5e-47	heat shock protein HSP70 [Trypanosoma cruzi]	71661432	XP_817737.1	654	189	509	105	214	111	58	80	52.2523	279	1.51e-47	heat shock protein 70 (HSP70) [Trypanosoma cruzi strain CL Brener] >gi|70882947|gb|EAN95886.1| heat shock protein 70 (HSP70), putative [Trypanosoma cruzi]	205278868	ACI02309.1	653	189	509	105	214	111	58	80	52.2523	279	1.51e-47	heat shock protein 70 [Trypanosoma cruzi]
comp599332_c0	239	17298117	BAB78527.1	312	3	179	193	251	59	59	59	100	228	1.82e-21	ribosome-associated protein P40 [Bombyx mori]	162952033	NP_001106143.1	306	3	179	193	251	59	58	59	98.3051	222	1.21e-20	40S ribosomal protein SA [Bombyx mori] >gi|74904851|sp|Q5UAP4.1|RSSA_BOMMO RecName: Full=40S ribosomal protein SA >gi|54609281|gb|AAV34856.1| ribosomal protein SA [Bombyx mori]	389610689	BAM18956.1	308	3	167	193	247	55	49	52	89.0909	195	6.94e-17	stubarista [Papilio polytes]
comp83611_c0	1056	157683559	ABV64511.1	359	428	988	8	196	190	78	114	41.0526	307	5.55e-29	gibberellin 20 oxidase [Dasypyrum villosum]	255927119	ACU40944.1	359	428	988	8	196	190	78	113	41.0526	304	1.37e-28	gibberellin 20 oxidase [Dasypyrum villosum]	255927115	ACU40942.1	359	428	988	8	196	190	78	113	41.0526	303	1.6e-28	gibberellin 20 oxidase [Dasypyrum villosum]
comp82358_c0	1537	116779915	ABK21476.1	271	341	1135	4	268	265	150	209	56.6038	822	1.99e-103	unknown [Picea sitchensis]	224094332	XP_002310143.1	276	338	1144	9	274	270	126	180	46.6667	649	1.47e-77	predicted protein [Populus trichocarpa] >gi|118486991|gb|ABK95327.1| unknown [Populus trichocarpa] >gi|222853046|gb|EEE90593.1| predicted protein [Populus trichocarpa]	168027381	XP_001766208.1	267	344	1135	8	264	264	117	171	44.3182	605	2.54e-71	predicted protein [Physcomitrella patens subsp. patens] >gi|162682422|gb|EDQ68840.1| predicted protein [Physcomitrella patens subsp. patens]
comp1532828_c0	503	39726338	AAR30113.1	968	3	503	642	793	172	62	92	36.0465	241	8.54e-21	putative histidine kinase M3M1p [Botryotinia fuckeliana]	347827827	CCD43524.1	1364	3	503	860	1011	172	62	92	36.0465	240	1.18e-20	histidine kinase-group I protein [Botryotinia fuckeliana]	156043976	XP_001588544.1	1348	3	503	844	995	172	61	92	35.4651	239	1.78e-20	hypothetical protein SS1G_10091 [Sclerotinia sclerotiorum 1980] >gi|154694480|gb|EDN94218.1| hypothetical protein SS1G_10091 [Sclerotinia sclerotiorum 1980 UF-70]
comp83197_c0	1252	16755592	AAL28022.1	211	471	1031	1	187	187	179	183	95.7219	959	2.13e-126	small GTPase Rab2 [Nicotiana tabacum]	225447452	XP_002263290.1	211	471	1031	1	187	187	179	183	95.7219	957	4.87e-126	PREDICTED: ras-related protein RABB1c [Vitis vinifera] >gi|296085073|emb|CBI28488.3| unnamed protein product [Vitis vinifera]	357448155	XP_003594353.1	211	471	1031	1	187	187	178	182	95.1872	955	9.76e-126	Small GTP binding protein Rab2 [Medicago truncatula] >gi|124360890|gb|ABN08862.1| Ras GTPase; Sigma-54 factor, interaction region [Medicago truncatula] >gi|217075310|gb|ACJ86015.1| unknown [Medicago truncatula] >gi|355483401|gb|AES64604.1| Small GTP binding protein Rab2 [Medicago truncatula]
comp90309_c0	1385	294464107	ADE77572.1	268	320	1030	32	268	237	165	205	69.6203	797	1.98e-100	unknown [Picea sitchensis]	53791838	BAD53904.1	291	320	1027	55	291	237	163	202	68.7764	770	3.97e-96	putative multidrug resistance protein [Oryza sativa Japonica Group] >gi|224770635|dbj|BAH28259.1| sensitive to aluminum rhizotoxicity 1 [Oryza sativa Japonica Group]	115469708	NP_001058453.1	346	320	1027	110	346	237	163	202	68.7764	769	3.38e-95	Os06g0695800 [Oryza sativa Japonica Group] >gi|122167879|sp|Q0D9V6.1|STAR1_ORYSJ RecName: Full=Protein STAR1; AltName: Full=ABC transporter ABCI.12; Short=OsABCI12; AltName: Full=ABC transporter I family member 12; AltName: Full=Protein ALUMINUM SENSITIVE 1; AltName: Full=Protein SENSITIVE TO ALUMINUM RHIZOTOXICITY 1 >gi|113596493|dbj|BAF20367.1| Os06g0695800 [Oryza sativa Japonica Group]
comp90742_c1	1837	400131576	CCH50976.1	986	495	893	589	713	133	62	78	46.6165	237	5.44e-18	T4.15 [Malus x robusta]	313184298	CBL94163.1	622	495	893	193	317	133	62	78	46.6165	235	5.84e-18	putative RNA-directed DNA polymerase (Reverse transcriptase) [Malus x domestica]	342365809	AEL30343.1	562	495	884	86	207	130	59	74	45.3846	231	1.77e-17	RNA-directed DNA polymerase [Arachis hypogaea]
comp31914_c0	775	361067637	AEW08130.1	133	38	382	24	132	115	49	74	42.6087	257	1.33e-24	Pinus taeda anonymous locus 2_550_01 genomic sequence >gi|361067639|gb|AEW08131.1| Pinus taeda anonymous locus 2_550_01 genomic sequence >gi|383147052|gb|AFG55273.1| Pinus taeda anonymous locus 2_550_01 genomic sequence >gi|383147054|gb|AFG55274.1| Pinus taeda anonymous locus 2_550_01 genomic sequence >gi|383147056|gb|AFG55275.1| Pinus taeda anonymous locus 2_550_01 genomic sequence >gi|383147058…	383147050	AFG55272.1	133	38	382	24	132	115	49	74	42.6087	255	2.42e-24	Pinus taeda anonymous locus 2_550_01 genomic sequence	125581454	EAZ22385.1	455	38	427	321	448	133	57	76	42.8571	261	2.03e-23	hypothetical protein OsJ_06043 [Oryza sativa Japonica Group]
comp86383_c0	1387	302782289	XP_002972918.1	246	321	1097	1	246	260	161	195	61.9231	713	3.42e-88	hypothetical protein SELMODRAFT_148698 [Selaginella moellendorffii] >gi|300159519|gb|EFJ26139.1| hypothetical protein SELMODRAFT_148698 [Selaginella moellendorffii]	302812649	XP_002988011.1	246	321	1097	1	246	260	161	198	61.9231	713	3.84e-88	hypothetical protein SELMODRAFT_127396 [Selaginella moellendorffii] >gi|300144117|gb|EFJ10803.1| hypothetical protein SELMODRAFT_127396 [Selaginella moellendorffii]	115434956	NP_001042236.1	251	321	1058	1	239	247	156	185	63.1579	711	9e-88	Os01g0184800 [Oryza sativa Japonica Group] >gi|9558421|dbj|BAB03357.1| putative phosducin-like 3 [Oryza sativa Japonica Group] >gi|113531767|dbj|BAF04150.1| Os01g0184800 [Oryza sativa Japonica Group] >gi|215706965|dbj|BAG93425.1| unnamed protein product [Oryza sativa Japonica Group] >gi|215734886|dbj|BAG95608.1| unnamed protein product [Oryza sativa Japonica Group] >gi|222617876|gb|EEE54008.1| hy…
comp1970_c0	472	313184298	CBL94163.1	622	51	335	262	356	95	46	64	48.4211	227	2.9e-31	putative RNA-directed DNA polymerase (Reverse transcriptase) [Malus x domestica]	342365809	AEL30343.1	562	51	335	152	246	95	41	61	43.1579	204	1.15e-26	RNA-directed DNA polymerase [Arachis hypogaea]	124359291	ABD28426.2	517	51	335	240	334	95	40	62	42.1053	201	5.8e-26	RNA-directed DNA polymerase (Reverse transcriptase) [Medicago truncatula]
comp75556_c0	2804	148908389	ABR17308.1	735	51	2243	1	735	735	627	694	85.3061	3460	0	unknown [Picea sitchensis]	225452781	XP_002283300.1	733	51	2243	1	733	733	587	675	80.0819	3270	0	PREDICTED: cullin-3B [Vitis vinifera] >gi|147833364|emb|CAN72935.1| hypothetical protein VITISV_020617 [Vitis vinifera]	168059581	XP_001781780.1	734	51	2243	1	734	734	591	668	80.5177	3252	0	predicted protein [Physcomitrella patens subsp. patens] >gi|162666782|gb|EDQ53428.1| predicted protein [Physcomitrella patens subsp. patens]
comp475413_c0	395	48209906	AAT40500.1	213	2	244	83	163	81	36	51	44.4444	186	4.05e-15	Putative reverse transcriptase, identical [Solanum demissum]	400131576	CCH50976.1	986	2	244	843	923	81	37	50	45.679	194	4.31e-15	T4.15 [Malus x robusta]	339431376	AEJ72569.1	212	2	244	69	149	81	35	49	43.2099	184	6.32e-15	putative reverse transcriptase family member [Malus x domestica]
comp87950_c0	1261	30678779	NP_186968.2	140	599	982	3	130	128	72	92	56.25	359	5.97e-38	Got1/Sft2-like vescicle transport protein [Arabidopsis thaliana] >gi|38603916|gb|AAR24703.1| At3g03180 [Arabidopsis thaliana] >gi|44681404|gb|AAS47642.1| At3g03180 [Arabidopsis thaliana] >gi|332640389|gb|AEE73910.1| Got1/Sft2-like vescicle transport protein [Arabidopsis thaliana]	297828792	XP_002882278.1	140	599	982	3	130	128	71	92	55.4688	358	9.57e-38	hypothetical protein ARALYDRAFT_896311 [Arabidopsis lyrata subsp. lyrata] >gi|297328118|gb|EFH58537.1| hypothetical protein ARALYDRAFT_896311 [Arabidopsis lyrata subsp. lyrata]	351720678	NP_001238720.1	140	596	958	2	122	121	69	90	57.0248	357	1.3e-37	uncharacterized protein LOC100527869 [Glycine max] >gi|255633428|gb|ACU17072.1| unknown [Glycine max]
comp92368_c0	6093	225443996	XP_002280819.1	1623	766	5592	4	1609	1618	1130	1351	69.8393	5717	0	PREDICTED: ABC transporter C family member 2 isoform 1 [Vitis vinifera] >gi|297740795|emb|CBI30977.3| unnamed protein product [Vitis vinifera]	359483925	XP_003633036.1	1616	766	5592	4	1602	1618	1128	1344	69.7157	5680	0	PREDICTED: ABC transporter C family member 2 isoform 2 [Vitis vinifera]	224116630	XP_002317351.1	1617	757	5586	6	1605	1616	1116	1346	69.0594	5656	0	multidrug resistance protein ABC transporter family [Populus trichocarpa] >gi|222860416|gb|EEE97963.1| multidrug resistance protein ABC transporter family [Populus trichocarpa]
comp62683_c0	1102	297826389	XP_002881077.1	201	69	674	1	201	202	166	182	82.1782	820	2.73e-106	cyclophilin [Arabidopsis lyrata subsp. lyrata] >gi|297326916|gb|EFH57336.1| cyclophilin [Arabidopsis lyrata subsp. lyrata]	118481371	ABK92628.1	207	69	674	1	207	207	172	183	83.0918	817	1.07e-105	unknown [Populus trichocarpa]	388513449	AFK44786.1	204	69	674	1	204	204	166	180	81.3725	814	3.19e-105	unknown [Lotus japonicus]
comp85403_c0	2144	302783404	XP_002973475.1	545	533	1906	39	484	461	281	359	60.9544	1455	0	hypothetical protein SELMODRAFT_149040 [Selaginella moellendorffii] >gi|300159228|gb|EFJ25849.1| hypothetical protein SELMODRAFT_149040 [Selaginella moellendorffii]	302809978	XP_002986681.1	545	533	1906	39	484	461	280	358	60.7375	1453	0	hypothetical protein SELMODRAFT_446714 [Selaginella moellendorffii] >gi|300145569|gb|EFJ12244.1| hypothetical protein SELMODRAFT_446714 [Selaginella moellendorffii]	118489093	ABK96353.1	555	527	1918	64	508	464	281	360	60.5603	1443	0	unknown [Populus trichocarpa x Populus deltoides]
comp626566_c0	222	357474417	XP_003607493.1	317	44	220	47	107	61	38	42	62.2951	188	5.96e-16	Zinc finger CCCH domain-containing protein [Medicago truncatula] >gi|355508548|gb|AES89690.1| Zinc finger CCCH domain-containing protein [Medicago truncatula]	357134337	XP_003568774.1	384	47	220	60	119	60	36	40	60	182	8.04e-15	PREDICTED: zinc finger CCCH domain-containing protein 35-like [Brachypodium distachyon]	307103461	EFN51721.1	490	8	220	9	79	73	38	43	52.0548	182	1.52e-14	hypothetical protein CHLNCDRAFT_139889 [Chlorella variabilis]
comp90945_c0	5108	255572389	XP_002527133.1	1269	296	4195	11	1229	1314	898	1031	68.3409	4145	0	ATP-dependent RNA helicase, putative [Ricinus communis] >gi|223533556|gb|EEF35296.1| ATP-dependent RNA helicase, putative [Ricinus communis]	359473576	XP_002264955.2	1289	812	4195	176	1249	1130	841	957	74.4248	4127	0	PREDICTED: pre-mRNA-splicing factor ATP-dependent RNA helicase PRP16-like [Vitis vinifera]	357454387	XP_003597474.1	1269	296	4198	28	1230	1307	877	1004	67.1002	4086	0	Pre-mRNA-splicing factor ATP-dependent RNA helicase PRP16 [Medicago truncatula] >gi|355486522|gb|AES67725.1| Pre-mRNA-splicing factor ATP-dependent RNA helicase PRP16 [Medicago truncatula]
comp1120280_c0	329	389611540	BAM19373.1	275	1	327	122	230	109	106	109	97.2477	480	4.15e-58	similar to CG4239 [Papilio xuthus]	295123670	ADF78763.1	208	1	327	88	196	109	98	105	89.9083	455	4.08e-55	CG4239 [Drosophila simulans] >gi|295123672|gb|ADF78764.1| CG4239 [Drosophila melanogaster] >gi|295123674|gb|ADF78765.1| CG4239 [Drosophila melanogaster] >gi|295123676|gb|ADF78766.1| CG4239 [Drosophila melanogaster] >gi|295123678|gb|ADF78767.1| CG4239 [Drosophila melanogaster] >gi|295123680|gb|ADF78768.1| CG4239 [Drosophila melanogaster] >gi|295123682|gb|ADF78769.1| CG4239 [Drosophila melanogaster…	295123622	ADF78739.1	206	1	327	88	196	109	98	105	89.9083	454	4.48e-55	CG4239 [Drosophila simulans] >gi|295123624|gb|ADF78740.1| CG4239 [Drosophila simulans] >gi|295123626|gb|ADF78741.1| CG4239 [Drosophila simulans] >gi|295123628|gb|ADF78742.1| CG4239 [Drosophila simulans] >gi|295123630|gb|ADF78743.1| CG4239 [Drosophila simulans] >gi|295123632|gb|ADF78744.1| CG4239 [Drosophila simulans] >gi|295123634|gb|ADF78745.1| CG4239 [Drosophila simulans] >gi|295123636|gb|ADF78…
comp93002_c1	2741	116788437	ABK24879.1	363	327	617	18	117	100	45	69	45	257	4.93e-21	unknown [Picea sitchensis]	224113165	XP_002316412.1	518	348	635	1	95	96	43	67	44.7917	222	3.91e-16	predicted protein [Populus trichocarpa] >gi|222865452|gb|EEF02583.1| predicted protein [Populus trichocarpa]	296083474	CBI23432.3	422	348	725	1	124	126	50	83	39.6825	212	3.28e-15	unnamed protein product [Vitis vinifera]
comp1156726_c0	228	398391196	XP_003849058.1	734	40	228	521	588	68	48	54	70.5882	223	7.47e-20	hypothetical protein MYCGRDRAFT_63336 [Zymoseptoria tritici IPO323] >gi|339468934|gb|EGP84034.1| hypothetical protein MYCGRDRAFT_63336 [Zymoseptoria tritici IPO323]	171688588	XP_001909234.1	783	40	228	595	655	63	45	51	71.4286	207	1.05e-17	hypothetical protein [Podospora anserina S mat+] >gi|170944256|emb|CAP70366.1| unnamed protein product [Podospora anserina S mat+]	402083998	EJT79016.1	715	40	228	520	585	66	44	51	66.6667	198	1.88e-16	hsp88-like protein, variant [Gaeumannomyces graminis var. tritici R3-111a-1] >gi|402083999|gb|EJT79017.1| hsp88-like protein [Gaeumannomyces graminis var. tritici R3-111a-1]
comp95815_c1	3454	356511263	XP_003524346.1	763	340	2619	44	763	760	323	471	42.5	1695	0	PREDICTED: pentatricopeptide repeat-containing protein At4g02750-like [Glycine max]	359491499	XP_003634283.1	766	358	2619	53	766	754	321	471	42.5729	1691	0	PREDICTED: pentatricopeptide repeat-containing protein At4g02750-like [Vitis vinifera]	15235498	NP_192184.1	781	427	2619	60	781	731	317	466	43.3653	1688	0	pentatricopeptide repeat-containing protein [Arabidopsis thaliana] >gi|75213324|sp|Q9SY02.1|PP301_ARATH RecName: Full=Pentatricopeptide repeat-containing protein At4g02750 >gi|4263522|gb|AAD15348.1| hypothetical protein [Arabidopsis thaliana] >gi|7269760|emb|CAB77760.1| hypothetical protein [Arabidopsis thaliana] >gi|332656824|gb|AEE82224.1| pentatricopeptide repeat-containing protein [Arabidopsi…
comp75785_c0	288	255563202	XP_002522604.1	1158	93	272	505	564	60	26	35	43.3333	129	4.56e-07	leucine-rich repeat containing protein, putative [Ricinus communis] >gi|223538080|gb|EEF39691.1| leucine-rich repeat containing protein, putative [Ricinus communis]	357462141	XP_003601352.1	1545	96	257	917	971	55	26	37	47.2727	129	5.75e-07	Tir-nbs-lrr resistance protein [Medicago truncatula] >gi|355490400|gb|AES71603.1| Tir-nbs-lrr resistance protein [Medicago truncatula]	357499903	XP_003620240.1	572	84	257	512	570	59	25	40	42.3729	126	9.09e-07	Disease resistance-like protein GS3-1 [Medicago truncatula] >gi|355495255|gb|AES76458.1| Disease resistance-like protein GS3-1 [Medicago truncatula]
comp92751_c0	1853	225435446	XP_002285445.1	513	1	1065	17	348	377	184	230	48.8064	810	3.71e-97	PREDICTED: MATE efflux family protein 1 [Vitis vinifera] >gi|297746319|emb|CBI16375.3| unnamed protein product [Vitis vinifera]	297739688	CBI29870.3	507	1	1065	16	342	374	179	234	47.861	790	2.9e-94	unnamed protein product [Vitis vinifera]	224104145	XP_002313336.1	493	1	1029	6	327	366	181	235	49.4536	782	3.14e-93	predicted protein [Populus trichocarpa] >gi|222849744|gb|EEE87291.1| predicted protein [Populus trichocarpa]
comp50906_c0	586	357481625	XP_003611098.1	523	64	567	187	334	168	84	110	50	404	1.71e-43	Xyloglucan galactosyltransferase KATAMARI1 [Medicago truncatula] >gi|355512433|gb|AES94056.1| Xyloglucan galactosyltransferase KATAMARI1 [Medicago truncatula]	145337133	NP_176534.2	664	64	570	330	478	169	77	110	45.5621	403	5.61e-43	root hair specific 8 [Arabidopsis thaliana] >gi|6633849|gb|AAF19708.1|AC008047_15 F2K11.17 [Arabidopsis thaliana] >gi|332195980|gb|AEE34101.1| root hair specific 8 [Arabidopsis thaliana]	297801444	XP_002868606.1	498	64	567	167	313	168	80	110	47.619	399	7.64e-43	exostosin family protein [Arabidopsis lyrata subsp. lyrata] >gi|297314442|gb|EFH44865.1| exostosin family protein [Arabidopsis lyrata subsp. lyrata]
comp94034_c0	1933	224137202	XP_002327067.1	254	409	819	104	240	137	85	107	62.0438	481	2.07e-52	predicted protein [Populus trichocarpa] >gi|222835382|gb|EEE73817.1| predicted protein [Populus trichocarpa]	225427286	XP_002281714.1	253	409	819	102	238	137	88	106	64.2336	475	1.2e-51	PREDICTED: uncharacterized protein HI_0488 [Vitis vinifera] >gi|297742145|emb|CBI33932.3| unnamed protein product [Vitis vinifera]	225427284	XP_002281681.1	253	409	819	102	238	137	84	104	61.3139	453	1.38e-48	PREDICTED: phosphatase YqaB [Vitis vinifera] >gi|297742144|emb|CBI33931.3| unnamed protein product [Vitis vinifera]
comp87192_c0	1494	224140423	XP_002323582.1	367	78	1211	1	363	384	159	230	41.4062	715	2.36e-86	predicted protein [Populus trichocarpa] >gi|222868212|gb|EEF05343.1| predicted protein [Populus trichocarpa]	115461869	NP_001054534.1	368	99	1241	10	368	386	161	219	41.7098	712	7.21e-86	Os05g0127500 [Oryza sativa Japonica Group] >gi|46391159|gb|AAS90686.1| putative leucoanthocyanidin dioxygenase [Oryza sativa Japonica Group] >gi|113578085|dbj|BAF16448.1| Os05g0127500 [Oryza sativa Japonica Group] >gi|215687168|dbj|BAG90938.1| unnamed protein product [Oryza sativa Japonica Group] >gi|222630063|gb|EEE62195.1| hypothetical protein OsJ_16982 [Oryza sativa Japonica Group]	224091010	XP_002309144.1	361	78	1205	1	361	382	148	225	38.7435	704	7.82e-85	predicted protein [Populus trichocarpa] >gi|222855120|gb|EEE92667.1| predicted protein [Populus trichocarpa]
comp79991_c0	1214	148908652	ABR17434.1	275	330	1046	37	275	239	204	221	85.3556	1138	1.38e-152	unknown [Picea sitchensis]	356558789	XP_003547685.1	279	315	1028	34	275	242	197	214	81.405	1074	8.05e-143	PREDICTED: succinate dehydrogenase [ubiquinone] iron-sulfur subunit 2, mitochondrial-like [Glycine max]	225452228	XP_002268523.1	276	324	1046	37	276	242	197	213	81.405	1068	5.14e-142	PREDICTED: succinate dehydrogenase [ubiquinone] iron-sulfur subunit 1, mitochondrial [Vitis vinifera]
comp94046_c0	2083	294464651	ADE77834.1	501	134	1456	22	487	476	148	239	31.0924	554	1.04e-59	unknown [Picea sitchensis]	294461255	ADE76190.1	504	134	1468	24	497	480	148	240	30.8333	543	3.39e-58	unknown [Picea sitchensis]	255553705	XP_002517893.1	483	98	1471	11	473	478	141	255	29.4979	519	5.32e-55	conserved hypothetical protein [Ricinus communis] >gi|223542875|gb|EEF44411.1| conserved hypothetical protein [Ricinus communis]
comp523571_c0	323	302758642	XP_002962744.1	935	1	318	558	652	106	47	63	44.3396	218	1.26e-18	hypothetical protein SELMODRAFT_78092 [Selaginella moellendorffii] >gi|300169605|gb|EFJ36207.1| hypothetical protein SELMODRAFT_78092 [Selaginella moellendorffii]	302797174	XP_002980348.1	801	1	318	424	518	106	46	63	43.3962	218	1.33e-18	hypothetical protein SELMODRAFT_112174 [Selaginella moellendorffii] >gi|300151964|gb|EFJ18608.1| hypothetical protein SELMODRAFT_112174 [Selaginella moellendorffii]	242090301	XP_002440983.1	454	1	318	289	381	106	41	65	38.6792	209	8.53e-18	hypothetical protein SORBIDRAFT_09g018390 [Sorghum bicolor] >gi|241946268|gb|EES19413.1| hypothetical protein SORBIDRAFT_09g018390 [Sorghum bicolor]
comp88752_c0	2407	148907752	ABR17002.1	454	420	1766	1	453	453	273	337	60.2649	1448	0	unknown [Picea sitchensis]	356543524	XP_003540210.1	493	429	1754	39	486	454	220	297	48.4581	1069	1.28e-133	PREDICTED: aspartic proteinase-like protein 2-like [Glycine max]	356564743	XP_003550608.1	490	429	1754	36	483	454	220	295	48.4581	1067	2.76e-133	PREDICTED: aspartic proteinase-like protein 2-like [Glycine max]
comp382115_c0	600	116791509	ABK26008.1	364	22	510	198	360	163	107	131	65.6442	582	9.3e-71	unknown [Picea sitchensis]	116783379	ABK22918.1	166	25	510	1	162	162	109	134	67.284	559	6.66e-70	unknown [Picea sitchensis]	224285949	ACN40687.1	366	22	510	200	362	163	106	130	65.0307	566	2.05e-68	unknown [Picea sitchensis]
comp83460_c0	1991	148907647	ABR16952.1	390	431	1498	32	386	358	227	265	63.4078	1144	6.2e-148	unknown [Picea sitchensis]	302756317	XP_002961582.1	409	431	1495	29	375	355	186	243	52.3944	955	1.65e-119	hypothetical protein SELMODRAFT_270271 [Selaginella moellendorffii] >gi|302775608|ref|XP_002971221.1| hypothetical protein SELMODRAFT_171839 [Selaginella moellendorffii] >gi|300161203|gb|EFJ27819.1| hypothetical protein SELMODRAFT_171839 [Selaginella moellendorffii] >gi|300170241|gb|EFJ36842.1| hypothetical protein SELMODRAFT_270271 [Selaginella moellendorffii]	168047905	XP_001776409.1	396	431	1510	14	366	363	189	248	52.0661	943	7.86e-118	predicted protein [Physcomitrella patens subsp. patens] >gi|162672253|gb|EDQ58793.1| predicted protein [Physcomitrella patens subsp. patens]
comp84232_c0	1754	116781591	ABK22169.1	278	471	1253	1	278	286	185	223	64.6853	910	1.51e-115	unknown [Picea sitchensis]	224284175	ACN39824.1	278	471	1253	1	278	279	185	223	66.3082	905	6.4e-115	unknown [Picea sitchensis]	359488773	XP_003633818.1	266	471	1235	1	265	265	164	210	61.8868	882	1.2e-111	PREDICTED: uncharacterized protein LOC100268034 isoform 2 [Vitis vinifera]
comp63190_c0	450	224061433	XP_002300477.1	458	79	450	296	412	124	64	84	51.6129	306	8.02e-31	predicted protein [Populus trichocarpa] >gi|222847735|gb|EEE85282.1| predicted protein [Populus trichocarpa]	224117536	XP_002317601.1	497	79	450	306	422	124	64	85	51.6129	305	1.73e-30	predicted protein [Populus trichocarpa] >gi|222860666|gb|EEE98213.1| predicted protein [Populus trichocarpa]	255637553	ACU19103.1	401	79	450	245	366	124	64	82	51.6129	299	6.53e-30	unknown [Glycine max]
comp75737_c0	1735	225430103	XP_002284608.1	317	401	697	6	96	100	48	66	48	140	7.5e-07	PREDICTED: uncharacterized protein LOC100262887 isoform 2 [Vitis vinifera]	224141821	XP_002324260.1	323	401	880	6	162	163	78	103	47.8528	140	7.55e-07	predicted protein [Populus trichocarpa] >gi|222865694|gb|EEF02825.1| predicted protein [Populus trichocarpa]	225430101	XP_002284604.1	324	401	697	6	96	100	48	66	48	139	1.06e-06	PREDICTED: uncharacterized protein LOC100262887 isoform 1 [Vitis vinifera] >gi|296081932|emb|CBI20937.3| unnamed protein product [Vitis vinifera]
comp96979_c0	4943	357467411	XP_003603990.1	1197	747	3944	110	1197	1166	550	692	47.1698	2088	0	Kinesin-like protein [Medicago truncatula] >gi|355493038|gb|AES74241.1| Kinesin-like protein [Medicago truncatula]	225427728	XP_002265593.1	1079	1533	3944	288	1079	848	444	566	52.3585	1759	0	PREDICTED: uncharacterized protein LOC100253714 [Vitis vinifera]	356538724	XP_003537851.1	1086	1533	3944	283	1086	861	447	568	51.9164	1739	0	PREDICTED: uncharacterized protein LOC100780424 [Glycine max]
comp94904_c0	5641	297736745	CBI25946.3	1609	424	5421	6	1609	1733	779	1051	44.951	3573	0	unnamed protein product [Vitis vinifera]	356574433	XP_003555352.1	1659	424	5421	8	1659	1727	770	1053	44.586	3528	0	PREDICTED: uncharacterized protein LOC100810047 [Glycine max]	356535948	XP_003536503.1	1660	424	5409	13	1660	1713	760	1039	44.3666	3481	0	PREDICTED: uncharacterized protein LOC100809116 isoform 1 [Glycine max]
comp73084_c0	1504	225435838	XP_002283803.1	378	321	1004	157	378	228	133	167	58.3333	703	2.27e-84	PREDICTED: indole-3-acetate O-methyltransferase 1-like [Vitis vinifera]	297746520	CBI16576.3	405	321	1004	184	405	228	133	167	58.3333	701	9.33e-84	unnamed protein product [Vitis vinifera]	147774369	CAN72394.1	457	351	1004	184	395	218	126	159	57.7982	670	1.19e-78	hypothetical protein VITISV_041198 [Vitis vinifera]
comp220920_c0	746	378727158	EHY53617.1	180	144	668	1	175	176	105	138	59.6591	453	5.68e-53	hypothetical protein HMPREF1120_01805 [Exophiala dermatitidis NIH/UT8656]	121706232	XP_001271379.1	175	147	659	3	174	172	92	126	53.4884	396	1.5e-44	mismatched base pair and cruciform DNA recognition protein, putative [Aspergillus clavatus NRRL 1] >gi|119399525|gb|EAW09953.1| mismatched base pair and cruciform DNA recognition protein, putative [Aspergillus clavatus NRRL 1]	302912667	XP_003050750.1	179	138	659	3	176	174	95	127	54.5977	392	5.32e-44	hypothetical protein NECHADRAFT_73679 [Nectria haematococca mpVI 77-13-4] >gi|256731688|gb|EEU45037.1| hypothetical protein NECHADRAFT_73679 [Nectria haematococca mpVI 77-13-4]
comp93769_c0	3726	356530854	XP_003533994.1	444	2089	2829	6	252	248	160	196	64.5161	805	8.98e-93	PREDICTED: uncharacterized protein LOC100776475 [Glycine max]	356559786	XP_003548178.1	444	2089	2829	6	252	248	159	195	64.1129	803	2.22e-92	PREDICTED: uncharacterized protein LOC100796283 [Glycine max]	356534125	XP_003535608.1	447	2089	2829	6	252	248	160	195	64.5161	793	4.69e-91	PREDICTED: uncharacterized protein LOC100800742 [Glycine max]
comp85843_c0	2416	296088276	CBI36502.3	888	584	2101	7	518	516	306	382	59.3023	850	3.23e-97	unnamed protein product [Vitis vinifera]	225466283	XP_002270255.1	926	584	2101	7	518	516	306	382	59.3023	850	7.35e-97	PREDICTED: uncharacterized protein LOC100244513 [Vitis vinifera]	255554000	XP_002518040.1	946	764	2071	78	511	439	265	332	60.3645	826	2.25e-93	conserved hypothetical protein [Ricinus communis] >gi|223542636|gb|EEF44173.1| conserved hypothetical protein [Ricinus communis]
comp95115_c0	1349	359477962	XP_002267890.2	281	183	1067	4	274	301	156	206	51.8272	818	1.38e-103	PREDICTED: brassinosteroid-regulated protein BRU1-like [Vitis vinifera]	118722746	ABL10090.1	280	180	1046	6	278	295	151	198	51.1864	794	4.79e-100	xyloglucan endotransglycosylase [Musa acuminata]	350996666	AEQ37175.1	287	171	1061	8	284	302	152	203	50.3311	783	3.06e-98	xyloglucan endotransglucosylase/hydrolase [Diospyros kaki]
comp80907_c0	485	116789139	ABK25130.1	517	2	484	320	480	161	116	137	72.0497	643	7.77e-79	unknown [Picea sitchensis]	255550487	XP_002516294.1	488	2	484	292	451	161	99	124	61.4907	549	3.55e-65	cytochrome P450, putative [Ricinus communis] >gi|223544780|gb|EEF46296.1| cytochrome P450, putative [Ricinus communis]	297738579	CBI27824.3	471	2	484	275	434	161	93	123	57.764	536	1.73e-63	unnamed protein product [Vitis vinifera]
comp26502_c0	632	147797984	CAN65012.1	129	323	496	48	106	59	28	41	47.4576	131	1.73e-07	hypothetical protein VITISV_027351 [Vitis vinifera]	147784496	CAN63782.1	698	323	496	617	675	59	28	42	47.4576	137	2.82e-07	hypothetical protein VITISV_010855 [Vitis vinifera]	147782975	CAN72957.1	198	323	496	117	175	59	28	40	47.4576	132	3.49e-07	hypothetical protein VITISV_010787 [Vitis vinifera]
comp1530421_c0	249	119195403	XP_001248305.1	368	21	248	263	338	76	47	56	61.8421	248	4.41e-24	hypothetical protein CIMG_02076 [Coccidioides immitis RS]	303310533	XP_003065278.1	368	21	248	263	338	76	47	56	61.8421	248	5.16e-24	hypothetical protein CPC735_045030 [Coccidioides posadasii C735 delta SOWgp] >gi|240104940|gb|EER23133.1| hypothetical protein CPC735_045030 [Coccidioides posadasii C735 delta SOWgp]	258566503	XP_002583996.1	368	15	248	261	338	78	44	56	56.4103	234	3.9e-22	predicted protein [Uncinocarpus reesii 1704] >gi|237907697|gb|EEP82098.1| predicted protein [Uncinocarpus reesii 1704]
comp2079754_c0	205	38564807	AAR23825.1	478	3	203	2	68	67	67	67	100	354	1.25e-38	dopa-decarboxylase [Antheraea pernyi]	112984466	NP_001037174.1	478	3	203	2	68	67	67	67	100	353	1.59e-38	aromatic-L-amino-acid decarboxylase [Bombyx mori] >gi|13899133|gb|AAK48988.1|AF372836_1 dopa decarboxylase [Bombyx mori]	38564805	AAR23824.1	478	3	203	2	68	67	66	66	98.5075	343	4.16e-37	dopa-decarboxylase [Antheraea yamamai]
comp80169_c0	654	154623414	CAO02391.1	328	313	654	18	131	114	93	104	81.5789	459	1.23e-52	spermidine synthase [Cochlearia officinalis]	116785514	ABK23753.1	338	334	654	30	135	107	91	101	85.0467	448	6.78e-51	unknown [Picea sitchensis] >gi|116794248|gb|ABK27063.1| unknown [Picea sitchensis]	388505642	AFK40887.1	193	340	654	31	135	105	85	97	80.9524	434	2.09e-50	unknown [Lotus japonicus]
comp86262_c0	3145	225428267	XP_002282426.1	482	1089	2534	8	482	482	327	391	67.8423	1755	0	PREDICTED: transmembrane protein 184C [Vitis vinifera] >gi|297744492|emb|CBI37754.3| unnamed protein product [Vitis vinifera]	297797818	XP_002866793.1	483	1122	2534	18	483	471	315	384	66.879	1721	0	hypothetical protein ARALYDRAFT_352843 [Arabidopsis lyrata subsp. lyrata] >gi|297312629|gb|EFH43052.1| hypothetical protein ARALYDRAFT_352843 [Arabidopsis lyrata subsp. lyrata]	42573219	NP_974706.1	485	1128	2534	21	485	469	310	382	66.0981	1710	0	uncharacterized protein [Arabidopsis thaliana] >gi|332661519|gb|AEE86919.1| uncharacterized protein [Arabidopsis thaliana]
comp87068_c0	436	147782527	CAN70693.1	1795	56	436	1362	1489	131	33	67	25.1908	124	5.16e-06	hypothetical protein VITISV_041975 [Vitis vinifera]	147769565	CAN65707.1	350	56	436	48	175	131	32	67	24.4275	122	5.6e-06	hypothetical protein VITISV_020730 [Vitis vinifera]	124359510	ABD28627.2	1296	8	436	697	840	145	41	66	28.2759	123	7.74e-06	RNA-directed DNA polymerase (Reverse transcriptase); Ribonuclease H [Medicago truncatula]
comp74792_c0	727	302822491	XP_002992903.1	434	127	726	19	213	201	84	128	41.791	423	4.58e-46	hypothetical protein SELMODRAFT_43379 [Selaginella moellendorffii] >gi|300139248|gb|EFJ05992.1| hypothetical protein SELMODRAFT_43379 [Selaginella moellendorffii]	302796791	XP_002980157.1	434	127	726	19	213	201	84	128	41.791	423	5.3e-46	hypothetical protein SELMODRAFT_53281 [Selaginella moellendorffii] >gi|300152384|gb|EFJ19027.1| hypothetical protein SELMODRAFT_53281 [Selaginella moellendorffii]	3551960	AAC34858.1	517	124	726	98	293	201	83	123	41.2935	421	3.64e-45	senescence-associated protein 15 [Hemerocallis hybrid cultivar]
comp84251_c1	2562	296084040	CBI24428.3	573	388	1188	139	404	268	193	223	72.0149	919	7.06e-110	unnamed protein product [Vitis vinifera]	225436140	XP_002275098.1	728	388	1188	210	475	268	193	223	72.0149	922	1.64e-108	PREDICTED: BEL1-like homeodomain protein 1 [Vitis vinifera]	296083149	CBI22785.3	489	388	1188	144	403	269	184	217	68.4015	899	4.51e-108	unnamed protein product [Vitis vinifera]
comp79519_c0	1220	224097752	XP_002311067.1	1025	1	756	599	863	265	113	157	42.6415	497	3.4e-52	predicted protein [Populus trichocarpa] >gi|222850887|gb|EEE88434.1| predicted protein [Populus trichocarpa]	222615595	EEE51727.1	511	1	756	81	346	267	110	155	41.1985	484	4.17e-52	hypothetical protein OsJ_33126 [Oryza sativa Japonica Group]	224097750	XP_002311066.1	1023	1	756	597	861	265	114	157	43.0189	496	5.58e-52	predicted protein [Populus trichocarpa] >gi|222850886|gb|EEE88433.1| predicted protein [Populus trichocarpa]
comp65543_c0	299	348665023	EGZ04859.1	75	156	299	16	63	48	38	38	79.1667	180	1.23e-15	hypothetical protein PHYSODRAFT_289996 [Phytophthora sojae] >gi|348665026|gb|EGZ04862.1| hypothetical protein PHYSODRAFT_290431 [Phytophthora sojae] >gi|348665037|gb|EGZ04873.1| hypothetical protein PHYSODRAFT_290508 [Phytophthora sojae]	242039819	XP_002467304.1	91	159	299	45	91	47	29	34	61.7021	150	3.12e-11	hypothetical protein SORBIDRAFT_01g024221 [Sorghum bicolor] >gi|241921158|gb|EER94302.1| hypothetical protein SORBIDRAFT_01g024221 [Sorghum bicolor]	356551324	XP_003544026.1	167	174	299	126	167	42	29	30	69.0476	142	9.45e-10	PREDICTED: uncharacterized protein LOC100801029 [Glycine max]
comp91815_c0	2754	302776488	XP_002971405.1	701	366	2267	65	701	637	409	524	64.2072	2314	0	hypothetical protein SELMODRAFT_270909 [Selaginella moellendorffii] >gi|300160537|gb|EFJ27154.1| hypothetical protein SELMODRAFT_270909 [Selaginella moellendorffii]	302765318	XP_002966080.1	701	366	2267	65	701	637	407	524	63.8932	2309	0	hypothetical protein SELMODRAFT_143660 [Selaginella moellendorffii] >gi|300166894|gb|EFJ33500.1| hypothetical protein SELMODRAFT_143660 [Selaginella moellendorffii]	168013124	XP_001759251.1	723	366	2267	87	723	637	395	504	62.0094	2180	0	predicted protein [Physcomitrella patens subsp. patens] >gi|162689564|gb|EDQ75935.1| predicted protein [Physcomitrella patens subsp. patens]
comp74941_c0	1419	313184298	CBL94163.1	622	570	1043	234	393	191	62	88	32.4607	187	1.14e-28	putative RNA-directed DNA polymerase (Reverse transcriptase) [Malus x domestica]	342365809	AEL30343.1	562	570	1040	124	282	190	55	82	28.9474	156	1.53e-25	RNA-directed DNA polymerase [Arachis hypogaea]	77563563	ABB00038.1	377	1212	1388	203	261	59	29	41	49.1525	164	9.11e-25	reverse transcriptase family member [Glycine max]
comp92334_c0	2915	297841533	XP_002888648.1	262	594	1052	27	179	153	106	130	69.281	473	2.69e-50	ATNAP3 [Arabidopsis lyrata subsp. lyrata] >gi|297334489|gb|EFH64907.1| ATNAP3 [Arabidopsis lyrata subsp. lyrata]	15220604	NP_176961.1	263	594	1052	28	180	153	106	129	69.281	470	9.46e-50	ABC transporter I family member 17 [Arabidopsis thaliana] >gi|75333593|sp|Q9C9W0.1|AB17I_ARATH RecName: Full=ABC transporter I family member 17; Short=ABC transporter ABCI.17; Short=AtABCI17; AltName: Full=MRP-related protein 1; AltName: Full=Non-intrinsic ABC protein 3 >gi|12324076|gb|AAG52004.1|AC012563_14 putative ABC transporter; 66585-65723 [Arabidopsis thaliana] >gi|21554406|gb|AAM63511.1| …	294464107	ADE77572.1	268	594	1055	33	186	154	107	127	69.4805	466	3.49e-49	unknown [Picea sitchensis]
comp95963_c0	840	308081140	NP_001183823.1	215	2	262	74	161	88	38	52	43.1818	158	2.42e-10	uncharacterized protein LOC100502416 [Zea mays] >gi|238014750|gb|ACR38410.1| unknown [Zea mays]	124360546	ABN08556.1	137	2	241	55	135	81	39	50	48.1481	154	3.33e-10	Polyprotein, putative [Medicago truncatula]	400131576	CCH50976.1	986	2	268	843	932	90	39	52	43.3333	158	1.48e-09	T4.15 [Malus x robusta]
comp89652_c0	2513	356520812	XP_003529054.1	515	647	1585	71	385	319	140	214	43.8871	648	8.84e-72	PREDICTED: uncharacterized protein LOC100815794 [Glycine max]	255635684	ACU18191.1	505	647	1582	71	384	318	139	212	43.7107	638	1.34e-70	unknown [Glycine max]	356506720	XP_003522124.1	506	647	1582	71	384	318	139	212	43.7107	638	1.76e-70	PREDICTED: uncharacterized protein LOC100810556 isoform 1 [Glycine max] >gi|356506722|ref|XP_003522125.1| PREDICTED: uncharacterized protein LOC100810556 isoform 2 [Glycine max]
comp95005_c0	4919	294461167	ADE76147.1	258	1400	1675	59	148	92	70	81	76.087	380	7.41e-48	unknown [Picea sitchensis]	168020308	XP_001762685.1	296	1400	1675	59	148	92	68	79	73.913	370	2.1e-46	predicted protein [Physcomitrella patens subsp. patens] >gi|162686093|gb|EDQ72484.1| predicted protein [Physcomitrella patens subsp. patens]	224056661	XP_002298960.1	433	591	1055	84	237	156	75	99	48.0769	368	5e-42	hydroxycinnamoyl CoA shikimate/quinate hydroxycinnamoyltransferase-like protein [Populus trichocarpa] >gi|222846218|gb|EEE83765.1| hydroxycinnamoyl CoA shikimate/quinate hydroxycinnamoyltransferase-like protein [Populus trichocarpa]
comp93736_c0	2844	115452187	NP_001049694.1	447	791	1852	54	432	387	170	226	43.9276	685	3.63e-77	Os03g0271900 [Oryza sativa Japonica Group] >gi|29893618|gb|AAP06872.1| hypothetical protein [Oryza sativa Japonica Group] >gi|108707424|gb|ABF95219.1| Eukaryotic aspartyl protease family protein, expressed [Oryza sativa Japonica Group] >gi|108707425|gb|ABF95220.1| Eukaryotic aspartyl protease family protein, expressed [Oryza sativa Japonica Group] >gi|113548165|dbj|BAF11608.1| Os03g0271900 [Oryza…	125543284	EAY89423.1	447	791	1852	54	432	387	170	226	43.9276	685	4.18e-77	hypothetical protein OsI_10930 [Oryza sativa Indica Group]	307136234	ADN34070.1	412	773	1852	33	397	385	154	228	40	665	7.42e-75	aspartic proteinase nepenthesin-1 precursor [Cucumis melo subsp. melo]
comp78410_c0	928	398396128	XP_003851522.1	235	192	860	11	235	234	152	179	64.9573	712	2.57e-90	hypothetical protein MYCGRDRAFT_104881 [Zymoseptoria tritici IPO323] >gi|339471402|gb|EGP86498.1| hypothetical protein MYCGRDRAFT_104881 [Zymoseptoria tritici IPO323]	407921829	EKG14967.1	191	192	791	1	191	200	115	146	57.5	588	3.05e-72	Heat shock protein Hsp20 [Macrophomina phaseolina MS6]	189193943	XP_001933310.1	196	192	791	1	196	202	119	152	58.9109	578	9.33e-71	30 kDa heat shock protein [Pyrenophora tritici-repentis Pt-1C-BFP] >gi|187978874|gb|EDU45500.1| 30 kDa heat shock protein [Pyrenophora tritici-repentis Pt-1C-BFP]
comp235672_c0	1170	226491394	NP_001147366.1	266	116	262	54	106	53	34	37	64.1509	167	8.85e-11	JAG [Zea mays] >gi|195610562|gb|ACG27111.1| JAG [Zea mays]	413947283	AFW79932.1	207	89	247	9	65	57	32	38	56.1404	163	1.54e-10	hypothetical protein ZEAMMB73_993900 [Zea mays]	75334976	Q9LG97.1	263	104	247	53	100	48	30	33	62.5	163	3.03e-10	RecName: Full=Zinc finger protein STAMENLESS 1; AltName: Full=OsJAG; AltName: Full=Zinc finger protein OPEN BEAK >gi|9558464|dbj|BAB03385.1| C2H2 zinc-finger transcription factor -like [Oryza sativa Japonica Group] >gi|169135755|gb|ACA48519.1| stamenless 1 [Oryza sativa Japonica Group] >gi|219687079|dbj|BAH09094.1| OPEN BEAK [Oryza sativa Japonica Group]
comp84485_c0	4303	224119960	XP_002318208.1	547	2277	3746	8	497	495	339	387	68.4848	1506	0	predicted protein [Populus trichocarpa] >gi|222858881|gb|EEE96428.1| predicted protein [Populus trichocarpa]	302143822	CBI22683.3	990	2355	3701	439	887	451	327	367	72.5055	1547	0	unnamed protein product [Vitis vinifera]	225464529	XP_002272399.1	1192	2355	3746	674	1140	469	331	375	70.5757	1554	0	PREDICTED: methyltransferase-like protein 1-like [Vitis vinifera]
comp95372_c0	5024	255547872	XP_002514993.1	1178	827	1927	29	402	403	124	188	30.7692	285	8.41e-23	conserved hypothetical protein [Ricinus communis] >gi|223546044|gb|EEF47547.1| conserved hypothetical protein [Ricinus communis]	224110764	XP_002315628.1	1057	827	1927	29	401	397	124	184	31.2343	268	6.38e-21	predicted protein [Populus trichocarpa] >gi|222864668|gb|EEF01799.1| predicted protein [Populus trichocarpa]	15217747	NP_174106.1	1148	827	1915	29	394	387	119	185	30.7494	253	4.51e-19	uncharacterized protein [Arabidopsis thaliana] >gi|12320884|gb|AAG50575.1|AC079280_6 transposon protein, putative [Arabidopsis thaliana] >gi|332192763|gb|AEE30884.1| uncharacterized protein [Arabidopsis thaliana]
comp13260_c0	219	222630993	EEE63125.1	417	33	218	88	149	62	26	34	41.9355	137	1.29e-08	hypothetical protein OsJ_17933 [Oryza sativa Japonica Group]	77552430	ABA95227.1	2776	33	218	2532	2593	62	26	34	41.9355	139	1.71e-08	retrotransposon protein, putative, unclassified [Oryza sativa Japonica Group]	222637588	EEE67720.1	391	39	218	224	283	60	24	36	40	133	5.29e-08	hypothetical protein OsJ_25400 [Oryza sativa Japonica Group]
comp1156155_c0	214	145332845	NP_001078288.1	213	3	209	1	69	69	69	69	100	307	1.54e-33	light-harvesting complex I chlorophyll a/b binding protein 1 [Arabidopsis thaliana] >gi|332645787|gb|AEE79308.1| light-harvesting complex I chlorophyll a/b binding protein 1 [Arabidopsis thaliana]	30694148	NP_850706.1	164	3	209	1	69	69	69	69	100	302	2.02e-33	light-harvesting complex I chlorophyll a/b binding protein 1 [Arabidopsis thaliana] >gi|332645786|gb|AEE79307.1| light-harvesting complex I chlorophyll a/b binding protein 1 [Arabidopsis thaliana]	30694146	NP_850705.1	207	3	209	1	69	69	69	69	100	302	5.68e-33	light-harvesting complex I chlorophyll a/b binding protein 1 [Arabidopsis thaliana] >gi|332645784|gb|AEE79305.1| light-harvesting complex I chlorophyll a/b binding protein 1 [Arabidopsis thaliana]
comp76369_c0	1980	224284188	ACN39830.1	445	288	1541	31	443	418	305	357	72.9665	1616	0	unknown [Picea sitchensis]	357493125	XP_003616851.1	435	294	1544	22	435	418	306	354	73.2057	1604	0	Protein disulfide isomerase family [Medicago truncatula] >gi|355518186|gb|AES99809.1| Protein disulfide isomerase family [Medicago truncatula]	225447176	XP_002276520.1	433	297	1520	28	429	408	304	347	74.5098	1592	0	PREDICTED: protein disulfide isomerase-like 2-3 [Vitis vinifera] >gi|297739230|emb|CBI28881.3| unnamed protein product [Vitis vinifera]
comp71324_c0	883	116779796	ABK21433.1	146	505	678	84	141	58	43	49	74.1379	227	4.6e-20	unknown [Picea sitchensis] >gi|116791862|gb|ABK26137.1| unknown [Picea sitchensis] >gi|116791959|gb|ABK26178.1| unknown [Picea sitchensis] >gi|148906058|gb|ABR16188.1| unknown [Picea sitchensis] >gi|148907944|gb|ABR17092.1| unknown [Picea sitchensis] >gi|224284792|gb|ACN40126.1| unknown [Picea sitchensis] >gi|224285006|gb|ACN40232.1| unknown [Picea sitchensis]	116779504	ABK21312.1	146	505	678	84	141	58	42	48	72.4138	222	2.22e-19	unknown [Picea sitchensis] >gi|116779706|gb|ABK21398.1| unknown [Picea sitchensis] >gi|116790469|gb|ABK25626.1| unknown [Picea sitchensis] >gi|116791712|gb|ABK26081.1| unknown [Picea sitchensis] >gi|116791741|gb|ABK26091.1| unknown [Picea sitchensis] >gi|148907724|gb|ABR16989.1| unknown [Picea sitchensis] >gi|224285778|gb|ACN40604.1| unknown [Picea sitchensis]	224284834	ACN40147.1	149	505	678	87	144	58	42	48	72.4138	222	2.56e-19	unknown [Picea sitchensis] >gi|224285390|gb|ACN40418.1| unknown [Picea sitchensis]
comp93768_c0	3396	147815751	CAN63733.1	609	693	2258	88	609	526	386	443	73.384	1981	0	hypothetical protein VITISV_025883 [Vitis vinifera]	225425033	XP_002269902.1	625	693	2258	104	625	526	386	443	73.384	1978	0	PREDICTED: protein NSP-INTERACTING KINASE 1 [Vitis vinifera] >gi|297738231|emb|CBI27432.3| unnamed protein product [Vitis vinifera]	225451885	XP_002278965.1	624	693	2258	104	624	525	390	442	74.2857	1976	0	PREDICTED: protein NSP-INTERACTING KINASE 1 [Vitis vinifera]
comp89380_c0	1980	356519361	XP_003528341.1	386	292	1212	77	383	307	191	234	62.215	1042	9.86e-133	PREDICTED: DUF246 domain-containing protein At1g04910-like [Glycine max]	226506468	NP_001146221.1	319	292	1212	8	316	309	186	238	60.1942	1031	4.22e-132	uncharacterized protein LOC100279791 [Zea mays] >gi|219886237|gb|ACL53493.1| unknown [Zea mays] >gi|414869729|tpg|DAA48286.1| TPA: hypothetical protein ZEAMMB73_641510 [Zea mays]	356528958	XP_003533064.1	440	292	1212	131	437	307	191	234	62.215	1042	4.33e-132	PREDICTED: DUF246 domain-containing protein At1g04910-like [Glycine max]
comp86534_c0	2416	224111364	XP_002315827.1	472	372	1736	8	458	455	210	309	46.1538	1147	2.01e-145	predicted protein [Populus trichocarpa] >gi|222864867|gb|EEF01998.1| predicted protein [Populus trichocarpa]	147782978	CAN70810.1	708	369	1730	218	669	455	219	312	48.1319	1142	1.86e-141	hypothetical protein VITISV_034914 [Vitis vinifera]	225427504	XP_002263624.1	709	369	1724	247	696	453	219	311	48.3444	1141	2.09e-141	PREDICTED: pentatricopeptide repeat-containing protein At1g73400, mitochondrial-like [Vitis vinifera]
comp1944673_c0	222	333601576	AEF59080.1	301	1	219	57	129	73	71	73	97.2603	394	1.62e-45	alpha tubulin-like protein [Phragmatopoma lapidosa]	345104754	AEN71147.1	107	1	219	33	105	73	71	73	97.2603	377	2.44e-45	alpha-tubulin, partial [Nodipecten subnodosus]	256068342	XP_002570771.1	169	1	219	57	129	73	71	73	97.2603	379	8.06e-45	tubulin subunit alpha [Schistosoma mansoni]
comp95244_c0	2294	255569690	XP_002525810.1	605	632	2104	121	593	492	266	359	54.065	1130	1.36e-141	DNA-damage-inducible protein f, putative [Ricinus communis] >gi|223534897|gb|EEF36584.1| DNA-damage-inducible protein f, putative [Ricinus communis]	224078541	XP_002305555.1	442	689	2050	5	442	454	251	332	55.2863	1095	1.36e-138	predicted protein [Populus trichocarpa] >gi|222848519|gb|EEE86066.1| predicted protein [Populus trichocarpa]	255561365	XP_002521693.1	447	665	2050	1	445	462	247	335	53.4632	1091	5.33e-138	DNA-damage-inducible protein f, putative [Ricinus communis] >gi|223539084|gb|EEF40680.1| DNA-damage-inducible protein f, putative [Ricinus communis]
comp72359_c0	745	361067153	AEW07888.1	138	160	558	9	138	135	59	85	43.7037	240	3.74e-22	Pinus taeda anonymous locus 0_13722_01 genomic sequence	361067151	AEW07887.1	138	160	558	9	138	135	58	84	42.963	227	1.95e-20	Pinus taeda anonymous locus 0_13722_01 genomic sequence	383145843	AFG54523.1	138	160	558	9	138	135	57	84	42.2222	226	2.92e-20	Pinus taeda anonymous locus 0_13722_01 genomic sequence >gi|383145845|gb|AFG54524.1| Pinus taeda anonymous locus 0_13722_01 genomic sequence >gi|383145847|gb|AFG54525.1| Pinus taeda anonymous locus 0_13722_01 genomic sequence >gi|383145849|gb|AFG54526.1| Pinus taeda anonymous locus 0_13722_01 genomic sequence >gi|383145851|gb|AFG54527.1| Pinus taeda anonymous locus 0_13722_01 genomic sequence >gi…
comp86939_c0	1533	116778924	ABK21058.1	214	1033	1533	1	171	171	112	133	65.4971	532	2.72e-61	unknown [Picea sitchensis]	224068963	XP_002302867.1	181	1054	1530	9	169	161	94	124	58.3851	444	5.4e-49	predicted protein [Populus trichocarpa] >gi|118486963|gb|ABK95314.1| unknown [Populus trichocarpa] >gi|222844593|gb|EEE82140.1| predicted protein [Populus trichocarpa]	255576895	XP_002529333.1	188	1054	1530	5	167	163	91	118	55.8282	433	3.08e-47	conserved hypothetical protein [Ricinus communis] >gi|223531204|gb|EEF33050.1| conserved hypothetical protein [Ricinus communis]
comp568_c0	310	332322141	CCA66050.1	1357	15	293	428	520	93	31	52	33.3333	143	1.13e-08	hypothetical protein [Beta vulgaris subsp. vulgaris]	224117300	XP_002331746.1	503	15	308	402	499	98	30	53	30.6122	139	2.13e-08	predicted protein [Populus trichocarpa] >gi|222874272|gb|EEF11403.1| predicted protein [Populus trichocarpa]	147805049	CAN71438.1	1484	15	293	46	138	93	32	48	34.4086	140	2.4e-08	hypothetical protein VITISV_011330 [Vitis vinifera]
comp75919_c0	4211	116781833	ABK22259.1	274	153	791	5	224	222	138	168	62.1622	521	7.55e-56	unknown [Picea sitchensis]	363807818	NP_001241926.1	230	474	791	94	197	107	65	80	60.7477	320	1.3e-29	uncharacterized protein LOC100786188 [Glycine max] >gi|255640386|gb|ACU20480.1| unknown [Glycine max]	413953429	AFW86078.1	130	573	791	23	95	73	55	66	75.3425	308	3.92e-29	hypothetical protein ZEAMMB73_802063 [Zea mays]
comp83541_c0	1923	116784172	ABK23243.1	262	492	1247	13	262	254	168	193	66.1417	825	1.9e-102	unknown [Picea sitchensis]	116787031	ABK24348.1	253	483	1094	46	253	208	144	171	69.2308	756	2.38e-92	unknown [Picea sitchensis]	224284756	ACN40108.1	195	483	1055	1	195	195	138	162	70.7692	724	1.56e-88	unknown [Picea sitchensis]
comp32552_c0	206	75319885	Q50EK3.1	518	3	206	358	425	68	43	52	63.2353	232	2.01e-21	RecName: Full=Cytochrome P450 704C1; AltName: Full=Cytochrome P450 CYPD >gi|59800270|gb|AAX07434.1| cytochrome P450 CYPD [Pinus taeda]	27311280	AAO00706.1	404	6	206	248	314	67	42	50	62.6866	224	7.69e-21	putative cytochrome P450-dependent fatty acid hydroxylase, 5'-partial [Oryza sativa Japonica Group]	242035293	XP_002465041.1	521	3	206	363	430	68	42	51	61.7647	226	1.2e-20	hypothetical protein SORBIDRAFT_01g031080 [Sorghum bicolor] >gi|241918895|gb|EER92039.1| hypothetical protein SORBIDRAFT_01g031080 [Sorghum bicolor]
comp83421_c0	2558	148906202	ABR16257.1	492	761	2155	26	492	467	405	438	86.7238	1834	0	unknown [Picea sitchensis]	356517716	XP_003527532.1	487	761	2188	14	487	476	367	418	77.1008	1697	0	PREDICTED: probable 26S proteasome non-ATPase regulatory subunit 3-like [Glycine max]	356509165	XP_003523322.1	487	761	2188	14	487	476	367	416	77.1008	1681	0	PREDICTED: probable 26S proteasome non-ATPase regulatory subunit 3-like [Glycine max]
comp86848_c0	1955	225444351	XP_002264641.1	472	448	1773	42	471	444	268	335	60.3604	1444	0	PREDICTED: RNA pseudourine synthase 6, chloroplastic [Vitis vinifera] >gi|302144082|emb|CBI23187.3| unnamed protein product [Vitis vinifera]	356546416	XP_003541622.1	473	445	1665	65	472	409	245	313	59.9022	1372	0	PREDICTED: RNA pseudourine synthase 6, chloroplastic-like [Glycine max]	224076324	XP_002304926.1	470	445	1656	62	466	406	244	314	60.0985	1371	0	predicted protein [Populus trichocarpa] >gi|222847890|gb|EEE85437.1| predicted protein [Populus trichocarpa]
comp77308_c0	264	302755971	XP_002961409.1	335	3	251	54	130	84	33	44	39.2857	133	5.24e-08	hypothetical protein SELMODRAFT_23216 [Selaginella moellendorffii] >gi|300170068|gb|EFJ36669.1| hypothetical protein SELMODRAFT_23216 [Selaginella moellendorffii]	302804711	XP_002984107.1	335	3	251	54	130	84	33	44	39.2857	133	5.4e-08	hypothetical protein SELMODRAFT_13208 [Selaginella moellendorffii] >gi|300147956|gb|EFJ14617.1| hypothetical protein SELMODRAFT_13208 [Selaginella moellendorffii]	168048383	XP_001776646.1	393	3	257	86	164	86	30	43	34.8837	133	6.41e-08	predicted protein [Physcomitrella patens subsp. patens] >gi|162671938|gb|EDQ58482.1| predicted protein [Physcomitrella patens subsp. patens]
comp96948_c1	1712	224284251	ACN39861.1	1011	4	1248	543	952	446	119	213	26.6816	322	1.22e-28	unknown [Picea sitchensis]	168043924	XP_001774433.1	513	790	1272	39	199	162	57	88	35.1852	228	2.93e-17	predicted protein [Physcomitrella patens subsp. patens] >gi|162674285|gb|EDQ60796.1| predicted protein [Physcomitrella patens subsp. patens]	168042657	XP_001773804.1	336	373	1254	48	334	308	83	132	26.9481	222	3.13e-17	predicted protein [Physcomitrella patens subsp. patens] >gi|162674919|gb|EDQ61421.1| predicted protein [Physcomitrella patens subsp. patens]
comp95403_c0	4873	255545564	XP_002513842.1	396	672	1769	31	395	371	262	303	70.6199	1408	5.17e-177	Beta-1,3-galactosyltransferase sqv-2, putative [Ricinus communis] >gi|223546928|gb|EEF48425.1| Beta-1,3-galactosyltransferase sqv-2, putative [Ricinus communis]	225459437	XP_002285826.1	397	672	1805	20	395	379	267	308	70.4485	1398	1.41e-175	PREDICTED: beta-1,3-galactosyltransferase 7 [Vitis vinifera] >gi|302141885|emb|CBI19088.3| unnamed protein product [Vitis vinifera]	242065486	XP_002454032.1	398	672	1811	19	397	383	262	312	68.4073	1381	4.82e-173	hypothetical protein SORBIDRAFT_04g023470 [Sorghum bicolor] >gi|241933863|gb|EES07008.1| hypothetical protein SORBIDRAFT_04g023470 [Sorghum bicolor]
comp79276_c0	1679	294461638	ADE76379.1	404	114	1286	1	395	397	235	298	59.194	1239	1.56e-163	unknown [Picea sitchensis]	224062361	XP_002300822.1	397	219	1298	39	397	360	221	266	61.3889	1174	8.46e-154	predicted protein [Populus trichocarpa] >gi|222842548|gb|EEE80095.1| predicted protein [Populus trichocarpa]	225435066	XP_002281425.1	384	114	1295	1	381	396	219	289	55.303	1159	1.03e-151	PREDICTED: putative nuclease HARBI1 [Vitis vinifera] >gi|297746131|emb|CBI16187.3| unnamed protein product [Vitis vinifera]
comp9147_c0	998	225457066	XP_002279850.1	235	114	812	1	232	233	113	154	48.4979	559	6.08e-67	PREDICTED: bidirectional sugar transporter SWEET5 [Vitis vinifera] >gi|147768304|emb|CAN64755.1| hypothetical protein VITISV_010543 [Vitis vinifera] >gi|297733802|emb|CBI15049.3| unnamed protein product [Vitis vinifera]	115438366	NP_001043522.1	254	120	812	1	230	231	108	145	46.7532	539	9.2e-64	Os01g0605700 [Oryza sativa Japonica Group] >gi|75161759|sp|Q8W0K2.1|SWT6B_ORYSJ RecName: Full=Bidirectional sugar transporter SWEET6b; Short=OsSWEET6b >gi|17385713|dbj|BAB78664.1| MtN3-like [Oryza sativa Japonica Group] >gi|20804777|dbj|BAB92461.1| MtN3-like [Oryza sativa Japonica Group] >gi|113533053|dbj|BAF05436.1| Os01g0605700 [Oryza sativa Japonica Group] >gi|125571110|gb|EAZ12625.1| hypothet…	297597171	NP_001043523.2	259	120	812	1	230	231	108	145	46.7532	539	1.19e-63	Os01g0606000 [Oryza sativa Japonica Group] >gi|75157485|sp|Q8LR09.1|SWT6A_ORYSJ RecName: Full=Bidirectional sugar transporter SWEET6a; Short=OsSWEET6a >gi|20804781|dbj|BAB92465.1| senescence-associated protein-like [Oryza sativa Japonica Group] >gi|125571112|gb|EAZ12627.1| hypothetical protein OsJ_02538 [Oryza sativa Japonica Group] >gi|255673445|dbj|BAF05437.2| Os01g0606000 [Oryza sativa Japonic…
comp89736_c0	2642	302758734	XP_002962790.1	927	151	1647	87	603	534	189	272	35.3933	556	5.77e-57	hypothetical protein SELMODRAFT_438117 [Selaginella moellendorffii] >gi|300169651|gb|EFJ36253.1| hypothetical protein SELMODRAFT_438117 [Selaginella moellendorffii]	302758144	XP_002962495.1	945	151	1596	108	606	509	186	264	36.5422	542	3.7e-55	hypothetical protein SELMODRAFT_438203 [Selaginella moellendorffii] >gi|300169356|gb|EFJ35958.1| hypothetical protein SELMODRAFT_438203 [Selaginella moellendorffii]	356498346	XP_003518014.1	955	130	1590	109	582	522	195	271	37.3563	521	2.28e-52	PREDICTED: protein CHUP1, chloroplastic-like [Glycine max]
comp13616_c0	334	261245103	NP_001159621.1	181	3	332	6	115	110	109	110	99.0909	470	9.98e-58	odorant binding protein LOC100307012 precursor [Bombyx mori] >gi|256997216|dbj|BAI22689.1| odorant binding protein [Bombyx mori]	18140733	AAL60414.1	181	3	326	6	114	113	65	79	57.5221	230	5.84e-22	twelve cysteine protein 1 [Manduca sexta]	357611912	EHJ67713.1	312	18	323	8	99	103	47	59	45.6311	143	3.96e-09	twelve cysteine protein 1 [Danaus plexippus]
comp76245_c0	2437	242076766	XP_002448319.1	896	1499	2437	308	625	318	226	255	71.0692	1191	2.25e-146	hypothetical protein SORBIDRAFT_06g025160 [Sorghum bicolor] >gi|241939502|gb|EES12647.1| hypothetical protein SORBIDRAFT_06g025160 [Sorghum bicolor]	326496795	BAJ98424.1	889	1499	2437	301	617	321	226	258	70.405	1180	6.04e-145	predicted protein [Hordeum vulgare subsp. vulgare]	242062988	XP_002452783.1	895	1490	2437	303	620	319	229	258	71.7868	1179	9.38e-145	hypothetical protein SORBIDRAFT_04g032420 [Sorghum bicolor] >gi|241932614|gb|EES05759.1| hypothetical protein SORBIDRAFT_04g032420 [Sorghum bicolor]
comp84222_c0	3089	225458291	XP_002281468.1	654	547	2391	52	654	620	416	484	67.0968	2182	0	PREDICTED: tRNA wybutosine-synthesizing protein 1 homolog [Vitis vinifera]	168044938	XP_001774936.1	623	559	2391	2	616	619	406	486	65.5897	2159	0	predicted protein [Physcomitrella patens subsp. patens] >gi|162673683|gb|EDQ60202.1| predicted protein [Physcomitrella patens subsp. patens]	297842267	XP_002889015.1	647	565	2391	50	638	609	408	471	66.9951	2157	0	flavodoxin family protein [Arabidopsis lyrata subsp. lyrata] >gi|297334856|gb|EFH65274.1| flavodoxin family protein [Arabidopsis lyrata subsp. lyrata]
comp85053_c0	2873	116786007	ABK23938.1	353	1477	2535	5	353	366	164	220	44.8087	826	2.6e-98	unknown [Picea sitchensis]	148910568	ABR18356.1	353	1477	2535	5	353	366	162	218	44.2623	814	1.18e-96	unknown [Picea sitchensis]	356526161	XP_003531688.1	353	1576	2538	3	316	323	127	194	39.3189	662	4.97e-75	PREDICTED: F-box/kelch-repeat protein At1g80440-like [Glycine max]
comp93488_c0	5718	359491066	XP_002279926.2	1247	561	4262	1	1247	1281	726	896	56.6745	3313	0	PREDICTED: uncharacterized protein LOC100266414 [Vitis vinifera]	297734403	CBI15650.3	1216	561	4262	1	1216	1276	717	880	56.1912	3252	0	unnamed protein product [Vitis vinifera]	356536727	XP_003536887.1	1247	561	3875	136	1247	1141	679	843	59.5092	3251	0	PREDICTED: uncharacterized protein LOC100794406 [Glycine max]
comp540797_c0	245	119569329	EAW48944.1	124	1	243	32	112	81	81	81	100	416	8.64e-51	hCG1640785, isoform CRA_a [Homo sapiens]	109124083	XP_001115472.1	125	1	243	33	113	81	81	81	100	416	8.71e-51	PREDICTED: 40S ribosomal protein S25-like isoform 2 [Macaca mulatta] >gi|109124085|ref|XP_001115490.1| PREDICTED: 40S ribosomal protein S25-like isoform 3 [Macaca mulatta] >gi|297276618|ref|XP_002801195.1| PREDICTED: 40S ribosomal protein S25-like [Macaca mulatta] >gi|297276620|ref|XP_002801196.1| PREDICTED: 40S ribosomal protein S25-like [Macaca mulatta] >gi|297276623|ref|XP_002801197.1| PREDICT…	390466617	XP_003733619.1	125	1	243	33	113	81	81	81	100	416	9e-51	PREDICTED: 40S ribosomal protein S25-like [Callithrix jacchus]
comp77905_c0	2077	294463633	ADE77344.1	261	1002	1778	2	261	283	168	204	59.364	805	5.16e-99	unknown [Picea sitchensis]	116781285	ABK22037.1	239	1002	1787	1	239	271	152	188	56.0886	679	8.13e-81	unknown [Picea sitchensis]	255575353	XP_002528579.1	225	1002	1481	66	225	160	116	135	72.5	632	4.84e-74	peroxiredoxin, putative [Ricinus communis] >gi|223531975|gb|EEF33787.1| peroxiredoxin, putative [Ricinus communis]
comp90948_c0	3429	326533620	BAK05341.1	668	1099	2583	184	663	507	209	300	41.2229	915	7.47e-131	predicted protein [Hordeum vulgare subsp. vulgare]	215769411	BAH01640.1	690	1084	2583	175	662	503	215	297	42.7435	914	1.11e-129	unnamed protein product [Oryza sativa Japonica Group] >gi|222623748|gb|EEE57880.1| hypothetical protein OsJ_08545 [Oryza sativa Japonica Group]	413939117	AFW73668.1	692	1093	2583	176	660	504	208	289	41.2698	890	4.78e-129	hypothetical protein ZEAMMB73_332208 [Zea mays]
comp95301_c0	3748	224284340	ACN39905.1	895	1148	3739	26	895	873	711	777	81.4433	3504	0	unknown [Picea sitchensis]	225457017	XP_002279079.1	906	1154	3715	43	904	864	669	749	77.4306	3312	0	PREDICTED: pantothenate kinase 2-like [Vitis vinifera]	224135815	XP_002322167.1	872	1154	3715	7	870	867	672	743	77.5087	3249	0	predicted protein [Populus trichocarpa] >gi|222869163|gb|EEF06294.1| predicted protein [Populus trichocarpa]
comp90188_c0	611	255587506	XP_002534295.1	230	129	350	46	119	74	48	64	64.8649	204	6.44e-17	hypothetical protein RCOM_0125920 [Ricinus communis] >gi|223525554|gb|EEF28087.1| hypothetical protein RCOM_0125920 [Ricinus communis]	414865152	DAA43709.1	572	129	350	46	119	74	47	65	63.5135	209	1.42e-16	TPA: hypothetical protein ZEAMMB73_099943 [Zea mays]	242042001	XP_002468395.1	566	129	350	46	119	74	47	65	63.5135	209	1.61e-16	hypothetical protein SORBIDRAFT_01g045130 [Sorghum bicolor] >gi|241922249|gb|EER95393.1| hypothetical protein SORBIDRAFT_01g045130 [Sorghum bicolor]
comp608675_c0	319	171690954	XP_001910402.1	543	6	209	1	68	68	59	67	86.7647	324	8.94e-34	hypothetical protein [Podospora anserina S mat+] >gi|170945425|emb|CAP71537.1| unnamed protein product [Podospora anserina S mat+]	367045206	XP_003652983.1	544	6	209	1	68	68	56	63	82.3529	310	9.08e-32	hypothetical protein THITE_66812 [Thielavia terrestris NRRL 8126] >gi|347000245|gb|AEO66647.1| hypothetical protein THITE_66812 [Thielavia terrestris NRRL 8126]	336266378	XP_003347957.1	562	6	209	1	68	68	56	60	82.3529	303	8.68e-31	MSC1 protein [Sordaria macrospora k-hell] >gi|380088207|emb|CCC05009.1| putative MSC1 protein [Sordaria macrospora k-hell]
comp1549450_c0	213	163256960	CAO02764.1	92	5	211	5	73	69	41	56	59.4203	226	7.33e-23	putative exo-ribonuclease protein [Medicago truncatula var. truncatula] >gi|163256962|emb|CAO02765.1| putative exo-ribonuclease protein [Medicago truncatula var. truncatula] >gi|163256964|emb|CAO02766.1| putative exo-ribonuclease protein [Medicago truncatula var. truncatula] >gi|163256966|emb|CAO02767.1| putative exo-ribonuclease protein [Medicago truncatula var. truncatula] >gi|163256968|emb|CAO…	388501576	AFK38854.1	366	5	211	165	233	69	41	56	59.4203	233	3.62e-22	unknown [Medicago truncatula]	357454687	XP_003597624.1	366	5	211	165	233	69	41	56	59.4203	233	3.62e-22	RNA exonuclease [Medicago truncatula] >gi|358344695|ref|XP_003636423.1| RNA exonuclease [Medicago truncatula] >gi|217072104|gb|ACJ84412.1| unknown [Medicago truncatula] >gi|355486672|gb|AES67875.1| RNA exonuclease [Medicago truncatula] >gi|355502358|gb|AES83561.1| RNA exonuclease [Medicago truncatula] >gi|388504350|gb|AFK40241.1| unknown [Medicago truncatula]
comp87600_c0	1192	116781295	ABK22042.1	172	307	474	64	119	56	45	50	80.3571	238	6.04e-21	unknown [Picea sitchensis]	116791414	ABK25970.1	172	307	474	64	119	56	45	50	80.3571	238	6.1e-21	unknown [Picea sitchensis] >gi|224284352|gb|ACN39911.1| unknown [Picea sitchensis]	225464240	XP_002267372.1	195	235	474	48	124	80	47	57	58.75	230	1.17e-19	PREDICTED: uncharacterized protein At4g13200, chloroplastic [Vitis vinifera] >gi|297744310|emb|CBI37280.3| unnamed protein product [Vitis vinifera]
comp831710_c0	220	297816838	XP_002876302.1	254	2	124	205	245	41	41	41	100	215	7.51e-20	predicted protein [Arabidopsis lyrata subsp. lyrata] >gi|297322140|gb|EFH52561.1| predicted protein [Arabidopsis lyrata subsp. lyrata]	15233272	NP_191104.1	254	2	124	205	245	41	41	41	100	214	9.09e-20	triosephosphate isomerase [Arabidopsis thaliana] >gi|13432260|sp|P48491.2|TPIS_ARATH RecName: Full=Triosephosphate isomerase, cytosolic; Short=TIM; Short=Triose-phosphate isomerase >gi|14030671|gb|AAK53010.1|AF375426_1 AT3g55440/T22E16_100 [Arabidopsis thaliana] >gi|7076787|emb|CAB75902.1| cytosolic triosephosphatisomerase [Arabidopsis thaliana] >gi|18491103|gb|AAL69518.1| AT3g55440/T22E16_100 [A…	414550	AAA03449.1	254	2	124	205	245	41	41	41	100	214	9.55e-20	cytosolic triose phosphate isomerase [Arabidopsis thaliana] >gi|742408|prf||2009415A triose phosphate isomerase
comp368857_c0	383	302420591	XP_003008126.1	253	4	195	31	94	64	46	52	71.875	256	6.36e-25	conserved hypothetical protein [Verticillium albo-atrum VaMs.102] >gi|261353777|gb|EEY16205.1| conserved hypothetical protein [Verticillium albo-atrum VaMs.102]	346977806	EGY21258.1	253	4	195	31	94	64	44	51	68.75	246	1.69e-23	Fmp45p [Verticillium dahliae VdLs.17]	358379340	EHK17020.1	242	7	195	30	92	63	37	50	58.7302	220	7.93e-20	hypothetical protein TRIVIDRAFT_65978 [Trichoderma virens Gv29-8]
comp95003_c0	1148	148908107	ABR17170.1	433	489	932	247	393	148	93	110	62.8378	498	4.93e-62	unknown [Picea sitchensis]	116486991	CAJ40778.1	434	489	923	251	394	145	96	111	66.2069	500	3.53e-59	hydroxycinnamoyl transferase [Coffea arabica]	295855096	ADG46003.1	427	489	1007	210	387	179	104	123	58.1006	520	2.19e-58	hydroxycinnamoyl transferase [Salvia miltiorrhiza]
comp94011_c0	1429	332591485	CBL95267.1	323	151	1128	1	320	332	176	231	53.012	795	3.77e-99	acc oxidase [Pinus pinaster]	290875531	ADD65760.1	323	151	1128	1	320	332	174	231	52.4096	788	4.2e-98	1-aminocyclopropane-1-carboxylate oxidase 3 [Pinus taeda]	94470483	ABF20552.1	324	151	1128	1	321	332	170	228	51.2048	782	3.98e-97	ACC oxidase [Picea sitchensis] >gi|94470485|gb|ABF20553.1| ACC oxidase [Picea glauca] >gi|116781593|gb|ABK22170.1| unknown [Picea sitchensis] >gi|116784667|gb|ABK23430.1| unknown [Picea sitchensis]
comp87207_c0	1562	116785168	ABK23618.1	334	227	805	124	318	196	123	143	62.7551	537	2.25e-60	unknown [Picea sitchensis]	388495404	AFK35768.1	334	227	844	141	334	208	102	125	49.0385	434	1.28e-45	unknown [Lotus japonicus]	356505861	XP_003521708.1	335	227	829	139	329	202	95	123	47.0297	412	1.19e-42	PREDICTED: RRP15-like protein-like [Glycine max]
comp48401_c0	440	242041575	XP_002468182.1	490	3	392	353	479	131	52	72	39.6947	230	3.99e-20	hypothetical protein SORBIDRAFT_01g041210 [Sorghum bicolor] >gi|241922036|gb|EER95180.1| hypothetical protein SORBIDRAFT_01g041210 [Sorghum bicolor]	308044575	NP_001183392.1	342	3	389	206	329	130	57	73	43.8462	224	6.66e-20	uncharacterized protein LOC100501808 [Zea mays] >gi|238011188|gb|ACR36629.1| unknown [Zea mays]	414881704	DAA58835.1	485	3	389	349	472	130	57	73	43.8462	225	1.66e-19	TPA: hypothetical protein ZEAMMB73_701358 [Zea mays]
comp88141_c0	713	148909048	ABR17627.1	367	386	712	259	367	109	83	100	76.1468	405	5.53e-44	unknown [Picea sitchensis]	116790018	ABK25472.1	367	386	712	259	367	109	83	100	76.1468	405	5.89e-44	unknown [Picea sitchensis] >gi|116790027|gb|ABK25475.1| unknown [Picea sitchensis] >gi|224285516|gb|ACN40478.1| unknown [Picea sitchensis]	27549566	AAO17067.1	367	386	712	259	367	109	81	96	74.3119	389	1.03e-41	glycolate oxidase [Zantedeschia aethiopica]
comp1072470_c0	271	284813561	NP_001165386.1	388	1	270	103	192	90	90	90	100	470	1.32e-55	isocitrate dehydrogenase [Bombyx mori] >gi|283558273|gb|ADB27114.1| isocitrate dehydrogenase [Bombyx mori]	389613381	BAM20044.1	236	4	270	97	185	89	82	87	92.1348	447	5.67e-54	isocitrate dehydrogenase, partial [Papilio xuthus]	357624623	EHJ75332.1	388	4	270	104	192	89	83	88	93.2584	449	1.56e-52	isocitrate dehydrogenase [Danaus plexippus]
comp95145_c0	5752	147780533	CAN69126.1	1844	3130	4347	1155	1525	427	104	179	24.356	263	3.8e-38	hypothetical protein VITISV_008195 [Vitis vinifera]	147857557	CAN80807.1	1215	3211	4347	488	875	389	115	192	29.563	391	2.75e-35	hypothetical protein VITISV_023749 [Vitis vinifera]	147841514	CAN77614.1	1522	3241	4347	741	1118	379	114	186	30.0792	385	1.89e-34	hypothetical protein VITISV_035196 [Vitis vinifera]
comp15278_c0	224	50726092	BAD33614.1	351	12	140	59	101	43	18	32	41.8605	118	4.3e-06	putative MtN21 [Oryza sativa Japonica Group]
comp85239_c0	2739	356498004	XP_003517845.1	705	236	2320	17	705	696	458	560	65.8046	2365	0	PREDICTED: ATP-dependent RNA helicase DHX8-like [Glycine max]	356502628	XP_003520120.1	705	236	2320	17	705	696	457	559	65.6609	2362	0	PREDICTED: ATP-dependent RNA helicase DHX8 [Glycine max]	359473112	XP_002282341.2	713	236	2317	25	713	698	450	556	64.4699	2333	0	PREDICTED: putative ATP-dependent RNA helicase DHX33-like [Vitis vinifera]
comp80446_c0	1458	116784596	ABK23403.1	305	277	1026	44	293	250	185	211	74	809	2.67e-101	unknown [Picea sitchensis]	384253785	EIE27259.1	231	451	1023	28	221	194	95	128	48.9691	406	4.16e-43	NAD(P)-binding protein [Coccomyxa subellipsoidea C-169]	255083508	XP_002504740.1	243	451	1023	35	233	200	85	123	42.5	392	6.96e-41	predicted protein [Micromonas sp. RCC299] >gi|226520008|gb|ACO65998.1| predicted protein [Micromonas sp. RCC299]
comp90538_c0	2616	168047021	XP_001775970.1	635	1108	2520	1	472	472	345	409	73.0932	1882	0	predicted protein [Physcomitrella patens subsp. patens] >gi|162672628|gb|EDQ59162.1| predicted protein [Physcomitrella patens subsp. patens]	255552860	XP_002517473.1	640	1051	2532	1	488	495	349	411	70.5051	1846	0	structure-specific recognition protein, putative [Ricinus communis] >gi|223543484|gb|EEF45015.1| structure-specific recognition protein, putative [Ricinus communis]	356506416	XP_003521979.1	614	1111	2532	1	472	475	332	398	69.8947	1832	0	PREDICTED: FACT complex subunit SSRP1-like [Glycine max]
comp682878_c0	633	133711804	ABO36622.1	1307	1	531	441	614	177	95	119	53.6723	506	1.54e-55	copia LTR rider [Solanum lycopersicum] >gi|133711819|gb|ABO36636.1| copia LTR rider [Solanum lycopersicum]	297719563	NP_001172143.1	778	1	525	431	602	175	87	114	49.7143	482	2.77e-53	Os01g0116166 [Oryza sativa Japonica Group] >gi|255672802|dbj|BAH90873.1| Os01g0116166 [Oryza sativa Japonica Group]	220966840	ACL97387.1	1305	1	567	444	625	189	98	121	51.8519	483	1.64e-52	Gag-Pol polyprotein [Lotus japonicus]
comp93164_c0	1904	116788989	ABK25074.1	338	578	1552	14	289	325	150	208	46.1538	736	2.53e-88	unknown [Picea sitchensis]	116787331	ABK24466.1	338	578	1552	14	289	325	146	208	44.9231	719	9.9e-86	unknown [Picea sitchensis]	148910218	ABR18190.1	338	578	1549	15	289	324	145	206	44.7531	710	1.51e-84	unknown [Picea sitchensis]
comp89916_c1	658	18390725	NP_563780.1	196	1	150	29	78	50	34	42	68	213	3.39e-18	uncharacterized protein [Arabidopsis thaliana] >gi|8954037|gb|AAF82211.1|AC067971_19 Strong similarity to an unknown protein At2g31160 gi|3746060 from Arabidopsis thaliana BAC F7F1 gb|AC005311. EST gb|AI998165 comes from this gene [Arabidopsis thaliana] >gi|21555695|gb|AAM63916.1| unknown [Arabidopsis thaliana] >gi|28392914|gb|AAO41893.1| unknown protein [Arabidopsis thaliana] >gi|56236136|gb|AAV…	297848996	XP_002892379.1	198	1	150	31	80	50	34	42	68	213	3.5e-18	hypothetical protein ARALYDRAFT_887918 [Arabidopsis lyrata subsp. lyrata] >gi|297338221|gb|EFH68638.1| hypothetical protein ARALYDRAFT_887918 [Arabidopsis lyrata subsp. lyrata]	47847657	BAD22522.1	253	1	150	92	141	50	35	42	70	215	3.78e-18	hypothetical protein [Oryza sativa Japonica Group] >gi|48716233|dbj|BAD23769.1| hypothetical protein [Oryza sativa Japonica Group]
comp81126_c0	2748	225425762	XP_002277256.1	420	402	1283	112	419	309	204	238	66.0194	963	9.7e-118	PREDICTED: protein kinase 2B, chloroplastic [Vitis vinifera] >gi|296086406|emb|CBI31995.3| unnamed protein product [Vitis vinifera]	113205211	AAT39953.2	401	405	1280	94	399	307	197	230	64.1694	931	2.6e-113	Protein kinase APK1B, chloroplast precursor, putative [Solanum demissum]	108706407	ABF94202.1	303	399	1250	5	303	303	192	231	63.3663	920	3.87e-113	serine/threonine-protein kinase NAK, putative, expressed [Oryza sativa Japonica Group] >gi|215768950|dbj|BAH01179.1| unnamed protein product [Oryza sativa Japonica Group]
comp84892_c0	923	54609915	AAV35061.1	89	3	257	7	89	85	55	66	64.7059	289	2.55e-29	phenylalanine ammonia-lyase [Pinus taeda] >gi|54609917|gb|AAV35062.1| phenylalanine ammonia-lyase [Pinus taeda] >gi|54609919|gb|AAV35063.1| phenylalanine ammonia-lyase [Pinus taeda] >gi|54609921|gb|AAV35064.1| phenylalanine ammonia-lyase [Pinus taeda] >gi|54609923|gb|AAV35065.1| phenylalanine ammonia-lyase [Pinus taeda] >gi|54609925|gb|AAV35066.1| phenylalanine ammonia-lyase [Pinus taeda] >gi|546…	156752727	ABU94109.1	97	3	257	15	97	85	55	65	64.7059	289	3.26e-29	phenylalanine ammonia-lyase [Pinus sylvestris] >gi|156752729|gb|ABU94110.1| phenylalanine ammonia-lyase [Pinus sylvestris] >gi|156752735|gb|ABU94113.1| phenylalanine ammonia-lyase [Pinus sylvestris] >gi|156752741|gb|ABU94116.1| phenylalanine ammonia-lyase [Pinus sylvestris] >gi|156752749|gb|ABU94120.1| phenylalanine ammonia-lyase [Pinus sylvestris] >gi|156752753|gb|ABU94122.1| phenylalanine ammon…	156752731	ABU94111.1	97	3	257	15	97	85	55	65	64.7059	287	5.29e-29	phenylalanine ammonia-lyase [Pinus sylvestris] >gi|156752733|gb|ABU94112.1| phenylalanine ammonia-lyase [Pinus sylvestris] >gi|156752739|gb|ABU94115.1| phenylalanine ammonia-lyase [Pinus sylvestris] >gi|156752743|gb|ABU94117.1| phenylalanine ammonia-lyase [Pinus sylvestris] >gi|156752745|gb|ABU94118.1| phenylalanine ammonia-lyase [Pinus sylvestris] >gi|156752747|gb|ABU94119.1| phenylalanine ammon…
comp78686_c0	2554	115477128	NP_001062160.1	669	321	2210	9	669	686	315	408	45.9184	1337	2.14e-170	Os08g0500800 [Oryza sativa Japonica Group] >gi|42407752|dbj|BAD08898.1| zinc metalloproteinase-like [Oryza sativa Japonica Group] >gi|113624129|dbj|BAF24074.1| Os08g0500800 [Oryza sativa Japonica Group] >gi|215715260|dbj|BAG95011.1| unnamed protein product [Oryza sativa Japonica Group] >gi|218201399|gb|EEC83826.1| hypothetical protein OsI_29769 [Oryza sativa Indica Group]	226493633	NP_001143131.1	644	321	2210	9	644	670	306	406	45.6716	1317	9.14e-168	uncharacterized protein LOC100275609 [Zea mays] >gi|195614814|gb|ACG29237.1| hypothetical protein [Zea mays]	223972923	ACN30649.1	648	321	2210	9	648	683	311	408	45.5344	1316	1.25e-167	unknown [Zea mays]
comp88506_c0	2233	225459538	XP_002285848.1	418	790	1725	26	327	313	188	246	60.0639	997	1.58e-124	PREDICTED: lysM domain-containing GPI-anchored protein 1 [Vitis vinifera]	339777223	AEK05508.1	326	793	1725	19	319	311	185	242	59.4855	977	5.72e-123	peptidoglycan-binding LysM domain-containing protein [Dimocarpus longan]	302141828	CBI19031.3	408	790	1677	24	317	297	181	239	60.9428	972	4.85e-121	unnamed protein product [Vitis vinifera]
comp93824_c0	4312	302770851	XP_002968844.1	1047	698	3790	4	1030	1031	722	857	70.0291	3628	0	hypothetical protein SELMODRAFT_170407 [Selaginella moellendorffii] >gi|300163349|gb|EFJ29960.1| hypothetical protein SELMODRAFT_170407 [Selaginella moellendorffii]	359489590	XP_002264585.2	1051	692	3790	1	1037	1037	737	858	71.0704	3618	0	PREDICTED: calcium-transporting ATPase, endoplasmic reticulum-type-like [Vitis vinifera]	302784712	XP_002974128.1	1047	698	3790	4	1030	1031	719	855	69.7381	3613	0	hypothetical protein SELMODRAFT_267711 [Selaginella moellendorffii] >gi|300158460|gb|EFJ25083.1| hypothetical protein SELMODRAFT_267711 [Selaginella moellendorffii]
comp65023_c0	1360	116791171	ABK25881.1	339	400	1287	33	321	298	130	198	43.6242	672	6.94e-81	unknown [Picea sitchensis]	168002038	XP_001753721.1	334	406	1311	21	314	306	130	182	42.4837	566	2.87e-65	predicted protein [Physcomitrella patens subsp. patens] >gi|162695128|gb|EDQ81473.1| predicted protein [Physcomitrella patens subsp. patens]	168011408	XP_001758395.1	326	412	1299	26	303	298	119	180	39.9329	561	1.21e-64	predicted protein [Physcomitrella patens subsp. patens] >gi|162690430|gb|EDQ76797.1| predicted protein [Physcomitrella patens subsp. patens]
comp87584_c0	3177	356526101	XP_003531658.1	700	543	2666	1	699	747	312	444	41.7671	1239	4.14e-153	PREDICTED: VHS domain-containing protein At3g16270-like [Glycine max]	225442541	XP_002284183.1	709	543	2666	1	708	732	315	446	43.0328	1235	2.07e-152	PREDICTED: VHS domain-containing protein At3g16270 [Vitis vinifera] >gi|297743233|emb|CBI36100.3| unnamed protein product [Vitis vinifera]	356522998	XP_003530129.1	701	543	2666	1	700	744	316	448	42.4731	1232	4.8e-152	PREDICTED: VHS domain-containing protein At3g16270-like [Glycine max]
comp78309_c0	1908	148906408	ABR16358.1	393	301	1410	1	391	391	283	319	72.3785	1475	0	unknown [Picea sitchensis]	462260	P35055.1	385	415	1410	52	385	335	264	291	78.806	1441	0	RecName: Full=Coproporphyrinogen-III oxidase, chloroplastic; Short=Coprogen oxidase; Short=Coproporphyrinogenase; Flags: Precursor >gi|414666|emb|CAA50400.1| coproporphyrinogen oxidase [Glycine max] >gi|414667|emb|CAA50401.1| coproporphyrinogen oxidase [Glycine max]	356553641	XP_003545162.1	385	415	1410	52	385	335	264	291	78.806	1440	0	PREDICTED: coproporphyrinogen-III oxidase, chloroplastic-like [Glycine max]
comp85761_c0	831	28555894	CAD45029.1	1262	458	775	1097	1202	106	37	62	34.9057	158	1.42e-12	NBS-LRR disease resistance protein homologue [Hordeum vulgare]	116788284	ABK24822.1	495	467	757	368	464	97	33	52	34.0206	136	9.42e-12	unknown [Picea sitchensis]	168030211	XP_001767617.1	556	458	775	445	550	106	39	59	36.7925	142	3.7e-11	predicted protein [Physcomitrella patens subsp. patens] >gi|162681146|gb|EDQ67576.1| predicted protein [Physcomitrella patens subsp. patens]
comp87214_c0	3886	255578749	XP_002530232.1	664	3061	3297	583	664	82	54	61	65.8537	300	3.33e-25	CCR4-NOT transcription complex subunit, putative [Ricinus communis] >gi|223530236|gb|EEF32138.1| CCR4-NOT transcription complex subunit, putative [Ricinus communis]	388510638	AFK43385.1	81	3064	3297	1	81	81	51	59	62.963	272	6.9e-25	unknown [Lotus japonicus]	359386150	AEV43364.1	603	3061	3297	522	603	82	53	59	64.6341	291	3.54e-24	VirE2-interacting protein 2-like protein [Citrus sinensis]
comp16107_c0	296	57863912	AAW56933.1	1750	75	281	516	584	69	25	40	36.2319	135	9.93e-08	hypothetical protein [Oryza sativa Japonica Group]	2950370	CAA11923.1	182	72	281	57	126	70	22	40	31.4286	118	2.03e-06	Reverse Transcriptase [Picea abies]
comp2277_c0	938	38345398	CAE03089.2	429	1	762	35	285	255	101	153	39.6078	443	5.41e-48	OSJNBa0017B10.4 [Oryza sativa Japonica Group]	38344063	CAE02744.2	685	1	762	146	396	255	102	153	40	447	2.17e-47	OSJNBa0006B20.7 [Oryza sativa Japonica Group] >gi|116310779|emb|CAH67571.1| H0315A08.1 [Oryza sativa Indica Group]	77557118	ABA99914.1	730	1	762	84	334	255	102	153	40	445	4.64e-47	retrotransposon protein, putative, Ty3-gypsy subclass [Oryza sativa Japonica Group]
comp93187_c0	995	116790857	ABK25765.1	318	1	411	36	169	137	87	115	63.5036	481	2.1e-54	unknown [Picea sitchensis]	315258235	ADT91696.1	325	1	396	57	188	136	79	106	58.0882	420	1.98e-45	mitogen-activated protein kinase kinase 1 [Nicotiana attenuata]	290784293	ADD62693.1	327	1	396	58	189	133	78	105	58.6466	419	2.9e-45	mitogen-activated protein kinase kinase [Capsicum annuum]
comp85908_c0	1868	294462652	ADE76872.1	275	434	1129	25	267	243	162	195	66.6667	737	1.67e-89	unknown [Picea sitchensis]	294460566	ADE75858.1	275	434	1201	1	267	267	167	215	62.5468	728	3.89e-88	unknown [Picea sitchensis]	388517845	AFK46984.1	274	428	1201	1	268	268	161	209	60.0746	706	7.85e-85	unknown [Medicago truncatula]
comp549253_c0	370	112983908	NP_001036850.1	337	3	368	143	264	122	122	122	100	663	1.63e-84	cathepsin B precursor [Bombyx mori] >gi|13548667|dbj|BAB40804.1| cathepsin B [Bombyx mori]	389608541	BAM17880.1	334	3	368	142	263	122	108	115	88.5246	597	1.21e-74	cathepsin B [Papilio xuthus]	119887749	ABM05925.1	338	3	368	144	265	122	105	116	86.0656	594	3.11e-74	cathepsin B-like cysteine proteinase [Helicoverpa assulta]
comp90289_c0	2341	302802149	XP_002982830.1	206	585	1190	4	205	202	128	163	63.3663	687	1.11e-81	hypothetical protein SELMODRAFT_47311 [Selaginella moellendorffii] >gi|300149420|gb|EFJ16075.1| hypothetical protein SELMODRAFT_47311 [Selaginella moellendorffii]	302800209	XP_002981862.1	206	585	1190	4	205	202	127	163	62.8713	683	4.06e-81	hypothetical protein SELMODRAFT_57372 [Selaginella moellendorffii] >gi|300150304|gb|EFJ16955.1| hypothetical protein SELMODRAFT_57372 [Selaginella moellendorffii]	115445849	NP_001046704.1	281	579	1190	77	280	204	118	161	57.8431	650	2.87e-75	Os02g0326000 [Oryza sativa Japonica Group] >gi|46390264|dbj|BAD15693.1| unknown protein [Oryza sativa Japonica Group] >gi|113536235|dbj|BAF08618.1| Os02g0326000 [Oryza sativa Japonica Group] >gi|215736884|dbj|BAG95813.1| unnamed protein product [Oryza sativa Japonica Group] >gi|215765527|dbj|BAG87224.1| unnamed protein product [Oryza sativa Japonica Group] >gi|222622737|gb|EEE56869.1| hypothetica…
comp84865_c0	1524	255570434	XP_002526176.1	270	457	1020	82	269	188	135	158	71.8085	745	5.15e-92	Thylakoid lumenal 29.8 kDa protein, chloroplast precursor, putative [Ricinus communis] >gi|223534553|gb|EEF36252.1| Thylakoid lumenal 29.8 kDa protein, chloroplast precursor, putative [Ricinus communis]	356509330	XP_003523403.1	267	457	1251	3	266	266	148	190	55.6391	744	7.48e-92	PREDICTED: psbP domain-containing protein 4, chloroplastic-like [Glycine max]	225457797	XP_002265695.1	279	457	1029	87	278	192	138	159	71.875	742	1.75e-91	PREDICTED: psbP domain-containing protein 4, chloroplastic [Vitis vinifera] >gi|302142754|emb|CBI19957.3| unnamed protein product [Vitis vinifera]
comp88966_c0	1375	116794292	ABK27083.1	213	255	884	1	213	213	148	177	69.4836	723	3.8e-90	unknown [Picea sitchensis]	357436531	XP_003588541.1	214	258	872	1	211	211	132	162	62.5592	637	2.15e-77	Protein Mpv17 [Medicago truncatula] >gi|355477589|gb|AES58792.1| Protein Mpv17 [Medicago truncatula] >gi|388512265|gb|AFK44194.1| unknown [Medicago truncatula]	217071252	ACJ83986.1	214	258	872	1	211	211	130	160	61.6114	632	1.31e-76	unknown [Medicago truncatula]
comp1553457_c0	218	396467003	XP_003837818.1	515	12	119	480	515	36	31	34	86.1111	166	2.26e-12	hypothetical protein LEMA_P121380.1 [Leptosphaeria maculans JN3] >gi|312214382|emb|CBX94374.1| hypothetical protein LEMA_P121380.1 [Leptosphaeria maculans JN3]	189193275	XP_001932976.1	2649	18	119	478	511	34	25	30	73.5294	146	1.69e-09	conserved hypothetical protein [Pyrenophora tritici-repentis Pt-1C-BFP] >gi|187978540|gb|EDU45166.1| conserved hypothetical protein [Pyrenophora tritici-repentis Pt-1C-BFP]	330941378	XP_003306053.1	511	18	119	478	511	34	25	30	73.5294	138	1.44e-08	hypothetical protein PTT_19070 [Pyrenophora teres f. teres 0-1] >gi|311316646|gb|EFQ85850.1| hypothetical protein PTT_19070 [Pyrenophora teres f. teres 0-1]
comp90623_c0	1663	148909696	ABR17939.1	221	386	973	23	221	199	114	148	57.2864	616	3.94e-73	unknown [Picea sitchensis]	224072751	XP_002303863.1	230	356	973	22	230	210	95	143	45.2381	506	6.12e-57	predicted protein [Populus trichocarpa] >gi|118482072|gb|ABK92967.1| unknown [Populus trichocarpa] >gi|222841295|gb|EEE78842.1| predicted protein [Populus trichocarpa]	147861823	CAN81085.1	246	374	973	44	246	203	86	136	42.3645	490	1.96e-54	hypothetical protein VITISV_028128 [Vitis vinifera]
comp802545_c0	220	341894308	EGT50243.1	282	1	219	7	79	73	52	66	71.2329	193	9.31e-17	hypothetical protein CAEBREN_28117 [Caenorhabditis brenneri]	341897897	EGT53832.1	299	1	219	7	79	73	52	66	71.2329	192	1.43e-16	hypothetical protein CAEBREN_32813 [Caenorhabditis brenneri]	17538876	NP_502107.1	299	1	219	7	79	73	51	67	69.863	192	1.49e-16	Protein COL-125 [Caenorhabditis elegans] >gi|3874528|emb|CAA92729.1| Protein COL-125 [Caenorhabditis elegans]
comp89503_c0	2140	296084742	CBI25886.3	580	399	2069	67	575	564	307	390	54.4326	1212	8.02e-155	unnamed protein product [Vitis vinifera]	359497260	XP_002263978.2	555	405	2069	1	550	568	313	398	55.1056	1204	5.68e-154	PREDICTED: GTP-binding protein At3g49725, chloroplastic-like, partial [Vitis vinifera]	414872584	DAA51141.1	588	417	2051	44	577	563	297	377	52.7531	1141	4.65e-144	TPA: hypothetical protein ZEAMMB73_713960 [Zea mays] >gi|414872585|tpg|DAA51142.1| TPA: hypothetical protein ZEAMMB73_713960 [Zea mays]
comp95959_c0	2688	357489577	XP_003615076.1	506	680	2098	4	475	473	310	378	65.5391	1514	0	Quinolone resistance protein norA [Medicago truncatula] >gi|355516411|gb|AES98034.1| Quinolone resistance protein norA [Medicago truncatula]	297807051	XP_002871409.1	489	680	2062	4	459	461	299	367	64.859	1493	0	hypothetical protein ARALYDRAFT_908976 [Arabidopsis lyrata subsp. lyrata] >gi|297317246|gb|EFH47668.1| hypothetical protein ARALYDRAFT_908976 [Arabidopsis lyrata subsp. lyrata]	217426798	ACK44506.1	489	680	2062	4	459	461	299	366	64.859	1491	0	AT5G10190-like protein [Arabidopsis arenosa]
comp94483_c0	3683	116783728	ABK23064.1	174	2714	3133	31	174	146	100	118	68.4932	504	4.52e-55	unknown [Picea sitchensis]	116779880	ABK21460.1	174	2714	3133	31	174	146	100	118	68.4932	503	4.88e-55	unknown [Picea sitchensis] >gi|116793052|gb|ABK26599.1| unknown [Picea sitchensis]	148908661	ABR17438.1	174	2714	3133	31	174	146	97	115	66.4384	492	1.72e-53	unknown [Picea sitchensis]
comp94441_c0	5875	294460529	ADE75840.1	186	4989	5408	34	178	145	66	98	45.5172	307	4.19e-28	unknown [Picea sitchensis]	224129598	XP_002328756.1	193	4983	5372	46	175	130	48	78	36.9231	179	1.54e-11	predicted protein [Populus trichocarpa] >gi|222839054|gb|EEE77405.1| predicted protein [Populus trichocarpa]	115474925	NP_001061059.1	170	4980	5393	30	166	138	52	82	37.6812	174	5.97e-11	Os08g0162500 [Oryza sativa Japonica Group] >gi|113623028|dbj|BAF22973.1| Os08g0162500 [Oryza sativa Japonica Group] >gi|215768353|dbj|BAH00582.1| unnamed protein product [Oryza sativa Japonica Group] >gi|222639959|gb|EEE68091.1| hypothetical protein OsJ_26143 [Oryza sativa Japonica Group]
comp322491_c0	432	225682429	EEH20713.1	163	60	431	42	158	124	51	71	41.129	249	2.32e-24	predicted protein [Paracoccidioides brasiliensis Pb03]	226289827	EEH45311.1	173	60	431	52	168	124	51	71	41.129	248	3.4e-24	hypothetical protein PADG_01461 [Paracoccidioides brasiliensis Pb18]	295660913	XP_002791012.1	163	60	374	42	146	105	45	64	42.8571	244	1.28e-23	hypothetical protein PAAG_06923 [Paracoccidioides sp. 'lutzii' Pb01] >gi|226280939|gb|EEH36505.1| hypothetical protein PAAG_06923 [Paracoccidioides sp. 'lutzii' Pb01]
comp90089_c0	364	147817638	CAN64497.1	480	13	123	12	48	37	30	31	81.0811	144	6.68e-09	hypothetical protein VITISV_004037 [Vitis vinifera]	357478743	XP_003609657.1	505	24	131	467	502	36	27	29	75	133	1.92e-07	hypothetical protein MTR_4g119630 [Medicago truncatula] >gi|355510712|gb|AES91854.1| hypothetical protein MTR_4g119630 [Medicago truncatula]	357443145	XP_003591850.1	277	25	132	12	47	36	26	27	72.2222	126	7.59e-07	U-box domain-containing protein, partial [Medicago truncatula] >gi|355480898|gb|AES62101.1| U-box domain-containing protein, partial [Medicago truncatula]
comp204674_c0	251	291415748	XP_002724111.1	323	75	242	192	245	56	33	37	58.9286	155	5.09e-11	PREDICTED: rRNA promoter binding protein-like [Oryctolagus cuniculus]	348549840	XP_003460741.1	536	120	242	405	445	41	29	32	70.7317	140	9.55e-09	PREDICTED: hypothetical protein LOC100717127 [Cavia porcellus]	22129763	NP_671477.1	295	120	242	155	195	41	29	32	70.7317	136	1.53e-08	rRNA promoter binding protein [Rattus norvegicus] >gi|13400109|gb|AAK21974.1| rRNA promoter binding protein [Rattus norvegicus]
comp84705_c0	3518	356546386	XP_003541607.1	1001	1147	3051	345	969	653	256	363	39.2037	1115	1.51e-130	PREDICTED: DNA repair and recombination protein RDH54-like [Glycine max]	356544159	XP_003540522.1	883	1102	3051	242	882	669	263	378	39.3124	1106	1.95e-130	PREDICTED: DNA repair protein rhp54-like [Glycine max]	224077876	XP_002305447.1	630	1147	2973	8	615	631	247	357	39.1442	1073	1.31e-128	chromatin remodeling complex subunit [Populus trichocarpa] >gi|222848411|gb|EEE85958.1| chromatin remodeling complex subunit [Populus trichocarpa]
comp94228_c0	1970	26450839	BAC42527.1	215	776	916	126	170	47	33	37	70.2128	156	2.84e-09	putative WD-repeat protein [Arabidopsis thaliana]	3668118	CAA11819.1	457	776	916	368	412	47	33	37	70.2128	158	1.01e-08	hypothetical protein [Brassica napus]	297798612	XP_002867190.1	456	776	916	367	411	47	33	37	70.2128	158	1.06e-08	CDC20.1 [Arabidopsis lyrata subsp. lyrata] >gi|297313026|gb|EFH43449.1| CDC20.1 [Arabidopsis lyrata subsp. lyrata]
comp73269_c0	893	297744033	CBI37003.3	717	524	892	165	287	123	93	108	75.6098	411	4.2e-88	unnamed protein product [Vitis vinifera]	225437677	XP_002272575.1	718	524	892	165	287	123	93	108	75.6098	411	4.45e-88	PREDICTED: probable boron transporter 2-like [Vitis vinifera]	297736777	CBI25978.3	717	524	892	165	287	123	90	106	73.1707	401	2.37e-87	unnamed protein product [Vitis vinifera]
comp52248_c0	1018	225430295	XP_002282684.1	815	463	1017	631	815	185	126	144	68.1081	671	1.07e-77	PREDICTED: G-type lectin S-receptor-like serine/threonine-protein kinase SD2-5-like [Vitis vinifera]	356509918	XP_003523689.1	816	463	1017	631	816	186	125	146	67.2043	668	3.75e-77	PREDICTED: G-type lectin S-receptor-like serine/threonine-protein kinase SD2-5-like [Glycine max]	356518250	XP_003527792.1	817	463	1017	633	817	185	121	144	65.4054	657	1.4e-75	PREDICTED: G-type lectin S-receptor-like serine/threonine-protein kinase SD2-5-like [Glycine max]
comp90452_c0	2008	225461894	XP_002264726.1	354	553	1563	17	351	337	156	222	46.2908	801	2.54e-97	PREDICTED: calcium-activated outward-rectifying potassium channel 1 [Vitis vinifera]	9739011	AAF97863.1	348	562	1575	7	346	345	166	223	48.1159	800	3.57e-97	outward-rectifying potassium channel KCO1 [Eucalyptus camaldulensis]	147776300	CAN63183.1	354	553	1563	17	351	337	155	222	45.9941	794	3.14e-96	hypothetical protein VITISV_029267 [Vitis vinifera]
comp62050_c0	1079	224123684	XP_002330182.1	203	196	732	26	201	179	93	123	51.9553	487	2.07e-56	predicted protein [Populus trichocarpa] >gi|222871638|gb|EEF08769.1| predicted protein [Populus trichocarpa]	224125066	XP_002319494.1	203	196	732	26	201	179	92	123	51.3966	487	2.33e-56	predicted protein [Populus trichocarpa] >gi|222857870|gb|EEE95417.1| predicted protein [Populus trichocarpa]	255542826	XP_002512476.1	203	196	732	25	201	179	87	120	48.6034	473	2.53e-54	hypothetical protein RCOM_1434200 [Ricinus communis] >gi|223548437|gb|EEF49928.1| hypothetical protein RCOM_1434200 [Ricinus communis]
comp92191_c0	3878	255554182	XP_002518131.1	652	893	2971	5	629	696	403	490	57.9023	1862	0	protein binding protein, putative [Ricinus communis] >gi|223542727|gb|EEF44264.1| protein binding protein, putative [Ricinus communis]	357122986	XP_003563194.1	654	884	2965	7	635	696	401	490	57.6149	1856	0	PREDICTED: ankyrin repeat domain-containing protein 13B-like [Brachypodium distachyon]	326490537	BAJ84932.1	655	884	2962	8	636	695	402	487	57.8417	1846	0	predicted protein [Hordeum vulgare subsp. vulgare] >gi|326494104|dbj|BAJ85514.1| predicted protein [Hordeum vulgare subsp. vulgare] >gi|326528297|dbj|BAJ93330.1| predicted protein [Hordeum vulgare subsp. vulgare]
comp90969_c0	2429	168017080	XP_001761076.1	321	769	1704	1	273	322	140	182	43.4783	617	7.53e-70	ric1 rop-interactive CRIB motif-containing protein RIC1 [Physcomitrella patens subsp. patens] >gi|162687762|gb|EDQ74143.1| ric1 rop-interactive CRIB motif-containing protein RIC1 [Physcomitrella patens subsp. patens]	302801770	XP_002982641.1	207	1360	1683	4	112	109	50	73	45.8716	280	4.25e-25	hypothetical protein SELMODRAFT_451130 [Selaginella moellendorffii] >gi|300149740|gb|EFJ16394.1| hypothetical protein SELMODRAFT_451130 [Selaginella moellendorffii]	302798803	XP_002981161.1	226	1360	1683	4	112	109	50	73	45.8716	279	1.02e-24	hypothetical protein SELMODRAFT_451613 [Selaginella moellendorffii] >gi|300151215|gb|EFJ17862.1| hypothetical protein SELMODRAFT_451613 [Selaginella moellendorffii]
comp62128_c0	270	357463267	XP_003601915.1	533	4	270	161	249	89	56	68	62.9213	304	2.97e-31	Glucan 1,3-beta-glucosidase [Medicago truncatula] >gi|355490963|gb|AES72166.1| Glucan 1,3-beta-glucosidase [Medicago truncatula]	147854428	CAN78586.1	274	4	270	159	247	89	56	64	62.9213	296	4e-31	hypothetical protein VITISV_016766 [Vitis vinifera]	224097198	XP_002310872.1	494	1	270	126	215	90	55	60	61.1111	297	2.16e-30	predicted protein [Populus trichocarpa] >gi|222853775|gb|EEE91322.1| predicted protein [Populus trichocarpa]
comp84544_c0	1613	255585038	XP_002533227.1	274	394	963	68	256	193	110	148	56.9948	462	4e-50	translation initiation factor if-3, putative [Ricinus communis] >gi|223526947|gb|EEF29148.1| translation initiation factor if-3, putative [Ricinus communis]	225445818	XP_002276984.1	272	409	957	71	252	186	103	147	55.3763	455	2.96e-49	PREDICTED: translation initiation factor IF-3 [Vitis vinifera] >gi|297743667|emb|CBI36550.3| unnamed protein product [Vitis vinifera]	224143922	XP_002325123.1	278	397	963	71	260	192	95	140	49.4792	444	1.61e-47	predicted protein [Populus trichocarpa] >gi|222866557|gb|EEF03688.1| predicted protein [Populus trichocarpa]
comp68866_c0	653	357140780	XP_003571941.1	307	402	653	149	251	103	39	51	37.8641	131	1.16e-06	PREDICTED: RNA-directed DNA polymerase from mobile element jockey-like [Brachypodium distachyon]	357168362	XP_003581610.1	567	402	653	409	511	103	39	51	37.8641	130	1.9e-06	PREDICTED: uncharacterized protein LOC100840703 [Brachypodium distachyon]
comp30910_c0	1475	302814433	XP_002988900.1	430	233	1195	92	430	339	172	226	50.7375	686	2.51e-81	hypothetical protein SELMODRAFT_184196 [Selaginella moellendorffii] >gi|300143237|gb|EFJ09929.1| hypothetical protein SELMODRAFT_184196 [Selaginella moellendorffii]	168055896	XP_001779959.1	293	251	1111	6	292	287	150	204	52.2648	606	2.41e-71	predicted protein [Physcomitrella patens subsp. patens] >gi|162668673|gb|EDQ55276.1| predicted protein [Physcomitrella patens subsp. patens]	357168381	XP_003581619.1	408	218	1180	85	405	321	148	207	46.1059	608	4.09e-70	PREDICTED: maltose excess protein 1-like, chloroplastic-like [Brachypodium distachyon]
comp58205_c0	627	115484417	NP_001065870.1	1014	305	625	905	1009	107	43	58	40.1869	184	4.08e-13	Os11g0172800 [Oryza sativa Japonica Group] >gi|62701960|gb|AAX93033.1| hypothetical protein LOC_Os11g07180 [Oryza sativa Japonica Group] >gi|77548852|gb|ABA91649.1| Leucine Rich Repeat family protein [Oryza sativa Japonica Group] >gi|113644574|dbj|BAF27715.1| Os11g0172800 [Oryza sativa Japonica Group] >gi|125576375|gb|EAZ17597.1| hypothetical protein OsJ_33137 [Oryza sativa Japonica Group]	242068515	XP_002449534.1	1006	314	625	896	992	107	39	55	36.4486	154	1.91e-09	hypothetical protein SORBIDRAFT_05g018020 [Sorghum bicolor] >gi|241935377|gb|EES08522.1| hypothetical protein SORBIDRAFT_05g018020 [Sorghum bicolor]	218185333	EEC67760.1	984	311	625	882	977	105	41	55	39.0476	153	2.92e-09	hypothetical protein OsI_35288 [Oryza sativa Indica Group]
comp1163741_c0	310	242085788	XP_002443319.1	205	42	293	110	193	84	33	48	39.2857	145	4.73e-10	hypothetical protein SORBIDRAFT_08g017445 [Sorghum bicolor] >gi|241944012|gb|EES17157.1| hypothetical protein SORBIDRAFT_08g017445 [Sorghum bicolor]	332322136	CCA66044.1	1355	18	308	412	508	97	33	51	34.0206	140	2.44e-08	hypothetical protein [Beta vulgaris subsp. vulgaris]	4512630	AAD21699.1	1253	66	293	392	467	76	26	45	34.2105	137	6.72e-08	Contains reverse transcriptase domain (rvt) PF|00078 [Arabidopsis thaliana]
comp93378_c0	2516	302755108	XP_002960978.1	573	384	2069	1	558	570	304	402	53.3333	1513	0	hypothetical protein SELMODRAFT_74812 [Selaginella moellendorffii] >gi|300171917|gb|EFJ38517.1| hypothetical protein SELMODRAFT_74812 [Selaginella moellendorffii]	302767224	XP_002967032.1	571	384	2069	1	556	569	302	403	53.0756	1505	0	hypothetical protein SELMODRAFT_86524 [Selaginella moellendorffii] >gi|300165023|gb|EFJ31631.1| hypothetical protein SELMODRAFT_86524 [Selaginella moellendorffii]	296083316	CBI22952.3	662	384	2195	51	655	628	321	410	51.1146	1479	0	unnamed protein product [Vitis vinifera]
comp46863_c0	1206	400131576	CCH50976.1	986	5	322	813	923	116	43	59	37.069	140	9.99e-07	T4.15 [Malus x robusta]	342365838	AEL30371.1	1939	2	379	1228	1365	144	49	70	34.0278	138	1.72e-06	TIR-NBS-LRR type disease resistance protein [Arachis hypogaea]	342365809	AEL30343.1	562	2	340	370	486	123	43	62	34.9593	136	2.31e-06	RNA-directed DNA polymerase [Arachis hypogaea]
comp90643_c0	2126	356562065	XP_003549295.1	372	558	1568	37	372	367	143	190	38.9646	446	3.48e-46	PREDICTED: uncharacterized protein LOC100805518 [Glycine max]	255636332	ACU18505.1	372	558	1568	37	372	367	143	189	38.9646	441	1.43e-45	unknown [Glycine max]	356548901	XP_003542837.1	370	558	1568	36	370	356	140	183	39.3258	415	4.35e-42	PREDICTED: uncharacterized protein LOC100783897 [Glycine max]
comp82497_c0	1632	116788902	ABK25044.1	253	537	1001	96	250	155	122	140	78.7097	683	1.23e-82	unknown [Picea sitchensis] >gi|116793699|gb|ABK26848.1| unknown [Picea sitchensis] >gi|116793899|gb|ABK26922.1| unknown [Picea sitchensis] >gi|224286770|gb|ACN41088.1| unknown [Picea sitchensis]	116783863	ABK23116.1	175	537	1001	18	172	155	122	140	78.7097	675	1.71e-82	unknown [Picea sitchensis]	413968524	AFW90599.1	228	537	989	78	228	151	117	131	77.4834	648	8.62e-78	photosystem I subunit III precursor (chloroplast) [Solanum tuberosum]
comp1652058_c0	215	384246072	EIE19563.1	136	2	214	29	99	71	55	60	77.4648	292	4.15e-32	RAN binding protein, RANBP1, partial [Coccomyxa subellipsoidea C-169]	159472699	XP_001694482.1	133	2	214	32	102	71	54	62	76.0563	291	4.8e-32	RAN binding protein, RANBP1 [Chlamydomonas reinhardtii] >gi|158276706|gb|EDP02477.1| RAN binding protein, RANBP1 [Chlamydomonas reinhardtii]	302847411	XP_002955240.1	243	2	214	87	157	71	53	60	74.6479	286	3.87e-30	hypothetical protein VOLCADRAFT_76590 [Volvox carteri f. nagariensis] >gi|300259532|gb|EFJ43759.1| hypothetical protein VOLCADRAFT_76590 [Volvox carteri f. nagariensis]
comp659629_c0	232	313184298	CBL94163.1	622	67	231	387	442	56	32	42	57.1429	150	4.8e-10	putative RNA-directed DNA polymerase (Reverse transcriptase) [Malus x domestica]	342365838	AEL30371.1	1939	58	231	1135	1193	59	30	42	50.8475	149	7.57e-10	TIR-NBS-LRR type disease resistance protein [Arachis hypogaea]	21326139	AAM47598.1	122	79	231	5	56	52	23	39	44.2308	137	1.74e-09	NBS/LRR resistance protein-like protein [Capsicum annuum]
comp93573_c0	4963	54695180	BAD67155.1	986	1924	3633	418	986	570	257	366	45.0877	1385	0	PpPPR_98 [Physcomitrella patens]	168056582	XP_001780298.1	986	1924	3633	418	986	570	257	366	45.0877	1386	0	predicted protein [Physcomitrella patens subsp. patens] >gi|162668246|gb|EDQ54857.1| predicted protein [Physcomitrella patens subsp. patens]	328774759	AEB39779.1	980	1924	3633	412	980	570	256	365	44.9123	1381	0	pentatricopeptide repeat protein 98 [Funaria hygrometrica]
comp81601_c1	914	302820581	XP_002991957.1	551	1	912	139	476	355	145	189	40.8451	520	2.57e-58	hypothetical protein SELMODRAFT_430203 [Selaginella moellendorffii] >gi|300140199|gb|EFJ06925.1| hypothetical protein SELMODRAFT_430203 [Selaginella moellendorffii]	302807648	XP_002985518.1	551	1	912	139	476	355	144	188	40.5634	516	1.02e-57	hypothetical protein SELMODRAFT_451590 [Selaginella moellendorffii] >gi|300146724|gb|EFJ13392.1| hypothetical protein SELMODRAFT_451590 [Selaginella moellendorffii]	168041399	XP_001773179.1	550	1	912	135	461	338	134	183	39.645	466	1.62e-50	predicted protein [Physcomitrella patens subsp. patens] >gi|162675538|gb|EDQ62032.1| predicted protein [Physcomitrella patens subsp. patens]
comp62246_c0	586	224285228	ACN40340.1	303	205	585	1	128	128	86	103	67.1875	421	1.34e-47	unknown [Picea sitchensis]	255547556	XP_002514835.1	491	268	585	20	125	106	69	87	65.0943	399	7.68e-43	serine carboxypeptidase, putative [Ricinus communis] >gi|223545886|gb|EEF47389.1| serine carboxypeptidase, putative [Ricinus communis]	357507797	XP_003624187.1	498	268	585	19	129	111	70	86	63.0631	387	3.51e-41	Serine carboxypeptidase-like protein [Medicago truncatula] >gi|355499202|gb|AES80405.1| Serine carboxypeptidase-like protein [Medicago truncatula]
comp76437_c0	728	281333045	ADA60977.1	346	81	218	121	166	46	41	45	89.1304	257	3.36e-23	short internode related sequence 7 [Brassica rapa subsp. pekinensis]	125604234	EAZ43559.1	302	81	227	91	139	49	43	47	87.7551	254	6.22e-23	hypothetical protein OsJ_28180 [Oryza sativa Japonica Group]	125562443	EAZ07891.1	302	81	227	91	139	49	43	47	87.7551	253	7.71e-23	hypothetical protein OsI_30146 [Oryza sativa Indica Group]
comp536667_c0	245	90287922	ABD92819.1	322	108	245	91	136	46	32	36	69.5652	187	9.67e-16	class Ib chitinase [Limonium bicolor]	190588358	ACE79210.1	326	108	245	91	136	46	32	36	69.5652	187	1.01e-15	chi31 [Limonium bicolor]	259479248	BAI40159.1	105	15	245	1	78	78	35	55	44.8718	174	9.94e-15	chitinase [Diospyros kaki]
comp82403_c0	1256	297813343	XP_002874555.1	557	453	1256	291	557	268	192	234	71.6418	1098	2.82e-142	hypothetical protein ARALYDRAFT_489778 [Arabidopsis lyrata subsp. lyrata] >gi|297320392|gb|EFH50814.1| hypothetical protein ARALYDRAFT_489778 [Arabidopsis lyrata subsp. lyrata]	356510951	XP_003524196.1	573	453	1256	306	573	268	192	232	71.6418	1081	1.86e-139	PREDICTED: uncharacterized protein LOC100802779 [Glycine max]	225435743	XP_002285710.1	558	453	1256	292	558	268	191	234	71.2687	1073	1.49e-138	PREDICTED: uncharacterized protein LOC100253639 isoform 1 [Vitis vinifera] >gi|359478459|ref|XP_003632119.1| PREDICTED: uncharacterized protein LOC100253639 isoform 2 [Vitis vinifera]
comp78183_c0	2129	359480543	XP_002276839.2	597	223	1797	65	597	538	379	430	70.4461	1639	0	PREDICTED: peptidyl-prolyl cis-trans isomerase-like 2-like [Vitis vinifera] >gi|296087308|emb|CBI33682.3| unnamed protein product [Vitis vinifera]	356496987	XP_003517346.1	597	223	1797	65	597	536	379	433	70.709	1630	0	PREDICTED: peptidyl-prolyl cis-trans isomerase-like 2-like [Glycine max]	356541623	XP_003539273.1	597	223	1797	65	597	536	380	430	70.8955	1623	0	PREDICTED: peptidyl-prolyl cis-trans isomerase-like 2-like [Glycine max]
comp941295_c0	248	126673487	ABO26299.1	57	9	140	1	44	44	24	30	54.5455	116	7.79e-07	polyprotein [Nicotiana tabacum]	220966833	ACL97384.1	1305	3	140	1247	1292	46	24	32	52.1739	126	8.77e-07	Gag-Pol polyprotein [Medicago truncatula]	50838657	BAD34493.1	1298	3	140	1240	1285	46	24	31	52.1739	125	1.2e-06	Gag-Pol [Ipomoea batatas]
comp49971_c1	1193	294464290	ADE77658.1	343	185	1039	15	298	286	149	195	52.0979	677	2.71e-82	unknown [Picea sitchensis]	148910590	ABR18365.1	342	185	1042	15	300	289	146	187	50.519	668	5.65e-81	unknown [Picea sitchensis]	116787728	ABK24620.1	344	179	1042	13	302	293	145	189	49.4881	650	2.55e-78	unknown [Picea sitchensis]
comp84170_c0	1318	294461650	ADE76385.1	223	290	958	1	223	223	193	211	86.5471	917	1.81e-119	unknown [Picea sitchensis]	192912968	ACF06592.1	223	290	958	1	223	223	185	205	82.9596	874	5.09e-113	breast adenocarcinoma marker-like [Elaeis guineensis]	212722036	NP_001132529.1	223	290	958	1	223	223	185	205	82.9596	874	6.12e-113	uncharacterized protein LOC100193992 [Zea mays] >gi|195635725|gb|ACG37331.1| charged multivesicular body protein 2a [Zea mays]
comp70924_c0	1808	116781510	ABK22130.1	248	512	727	14	85	72	62	67	86.1111	326	1.66e-31	unknown [Picea sitchensis]	296088992	CBI38695.3	204	512	724	13	84	72	59	64	81.9444	290	6.34e-27	unnamed protein product [Vitis vinifera]	255578204	XP_002529970.1	212	512	724	13	83	71	57	63	80.2817	290	7.83e-27	synovial sarcoma associated ss18 protein, putative [Ricinus communis] >gi|223530532|gb|EEF32413.1| synovial sarcoma associated ss18 protein, putative [Ricinus communis]
comp77706_c0	1375	225470299	XP_002266405.1	758	397	1308	449	757	309	213	266	68.932	1188	1.76e-152	PREDICTED: uncharacterized protein LOC100253287 [Vitis vinifera]	296082843	CBI22144.3	755	397	1308	407	715	309	213	266	68.932	1186	2.48e-152	unnamed protein product [Vitis vinifera]	356565319	XP_003550889.1	757	397	1365	418	756	339	221	267	65.1917	1176	8.66e-151	PREDICTED: uncharacterized protein LOC100785216 [Glycine max]
comp92254_c0	3662	356495819	XP_003516769.1	653	622	2667	1	628	706	258	379	36.5439	821	1.45e-92	PREDICTED: uncharacterized protein LOC100775191 [Glycine max]	296083035	CBI22439.3	673	622	1965	151	636	498	161	263	32.3293	583	1.33e-60	unnamed protein product [Vitis vinifera]	359475478	XP_002264967.2	721	622	1965	151	684	546	164	266	30.0366	543	3.91e-55	PREDICTED: uncharacterized protein LOC100251573 [Vitis vinifera]
comp91849_c0	3525	302784064	XP_002973804.1	341	2212	3189	11	336	326	219	261	67.1779	1210	9.03e-153	hypothetical protein SELMODRAFT_100054 [Selaginella moellendorffii] >gi|300158136|gb|EFJ24759.1| hypothetical protein SELMODRAFT_100054 [Selaginella moellendorffii]	302803680	XP_002983593.1	341	2212	3189	11	336	326	219	261	67.1779	1210	1.09e-152	hypothetical protein SELMODRAFT_118423 [Selaginella moellendorffii] >gi|300148836|gb|EFJ15494.1| hypothetical protein SELMODRAFT_118423 [Selaginella moellendorffii]	317106636	BAJ53142.1	748	2098	3189	382	747	366	232	291	63.388	1239	2.91e-151	JHL05D22.13 [Jatropha curcas]
comp91599_c0	4100	167999293	XP_001752352.1	765	1755	3917	1	727	737	482	585	65.4003	2527	0	predicted protein [Physcomitrella patens subsp. patens] >gi|162696747|gb|EDQ83085.1| predicted protein [Physcomitrella patens subsp. patens]	302756033	XP_002961440.1	787	1755	3917	2	716	729	477	575	65.4321	2515	0	hypothetical protein SELMODRAFT_77246 [Selaginella moellendorffii] >gi|300170099|gb|EFJ36700.1| hypothetical protein SELMODRAFT_77246 [Selaginella moellendorffii]	302776424	XP_002971377.1	792	1755	3917	2	717	730	479	579	65.6164	2514	0	hypothetical protein SELMODRAFT_94786 [Selaginella moellendorffii] >gi|300161359|gb|EFJ27975.1| hypothetical protein SELMODRAFT_94786 [Selaginella moellendorffii]
comp15885_c0	548	147800480	CAN68584.1	1283	122	532	828	966	146	44	69	30.137	144	2.88e-08	hypothetical protein VITISV_043904 [Vitis vinifera]	77548678	ABA91475.1	994	119	532	282	424	143	41	70	28.6713	143	3.87e-08	retrotransposon protein, putative, unclassified [Oryza sativa Japonica Group]	108709251	ABF97046.1	1568	119	532	1134	1276	143	41	70	28.6713	142	5.55e-08	retrotransposon protein, putative, unclassified [Oryza sativa Japonica Group]
comp1184050_c0	320	440469922	ELQ39013.1	542	2	319	318	423	106	74	87	69.8113	322	2.12e-33	hypothetical protein OOU_Y34scaffold00516g48 [Magnaporthe oryzae Y34] >gi|440483011|gb|ELQ63454.1| hypothetical protein OOW_P131scaffold00982g52 [Magnaporthe oryzae P131]	389630094	XP_003712700.1	542	2	319	318	423	106	74	87	69.8113	322	2.18e-33	hypothetical protein MGG_05164 [Magnaporthe oryzae 70-15] >gi|351645032|gb|EHA52893.1| hypothetical protein MGG_05164 [Magnaporthe oryzae 70-15]	346973223	EGY16675.1	502	2	319	278	383	106	70	85	66.0377	309	7.97e-32	hypothetical protein VDAG_07839 [Verticillium dahliae VdLs.17]
comp643728_c0	252	302907740	XP_003049713.1	111	1	90	1	30	30	30	30	100	156	4.9e-12	predicted protein [Nectria haematococca mpVI 77-13-4] >gi|256730649|gb|EEU44000.1| predicted protein [Nectria haematococca mpVI 77-13-4]	46108994	XP_381555.1	111	1	90	1	30	30	28	29	93.3333	144	2.56e-10	hypothetical protein FG01379.1 [Gibberella zeae PH-1]	342867370	EGU72435.1	111	1	90	1	30	30	27	29	90	141	6.26e-10	hypothetical protein FOXB_17058 [Fusarium oxysporum Fo5176]
comp83224_c0	1783	116779058	ABK21121.1	174	418	840	10	151	142	94	119	66.1972	429	2.09e-46	unknown [Picea sitchensis]	356530975	XP_003534054.1	178	424	840	10	155	146	77	109	52.7397	384	2.78e-40	PREDICTED: vesicle transport protein SFT2B-like isoform 1 [Glycine max]	356559957	XP_003548262.1	178	424	840	10	155	146	78	110	53.4247	384	3.56e-40	PREDICTED: vesicle transport protein SFT2B [Glycine max] >gi|255629641|gb|ACU15168.1| unknown [Glycine max]
comp84800_c0	1188	116781565	ABK22156.1	224	2	379	97	221	126	96	111	76.1905	504	3.52e-58	unknown [Picea sitchensis]	224284456	ACN39962.1	751	2	379	624	748	126	96	111	76.1905	502	1.11e-53	unknown [Picea sitchensis]	125547503	EAY93325.1	178	2	376	53	176	125	85	108	68	465	4.43e-53	hypothetical protein OsI_15128 [Oryza sativa Indica Group]
comp92474_c0	1627	357449987	XP_003595270.1	1819	983	1624	14	231	222	72	121	32.4324	344	2.38e-31	Heat shock protein [Medicago truncatula] >gi|355484318|gb|AES65521.1| Heat shock protein [Medicago truncatula]	357468653	XP_003604611.1	1116	977	1624	62	281	222	79	120	35.5856	342	3.17e-31	TIR-NBS-LRR RCT1-like resistance protein [Medicago truncatula] >gi|355505666|gb|AES86808.1| TIR-NBS-LRR RCT1-like resistance protein [Medicago truncatula]	357449963	XP_003595258.1	1558	983	1624	14	231	222	73	121	32.8829	337	1.77e-30	Heat shock protein [Medicago truncatula] >gi|355484306|gb|AES65509.1| Heat shock protein [Medicago truncatula]
comp1216180_c0	295	147800180	CAN68711.1	1168	40	201	1110	1163	54	18	31	33.3333	91	1.86e-07	hypothetical protein VITISV_015847 [Vitis vinifera]	147767213	CAN73395.1	1036	174	293	947	986	40	16	24	40	91	5.78e-07	hypothetical protein VITISV_003815 [Vitis vinifera]	147862176	CAN80475.1	353	174	293	200	239	40	17	23	42.5	91	7.82e-07	hypothetical protein VITISV_027529 [Vitis vinifera]
comp74729_c0	846	358346026	XP_003637074.1	733	289	666	321	422	128	53	61	41.4062	156	2.65e-09	Cell wall-associated hydrolase, partial [Medicago truncatula] >gi|355503009|gb|AES84212.1| Cell wall-associated hydrolase, partial [Medicago truncatula]	111379068	ABH09321.1	182	335	547	100	171	72	31	38	43.0556	107	6e-08	leucine rich protein [Arachis hypogaea]
comp92186_c0	3072	294464187	ADE77609.1	295	2106	2723	22	241	222	156	168	70.2703	765	6.02e-90	unknown [Picea sitchensis]	168013162	XP_001759270.1	282	2106	2723	8	228	223	137	166	61.435	657	4.08e-75	predicted protein [Physcomitrella patens subsp. patens] >gi|162689583|gb|EDQ75954.1| predicted protein [Physcomitrella patens subsp. patens]	356521624	XP_003529454.1	283	2106	2723	13	234	222	138	160	62.1622	652	2.17e-74	PREDICTED: transcription factor Pur-alpha 1 isoform 1 [Glycine max]
comp95918_c0	2787	302801051	XP_002982282.1	558	1780	2286	375	543	169	101	121	59.7633	555	9.38e-144	hypothetical protein SELMODRAFT_116313 [Selaginella moellendorffii] >gi|300149874|gb|EFJ16527.1| hypothetical protein SELMODRAFT_116313 [Selaginella moellendorffii]	302765583	XP_002966212.1	558	1780	2286	375	543	169	101	121	59.7633	554	1.06e-143	hypothetical protein SELMODRAFT_168181 [Selaginella moellendorffii] >gi|300165632|gb|EFJ32239.1| hypothetical protein SELMODRAFT_168181 [Selaginella moellendorffii]	302770835	XP_002968836.1	563	1798	2298	395	559	167	93	124	55.6886	525	1.1e-140	hypothetical protein SELMODRAFT_170396 [Selaginella moellendorffii] >gi|300163341|gb|EFJ29952.1| hypothetical protein SELMODRAFT_170396 [Selaginella moellendorffii]
comp67999_c0	938	116790842	ABK25760.1	216	167	667	45	216	172	103	124	59.8837	532	1.99e-63	unknown [Picea sitchensis]	357481847	XP_003611209.1	172	290	667	42	171	133	89	106	66.9173	471	5.25e-55	Ycf49-like protein [Medicago truncatula] >gi|355512544|gb|AES94167.1| Ycf49-like protein [Medicago truncatula]	224054045	XP_002298086.1	188	122	658	8	184	186	100	123	53.7634	468	2.68e-54	predicted protein [Populus trichocarpa] >gi|222845344|gb|EEE82891.1| predicted protein [Populus trichocarpa]
comp87218_c0	1707	148910372	ABR18264.1	315	376	1212	26	310	285	213	241	74.7368	1183	2.62e-156	unknown [Picea sitchensis]	71834080	BAE16981.1	271	418	1209	4	267	264	182	217	68.9394	1033	1.92e-134	delta7 sterol C-5 desaturase [Zinnia elegans]	90657622	ABD96921.1	307	406	1212	30	298	269	183	222	68.0297	1032	9.38e-134	hypothetical protein [Cleome spinosa]
comp1172094_c0	271	147774154	CAN72408.1	1721	3	269	388	476	89	58	72	65.1685	321	1.89e-32	hypothetical protein VITISV_038204 [Vitis vinifera]	147792973	CAN73102.1	1493	3	269	649	737	89	59	70	66.2921	319	2.77e-32	hypothetical protein VITISV_042891 [Vitis vinifera]	147844568	CAN80061.1	960	3	269	115	203	89	57	71	64.0449	315	6.75e-32	hypothetical protein VITISV_007942 [Vitis vinifera]
comp78795_c0	432	147781041	CAN65846.1	655	3	431	316	457	143	67	92	46.8531	380	1.51e-40	hypothetical protein VITISV_014174 [Vitis vinifera]	147841154	CAN68548.1	496	3	431	234	375	143	67	92	46.8531	376	2.32e-40	hypothetical protein VITISV_020456 [Vitis vinifera]	356552033	XP_003544376.1	1666	3	431	1326	1467	143	68	93	47.5524	386	2.67e-40	PREDICTED: uncharacterized protein LOC100777486 [Glycine max]
comp779327_c0	220	222635925	EEE66057.1	940	34	210	113	172	60	26	39	43.3333	123	1.63e-06	hypothetical protein OsJ_22054 [Oryza sativa Japonica Group]
comp89109_c0	2407	115444113	NP_001045836.1	552	112	1386	17	452	457	151	234	33.0416	526	4.58e-55	Os02g0138200 [Oryza sativa Japonica Group] >gi|42409268|dbj|BAD10531.1| RNA recognition motif (RRM)-containing protein-like [Oryza sativa Japonica Group] >gi|113535367|dbj|BAF07750.1| Os02g0138200 [Oryza sativa Japonica Group] >gi|125538008|gb|EAY84403.1| hypothetical protein OsI_05779 [Oryza sativa Indica Group] >gi|125580747|gb|EAZ21678.1| hypothetical protein OsJ_05309 [Oryza sativa Japonica G…	326529095	BAK00941.1	599	112	1338	18	468	465	136	223	29.2473	449	1.15e-44	predicted protein [Hordeum vulgare subsp. vulgare]	357450429	XP_003595491.1	660	112	1299	12	399	433	137	211	31.6397	443	1.01e-43	hypothetical protein MTR_2g048340 [Medicago truncatula] >gi|124360045|gb|ABN08061.1| RNA-binding region RNP-1 (RNA recognition motif); Pyridoxal-dependent decarboxylase [Medicago truncatula] >gi|355484539|gb|AES65742.1| hypothetical protein MTR_2g048340 [Medicago truncatula]
comp95472_c0	2129	294462690	ADE76890.1	357	775	1842	1	356	356	271	310	76.1236	1468	0	unknown [Picea sitchensis]	225427694	XP_002274240.1	477	502	1833	25	474	450	284	349	63.1111	1472	0	PREDICTED: WD repeat-containing protein 13 [Vitis vinifera] >gi|297744762|emb|CBI38024.3| unnamed protein product [Vitis vinifera]	224080393	XP_002306125.1	508	496	1830	49	498	452	280	346	61.9469	1472	0	predicted protein [Populus trichocarpa] >gi|222849089|gb|EEE86636.1| predicted protein [Populus trichocarpa]
comp86478_c0	2799	222636027	EEE66159.1	397	1071	2054	104	397	328	190	238	57.9268	864	1.83e-103	hypothetical protein OsJ_22228 [Oryza sativa Japonica Group]	302807704	XP_002985546.1	302	1119	2054	22	302	313	186	226	59.4249	846	3.5e-102	hypothetical protein SELMODRAFT_34027 [Selaginella moellendorffii] >gi|302810665|ref|XP_002987023.1| hypothetical protein SELMODRAFT_34021 [Selaginella moellendorffii] >gi|300145188|gb|EFJ11866.1| hypothetical protein SELMODRAFT_34021 [Selaginella moellendorffii] >gi|300146752|gb|EFJ13420.1| hypothetical protein SELMODRAFT_34027 [Selaginella moellendorffii]	338810328	B7FA90.1	404	1119	2054	125	404	312	185	230	59.2949	856	4.05e-102	RecName: Full=Probable homogentisate phytyltransferase 1, chloroplastic; AltName: Full=Vitamin E pathway gene 2-1 protein; Short=OsVTE2-1; Flags: Precursor >gi|215769309|dbj|BAH01538.1| unnamed protein product [Oryza sativa Japonica Group]
comp84413_c0	1343	116792078	ABK26222.1	258	213	962	6	258	253	154	194	60.8696	766	4.76e-96	unknown [Picea sitchensis]	297849834	XP_002892798.1	259	222	965	7	257	251	147	188	58.5657	719	5.07e-89	hypothetical protein ARALYDRAFT_888804 [Arabidopsis lyrata subsp. lyrata] >gi|297338640|gb|EFH69057.1| hypothetical protein ARALYDRAFT_888804 [Arabidopsis lyrata subsp. lyrata]	225425710	XP_002275229.1	258	222	953	6	251	246	151	180	61.3821	718	5.35e-89	PREDICTED: sphingoid base hydroxylase 2 [Vitis vinifera] >gi|296086379|emb|CBI31968.3| unnamed protein product [Vitis vinifera]
comp84838_c0	3497	359495248	XP_002271456.2	890	257	3034	9	886	940	452	615	48.0851	1867	0	PREDICTED: histidyl-tRNA synthetase-like [Vitis vinifera]	125550869	EAY96578.1	885	266	3034	10	882	928	440	580	47.4138	1831	0	hypothetical protein OsI_18483 [Oryza sativa Indica Group]	357134627	XP_003568918.1	891	233	3034	1	888	952	450	592	47.2689	1796	0	PREDICTED: histidyl-tRNA synthetase-like [Brachypodium distachyon]
comp77130_c0	339	148905868	ABR16096.1	492	3	338	240	364	125	59	84	47.2	245	1.22e-22	unknown [Picea sitchensis]	148905830	ABR16077.1	518	3	338	253	377	125	56	83	44.8	224	9.39e-20	unknown [Picea sitchensis]	224137780	XP_002326438.1	482	3	338	235	361	127	58	84	45.6693	214	2.13e-18	predicted protein [Populus trichocarpa] >gi|222833760|gb|EEE72237.1| predicted protein [Populus trichocarpa]
comp89746_c0	2834	294461799	ADE76458.1	325	399	1355	1	319	319	294	305	92.163	1584	0	unknown [Picea sitchensis]	168007264	XP_001756328.1	324	399	1355	1	319	319	280	292	87.7743	1502	0	predicted protein [Physcomitrella patens subsp. patens] >gi|162692367|gb|EDQ78724.1| predicted protein [Physcomitrella patens subsp. patens]	168030663	XP_001767842.1	321	399	1355	1	319	319	280	291	87.7743	1498	0	predicted protein [Physcomitrella patens subsp. patens] >gi|162680924|gb|EDQ67356.1| predicted protein [Physcomitrella patens subsp. patens]
comp1663_c0	241	147771552	CAN71553.1	1312	46	213	942	997	56	30	42	53.5714	161	2.12e-11	hypothetical protein VITISV_034738 [Vitis vinifera]	50300988	AAT73705.1	88	46	213	33	88	56	29	39	51.7857	149	2.36e-11	reverse transcriptase [Populus ciliata]	147807757	CAN75478.1	1074	46	213	688	743	56	30	42	53.5714	160	2.73e-11	hypothetical protein VITISV_020209 [Vitis vinifera]
comp90992_c0	2184	255541572	XP_002511850.1	353	1457	1588	15	58	44	27	31	61.3636	143	5.24e-07	Protein AFR, putative [Ricinus communis] >gi|223549030|gb|EEF50519.1| Protein AFR, putative [Ricinus communis]	359489602	XP_002274480.2	359	1448	1606	15	67	53	28	35	52.8302	140	1.59e-06	PREDICTED: F-box/kelch-repeat protein SKIP4-like [Vitis vinifera] >gi|297745280|emb|CBI40360.3| unnamed protein product [Vitis vinifera]	359489794	XP_003633979.1	359	1448	1606	15	67	53	28	35	52.8302	139	1.62e-06	PREDICTED: LOW QUALITY PROTEIN: F-box/kelch-repeat protein SKIP4-like [Vitis vinifera]
comp679513_c0	416	85116915	XP_965136.1	692	3	416	288	425	138	93	106	67.3913	493	3.33e-56	hypothetical protein NCU00943 [Neurospora crassa OR74A] >gi|28926940|gb|EAA35900.1| hypothetical protein NCU00943 [Neurospora crassa OR74A]	336463935	EGO52175.1	692	3	416	288	425	138	93	105	67.3913	492	5.44e-56	hypothetical protein NEUTE1DRAFT_125708 [Neurospora tetrasperma FGSC 2508]	350296012	EGZ76989.1	692	3	416	288	425	138	93	105	67.3913	492	5.49e-56	glycoside hydrolase [Neurospora tetrasperma FGSC 2509]
comp80996_c0	2394	294461300	ADE76212.1	529	209	1786	1	529	529	445	497	84.121	2388	0	unknown [Picea sitchensis]	148906959	ABR16624.1	529	209	1786	1	529	529	400	461	75.6144	2144	0	unknown [Picea sitchensis]	147770771	CAN60953.1	531	209	1786	1	531	531	394	449	74.1996	2102	0	hypothetical protein VITISV_008875 [Vitis vinifera]
comp83105_c0	2560	388493830	AFK34981.1	112	2020	2352	1	111	111	93	101	83.7838	499	3.04e-56	unknown [Lotus japonicus] >gi|388502206|gb|AFK39169.1| unknown [Lotus japonicus] >gi|388509866|gb|AFK42999.1| unknown [Lotus japonicus]	351725625	NP_001236331.1	112	2020	2352	1	111	111	91	99	81.982	491	3.93e-55	uncharacterized protein LOC100305505 [Glycine max] >gi|255625723|gb|ACU13206.1| unknown [Glycine max]	352962784	AEQ63297.1	112	2017	2352	1	112	112	92	100	82.1429	491	4.39e-55	FK506-binding protein 12 [Fragaria x ananassa]
comp583806_c0	208	124360128	ABN08144.1	195	3	206	92	159	68	39	54	57.3529	232	9.26e-23	RNA-directed DNA polymerase ; HMG-I and HMG-Y, DNA-binding, putative [Medicago truncatula]	357140780	XP_003571941.1	307	3	206	131	198	68	39	52	57.3529	215	8.51e-20	PREDICTED: RNA-directed DNA polymerase from mobile element jockey-like [Brachypodium distachyon]	357168362	XP_003581610.1	567	3	206	391	458	68	39	52	57.3529	219	1.47e-19	PREDICTED: uncharacterized protein LOC100840703 [Brachypodium distachyon]
comp73237_c0	2733	55669507	AAV54621.1	438	1861	2172	184	289	106	57	83	53.7736	319	1.57e-28	homeobox transcription factor KN4 [Picea mariana]	55669497	AAV54616.1	260	1909	2172	171	260	90	50	73	55.5556	291	6.95e-26	homeobox transcription factor KN4 [Picea abies]	55669503	AAV54619.1	429	1873	2169	165	265	101	52	73	51.4851	286	1.64e-24	homeobox transcription factor KN2 [Pinus taeda]
comp94725_c0	2415	224073778	XP_002304168.1	188	514	795	94	188	95	67	79	70.5263	356	1.76e-35	predicted protein [Populus trichocarpa] >gi|222841600|gb|EEE79147.1| predicted protein [Populus trichocarpa]	297743366	CBI36233.3	657	514	795	93	187	95	67	81	70.5263	373	1.1e-34	unnamed protein product [Vitis vinifera]	359482658	XP_002285224.2	746	514	795	93	187	95	67	81	70.5263	374	1.89e-34	PREDICTED: uncharacterized protein LOC100251511 [Vitis vinifera]
comp84740_c0	1155	224065553	XP_002301854.1	255	141	830	23	253	231	120	157	51.9481	636	1.79e-77	predicted protein [Populus trichocarpa] >gi|118483743|gb|ABK93764.1| unknown [Populus trichocarpa] >gi|222843580|gb|EEE81127.1| predicted protein [Populus trichocarpa]	225438005	XP_002273448.1	256	123	830	17	254	238	117	164	49.1597	626	4.54e-76	PREDICTED: acid phosphatase 1 [Vitis vinifera] >gi|297744203|emb|CBI37173.3| unnamed protein product [Vitis vinifera]	357439757	XP_003590156.1	254	183	830	36	252	217	113	157	52.0737	600	4.09e-72	Stem 28 kDa glycoprotein [Medicago truncatula] >gi|355479204|gb|AES60407.1| Stem 28 kDa glycoprotein [Medicago truncatula]
comp90461_c0	1211	56550550	BAD77932.1	281	321	938	78	281	206	135	159	65.534	659	2.13e-80	class IV chitinase [Cryptomeria japonica]	116782270	ABK22440.1	229	321	944	25	229	208	125	157	60.0962	624	6.57e-76	unknown [Picea sitchensis]	226501166	NP_001150754.1	271	321	947	65	271	210	124	157	59.0476	623	3.43e-75	endochitinase PR4 precursor [Zea mays] >gi|195641530|gb|ACG40233.1| endochitinase PR4 precursor [Zea mays] >gi|223947337|gb|ACN27752.1| unknown [Zea mays] >gi|413937682|gb|AFW72233.1| endochitinase PR4 [Zea mays]
comp85605_c0	2498	402171766	AFQ33616.1	543	539	1960	44	518	484	208	304	42.9752	1055	2.03e-130	beta-amylase 4 [Citrus trifoliata]	255551639	XP_002516865.1	545	677	1948	94	514	427	196	275	45.9016	1041	1.96e-128	Beta-amylase, putative [Ricinus communis] >gi|223543953|gb|EEF45479.1| Beta-amylase, putative [Ricinus communis]	350537747	NP_001234052.1	535	458	1966	20	517	507	209	315	41.2229	1039	3.42e-128	1,4-alpha-glucan-maltohydrolase [Solanum lycopersicum] >gi|56562179|emb|CAH60892.1| 1,4-alpha-glucan-maltohydrolase [Solanum lycopersicum]
comp72841_c0	940	294464641	ADE77829.1	388	2	598	179	388	210	125	154	59.5238	668	1.2e-81	unknown [Picea sitchensis]	255549242	XP_002515675.1	387	2	541	176	354	180	111	144	61.6667	607	1.95e-72	Protein MSP1, putative [Ricinus communis] >gi|223545218|gb|EEF46727.1| Protein MSP1, putative [Ricinus communis]	357464065	XP_003602314.1	396	2	538	189	367	181	117	142	64.6409	603	8.38e-72	Spastin [Medicago truncatula] >gi|355491362|gb|AES72565.1| Spastin [Medicago truncatula]
comp89890_c0	1893	224284344	ACN39907.1	536	46	1512	22	534	539	209	272	38.7755	671	2.08e-76	unknown [Picea sitchensis]	84468340	BAE71253.1	414	55	891	16	239	279	106	146	37.9928	486	1.75e-51	hypothetical protein [Trifolium pratense]	84468368	BAE71267.1	482	55	891	84	307	279	106	146	37.9928	487	5.47e-51	hypothetical protein [Trifolium pratense]
comp70876_c0	548	87116463	BAE79384.1	1898	113	535	1286	1425	142	39	66	27.4648	138	1.71e-07	unnamed protein product [Ipomoea batatas]	87116459	BAE79382.1	1366	68	535	739	893	157	41	71	26.1146	135	3.36e-07	unnamed protein product [Ipomoea batatas]	87116466	BAE79385.1	1366	68	535	739	893	157	41	71	26.1146	135	3.48e-07	unnamed protein product [Ipomoea batatas]
comp94777_c0	1762	116788839	ABK25019.1	145	368	577	74	145	72	38	48	52.7778	177	3.12e-12	unknown [Picea sitchensis]
comp95890_c0	1504	116779027	ABK21106.1	295	229	765	25	206	182	126	150	69.2308	655	1.33e-92	unknown [Picea sitchensis]	294463538	ADE77298.1	289	244	780	16	205	191	105	133	54.9738	515	5.5e-72	unknown [Picea sitchensis]	255552543	XP_002517315.1	285	226	765	13	197	185	103	127	55.6757	507	5.17e-69	2,4-dienoyl-CoA reductase, putative [Ricinus communis] >gi|223543578|gb|EEF45108.1| 2,4-dienoyl-CoA reductase, putative [Ricinus communis]
comp91269_c0	288	356561490	XP_003549014.1	1040	1	270	148	235	90	44	61	48.8889	193	1.92e-15	PREDICTED: LRR receptor-like serine/threonine-protein kinase GSO1-like [Glycine max]	357484491	XP_003612533.1	1746	1	288	367	461	96	40	61	41.6667	192	3.62e-15	Kinase-like protein [Medicago truncatula] >gi|355513868|gb|AES95491.1| Kinase-like protein [Medicago truncatula]	15217610	NP_174628.1	455	1	288	144	238	96	42	61	43.75	188	4.12e-15	leucine-rich repeat protein [Arabidopsis thaliana] >gi|67633416|gb|AAY78633.1| leucine-rich repeat family protein [Arabidopsis thaliana] >gi|332193491|gb|AEE31612.1| leucine-rich repeat protein [Arabidopsis thaliana]
comp94317_c0	1779	356536077	XP_003536567.1	463	189	1553	10	463	461	287	352	62.256	1505	0	PREDICTED: acetylornithine aminotransferase, mitochondrial-like [Glycine max]	356520746	XP_003529021.1	467	189	1553	16	467	461	282	351	61.1714	1485	0	PREDICTED: acetylornithine aminotransferase, mitochondrial-like [Glycine max]	2811029	O04866.1	451	192	1391	49	448	400	272	325	68	1470	0	RecName: Full=Acetylornithine aminotransferase, mitochondrial; Short=ACOAT; AltName: Full=Acetylornithine transaminase; Short=AOTA; Flags: Precursor >gi|1944511|emb|CAA69936.1| acetylornithine aminotransferase [Alnus glutinosa]
comp79694_c0	960	332322141	CCA66050.1	1357	3	956	345	667	331	98	166	29.6073	381	2.23e-37	hypothetical protein [Beta vulgaris subsp. vulgaris]	4538901	CAB39638.1	1274	3	959	281	602	335	96	161	28.6567	365	2.6e-35	RNA-directed DNA polymerase-like protein [Arabidopsis thaliana] >gi|7267666|emb|CAB78094.1| RNA-directed DNA polymerase-like protein [Arabidopsis thaliana]	222616232	EEE52364.1	1102	3	950	760	1078	324	99	154	30.5556	357	1.84e-34	hypothetical protein OsJ_34428 [Oryza sativa Japonica Group]
comp96410_c1	5309	116781885	ABK22284.1	298	353	1024	73	289	224	129	164	57.5893	577	8.28e-63	unknown [Picea sitchensis]	302793865	XP_002978697.1	224	347	961	28	223	205	107	136	52.1951	504	5.54e-54	hypothetical protein SELMODRAFT_109461 [Selaginella moellendorffii] >gi|300153506|gb|EFJ20144.1| hypothetical protein SELMODRAFT_109461 [Selaginella moellendorffii]	302805747	XP_002984624.1	224	347	961	28	223	205	107	136	52.1951	503	6.78e-54	hypothetical protein SELMODRAFT_120660 [Selaginella moellendorffii] >gi|300147606|gb|EFJ14269.1| hypothetical protein SELMODRAFT_120660 [Selaginella moellendorffii]
comp91031_c0	1683	116785873	ABK23893.1	373	473	1441	38	373	339	185	228	54.5723	917	1.6e-115	unknown [Picea sitchensis]	224285252	ACN40352.1	373	473	1441	38	373	339	185	228	54.5723	914	3.98e-115	unknown [Picea sitchensis]	225450778	XP_002279467.1	339	509	1441	38	339	313	148	197	47.2843	713	1.15e-85	PREDICTED: uncharacterized protein LOC100244341 [Vitis vinifera] >gi|296089699|emb|CBI39518.3| unnamed protein product [Vitis vinifera]
comp541537_c0	423	976176	AAB48347.1	199	1	402	2	140	139	48	84	34.5324	227	7.55e-21	reverse transcriptase, partial [Arabidopsis thaliana]	6996258	CAB75484.1	851	1	405	66	205	140	44	83	31.4286	234	2.31e-20	putative protein [Arabidopsis thaliana]	2129714		184	1	372	6	134	129	45	80	34.8837	221	3.85e-20	RNA-directed DNA polymerase (EC 2.7.7.49) (clone N2) - Arabidopsis thaliana retrotransposon Ta24 (fragment)
comp86230_c0	2519	224129032	XP_002328873.1	536	377	1093	1	219	251	72	117	28.6853	149	1.95e-07	predicted protein [Populus trichocarpa] >gi|222839303|gb|EEE77640.1| predicted protein [Populus trichocarpa]	357458839	XP_003599700.1	555	500	1006	43	198	174	48	85	27.5862	143	1.15e-06	hypothetical protein MTR_3g043530 [Medicago truncatula] >gi|355488748|gb|AES69951.1| hypothetical protein MTR_3g043530 [Medicago truncatula]	357468085	XP_003604327.1	569	500	1006	43	198	174	48	85	27.5862	143	1.23e-06	hypothetical protein MTR_4g009590 [Medicago truncatula] >gi|355505382|gb|AES86524.1| hypothetical protein MTR_4g009590 [Medicago truncatula]
comp94778_c0	3552	168038264	XP_001771621.1	976	554	2932	80	958	890	478	614	53.7079	2408	0	predicted protein [Physcomitrella patens subsp. patens] >gi|162677060|gb|EDQ63535.1| predicted protein [Physcomitrella patens subsp. patens]	302769628	XP_002968233.1	796	668	2935	84	791	762	443	556	58.1365	2317	0	hypothetical protein SELMODRAFT_409429 [Selaginella moellendorffii] >gi|300163877|gb|EFJ30487.1| hypothetical protein SELMODRAFT_409429 [Selaginella moellendorffii]	384249624	EIE23105.1	783	713	2932	1	738	750	438	534	58.4	2220	0	hypothetical protein COCSUDRAFT_15789, partial [Coccomyxa subellipsoidea C-169]
comp91375_c0	1445	255538694	XP_002510412.1	271	334	1125	1	263	264	173	212	65.5303	949	5.48e-123	Protein yrdA, putative [Ricinus communis] >gi|223551113|gb|EEF52599.1| Protein yrdA, putative [Ricinus communis]	18394761	NP_564091.1	275	334	1113	1	259	260	175	209	67.3077	945	2.83e-122	gamma carbonic anhydrase 1 [Arabidopsis thaliana] >gi|75172889|sp|Q9FWR5.1|GCA1_ARATH RecName: Full=Gamma carbonic anhydrase 1, mitochondrial; Short=AtCA1; Short=GAMMA CA1; Flags: Precursor >gi|9795586|gb|AAF98404.1|AC024609_5 Unknown protein [Arabidopsis thaliana] >gi|51971971|dbj|BAD44650.1| unknown protein [Arabidopsis thaliana] >gi|110738404|dbj|BAF01128.1| hypothetical protein [Arabidopsis t…	51968918	BAD43151.1	275	334	1113	1	259	260	175	209	67.3077	945	3.16e-122	unknown protein [Arabidopsis thaliana]
comp95619_c0	1295	326491941	BAJ98195.1	513	864	1295	348	489	145	70	102	48.2759	343	9.51e-33	predicted protein [Hordeum vulgare subsp. vulgare]	356497975	XP_003517831.1	494	873	1295	348	486	141	65	97	46.0993	323	2.59e-30	PREDICTED: putative pentatricopeptide repeat-containing protein At1g26500-like [Glycine max]	212274435	NP_001130599.1	519	861	1295	371	513	146	65	103	44.5205	322	5.13e-30	uncharacterized protein LOC100191698 [Zea mays] >gi|194689596|gb|ACF78882.1| unknown [Zea mays] >gi|414887463|tpg|DAA63477.1| TPA: hypothetical protein ZEAMMB73_410193 [Zea mays]
comp7491_c0	211	51038232	AAT94035.1	950	7	201	503	567	65	32	42	49.2308	161	1.37e-11	hypothetical protein [Oryza sativa Japonica Group]	242075522	XP_002447697.1	1360	7	201	1145	1209	65	31	42	47.6923	159	3.31e-11	hypothetical protein SORBIDRAFT_06g013680 [Sorghum bicolor] >gi|241938880|gb|EES12025.1| hypothetical protein SORBIDRAFT_06g013680 [Sorghum bicolor]	317106713	BAJ53212.1	224	1	207	68	136	69	31	45	44.9275	149	6.4e-11	JHL23C09.8 [Jatropha curcas]
comp88727_c0	3307	255557651	XP_002519855.1	727	550	2835	1	723	767	509	606	66.3625	2550	0	lipid binding protein, putative [Ricinus communis] >gi|223540901|gb|EEF42459.1| lipid binding protein, putative [Ricinus communis]	224074418	XP_002304367.1	723	541	2835	1	722	768	492	585	64.0625	2480	0	predicted protein [Populus trichocarpa] >gi|222841799|gb|EEE79346.1| predicted protein [Populus trichocarpa]	297800150	XP_002867959.1	718	547	2835	1	717	767	481	583	62.7119	2471	0	hypothetical protein ARALYDRAFT_492951 [Arabidopsis lyrata subsp. lyrata] >gi|297313795|gb|EFH44218.1| hypothetical protein ARALYDRAFT_492951 [Arabidopsis lyrata subsp. lyrata]
comp95482_c0	1188	294845747	ADF43045.1	395	344	1186	119	395	281	163	209	58.0071	763	1.63e-94	chalcone synthase 4 protein [Brassica rapa subsp. rapa]	110559925	ABG76200.1	394	344	1186	118	394	281	171	215	60.8541	757	1.41e-93	chalcone synthase [Brassica napus]	12002443	AAG43353.1	395	347	1186	119	394	280	171	214	61.0714	757	1.52e-93	chalcone synthase [Thlaspi arvense]
comp77999_c0	326	410026617	AFV52384.1	573	3	182	29	88	60	49	55	81.6667	278	4.85e-27	laccase [Picea abies]	410026615	AFV52383.1	573	3	182	29	88	60	49	55	81.6667	277	5.05e-27	laccase [Picea abies]	148908869	ABR17539.1	573	3	182	29	88	60	49	55	81.6667	277	5.05e-27	unknown [Picea sitchensis]
comp89583_c0	2824	296082805	CBI21810.3	384	388	1437	18	370	353	289	316	81.8697	1523	0	unnamed protein product [Vitis vinifera]	225462225	XP_002271727.1	415	388	1437	49	401	353	289	316	81.8697	1524	0	PREDICTED: DNA repair protein recA homolog 1, chloroplastic-like [Vitis vinifera]	242038743	XP_002466766.1	415	391	1398	52	390	339	280	310	82.5959	1507	0	hypothetical protein SORBIDRAFT_01g013810 [Sorghum bicolor] >gi|241920620|gb|EER93764.1| hypothetical protein SORBIDRAFT_01g013810 [Sorghum bicolor]
comp96847_c0	2491	242036147	XP_002465468.1	652	263	1987	3	588	589	315	410	53.4805	1511	0	hypothetical protein SORBIDRAFT_01g039390 [Sorghum bicolor] >gi|241919322|gb|EER92466.1| hypothetical protein SORBIDRAFT_01g039390 [Sorghum bicolor]	762844	AAB42159.1	651	284	2107	9	628	624	318	430	50.9615	1504	0	Hsc70 [Solanum lycopersicum]	108707472	ABF95267.1	653	284	2071	10	615	610	315	422	51.6393	1503	0	Heat shock cognate 70 kDa protein, putative, expressed [Oryza sativa Japonica Group] >gi|125585785|gb|EAZ26449.1| hypothetical protein OsJ_10337 [Oryza sativa Japonica Group]
comp81063_c0	1178	116787345	ABK24471.1	199	613	1008	2	137	136	73	95	53.6765	277	5e-26	unknown [Picea sitchensis]	359495479	XP_003635000.1	202	532	1026	1	171	174	62	101	35.6322	171	1.6e-11	PREDICTED: uncharacterized protein LOC100256799 [Vitis vinifera]	302808780	XP_002986084.1	150	619	969	7	121	127	50	69	39.3701	159	2.87e-10	hypothetical protein SELMODRAFT_446470 [Selaginella moellendorffii] >gi|300146232|gb|EFJ12903.1| hypothetical protein SELMODRAFT_446470 [Selaginella moellendorffii]
comp87168_c0	2141	224074741	XP_002304449.1	361	574	1596	1	357	357	264	303	73.9496	1257	1.03e-164	predicted protein [Populus trichocarpa] >gi|222841881|gb|EEE79428.1| predicted protein [Populus trichocarpa]	225426684	XP_002281623.1	352	574	1596	1	348	349	272	308	77.937	1244	7.45e-163	PREDICTED: probable sugar phosphate/phosphate translocator At1g12500 isoform 1 [Vitis vinifera] >gi|359474280|ref|XP_003631429.1| PREDICTED: probable sugar phosphate/phosphate translocator At1g12500 isoform 2 [Vitis vinifera] >gi|297742646|emb|CBI34795.3| unnamed protein product [Vitis vinifera]	148907964	ABR17102.1	277	574	1401	1	276	276	250	266	90.5797	1234	1.4e-162	unknown [Picea sitchensis]
comp76196_c0	658	224053481	XP_002297836.1	123	89	454	9	122	122	45	63	36.8852	150	3.27e-10	predicted protein [Populus trichocarpa] >gi|222845094|gb|EEE82641.1| predicted protein [Populus trichocarpa]	15239815	NP_199139.1	130	59	454	2	121	132	46	69	34.8485	149	6.35e-10	nuclear factor Y, subunit C13 [Arabidopsis thaliana] >gi|10177387|dbj|BAB10588.1| unnamed protein product [Arabidopsis thaliana] >gi|225879084|dbj|BAH30612.1| hypothetical protein [Arabidopsis thaliana] >gi|332007548|gb|AED94931.1| nuclear factor Y, subunit C13 [Arabidopsis thaliana]	303312683	XP_003066353.1	192	89	325	20	97	79	31	52	39.2405	146	3.29e-09	Histone-like transcription factor and archaeal histone family protein [Coccidioides posadasii C735 delta SOWgp] >gi|240106015|gb|EER24208.1| Histone-like transcription factor and archaeal histone family protein [Coccidioides posadasii C735 delta SOWgp]
comp93670_c0	2519	225451525	XP_002274990.1	506	438	1871	30	503	478	264	338	55.2301	1281	1.54e-164	PREDICTED: uncharacterized protein LOC100265179 [Vitis vinifera]	359491573	XP_002280586.2	605	438	1871	110	584	478	266	337	55.6485	1284	1.36e-163	PREDICTED: uncharacterized protein LOC100267986 [Vitis vinifera]	296082310	CBI21315.3	519	438	1871	30	516	491	264	338	53.7678	1259	5.58e-161	unnamed protein product [Vitis vinifera]
comp93815_c0	1324	357112330	XP_003557962.1	239	369	872	82	236	168	90	125	53.5714	508	4.85e-58	PREDICTED: macro domain-containing protein VPA0103-like [Brachypodium distachyon]	148908718	ABR17466.1	231	369	872	76	230	168	91	120	54.1667	494	4.2e-56	unknown [Picea sitchensis]	242041011	XP_002467900.1	200	369	872	43	197	168	87	124	51.7857	487	1.33e-55	hypothetical protein SORBIDRAFT_01g036100 [Sorghum bicolor] >gi|241921754|gb|EER94898.1| hypothetical protein SORBIDRAFT_01g036100 [Sorghum bicolor]
comp86403_c0	1571	225438323	XP_002273073.1	420	173	1330	31	416	386	220	288	56.9948	1179	7.44e-155	PREDICTED: E3 ubiquitin-protein ligase HERC2 [Vitis vinifera] >gi|296082630|emb|CBI21635.3| unnamed protein product [Vitis vinifera]	30682540	NP_680156.2	434	68	1336	15	434	423	224	303	52.9551	1147	8.55e-150	regulator of chromosome condensation repeat-containing protein [Arabidopsis thaliana] >gi|26452773|dbj|BAC43467.1| unknown protein [Arabidopsis thaliana] >gi|28973187|gb|AAO63918.1| putative UVB-resistance protein UVR8 [Arabidopsis thaliana] >gi|332003957|gb|AED91340.1| regulator of chromosome condensation repeat-containing protein [Arabidopsis thaliana]	297810989	XP_002873378.1	434	176	1336	48	434	387	218	289	56.3307	1135	6.25e-148	hypothetical protein ARALYDRAFT_487713 [Arabidopsis lyrata subsp. lyrata] >gi|297319215|gb|EFH49637.1| hypothetical protein ARALYDRAFT_487713 [Arabidopsis lyrata subsp. lyrata]
comp13245_c0	233	389611039	BAM19130.1	244	2	232	132	208	77	73	77	94.8052	404	1.61e-47	limpet protein [Papilio polytes]	158294126	XP_001688656.1	244	2	232	132	208	77	73	74	94.8052	398	9.4e-47	AGAP005400-PB [Anopheles gambiae str. PEST] >gi|157015420|gb|EDO63662.1| AGAP005400-PB [Anopheles gambiae str. PEST]	307213569	EFN88971.1	167	2	232	55	131	77	70	75	90.9091	389	2.78e-46	Four and a half LIM domains protein 2 [Harpegnathos saltator] >gi|322793842|gb|EFZ17182.1| hypothetical protein SINV_05341 [Solenopsis invicta]
comp88122_c0	2855	224115922	XP_002317160.1	568	664	2334	10	566	557	435	489	78.0969	2390	0	predicted protein [Populus trichocarpa] >gi|222860225|gb|EEE97772.1| predicted protein [Populus trichocarpa]	359494836	XP_002269934.2	565	664	2319	11	563	554	435	488	78.5199	2375	0	PREDICTED: pyrophosphate--fructose 6-phosphate 1-phosphotransferase subunit beta-like [Vitis vinifera] >gi|297741775|emb|CBI33004.3| unnamed protein product [Vitis vinifera]	3790100	AAC67586.1	566	658	2328	4	566	563	430	488	76.3766	2363	0	pyrophosphate-dependent phosphofructokinase beta subunit [Citrus x paradisi]
comp45158_c0	760	154278916	XP_001540271.1	251	119	760	53	249	220	93	122	42.2727	363	1.02e-38	30 kDa heat shock protein [Ajellomyces capsulatus NAm1] >gi|150412214|gb|EDN07601.1| 30 kDa heat shock protein [Ajellomyces capsulatus NAm1]	225554389	EEH02688.1	251	119	760	53	249	220	92	121	41.8182	358	4.25e-38	heat shock protein [Ajellomyces capsulatus G186AR]	169602024	XP_001794434.1	194	125	757	1	191	218	92	116	42.2018	339	7.4e-36	hypothetical protein SNOG_03889 [Phaeosphaeria nodorum SN15] >gi|111067974|gb|EAT89094.1| hypothetical protein SNOG_03889 [Phaeosphaeria nodorum SN15]
comp94092_c0	3911	147855614	CAN83465.1	731	1116	2384	63	486	428	297	355	69.3925	1613	0	hypothetical protein VITISV_038667 [Vitis vinifera]	225464333	XP_002272241.1	726	1116	2384	58	481	428	297	355	69.3925	1612	0	PREDICTED: probable cyclic nucleotide-gated ion channel 14 [Vitis vinifera]	297736054	CBI24092.3	709	981	2384	1	485	491	312	373	63.5438	1608	0	unnamed protein product [Vitis vinifera]
comp90048_c1	940	388499268	AFK37700.1	94	31	186	5	56	52	26	42	50	146	3.65e-09	unknown [Lotus japonicus]	224100743	XP_002311996.1	628	34	177	8	55	48	25	39	52.0833	145	1.03e-07	predicted protein [Populus trichocarpa] >gi|222851816|gb|EEE89363.1| predicted protein [Populus trichocarpa]
comp76581_c0	2437	167859869	ACA04888.1	206	803	1048	101	182	82	48	62	58.5366	287	4.8e-26	WRKY transcription factor 1 [Picea abies]	356571027	XP_003553683.1	492	836	1174	217	321	113	47	70	41.5929	271	1.77e-22	PREDICTED: probable WRKY transcription factor 42-like [Glycine max]	124360508	ABN08518.1	466	836	1054	212	284	73	42	55	57.5342	269	2.71e-22	DNA-binding WRKY [Medicago truncatula]
comp754723_c0	263	2950370	CAA11923.1	182	51	263	104	174	71	29	46	40.8451	154	2.04e-11	Reverse Transcriptase [Picea abies]	147859354	CAN83946.1	1352	3	263	889	975	90	36	52	40	148	1.57e-09	hypothetical protein VITISV_043666 [Vitis vinifera]	18700633	AAL78659.1	168	3	263	45	131	90	36	50	40	139	2.04e-09	reverse transcriptase [Fagus sylvatica]
comp90898_c0	3246	115441309	NP_001044934.1	582	476	2377	21	571	638	297	391	46.5517	1440	0	Os01g0871100 [Oryza sativa Japonica Group] >gi|56784222|dbj|BAD81717.1| putative lung alpha/beta hydrolase protein 1 [Oryza sativa Japonica Group] >gi|113534465|dbj|BAF06848.1| Os01g0871100 [Oryza sativa Japonica Group]	222619607	EEE55739.1	582	476	2377	21	571	637	293	387	45.9969	1440	0	hypothetical protein OsJ_04238 [Oryza sativa Japonica Group]	218189450	EEC71877.1	582	476	2377	21	571	638	297	390	46.5517	1437	0	hypothetical protein OsI_04599 [Oryza sativa Indica Group]
comp82771_c0	944	388509054	AFK42593.1	111	372	638	19	108	90	52	69	57.7778	290	4.31e-29	unknown [Lotus japonicus]	225448075	XP_002276143.1	107	372	638	16	105	92	54	67	58.6957	287	9.66e-29	PREDICTED: uncharacterized protein LOC100242881 [Vitis vinifera] >gi|298204594|emb|CBI23869.3| unnamed protein product [Vitis vinifera]	147781108	CAN71906.1	107	372	638	16	105	92	54	67	58.6957	285	1.56e-28	hypothetical protein VITISV_013907 [Vitis vinifera]
comp94212_c0	2826	168037761	XP_001771371.1	277	1035	1295	1	89	89	51	68	57.3034	298	1.28e-26	predicted protein [Physcomitrella patens subsp. patens] >gi|162677289|gb|EDQ63761.1| predicted protein [Physcomitrella patens subsp. patens]	297735134	CBI17496.3	470	948	1295	119	233	116	54	80	46.5517	303	2.25e-26	unnamed protein product [Vitis vinifera]	225430718	XP_002266392.1	489	948	1295	107	221	116	54	80	46.5517	302	3.31e-26	PREDICTED: transmembrane protein 53-like [Vitis vinifera]
comp69166_c0	399	148675884	EDL07831.1	99	1	111	2	38	37	34	36	91.8919	185	8.94e-16	RAB1, member RAS oncogene family, isoform CRA_c [Mus musculus] >gi|149044747|gb|EDL97933.1| rCG23301, isoform CRA_a [Rattus norvegicus]	119620331	EAW99925.1	102	1	111	2	38	37	34	36	91.8919	185	8.96e-16	RAB1A, member RAS oncogene family, isoform CRA_h [Homo sapiens]	119620330	EAW99924.1	84	1	111	2	38	37	34	36	91.8919	183	1.15e-15	RAB1A, member RAS oncogene family, isoform CRA_g [Homo sapiens]
comp94170_c0	6810	356518282	XP_003527808.1	1868	862	6306	43	1757	1858	960	1218	51.6685	3587	0	PREDICTED: DDB1- and CUL4-associated factor homolog 1-like [Glycine max]	359476018	XP_002280997.2	2024	862	6306	189	1911	1865	970	1225	52.0107	3566	0	PREDICTED: DDB1- and CUL4-associated factor homolog 1-like [Vitis vinifera]	356509964	XP_003523712.1	1857	862	6456	2	1746	1900	964	1231	50.7368	3496	0	PREDICTED: DDB1- and CUL4-associated factor homolog 1-like [Glycine max]
comp80383_c0	1676	116784202	ABK23255.1	325	411	1385	1	325	325	276	303	84.9231	1256	2.29e-167	unknown [Picea sitchensis] >gi|224286507|gb|ACN40960.1| unknown [Picea sitchensis]	115455323	NP_001051262.1	325	411	1385	1	325	325	270	301	83.0769	1236	2.36e-164	Os03g0747800 [Oryza sativa Japonica Group] >gi|11131901|sp|Q9XEA8.1|CYSK2_ORYSJ RecName: Full=Cysteine synthase; Short=CSase; AltName: Full=O-acetylserine (thiol)-lyase; Short=OAS-TL; AltName: Full=O-acetylserine sulfhydrylase >gi|4574139|gb|AAD23909.1|AF073697_1 cysteine synthase [Oryza sativa Japonica Group] >gi|14626273|gb|AAK71541.1|AC087852_1 cysteine synthase [Oryza sativa Japonica Group] >…	168024655	XP_001764851.1	396	423	1364	79	392	314	264	294	84.0764	1212	1.37e-159	predicted protein [Physcomitrella patens subsp. patens] >gi|162683887|gb|EDQ70293.1| predicted protein [Physcomitrella patens subsp. patens]
comp89488_c0	2611	302786080	XP_002974811.1	937	1216	2580	355	782	468	179	255	38.2479	563	1.75e-64	hypothetical protein SELMODRAFT_102172 [Selaginella moellendorffii] >gi|300157706|gb|EFJ24331.1| hypothetical protein SELMODRAFT_102172 [Selaginella moellendorffii]	302760609	XP_002963727.1	937	1216	2580	355	782	468	179	255	38.2479	563	1.78e-64	hypothetical protein SELMODRAFT_166047 [Selaginella moellendorffii] >gi|300168995|gb|EFJ35598.1| hypothetical protein SELMODRAFT_166047 [Selaginella moellendorffii]	168020190	XP_001762626.1	865	1216	2580	343	774	468	172	243	36.7521	557	1.22e-62	predicted protein [Physcomitrella patens subsp. patens] >gi|162686034|gb|EDQ72425.1| predicted protein [Physcomitrella patens subsp. patens]
comp64692_c0	284	92886094	ABE88104.1	296	13	273	175	261	87	44	64	50.5747	238	1.13e-22	probable integrase - common tobacco (fragment)-related [Medicago truncatula]	89179427	ABD63162.1	1189	1	282	1021	1114	94	47	70	50	244	3.01e-22	RNase H family protein [Asparagus officinalis]	218193150	EEC75577.1	356	1	261	258	344	87	43	62	49.4253	234	6.02e-22	hypothetical protein OsI_12262 [Oryza sativa Indica Group]
comp84902_c0	2894	359483031	XP_002271968.2	788	182	2491	37	713	770	269	430	34.9351	1233	3.79e-152	PREDICTED: pentatricopeptide repeat-containing protein At4g02750 [Vitis vinifera]	356540844	XP_003538894.1	748	191	2461	46	712	757	253	407	33.4214	1140	6.99e-139	PREDICTED: pentatricopeptide repeat-containing protein At4g02750-like [Glycine max]	225449732	XP_002267472.1	1058	164	2641	176	951	863	286	455	33.1402	1157	5.86e-138	PREDICTED: pentatricopeptide repeat-containing protein At4g02750-like [Vitis vinifera]
comp94248_c0	5598	297733748	CBI14995.3	1437	3970	5307	1	429	487	187	245	38.3984	444	2.24e-41	unnamed protein product [Vitis vinifera]	310947137	Q9SB63.2	1412	3862	5361	1	483	521	184	256	35.3167	434	2.82e-40	RecName: Full=Protein MODIFIER OF SNC1 1; AltName: Full=MODIFIER OF snc1, 1 >gi|298569770|gb|ADI87413.1| MOS1 [Arabidopsis thaliana]	224135855	XP_002322177.1	1517	4054	5355	4	429	477	178	240	37.3166	421	9.71e-39	predicted protein [Populus trichocarpa] >gi|222869173|gb|EEF06304.1| predicted protein [Populus trichocarpa]
comp79212_c0	659	242093966	XP_002437473.1	709	392	631	20	96	80	57	64	71.25	292	2.84e-27	hypothetical protein SORBIDRAFT_10g027790 [Sorghum bicolor] >gi|241915696|gb|EER88840.1| hypothetical protein SORBIDRAFT_10g027790 [Sorghum bicolor]	255556996	XP_002519531.1	702	380	631	15	96	85	54	66	63.5294	289	9.1e-27	Auxin response factor, putative [Ricinus communis] >gi|223541394|gb|EEF42945.1| Auxin response factor, putative [Ricinus communis]	341657336	ADN92995.2	443	374	631	3	85	86	52	65	60.4651	280	2.44e-26	auxin response factor ARF16 [Ipomoea nil]
comp44351_c0	399	383171598	AFG69131.1	140	1	159	11	63	53	42	50	79.2453	239	2.56e-23	Pinus taeda anonymous locus 0_14804_01 genomic sequence	361067243	AEW07933.1	140	1	159	11	63	53	42	50	79.2453	239	2.88e-23	Pinus taeda anonymous locus 0_14804_01 genomic sequence >gi|383171589|gb|AFG69122.1| Pinus taeda anonymous locus 0_14804_01 genomic sequence >gi|383171590|gb|AFG69123.1| Pinus taeda anonymous locus 0_14804_01 genomic sequence >gi|383171591|gb|AFG69124.1| Pinus taeda anonymous locus 0_14804_01 genomic sequence >gi|383171592|gb|AFG69125.1| Pinus taeda anonymous locus 0_14804_01 genomic sequence >gi…	148908036	ABR17137.1	204	1	159	15	67	53	42	49	79.2453	240	8.46e-23	unknown [Picea sitchensis]
comp96715_c0	2716	116788482	ABK24896.1	574	540	2219	11	563	575	352	427	61.2174	1736	0	unknown [Picea sitchensis]	148909266	ABR17733.1	573	540	2219	11	562	575	344	428	59.8261	1698	0	unknown [Picea sitchensis]	116789064	ABK25104.1	604	543	2219	30	601	574	334	417	58.1882	1638	0	unknown [Picea sitchensis]
comp92528_c0	2404	224080961	XP_002306245.1	336	859	1929	2	334	357	226	281	63.3053	1203	6.55e-156	predicted protein [Populus trichocarpa] >gi|222855694|gb|EEE93241.1| predicted protein [Populus trichocarpa]	296088545	CBI37536.3	648	823	1929	300	644	369	227	286	61.5176	1208	3.94e-152	unnamed protein product [Vitis vinifera]	356507466	XP_003522487.1	340	862	1929	5	336	356	223	275	62.6404	1162	1.29e-149	PREDICTED: GDP-mannose transporter GONST1-like [Glycine max]
comp86205_c0	1423	116784199	ABK23254.1	106	810	1049	22	101	80	60	69	75	329	6.12e-34	unknown [Picea sitchensis]	115489132	NP_001067053.1	106	822	1049	22	97	76	52	60	68.4211	290	1.41e-28	Os12g0566400 [Oryza sativa Japonica Group] >gi|77556191|gb|ABA98987.1| expressed protein [Oryza sativa Japonica Group] >gi|113649560|dbj|BAF30072.1| Os12g0566400 [Oryza sativa Japonica Group] >gi|125537058|gb|EAY83546.1| hypothetical protein OsI_38757 [Oryza sativa Indica Group] >gi|215715303|dbj|BAG95054.1| unnamed protein product [Oryza sativa Japonica Group] >gi|215765197|dbj|BAG86894.1| unnam…	255556948	XP_002519507.1	106	822	1112	1	97	97	61	75	62.8866	289	1.79e-28	conserved hypothetical protein [Ricinus communis] >gi|223541370|gb|EEF42921.1| conserved hypothetical protein [Ricinus communis]
comp91470_c0	2353	302804837	XP_002984170.1	562	412	813	285	417	134	79	100	58.9552	453	1.75e-45	hypothetical protein SELMODRAFT_119685 [Selaginella moellendorffii] >gi|300148019|gb|EFJ14680.1| hypothetical protein SELMODRAFT_119685 [Selaginella moellendorffii]	302780964	XP_002972256.1	565	412	813	285	417	134	79	100	58.9552	453	1.78e-45	hypothetical protein SELMODRAFT_97137 [Selaginella moellendorffii] >gi|300159723|gb|EFJ26342.1| hypothetical protein SELMODRAFT_97137 [Selaginella moellendorffii]	10178037	BAB11520.1	366	412	786	231	355	125	71	91	56.8	419	2.1e-42	unnamed protein product [Arabidopsis thaliana]
comp92620_c0	3677	148907303	ABR16789.1	467	2084	2770	1	230	231	159	181	68.8312	690	7.08e-77	unknown [Picea sitchensis]	356550671	XP_003543708.1	443	2084	2770	1	207	231	135	154	58.4416	510	8.07e-53	PREDICTED: magnesium transporter MRS2-1-like [Glycine max]	356556780	XP_003546700.1	443	2084	2770	1	207	231	134	154	58.0087	508	1.75e-52	PREDICTED: magnesium transporter MRS2-1-like [Glycine max]
comp94125_c0	2230	351727869	NP_001235128.1	243	179	751	3	185	198	96	133	48.4848	455	9.82e-49	uncharacterized protein LOC100527883 [Glycine max] >gi|255633458|gb|ACU17087.1| unknown [Glycine max]	42566026	NP_191372.2	257	179	751	4	184	191	95	128	49.7382	449	8.25e-48	N-acetylglucosaminylphosphatidylinositol de-N-acetylase family protein [Arabidopsis thaliana] >gi|79315492|ref|NP_001030882.1| N-acetylglucosaminylphosphatidylinositol de-N-acetylase family protein [Arabidopsis thaliana] >gi|50198821|gb|AAT70443.1| At3g58130 [Arabidopsis thaliana] >gi|51972138|gb|AAU15173.1| At3g58130 [Arabidopsis thaliana] >gi|332646224|gb|AEE79745.1| N-acetylglucosaminylphospha…	224120368	XP_002318312.1	265	185	751	6	186	189	96	130	50.7937	441	1.61e-46	predicted protein [Populus trichocarpa] >gi|222858985|gb|EEE96532.1| predicted protein [Populus trichocarpa]
comp75106_c0	649	225460985	XP_002280336.1	717	186	440	640	716	85	40	53	47.0588	178	1.95e-12	PREDICTED: uncharacterized protein LOC100255542 [Vitis vinifera]	297737432	CBI26633.3	673	186	440	596	672	85	40	53	47.0588	178	1.97e-12	unnamed protein product [Vitis vinifera]	361066773	AEW07698.1	122	303	416	76	113	38	27	37	71.0526	165	3.39e-12	Pinus taeda anonymous locus 0_9213_01 genomic sequence >gi|383163574|gb|AFG64533.1| Pinus taeda anonymous locus 0_9213_01 genomic sequence >gi|383163576|gb|AFG64534.1| Pinus taeda anonymous locus 0_9213_01 genomic sequence >gi|383163578|gb|AFG64535.1| Pinus taeda anonymous locus 0_9213_01 genomic sequence >gi|383163580|gb|AFG64536.1| Pinus taeda anonymous locus 0_9213_01 genomic sequence >gi|3831…
comp86785_c1	2614	225455790	XP_002270918.1	726	440	2608	5	723	725	436	547	60.1379	2303	0	PREDICTED: acetyl-coenzyme A synthetase-like [Vitis vinifera]	380042384	AFD33356.1	757	440	2608	37	754	725	424	536	58.4828	2240	0	acyl-activating enzyme 12 [Cannabis sativa]	297734139	CBI15386.3	662	440	2428	1	659	665	416	514	62.5564	2195	0	unnamed protein product [Vitis vinifera]
comp93309_c2	1153	357140780	XP_003571941.1	307	217	462	212	294	83	33	46	39.759	131	1.51e-12	PREDICTED: RNA-directed DNA polymerase from mobile element jockey-like [Brachypodium distachyon]	357168362	XP_003581610.1	567	217	462	472	554	83	33	47	39.759	131	2.16e-12	PREDICTED: uncharacterized protein LOC100840703 [Brachypodium distachyon]	326508736	BAJ95890.1	210	217	420	141	209	69	28	41	40.5797	114	3.63e-10	predicted protein [Hordeum vulgare subsp. vulgare]
comp66642_c0	241	21672038	AAM74400.1	1300	7	240	1070	1147	78	45	55	57.6923	232	9.05e-21	Putative retroelement [Oryza sativa Japonica Group]	15217199	AAK92543.1	1773	7	240	1070	1147	78	45	55	57.6923	232	9.33e-21	Putative retroelement [Oryza sativa Japonica Group] >gi|31431042|gb|AAP52880.1| retrotransposon protein, putative, Ty3-gypsy subclass [Oryza sativa Japonica Group]	4512242	BAA75236.1	265	7	240	86	163	78	43	55	55.1282	222	9.72e-21	polyprotein [Nicotiana tabacum]
comp75186_c0	863	147853800	CAN81716.1	1170	217	336	1042	1081	40	19	25	47.5	93	2.55e-06	hypothetical protein VITISV_032903 [Vitis vinifera]	147767213	CAN73395.1	1036	214	357	903	950	48	22	29	45.8333	97	4.25e-06	hypothetical protein VITISV_003815 [Vitis vinifera]	147770282	CAN65233.1	1277	217	357	1144	1190	47	22	28	46.8085	96	6.33e-06	hypothetical protein VITISV_022975 [Vitis vinifera]
comp85447_c0	1175	116780914	ABK21877.1	227	403	1083	1	227	227	180	196	79.2952	708	1.17e-88	unknown [Picea sitchensis] >gi|116783877|gb|ABK23123.1| unknown [Picea sitchensis] >gi|116784000|gb|ABK23176.1| unknown [Picea sitchensis] >gi|148910430|gb|ABR18291.1| unknown [Picea sitchensis] >gi|224285905|gb|ACN40666.1| unknown [Picea sitchensis]	6015064	P93447.3	226	403	1083	1	226	228	126	160	55.2632	573	1.88e-68	RecName: Full=Elongation factor 1-delta; Short=EF-1-delta; AltName: Full=Elongation factor 1B-beta; AltName: Full=eEF-1B beta >gi|1841870|gb|AAB68395.1| elongation factor 1-beta [Pimpinella brachycarpa]	351724085	NP_001238069.1	224	403	1083	1	224	227	122	157	53.7445	552	2.69e-65	uncharacterized protein LOC100306132 [Glycine max] >gi|255627641|gb|ACU14165.1| unknown [Glycine max]
comp73756_c0	887	302794530	XP_002979029.1	500	244	885	168	382	215	72	112	33.4884	333	1.59e-32	hypothetical protein SELMODRAFT_109908 [Selaginella moellendorffii] >gi|300153347|gb|EFJ19986.1| hypothetical protein SELMODRAFT_109908 [Selaginella moellendorffii]	302791141	XP_002977337.1	636	244	885	235	448	214	73	114	34.1121	334	2.96e-32	hypothetical protein SELMODRAFT_107186 [Selaginella moellendorffii] >gi|300154707|gb|EFJ21341.1| hypothetical protein SELMODRAFT_107186 [Selaginella moellendorffii]	224133106	XP_002327962.1	487	265	885	242	448	207	72	110	34.7826	328	6.33e-32	predicted protein [Populus trichocarpa] >gi|222837371|gb|EEE75750.1| predicted protein [Populus trichocarpa]
comp96145_c0	1443	112982828	NP_001036892.1	649	337	1443	243	611	369	326	343	88.3469	1451	0	heat shock cognate protein [Bombyx mori] >gi|20563125|dbj|BAB92074.1| heat shock cognate protein [Bombyx mori] >gi|320526705|gb|ADW41775.1| heat shock protein 70 [Bombyx mori]	256862214	ACV32641.1	635	337	1443	245	613	369	323	343	87.5339	1444	0	heat shock protein 70 cognate [Helicoverpa zea]	334361426	AEG78288.1	654	337	1443	245	613	369	324	343	87.8049	1444	0	heat shock protein 70 [Agrotis ipsilon]
comp1607265_c0	211	367041477	XP_003651119.1	57	58	168	1	38	38	26	29	68.4211	110	4.78e-06	hypothetical protein THITE_2111130 [Thielavia terrestris NRRL 8126] >gi|346998380|gb|AEO64783.1| hypothetical protein THITE_2111130 [Thielavia terrestris NRRL 8126]	310789815	EFQ25348.1	58	58	168	1	37	37	24	29	64.8649	109	7.34e-06	hypothetical protein GLRG_00492 [Glomerella graminicola M1.001]
comp83296_c0	796	297733652	CBI14899.3	403	265	792	225	403	179	137	157	76.5363	644	1.59e-78	unnamed protein product [Vitis vinifera]	147781724	CAN76500.1	403	265	792	225	403	179	137	157	76.5363	644	1.61e-78	hypothetical protein VITISV_004734 [Vitis vinifera]	225456814	XP_002275781.1	458	265	792	280	458	179	137	157	76.5363	646	3.8e-78	PREDICTED: probable pectate lyase 5-like [Vitis vinifera]
comp89906_c0	1644	326506326	BAJ86481.1	382	546	1529	45	372	335	156	213	46.5672	715	1.59e-85	predicted protein [Hordeum vulgare subsp. vulgare]	116788558	ABK24921.1	388	513	1544	41	380	350	147	216	42	710	7.89e-85	unknown [Picea sitchensis]	222617979	EEE54111.1	374	543	1622	13	365	367	160	219	43.5967	703	6.9e-84	hypothetical protein OsJ_00875 [Oryza sativa Japonica Group]
comp95448_c0	2680	168007997	XP_001756694.1	681	892	1446	329	551	226	66	100	29.2035	244	1.21e-18	predicted protein [Physcomitrella patens subsp. patens] >gi|162692290|gb|EDQ78648.1| predicted protein [Physcomitrella patens subsp. patens]	168029982	XP_001767503.1	598	898	1452	323	486	185	63	93	34.0541	236	8.19e-18	predicted protein [Physcomitrella patens subsp. patens] >gi|162681209|gb|EDQ67638.1| predicted protein [Physcomitrella patens subsp. patens]	167997691	XP_001751552.1	251	1213	1755	2	205	208	68	104	32.6923	200	2.41e-14	predicted protein [Physcomitrella patens subsp. patens] >gi|162697533|gb|EDQ83869.1| predicted protein [Physcomitrella patens subsp. patens]
comp92234_c0	2636	224098551	XP_002311215.1	563	339	2039	2	561	570	460	506	80.7018	2377	0	predicted protein [Populus trichocarpa] >gi|224098858|ref|XP_002311294.1| predicted protein [Populus trichocarpa] >gi|222851035|gb|EEE88582.1| predicted protein [Populus trichocarpa] >gi|222851114|gb|EEE88661.1| predicted protein [Populus trichocarpa]	255559165	XP_002520604.1	567	324	2039	2	566	575	460	505	80	2373	0	Cell elongation protein diminuto, putative [Ricinus communis] >gi|223540203|gb|EEF41777.1| Cell elongation protein diminuto, putative [Ricinus communis]	356544574	XP_003540724.1	567	327	2039	2	565	574	464	505	80.8362	2370	0	PREDICTED: delta(24)-sterol reductase-like [Glycine max]
comp88875_c0	2960	116788239	ABK24803.1	186	923	1231	67	163	103	78	85	75.7282	377	4.38e-38	unknown [Picea sitchensis]	116782512	ABK22535.1	324	923	1246	67	168	108	78	87	72.2222	380	5.44e-37	unknown [Picea sitchensis]	116784797	ABK23477.1	324	923	1246	67	168	108	78	87	72.2222	380	5.76e-37	unknown [Picea sitchensis]
comp92912_c0	2496	326494126	BAJ85525.1	500	276	746	1	157	157	121	139	77.0701	691	1.01e-100	predicted protein [Hordeum vulgare subsp. vulgare] >gi|326515440|dbj|BAK03633.1| predicted protein [Hordeum vulgare subsp. vulgare]	75213147	Q9SWW5.1	500	276	746	1	157	157	120	138	76.4331	688	2.53e-100	RecName: Full=Glutathione gamma-glutamylcysteinyltransferase 1; AltName: Full=Cadmium tolerance protein; AltName: Full=Phytochelatin synthase 1; AltName: Full=TaPCS1 >gi|5757804|gb|AAD50592.1|AF093752_1 phytochelatin synthase [Triticum aestivum]	224129600	XP_002320626.1	503	276	746	1	157	157	113	139	71.9745	671	5.04e-97	predicted protein [Populus trichocarpa] >gi|222861399|gb|EEE98941.1| predicted protein [Populus trichocarpa]
comp87159_c0	3030	225439088	XP_002265744.1	462	1044	2216	9	396	409	240	285	58.6797	982	5.57e-119	PREDICTED: RING finger and transmembrane domain-containing protein 2-like [Vitis vinifera]	296085831	CBI31155.3	418	1044	2216	9	352	391	222	266	56.7775	918	2.59e-110	unnamed protein product [Vitis vinifera]	224069840	XP_002326427.1	443	1131	2177	33	349	356	212	249	59.5506	882	7.55e-105	predicted protein [Populus trichocarpa] >gi|222833620|gb|EEE72097.1| predicted protein [Populus trichocarpa]
comp85782_c0	1719	168020679	XP_001762870.1	306	163	1053	1	297	299	166	213	55.5184	875	3.98e-110	predicted protein [Physcomitrella patens subsp. patens] >gi|162685979|gb|EDQ72371.1| predicted protein [Physcomitrella patens subsp. patens]	168059476	XP_001781728.1	378	145	1053	66	369	305	167	209	54.7541	849	3.06e-105	predicted protein [Physcomitrella patens subsp. patens] >gi|162666812|gb|EDQ53457.1| predicted protein [Physcomitrella patens subsp. patens]	334187156	NP_195168.3	342	250	1053	66	335	270	155	206	57.4074	836	8.74e-104	P-loop containing nucleoside triphosphate hydrolase family protein-like protein [Arabidopsis thaliana] >gi|332660972|gb|AEE86372.1| P-loop containing nucleoside triphosphate hydrolase family protein-like protein [Arabidopsis thaliana]
comp64115_c0	3160	87116459	BAE79382.1	1366	1176	1649	495	652	165	64	92	38.7879	242	3.94e-27	unnamed protein product [Ipomoea batatas]	87116466	BAE79385.1	1366	1176	1649	495	652	165	63	91	38.1818	238	1.45e-26	unnamed protein product [Ipomoea batatas]	87116463	BAE79384.1	1898	1176	1649	1027	1184	165	64	91	38.7879	226	2.66e-25	unnamed protein product [Ipomoea batatas]
comp73489_c0	918	326530155	BAK08357.1	402	2	502	229	389	174	91	117	52.2989	287	1.27e-26	predicted protein [Hordeum vulgare subsp. vulgare]	223702438	ACN21650.1	336	2	502	183	325	167	79	106	47.3054	285	1.59e-26	putative basic helix-loop-helix protein BHLH25 [Lotus japonicus]	224111740	XP_002315961.1	359	2	502	196	341	172	86	107	50	283	3.44e-26	predicted protein [Populus trichocarpa] >gi|222865001|gb|EEF02132.1| predicted protein [Populus trichocarpa]
comp87756_c0	3005	224123688	XP_002330183.1	735	571	1641	155	479	363	141	198	38.843	494	2.73e-49	predicted protein [Populus trichocarpa] >gi|222871639|gb|EEF08770.1| predicted protein [Populus trichocarpa]	224125062	XP_002319493.1	810	571	1785	163	554	432	156	227	36.1111	494	4.92e-49	predicted protein [Populus trichocarpa] >gi|222857869|gb|EEE95416.1| predicted protein [Populus trichocarpa]	293334651	NP_001169632.1	868	571	1413	522	779	294	117	172	39.7959	477	1.29e-46	uncharacterized protein LOC100383513 [Zea mays] >gi|224030543|gb|ACN34347.1| unknown [Zea mays] >gi|413955981|gb|AFW88630.1| hypothetical protein ZEAMMB73_422078 [Zea mays]
comp96874_c0	10151	255540663	XP_002511396.1	2954	542	9751	1	2954	3096	1430	1990	46.1886	6464	0	ataxia telangiectasia mutated, putative [Ricinus communis] >gi|223550511|gb|EEF51998.1| ataxia telangiectasia mutated, putative [Ricinus communis]	56748564	Q9M3G7.1	3856	542	9718	824	3856	3121	1391	1956	44.569	6334	0	RecName: Full=Serine/threonine-protein kinase ATM; AltName: Full=Ataxia telangiectasia mutated homolog; Short=AtATM >gi|7960715|emb|CAB92122.1| AtATM [Arabidopsis thaliana]	7529272	CAB86487.1	3856	542	9718	824	3856	3121	1390	1955	44.537	6324	0	ataxia-telangiectasia mutated protein (Atm) [Arabidopsis thaliana]
comp88275_c0	1593	116794067	ABK26994.1	314	256	1140	1	297	297	184	236	61.9529	953	2.82e-122	unknown [Picea sitchensis]	297738696	CBI27941.3	301	334	1161	27	290	279	147	207	52.6882	741	1.22e-90	unnamed protein product [Vitis vinifera]	225444981	XP_002282754.1	304	334	1161	30	293	279	147	207	52.6882	741	1.32e-90	PREDICTED: uncharacterized protein LOC100249262 [Vitis vinifera]
comp88025_c0	1529	297793963	XP_002864866.1	368	226	1233	1	367	371	149	206	40.1617	616	1.16e-71	zinc finger family protein [Arabidopsis lyrata subsp. lyrata] >gi|297310701|gb|EFH41125.1| zinc finger family protein [Arabidopsis lyrata subsp. lyrata]	30697894	NP_201183.2	367	229	1233	1	365	369	145	207	39.2954	605	5.03e-70	RING/FYVE/PHD zinc finger-containing protein [Arabidopsis thaliana] >gi|27311831|gb|AAO00881.1| putative protein [Arabidopsis thaliana] >gi|30725586|gb|AAP37815.1| At5g63780 [Arabidopsis thaliana] >gi|332010414|gb|AED97797.1| RING/FYVE/PHD zinc finger-containing protein [Arabidopsis thaliana]	225438355	XP_002273487.1	365	229	1128	45	364	324	145	190	44.7531	601	1.78e-69	PREDICTED: uncharacterized protein LOC100243998 [Vitis vinifera]
comp86272_c0	1660	255585293	XP_002533345.1	313	459	1277	27	299	273	216	249	79.1209	1121	2.65e-147	Late embryogenesis abundant protein Lea14-A, putative [Ricinus communis] >gi|223526810|gb|EEF29030.1| Late embryogenesis abundant protein Lea14-A, putative [Ricinus communis]	147853192	CAN78553.1	317	459	1277	28	300	273	209	252	76.5568	1113	5.33e-146	hypothetical protein VITISV_042205 [Vitis vinifera]	225434253	XP_002280489.1	315	459	1277	28	300	273	209	252	76.5568	1112	6.45e-146	PREDICTED: uncharacterized protein LOC100266227 [Vitis vinifera]
comp96361_c1	6340	222084191	YP_002519785.1	1317	2847	5141	1	765	765	757	764	98.9542	4008	0	RNA polymerase beta subunit-2 [Gnetum parvifolium] >gi|220983528|dbj|BAH11296.1| RNA polymerase beta subunit-2 (chloroplast) [Gnetum parvifolium]	187763099	YP_001876574.1	1297	2847	5135	1	766	767	574	636	74.837	2983	0	RNA polymerase beta' subunit [Welwitschia mirabilis] >gi|212288353|sp|B2Y1V7.1|RPOC2_WELMI RecName: Full=DNA-directed RNA polymerase subunit beta''; AltName: Full=PEP; AltName: Full=Plastid-encoded RNA polymerase subunit beta''; Short=RNA polymerase subunit beta''>gi|163311629|gb|ABY26787.1| RNA polymerase beta' subunit [Welwitschia mirabilis] >gi|220983462|dbj|BAH11231.1| RNA polymerase beta sub…	222084192	YP_002519786.1	747	1086	2747	151	704	554	546	546	98.556	2804	0	RNA polymerase beta subunit-1 [Gnetum parvifolium] >gi|212288288|sp|A6BM51.1|RPOC1_GNEPA RecName: Full=DNA-directed RNA polymerase subunit beta'; AltName: Full=PEP; AltName: Full=Plastid-encoded RNA polymerase subunit beta'; Short=RNA polymerase subunit beta'>gi|149941458|dbj|BAF64896.1| RNA polymerase beta' subunit [Gnetum parvifolium] >gi|220983529|dbj|BAH11297.1| RNA polymerase beta subunit-1 …
comp85555_c0	1851	357123129	XP_003563265.1	330	475	771	155	252	99	53	68	53.5354	208	2.12e-15	PREDICTED: transcription factor bHLH93-like isoform 1 [Brachypodium distachyon]	302753400	XP_002960124.1	192	475	690	2	71	72	47	55	65.2778	203	2.44e-15	hypothetical protein SELMODRAFT_75047 [Selaginella moellendorffii] >gi|300171063|gb|EFJ37663.1| hypothetical protein SELMODRAFT_75047 [Selaginella moellendorffii]	302804530	XP_002984017.1	192	475	690	2	71	72	47	55	65.2778	203	2.49e-15	hypothetical protein SELMODRAFT_119431 [Selaginella moellendorffii] >gi|300148369|gb|EFJ15029.1| hypothetical protein SELMODRAFT_119431 [Selaginella moellendorffii]
comp89107_c0	1915	293329689	BAJ04354.1	472	473	1675	56	469	420	149	213	35.4762	532	3.09e-57	pollen allergen CPA63 [Cryptomeria japonica]	116787398	ABK24493.1	479	482	1825	12	473	476	158	245	33.1933	522	9.58e-56	unknown [Picea sitchensis]	148905906	ABR16115.1	482	473	1747	43	479	448	151	231	33.7054	489	2.74e-51	unknown [Picea sitchensis]
comp839076_c0	208	116792741	ABK26476.1	213	64	207	15	62	48	26	35	54.1667	145	2.01e-10	unknown [Picea sitchensis]	148907632	ABR16945.1	216	70	207	17	62	46	23	36	50	144	2.74e-10	unknown [Picea sitchensis]	148909046	ABR17626.1	189	43	207	2	61	60	28	38	46.6667	138	1.79e-09	unknown [Picea sitchensis]
comp96363_c1	3201	148909019	ABR17613.1	266	2827	2982	106	158	53	40	43	75.4717	197	5.06e-23	unknown [Picea sitchensis]	224285394	ACN40420.1	289	2827	2982	117	169	53	38	42	71.6981	188	1.42e-21	unknown [Picea sitchensis]	51969300	BAD43342.1	215	2827	2967	62	108	47	29	36	61.7021	154	2.2e-18	putative ferritin subunit precursor [Arabidopsis thaliana] >gi|51969420|dbj|BAD43402.1| putative ferritin subunit precursor [Arabidopsis thaliana] >gi|51969680|dbj|BAD43532.1| putative ferritin subunit precursor [Arabidopsis thaliana] >gi|51970178|dbj|BAD43781.1| putative ferritin subunit precursor [Arabidopsis thaliana]
comp80994_c0	1340	116791210	ABK25896.1	261	336	1091	23	255	255	126	166	49.4118	634	2.22e-76	unknown [Picea sitchensis]	116789720	ABK25356.1	259	336	1091	23	253	255	134	171	52.549	631	5.75e-76	unknown [Picea sitchensis]	225451465	XP_002270554.1	253	336	1091	10	237	254	124	159	48.8189	551	3.92e-64	PREDICTED: zinc finger protein 511 [Vitis vinifera] >gi|147815339|emb|CAN67772.1| hypothetical protein VITISV_010523 [Vitis vinifera] >gi|296082337|emb|CBI21342.3| unnamed protein product [Vitis vinifera]
comp84730_c0	1935	294464220	ADE77625.1	327	189	1082	20	317	298	280	288	93.9597	1479	0	unknown [Picea sitchensis]	168060160	XP_001782066.1	329	192	1082	23	319	297	263	277	88.5522	1403	0	predicted protein [Physcomitrella patens subsp. patens] >gi|162666477|gb|EDQ53130.1| predicted protein [Physcomitrella patens subsp. patens]	356527204	XP_003532202.1	313	186	1082	5	303	299	258	278	86.2876	1397	0	PREDICTED: THO complex subunit 3-like [Glycine max]
comp87944_c0	2310	255568028	XP_002524991.1	452	574	1599	55	418	367	155	209	42.2343	640	7.58e-72	r3h domain containing protein, putative [Ricinus communis] >gi|223535735|gb|EEF37398.1| r3h domain containing protein, putative [Ricinus communis]	296087968	CBI35251.3	402	511	1605	1	390	395	155	214	39.2405	612	1.91e-68	unnamed protein product [Vitis vinifera]	359486966	XP_002265099.2	470	511	1605	69	458	395	155	214	39.2405	612	1.2e-67	PREDICTED: uncharacterized protein LOC100255059 [Vitis vinifera]
comp84339_c0	284	148909941	ABR18056.1	818	7	282	640	731	92	58	70	63.0435	289	2.28e-28	unknown [Picea sitchensis]	147777711	CAN69097.1	250	7	282	78	169	92	58	67	63.0435	275	4.5e-28	hypothetical protein VITISV_025438 [Vitis vinifera]	224140521	XP_002323631.1	888	7	273	721	809	89	59	63	66.2921	282	1.98e-27	predicted protein [Populus trichocarpa] >gi|222868261|gb|EEF05392.1| predicted protein [Populus trichocarpa]
comp1576156_c0	269	15241007	NP_195775.1	688	47	232	457	519	63	28	41	44.4444	142	6.75e-09	Lectin-domain containing receptor kinase A4.2 [Arabidopsis thaliana] >gi|75335729|sp|Q9M020.1|LRK63_ARATH RecName: Full=Lectin-domain containing receptor kinase VI.3; Short=LecRK-VI.3; AltName: Full=Lectin receptor kinase A4.2; Flags: Precursor >gi|7327814|emb|CAB82271.1| receptor like protein kinase [Arabidopsis thaliana] >gi|332002976|gb|AED90359.1| Lectin-domain containing receptor kinase A4.2…	224090779	XP_002309078.1	534	68	238	295	352	58	29	39	50	141	8.42e-09	predicted protein [Populus trichocarpa] >gi|222855054|gb|EEE92601.1| predicted protein [Populus trichocarpa]	157283435	ABV30744.1	165	68	238	73	130	58	28	37	48.2759	134	8.62e-09	kinase-like protein [Prunus serrulata]
comp81081_c0	2093	359491900	XP_002278260.2	355	1183	1791	142	350	213	126	156	59.1549	619	1.65e-70	PREDICTED: mitochondrial substrate carrier family protein Q [Vitis vinifera] >gi|297745646|emb|CBI40811.3| unnamed protein product [Vitis vinifera]	356532217	XP_003534670.1	364	1183	1800	149	359	211	121	155	57.346	614	1.12e-69	PREDICTED: LOW QUALITY PROTEIN: mitochondrial substrate carrier family protein Q-like [Glycine max]	242086825	XP_002439245.1	364	1183	1791	146	354	209	121	156	57.8947	611	3.45e-69	hypothetical protein SORBIDRAFT_09g003080 [Sorghum bicolor] >gi|241944530|gb|EES17675.1| hypothetical protein SORBIDRAFT_09g003080 [Sorghum bicolor]
comp59625_c0	274	3785984	AAC67331.1	1449	25	264	1076	1155	80	29	39	36.25	127	9.33e-07	putative non-LTR retroelement reverse transcriptase [Arabidopsis thaliana]	147805283	CAN77861.1	863	7	255	665	747	83	26	42	31.3253	123	2.53e-06	hypothetical protein VITISV_005457 [Vitis vinifera]	393229622	EJD37242.1	240	19	264	125	202	82	29	40	35.3659	117	4.82e-06	hypothetical protein AURDEDRAFT_73473, partial [Auricularia delicata TFB-10046 SS5]
comp270294_c0	345	147846658	CAN82742.1	156	1	132	9	52	44	35	39	79.5455	191	2.24e-16	hypothetical protein VITISV_027507 [Vitis vinifera]	147842980	CAN78435.1	169	1	132	9	52	44	33	38	75	185	1.89e-15	hypothetical protein VITISV_006572 [Vitis vinifera]	147846187	CAN83744.1	169	1	132	9	52	44	34	38	77.2727	185	2.14e-15	hypothetical protein VITISV_025954 [Vitis vinifera]
comp77426_c0	1228	224285238	ACN40345.1	361	122	1087	29	352	324	173	220	53.3951	922	1.37e-118	unknown [Picea sitchensis]	116780322	ABK21631.1	359	122	1087	29	350	322	169	219	52.4845	912	3.38e-117	unknown [Picea sitchensis]	116792797	ABK26503.1	359	113	1096	23	353	331	148	214	44.713	802	1.46e-100	unknown [Picea sitchensis]
comp89020_c0	3096	357144789	XP_003573414.1	1025	269	2305	357	1022	702	310	427	44.1595	1424	1.2e-176	PREDICTED: uncharacterized protein LOC100820926 [Brachypodium distachyon]	224099949	XP_002311684.1	925	266	2353	231	923	727	317	440	43.6039	1414	2.53e-176	predicted protein [Populus trichocarpa] >gi|222851504|gb|EEE89051.1| predicted protein [Populus trichocarpa]	296083686	CBI23675.3	910	269	2341	238	895	718	311	427	43.3148	1413	2.75e-176	unnamed protein product [Vitis vinifera]
comp47642_c0	596	148909481	ABR17838.1	795	26	595	256	446	191	72	119	37.6963	411	1.26e-43	unknown [Picea sitchensis]	225448607	XP_002274158.1	820	26	583	461	647	187	79	121	42.246	406	8.28e-43	PREDICTED: pentatricopeptide repeat-containing protein At2g27610-like [Vitis vinifera]	297736528	CBI25399.3	846	26	583	407	593	187	79	121	42.246	406	1.05e-42	unnamed protein product [Vitis vinifera]
comp95850_c0	3599	255547197	XP_002514656.1	677	700	2034	165	557	467	143	226	30.621	359	1.91e-32	hypothetical protein RCOM_1469830 [Ricinus communis] >gi|223546260|gb|EEF47762.1| hypothetical protein RCOM_1469830 [Ricinus communis]	225457215	XP_002280834.1	657	700	1713	187	456	341	110	173	32.2581	331	4.95e-29	PREDICTED: uncharacterized protein LOC100260312 [Vitis vinifera]	356519122	XP_003528223.1	598	478	2109	27	521	580	156	258	26.8966	327	8.52e-29	PREDICTED: uncharacterized protein LOC100801395 [Glycine max]
comp289897_c0	310	62319086	BAD94232.1	117	24	308	15	112	98	54	71	55.102	274	3.4e-29	nodulin-like protein [Arabidopsis thaliana]	297828556	XP_002882160.1	583	24	308	481	578	98	57	71	58.1633	291	5.18e-29	nodulin family protein [Arabidopsis lyrata subsp. lyrata] >gi|297328000|gb|EFH58419.1| nodulin family protein [Arabidopsis lyrata subsp. lyrata]	30678455	NP_850497.1	471	24	308	369	466	98	56	70	57.1429	287	8.09e-29	major facilitator protein [Arabidopsis thaliana] >gi|332640215|gb|AEE73736.1| major facilitator protein [Arabidopsis thaliana]
comp96624_c0	5010	357168362	XP_003581610.1	567	4089	4364	338	430	93	40	56	43.0108	172	1.29e-20	PREDICTED: uncharacterized protein LOC100840703 [Brachypodium distachyon]	357140780	XP_003571941.1	307	4089	4358	78	168	91	40	55	43.956	173	4.43e-20	PREDICTED: RNA-directed DNA polymerase from mobile element jockey-like [Brachypodium distachyon]	400131576	CCH50976.1	986	4089	4358	756	845	90	36	55	40	183	5.14e-18	T4.15 [Malus x robusta]
comp80581_c0	1399	356509314	XP_003523395.1	769	132	530	22	151	138	57	90	41.3043	255	7.89e-21	PREDICTED: subtilisin-like protease-like [Glycine max]	351721989	NP_001238252.1	770	153	530	36	157	129	54	86	41.8605	254	1.03e-20	subtilisin-type protease precursor [Glycine max] >gi|11611651|gb|AAG38994.1|AF160513_1 subtilisin-type protease precursor [Glycine max] >gi|7543934|emb|CAB87246.1| putative pre-pro-subtilisin [Glycine max] >gi|7543936|emb|CAB87247.1| putative subtilisin precursor [Glycine max]	357467045	XP_003603807.1	767	99	530	14	149	144	59	92	40.9722	254	1.13e-20	Subtilisin-type protease [Medicago truncatula] >gi|355492855|gb|AES74058.1| Subtilisin-type protease [Medicago truncatula]
comp867946_c0	290	218186588	EEC69015.1	953	2	289	134	229	96	54	74	56.25	295	4.21e-29	hypothetical protein OsI_37810 [Oryza sativa Indica Group]	115487826	NP_001066400.1	967	2	289	148	243	96	54	74	56.25	295	4.25e-29	Os12g0210400 [Oryza sativa Japonica Group] >gi|77553907|gb|ABA96703.1| Leucine Rich Repeat family protein, expressed [Oryza sativa Japonica Group] >gi|113648907|dbj|BAF29419.1| Os12g0210400 [Oryza sativa Japonica Group] >gi|215697087|dbj|BAG91081.1| unnamed protein product [Oryza sativa Japonica Group]	222616806	EEE52938.1	967	2	289	148	243	96	54	74	56.25	295	4.63e-29	hypothetical protein OsJ_35570 [Oryza sativa Japonica Group]
comp1317368_c0	258	355723576	AES07936.1	149	2	256	35	119	85	85	85	100	457	1.12e-56	transcription elongation factor B , polypeptide 1 [Mustela putorius furo]	403299963	XP_003940739.1	136	2	256	21	105	85	84	84	98.8235	450	8.82e-56	PREDICTED: transcription elongation factor B polypeptide 1 [Saimiri boliviensis boliviensis]	5032161	NP_005639.1	112	2	244	1	81	81	81	81	100	434	1.27e-53	transcription elongation factor B polypeptide 1 isoform a [Homo sapiens] >gi|12018254|ref|NP_072115.1| transcription elongation factor B polypeptide 1 [Rattus norvegicus] >gi|21312712|ref|NP_080732.1| transcription elongation factor B polypeptide 1 [Mus musculus] >gi|56119006|ref|NP_001007889.1| transcription elongation factor B polypeptide 1 [Gallus gallus] >gi|62858367|ref|NP_001016420.1| trans…
comp91238_c0	1895	294462996	ADE77036.1	343	396	1079	1	232	232	135	176	58.1897	697	2.67e-109	unknown [Picea sitchensis]	225461677	XP_002285458.1	457	81	1079	11	350	342	156	215	45.614	768	2.28e-106	PREDICTED: rab3 GTPase-activating protein non-catalytic subunit [Vitis vinifera] >gi|302142895|emb|CBI20190.3| unnamed protein product [Vitis vinifera]	297830038	XP_002882901.1	455	81	1079	11	348	340	149	226	43.8235	744	1.16e-103	hypothetical protein ARALYDRAFT_478912 [Arabidopsis lyrata subsp. lyrata] >gi|297328741|gb|EFH59160.1| hypothetical protein ARALYDRAFT_478912 [Arabidopsis lyrata subsp. lyrata]
comp2607_c0	328	6552735	AAF16534.1	1291	2	328	970	1079	110	71	84	64.5455	356	5.08e-37	T26F17.17 [Arabidopsis thaliana]	147841356	CAN66690.1	1202	2	328	876	985	110	70	83	63.6364	349	4.12e-36	hypothetical protein VITISV_023209 [Vitis vinifera]	12321254	AAG50698.1	1320	2	328	999	1108	110	70	83	63.6364	349	5.1e-36	copia-type polyprotein, putative [Arabidopsis thaliana] >gi|12321387|gb|AAG50765.1|AC079131_10 copia-type polyprotein, putative [Arabidopsis thaliana]
comp89434_c0	3912	356549075	XP_003542923.1	513	683	2092	3	509	515	353	389	68.5437	1663	0	PREDICTED: serine/threonine-protein kinase PBS1-like [Glycine max]	225432364	XP_002275431.1	528	683	2104	3	528	530	351	388	66.2264	1658	0	PREDICTED: serine/threonine-protein kinase PBS1-like [Vitis vinifera]	356557829	XP_003547213.1	587	683	2095	76	584	513	349	388	68.0312	1659	0	PREDICTED: serine/threonine-protein kinase PBS1-like [Glycine max]
comp88708_c0	1859	75119039	Q69TH6.1	382	586	1161	80	265	192	123	147	64.0625	659	1.12e-104	RecName: Full=Putative 12-oxophytodienoate reductase 3; AltName: Full=OPDA-reductase 3; Short=OsOPR3 >gi|51090401|dbj|BAD35323.1| putative 12-oxophytodienoic acid reductase [Oryza sativa Japonica Group] >gi|51091135|dbj|BAD35831.1| putative 12-oxophytodienoic acid reductase [Oryza sativa Japonica Group]	162462845	NP_001105832.1	372	586	1146	71	255	187	120	147	64.1711	652	2.13e-100	12-oxo-phytodienoic acid reductase6 [Zea mays] >gi|63021729|gb|AAY26526.1| 12-oxo-phytodienoic acid reductase [Zea mays] >gi|194692106|gb|ACF80137.1| unknown [Zea mays] >gi|414877450|tpg|DAA54581.1| TPA: 12-oxo-phytodienoic acid reductase [Zea mays]	116792970	ABK26573.1	376	586	1167	80	273	194	143	167	73.7113	806	3.19e-98	unknown [Picea sitchensis]
comp60863_c0	966	359807570	NP_001240899.1	253	456	761	151	252	103	51	77	49.5146	288	2.06e-27	uncharacterized protein LOC100818815 [Glycine max] >gi|255640060|gb|ACU20321.1| unknown [Glycine max]	225449374	XP_002282374.1	253	456	767	149	252	105	50	78	47.619	286	4.38e-27	PREDICTED: uncharacterized protein At2g39795, mitochondrial [Vitis vinifera] >gi|296086172|emb|CBI31613.3| unnamed protein product [Vitis vinifera]	363814378	NP_001242828.1	253	456	761	151	252	103	49	76	47.5728	280	2.92e-26	uncharacterized protein LOC100809454 [Glycine max] >gi|255642291|gb|ACU21410.1| unknown [Glycine max]
comp95958_c0	3467	302142166	CBI19369.3	840	1300	3261	1	612	660	378	463	57.2727	1699	0	unnamed protein product [Vitis vinifera]	359492534	XP_002283486.2	846	1300	3261	1	618	662	379	469	57.2508	1682	0	PREDICTED: uncharacterized protein LOC100254027 [Vitis vinifera]	255537984	XP_002510057.1	842	1336	3261	1	603	648	365	455	56.3272	1661	0	ATP binding protein, putative [Ricinus communis] >gi|223550758|gb|EEF52244.1| ATP binding protein, putative [Ricinus communis]
comp94735_c0	6155	356560284	XP_003548423.1	1337	1025	5554	1	1332	1577	626	831	39.6956	2243	0	PREDICTED: uncharacterized protein LOC100800527 [Glycine max]	255564741	XP_002523365.1	1334	1025	5566	1	1334	1552	622	836	40.0773	2218	0	hypothetical protein RCOM_0719270 [Ricinus communis] >gi|223537453|gb|EEF39081.1| hypothetical protein RCOM_0719270 [Ricinus communis]	356520288	XP_003528795.1	1331	1025	5554	1	1326	1566	624	816	39.8467	2206	0	PREDICTED: uncharacterized protein LOC100809742 [Glycine max]
comp85123_c0	1935	116786776	ABK24232.1	481	115	1566	1	481	493	397	428	80.5274	1948	0	unknown [Picea sitchensis]	148910066	ABR18116.1	479	115	1566	1	479	495	357	395	72.1212	1691	0	unknown [Picea sitchensis]	359484471	XP_002281345.2	474	115	1563	1	471	489	349	398	71.3701	1663	0	PREDICTED: casein kinase I isoform delta-like [Vitis vinifera] >gi|147859066|emb|CAN80417.1| hypothetical protein VITISV_024542 [Vitis vinifera] >gi|297738643|emb|CBI27888.3| unnamed protein product [Vitis vinifera]
comp940555_c0	380	310796350	EFQ31811.1	244	2	379	117	242	126	94	109	74.6032	514	2.69e-63	CDP-diacylglycerol-serine O-phosphatidyltransferase [Glomerella graminicola M1.001]	380484600	CCF39894.1	182	2	379	55	180	126	93	109	73.8095	508	3.26e-63	CDP-diacylglycerol-serineO-phosphatidyltransferase [Colletotrichum higginsianum]	164427070	XP_959802.2	249	2	379	122	247	126	91	108	72.2222	506	5.04e-62	hypothetical protein NCU02381 [Neurospora crassa OR74A] >gi|157071593|gb|EAA30566.2| conserved hypothetical protein [Neurospora crassa OR74A]
comp77083_c1	1122	351727941	NP_001236666.1	130	293	652	1	120	120	109	117	90.8333	586	5.89e-72	uncharacterized protein LOC100305531 [Glycine max] >gi|356525010|ref|XP_003531120.1| PREDICTED: V-type proton ATPase subunit F-like [Glycine max] >gi|255625819|gb|ACU13254.1| unknown [Glycine max]	225463325	XP_002268061.1	130	293	652	1	120	120	107	116	89.1667	581	3.88e-71	PREDICTED: V-type proton ATPase subunit F [Vitis vinifera] >gi|147766833|emb|CAN63147.1| hypothetical protein VITISV_029487 [Vitis vinifera] >gi|296089563|emb|CBI39382.3| unnamed protein product [Vitis vinifera]	154269266	ABS72193.1	130	293	652	1	120	120	105	116	87.5	572	7.25e-70	vacuolar proton pump subunit F [Corchorus olitorius]
comp1325227_c0	244	147789442	CAN64450.1	738	95	244	444	493	50	23	35	46	132	4.29e-13	hypothetical protein VITISV_023114 [Vitis vinifera]	13124684	P04146.3	1409	107	244	969	1014	46	22	30	47.8261	118	1.24e-12	RecName: Full=Copia protein; AltName: Full=Gag-int-pol protein; Contains: RecName: Full=Copia VLP protein; Contains: RecName: Full=Copia protease >gi|1491679|emb|CAA26444.1| 31 KD polyprotein [Drosophila melanogaster] >gi|19309876|emb|CAA28054.2| hypothetical protein [Drosophila melanogaster] >gi|41058041|gb|AAR99086.1| SD14423p [Drosophila melanogaster]	19309877	CAD27357.1	1017	107	244	577	622	46	22	30	47.8261	118	1.25e-12	hypothetical protein [Drosophila melanogaster]
comp85131_c0	554	56550550	BAD77932.1	281	2	457	32	179	153	101	120	66.0131	441	5.22e-51	class IV chitinase [Cryptomeria japonica]	261889446	ACY06323.1	277	2	511	4	175	174	102	122	58.6207	410	1.9e-46	class IV chitinase 4-4 [Pseudotsuga menziesii]	2306811	AAB65776.1	261	2	526	1	162	177	98	115	55.3672	406	6.63e-46	class IV endochitinase [Vitis vinifera]
comp77212_c0	1107	116779251	ABK21201.1	146	338	643	42	146	105	74	88	70.4762	392	5.45e-43	unknown [Picea sitchensis] >gi|116781688|gb|ABK22202.1| unknown [Picea sitchensis]	168066685	XP_001785264.1	139	338	631	39	135	98	64	80	65.3061	352	3.09e-37	predicted protein [Physcomitrella patens subsp. patens] >gi|162663134|gb|EDQ49916.1| predicted protein [Physcomitrella patens subsp. patens]	218193530	EEC75957.1	126	365	631	36	124	89	61	72	68.5393	339	1.59e-35	hypothetical protein OsI_13062 [Oryza sativa Indica Group]
comp89013_c0	2012	224058361	XP_002299487.1	429	713	1759	81	425	352	157	219	44.6023	814	3.59e-98	predicted protein [Populus trichocarpa] >gi|222846745|gb|EEE84292.1| predicted protein [Populus trichocarpa]	255537733	XP_002509933.1	462	713	1762	114	459	353	156	217	44.1926	816	4.49e-98	conserved hypothetical protein [Ricinus communis] >gi|223549832|gb|EEF51320.1| conserved hypothetical protein [Ricinus communis]	224072162	XP_002303634.1	462	455	1759	36	458	439	171	249	38.9522	815	6.44e-98	predicted protein [Populus trichocarpa] >gi|222841066|gb|EEE78613.1| predicted protein [Populus trichocarpa]
comp90154_c0	1976	255580690	XP_002531167.1	430	255	1298	35	383	355	180	246	50.7042	906	7.1e-112	conserved hypothetical protein [Ricinus communis] >gi|223529237|gb|EEF31210.1| conserved hypothetical protein [Ricinus communis]	224091561	XP_002309284.1	431	255	1310	36	388	357	175	241	49.0196	895	2.88e-110	predicted protein [Populus trichocarpa] >gi|222855260|gb|EEE92807.1| predicted protein [Populus trichocarpa]	225441547	XP_002281091.1	425	255	1298	27	376	353	179	233	50.7082	882	1.8e-108	PREDICTED: uncharacterized protein LOC100255516 [Vitis vinifera]
comp76420_c0	1375	116781263	ABK22029.1	239	407	1063	20	238	219	139	170	63.4703	754	1.94e-94	unknown [Picea sitchensis] >gi|148908317|gb|ABR17272.1| unknown [Picea sitchensis]	225449633	XP_002284256.1	238	449	1066	34	238	209	124	155	59.3301	648	1.07e-78	PREDICTED: putative oxygen evolving enhancer protein [Vitis vinifera] >gi|296086290|emb|CBI31731.3| unnamed protein product [Vitis vinifera]	224109588	XP_002315246.1	243	449	1066	36	243	208	117	145	56.25	600	1.98e-71	predicted protein [Populus trichocarpa] >gi|222864286|gb|EEF01417.1| predicted protein [Populus trichocarpa]
comp3492_c0	399	332322141	CCA66050.1	1357	6	218	586	656	71	32	39	45.0704	130	7.58e-07	hypothetical protein [Beta vulgaris subsp. vulgaris]
comp77634_c0	968	124361002	ABN08974.1	469	91	843	209	445	265	65	116	24.5283	184	1.2e-12	gag-pol polyprotein, putative [Medicago truncatula]	147776419	CAN74029.1	894	295	843	661	857	199	56	95	28.1407	184	1.67e-12	hypothetical protein VITISV_013540 [Vitis vinifera]	392579229	EIW72356.1	532	418	810	363	498	142	50	73	35.2113	179	1.73e-12	hypothetical protein TREMEDRAFT_26101, partial [Tremella mesenterica DSM 1558]
comp95252_c0	1045	7488319		1365	184	543	1040	1164	127	41	61	32.2835	150	4.76e-08	RNA-directed DNA polymerase homolog T13L16.7 - Arabidopsis thaliana (fragment)	6996258	CAB75484.1	851	334	546	661	733	73	28	40	38.3562	147	8.49e-08	putative protein [Arabidopsis thaliana]	15232695	NP_187562.1	484	181	546	156	283	128	40	58	31.25	146	1.05e-07	RNase H domain-containing protein [Arabidopsis thaliana] >gi|6682231|gb|AAF23283.1|AC016661_8 putative non-LTR reverse transcriptase [Arabidopsis thaliana] >gi|332641254|gb|AEE74775.1| RNase H domain-containing protein [Arabidopsis thaliana]
comp72406_c0	629	148909765	ABR17972.1	494	8	628	30	253	225	119	144	52.8889	538	1.01e-62	unknown [Picea sitchensis]	302797541	XP_002980531.1	442	8	625	5	206	208	115	146	55.2885	529	5.81e-62	hypothetical protein SELMODRAFT_53759 [Selaginella moellendorffii] >gi|300151537|gb|EFJ18182.1| hypothetical protein SELMODRAFT_53759 [Selaginella moellendorffii]	302790071	XP_002976803.1	442	8	625	5	206	208	115	146	55.2885	529	6.96e-62	hypothetical protein SELMODRAFT_53758 [Selaginella moellendorffii] >gi|300155281|gb|EFJ21913.1| hypothetical protein SELMODRAFT_53758 [Selaginella moellendorffii]
comp501657_c0	429	367048545	XP_003654652.1	78	11	232	1	72	74	39	50	52.7027	186	5.27e-16	hypothetical protein THITE_2117781 [Thielavia terrestris NRRL 8126] >gi|347001915|gb|AEO68316.1| hypothetical protein THITE_2117781 [Thielavia terrestris NRRL 8126]	119485787	XP_001262236.1	74	47	241	12	74	65	42	48	64.6154	184	8.75e-16	hypothetical protein NFIA_099750 [Neosartorya fischeri NRRL 181] >gi|119410392|gb|EAW20339.1| conserved hypothetical protein [Neosartorya fischeri NRRL 181]	367031328	XP_003664947.1	77	11	232	1	72	74	37	49	50	178	6.91e-15	hypothetical protein MYCTH_55928 [Myceliophthora thermophila ATCC 42464] >gi|347012218|gb|AEO59702.1| hypothetical protein MYCTH_55928 [Myceliophthora thermophila ATCC 42464]
comp86724_c0	3079	357436369	XP_003588460.1	232	708	1178	1	125	157	77	99	49.0446	369	2.23e-36	50S ribosomal protein L28 [Medicago truncatula] >gi|355477508|gb|AES58711.1| 50S ribosomal protein L28 [Medicago truncatula]	224142087	XP_002324390.1	177	708	1019	24	126	104	63	83	60.5769	355	3.28e-35	predicted protein [Populus trichocarpa] >gi|222865824|gb|EEF02955.1| predicted protein [Populus trichocarpa]	148906245	ABR16278.1	222	645	1070	2	146	146	73	111	50	353	2.57e-34	unknown [Picea sitchensis]
comp75671_c0	1028	383153844	AFG59051.1	159	444	896	1	148	151	89	118	58.9404	467	4.04e-54	Pinus taeda anonymous locus 0_1055_01 genomic sequence >gi|383153850|gb|AFG59054.1| Pinus taeda anonymous locus 0_1055_01 genomic sequence >gi|383153856|gb|AFG59057.1| Pinus taeda anonymous locus 0_1055_01 genomic sequence >gi|383153858|gb|AFG59058.1| Pinus taeda anonymous locus 0_1055_01 genomic sequence >gi|383153860|gb|AFG59059.1| Pinus taeda anonymous locus 0_1055_01 genomic sequence	383153852	AFG59055.1	159	444	896	1	148	151	88	118	58.2781	465	6.13e-54	Pinus taeda anonymous locus 0_1055_01 genomic sequence	383153848	AFG59053.1	159	444	896	1	148	151	88	118	58.2781	463	1.21e-53	Pinus taeda anonymous locus 0_1055_01 genomic sequence
comp86480_c0	1874	255565346	XP_002523664.1	415	369	1613	1	415	415	375	396	90.3614	1845	0	26S protease regulatory subunit 6b, putative [Ricinus communis] >gi|223537064|gb|EEF38699.1| 26S protease regulatory subunit 6b, putative [Ricinus communis]	356570019	XP_003553190.1	422	369	1613	1	422	422	376	395	89.0995	1827	0	PREDICTED: 26S protease regulatory subunit 6B homolog [Glycine max]	356539717	XP_003538341.1	413	369	1613	1	413	415	370	397	89.1566	1821	0	PREDICTED: 26S protease regulatory subunit 6B homolog [Glycine max]
comp96736_c0	4011	351721140	NP_001235152.1	829	1290	3710	36	796	828	367	490	44.3237	1578	0	S-locus lectin protein kinase family protein precursor [Glycine max] >gi|223452430|gb|ACM89542.1| S-locus lectin protein kinase family protein [Glycine max] >gi|223452558|gb|ACM89606.1| S-locus lectin protein kinase family protein [Glycine max]	356517594	XP_003527472.1	827	1290	3710	36	794	828	367	495	44.3237	1566	0	PREDICTED: G-type lectin S-receptor-like serine/threonine-protein kinase At2g19130-like [Glycine max]	184160088	ACC68155.1	828	1290	3710	31	794	835	358	498	42.8743	1545	0	putative S-locus lectin protein kinase family protein [Arabidopsis halleri subsp. halleri]
comp89829_c0	2433	148908933	ABR17571.1	259	609	1229	53	259	207	138	176	66.6667	780	3.58e-94	unknown [Picea sitchensis] >gi|224286283|gb|ACN40850.1| unknown [Picea sitchensis]	224284856	ACN40158.1	259	609	1229	53	259	207	137	176	66.1836	776	1.58e-93	unknown [Picea sitchensis]	255645926	ACU23452.1	253	600	1226	43	251	209	125	164	59.8086	695	6.94e-82	unknown [Glycine max]
comp23923_c0	1202	217073224	ACJ84971.1	91	1046	1174	49	91	43	30	31	69.7674	158	1.37e-10	unknown [Medicago truncatula]	358347689	XP_003637888.1	263	1046	1174	221	263	43	30	31	69.7674	161	5.59e-10	Transcription factor bHLH68 [Medicago truncatula] >gi|355503823|gb|AES85026.1| Transcription factor bHLH68 [Medicago truncatula]	388495568	AFK35850.1	323	1046	1174	281	323	43	30	31	69.7674	160	1.36e-09	unknown [Medicago truncatula]
comp415760_c0	556	168031362	XP_001768190.1	275	18	443	3	149	147	81	109	55.102	423	2.41e-48	predicted protein [Physcomitrella patens subsp. patens] >gi|162680628|gb|EDQ67063.1| predicted protein [Physcomitrella patens subsp. patens]	168005101	XP_001755249.1	276	18	440	4	147	144	79	108	54.8611	420	8.29e-48	predicted protein [Physcomitrella patens subsp. patens] >gi|162693377|gb|EDQ79729.1| predicted protein [Physcomitrella patens subsp. patens]	302755056	XP_002960952.1	272	24	434	12	148	139	85	103	61.1511	418	1.09e-47	hypothetical protein SELMODRAFT_74353 [Selaginella moellendorffii] >gi|300171891|gb|EFJ38491.1| hypothetical protein SELMODRAFT_74353 [Selaginella moellendorffii]
comp96308_c0	3767	148908911	ABR17560.1	575	331	1398	55	424	375	161	217	42.9333	730	4.89e-81	unknown [Picea sitchensis]	14583098	AAK69758.1	479	349	1239	41	336	304	118	165	38.8158	518	1.95e-53	CDPK adapter protein 1 [Mesembryanthemum crystallinum]	284944261	ADC32119.1	320	349	1191	41	320	288	113	152	39.2361	479	6.12e-50	calmodulin protein kinase [Lonicera japonica]
comp1044238_c0	216	147765936	CAN62426.1	987	4	210	713	781	69	29	50	42.029	149	6.64e-10	hypothetical protein VITISV_020611 [Vitis vinifera]	147863195	CAN82625.1	1102	4	216	757	827	71	28	47	39.4366	138	1.62e-08	hypothetical protein VITISV_010133 [Vitis vinifera]	147820415	CAN60041.1	1429	4	210	1230	1298	69	27	48	39.1304	137	2.68e-08	hypothetical protein VITISV_008274 [Vitis vinifera]
comp1093556_c0	254	290563267	NP_001166749.1	516	1	252	306	389	84	83	83	98.8095	318	2.89e-33	cuticular protein hypothetical 28 precursor [Bombyx mori] >gi|223671088|tpd|FAA00495.1| TPA: putative cuticle protein [Bombyx mori]	357626804	EHJ76736.1	516	1	252	305	390	86	60	73	69.7674	275	2.49e-27	cuticular protein hypothetical 28 [Danaus plexippus]	189234690	XP_001811787.1	528	1	249	349	432	84	43	59	51.1905	213	1.3e-18	PREDICTED: similar to conserved hypothetical protein [Tribolium castaneum]
comp483898_c0	349	148906480	ABR16393.1	758	1	348	480	595	116	84	97	72.4138	471	2.19e-53	unknown [Picea sitchensis]	15010788	AAK74053.1	290	1	348	12	127	116	78	97	67.2414	445	1.44e-52	F19C24.20/F19C24.20 [Arabidopsis thaliana] >gi|15809776|gb|AAL06816.1| At1g51570/F19C24.20 [Arabidopsis thaliana]	255583134	XP_002532333.1	681	1	348	496	611	116	79	99	68.1034	464	1.52e-52	synaptotagmin, putative [Ricinus communis] >gi|223527950|gb|EEF30035.1| synaptotagmin, putative [Ricinus communis]
comp83292_c0	1252	255574145	XP_002527988.1	234	218	928	1	232	237	142	178	59.9156	710	1.88e-88	conserved hypothetical protein [Ricinus communis] >gi|223532614|gb|EEF34400.1| conserved hypothetical protein [Ricinus communis]	388514515	AFK45319.1	233	215	901	1	224	229	142	180	62.0087	709	2.51e-88	unknown [Lotus japonicus]	388500578	AFK38355.1	228	218	886	1	218	223	142	177	63.6771	698	8.78e-87	unknown [Lotus japonicus]
comp91982_c1	985	297743207	CBI36074.3	606	1	258	1	95	95	68	79	71.5789	344	1.91e-33	unnamed protein product [Vitis vinifera]	224141717	XP_002324211.1	603	1	255	3	96	94	69	74	73.4043	344	1.94e-33	predicted protein [Populus trichocarpa] >gi|222865645|gb|EEF02776.1| predicted protein [Populus trichocarpa]	302767398	XP_002967119.1	596	1	252	2	89	89	67	75	75.2809	343	2.18e-33	hypothetical protein SELMODRAFT_144765 [Selaginella moellendorffii] >gi|300165110|gb|EFJ31718.1| hypothetical protein SELMODRAFT_144765 [Selaginella moellendorffii]
comp840798_c0	232	375151872	AFA36452.1	72	1	144	7	54	48	48	48	100	236	2.03e-24	histone h4, partial [Cysticapnos vesicaria]	340805614	CBV65836.1	91	1	144	21	68	48	48	48	100	237	2.71e-24	histone H4 [Amborella trichopoda]	222631886	EEE64018.1	88	1	144	22	69	48	48	48	100	236	2.74e-24	hypothetical protein OsJ_18847 [Oryza sativa Japonica Group] >gi|222631887|gb|EEE64019.1| hypothetical protein OsJ_18848 [Oryza sativa Japonica Group]
comp51299_c0	1028	63086962	CAI72292.1	1353	280	891	432	648	218	67	107	30.7339	246	4.53e-20	putative polyprotein [Phytophthora infestans]	148906303	ABR16307.1	407	280	870	134	343	211	69	97	32.7014	236	1.4e-19	unknown [Picea sitchensis]	150036244	ABR67407.1	1281	283	876	487	695	209	69	97	33.0144	236	6.87e-19	integrase [Cucumis melo subsp. melo]
comp90771_c0	2342	297803086	XP_002869427.1	336	1146	2024	41	334	294	179	223	60.8844	955	3.78e-119	acyl--UDP-N-acetylglucosamine O-acyltransferase [Arabidopsis lyrata subsp. lyrata] >gi|297315263|gb|EFH45686.1| acyl--UDP-N-acetylglucosamine O-acyltransferase [Arabidopsis lyrata subsp. lyrata]	79325527	NP_001031749.1	336	1146	2024	41	334	294	177	224	60.2041	949	2.78e-118	UDP-N-acetylglucosamine O-acyltransferase domain-containing protein [Arabidopsis thaliana] >gi|5123548|emb|CAB45314.1| UDP-N-acetylglucosamine O-acyltransferase-like protein [Arabidopsis thaliana] >gi|7269853|emb|CAB79712.1| UDP-N-acetylglucosamine O-acyltransferase-like protein [Arabidopsis thaliana] >gi|51969068|dbj|BAD43226.1| UDP-N-acetylglucosamine O-acyltransferase - like protein [Arabidops…	388325673	3T57	305	1146	2024	10	303	294	177	224	60.2041	946	3.33e-118	Chain A, Activity And Crystal Structure Of Arabidopsis Udp-N-Acetylglucosamine Acyltransferase
comp80347_c0	220	222628744	EEE60876.1	457	6	215	111	180	70	26	38	37.1429	121	2.14e-06	hypothetical protein OsJ_14536 [Oryza sativa Japonica Group]	38346643	CAD40735.2	412	6	215	111	180	70	26	38	37.1429	120	2.69e-06	OSJNBa0072D21.13 [Oryza sativa Japonica Group]	116309292	CAH66382.1	401	6	215	100	169	70	26	38	37.1429	120	2.75e-06	OSIGBa0092E09.9 [Oryza sativa Indica Group]
comp89018_c0	2711	148910610	ABR18375.1	728	215	2380	1	725	726	558	638	76.8595	3029	0	unknown [Picea sitchensis]	255543064	XP_002512595.1	728	236	2368	9	725	717	480	592	66.9456	2626	0	glutamyl-tRNA synthetase, cytoplasmic, putative [Ricinus communis] >gi|223548556|gb|EEF50047.1| glutamyl-tRNA synthetase, cytoplasmic, putative [Ricinus communis]	359487602	XP_002278667.2	736	215	2365	1	735	735	472	588	64.2177	2592	0	PREDICTED: probable glutamyl-tRNA synthetase, cytoplasmic-like isoform 1 [Vitis vinifera]
comp82678_c0	253	326511573	BAJ91931.1	144	1	252	13	96	84	83	83	98.8095	445	7.74e-55	predicted protein [Hordeum vulgare subsp. vulgare]	388495308	AFK35720.1	126	1	252	13	96	84	83	83	98.8095	442	1.24e-54	unknown [Medicago truncatula]	255606056	XP_002538495.1	167	1	252	13	96	84	83	83	98.8095	444	2.15e-54	elongation factor 1-alpha, putative [Ricinus communis] >gi|223511862|gb|EEF23888.1| elongation factor 1-alpha, putative [Ricinus communis]
comp79420_c0	2576	225423919	XP_002282011.1	504	842	2167	50	490	442	319	371	72.1719	1541	0	PREDICTED: CTL-like protein DDB_G0274487 [Vitis vinifera] >gi|297737849|emb|CBI27050.3| unnamed protein product [Vitis vinifera]	357488431	XP_003614503.1	486	737	2167	2	474	477	311	374	65.1992	1495	0	Choline transporter-like protein 5-A [Medicago truncatula] >gi|355515838|gb|AES97461.1| Choline transporter-like protein 5-A [Medicago truncatula]	356498302	XP_003517992.1	459	842	2167	8	449	443	305	363	68.8488	1486	0	PREDICTED: CTL-like protein DDB_G0274487-like [Glycine max]
comp95018_c0	2685	356537790	XP_003537408.1	733	1063	1659	524	722	200	97	139	48.5	513	2.55e-67	PREDICTED: cysteine-rich receptor-like protein kinase 1-like [Glycine max]	356537803	XP_003537414.1	651	1063	1656	419	616	199	95	139	47.7387	507	2.78e-66	PREDICTED: cysteine-rich receptor-like protein kinase 2-like [Glycine max]	356537805	XP_003537415.1	641	1063	1659	414	610	200	98	133	49	503	5.63e-66	PREDICTED: cysteine-rich receptor-like protein kinase 2-like [Glycine max]
comp93877_c2	6091	255559800	XP_002520919.1	1425	1756	2289	804	987	184	119	149	64.6739	645	1.35e-68	conserved hypothetical protein [Ricinus communis] >gi|223539885|gb|EEF41464.1| conserved hypothetical protein [Ricinus communis]	297737941	CBI27142.3	1240	1756	2289	694	877	184	118	149	64.1304	603	1.03e-67	unnamed protein product [Vitis vinifera]	357119793	XP_003561618.1	1403	1756	2274	834	1010	177	114	138	64.4068	595	1.35e-67	PREDICTED: uncharacterized protein LOC100821675 [Brachypodium distachyon]
comp75328_c0	1495	116785325	ABK23679.1	228	631	942	119	224	106	62	75	58.4906	187	3.02e-13	unknown [Picea sitchensis]
comp83850_c1	1227	294463728	ADE77389.1	301	68	613	61	245	185	121	150	65.4054	684	7.69e-84	unknown [Picea sitchensis]	212721230	NP_001132383.1	276	53	610	50	231	188	104	132	55.3191	545	2.25e-63	actin depolymerizing factor [Zea mays] >gi|194694234|gb|ACF81201.1| unknown [Zea mays] >gi|414585937|tpg|DAA36508.1| TPA: actin depolymerizing factor [Zea mays]	224120076	XP_002318236.1	273	53	604	54	232	185	102	130	55.1351	540	8.86e-63	predicted protein [Populus trichocarpa] >gi|222858909|gb|EEE96456.1| predicted protein [Populus trichocarpa]
comp83810_c0	2386	37805990	BAC99403.1	893	1504	2259	455	706	252	184	219	73.0159	1014	3.96e-163	putative diaphanous 1 [Oryza sativa Japonica Group] >gi|37806081|dbj|BAC99532.1| putative diaphanous 1 [Oryza sativa Japonica Group]	359476177	XP_002283272.2	1187	1504	2283	758	1019	262	194	224	74.0458	1008	2.62e-162	PREDICTED: uncharacterized protein LOC100249142 [Vitis vinifera]	172046147	Q6ZCX3.2	1364	1498	2259	926	1179	254	184	220	72.4409	1004	1.58e-161	RecName: Full=Formin-like protein 6; AltName: Full=OsFH6
comp88211_c0	1997	168048761	XP_001776834.1	404	391	1566	5	396	392	200	273	51.0204	1008	2.06e-127	predicted protein [Physcomitrella patens subsp. patens] >gi|162671838|gb|EDQ58384.1| predicted protein [Physcomitrella patens subsp. patens]	302787394	XP_002975467.1	393	403	1557	5	390	388	202	273	52.0619	977	5.45e-123	hypothetical protein SELMODRAFT_54913 [Selaginella moellendorffii] >gi|300157041|gb|EFJ23668.1| hypothetical protein SELMODRAFT_54913 [Selaginella moellendorffii]	302761254	XP_002964049.1	393	403	1557	5	390	388	202	273	52.0619	976	8.03e-123	hypothetical protein SELMODRAFT_64916 [Selaginella moellendorffii] >gi|300167778|gb|EFJ34382.1| hypothetical protein SELMODRAFT_64916 [Selaginella moellendorffii]
comp92749_c0	2988	297736229	CBI24867.3	834	438	2456	81	826	773	302	417	39.0686	1273	5.35e-157	unnamed protein product [Vitis vinifera]	297844924	XP_002890343.1	1262	450	2423	477	1252	791	294	405	37.1681	1168	1.6e-137	predicted protein [Arabidopsis lyrata subsp. lyrata] >gi|297336185|gb|EFH66602.1| predicted protein [Arabidopsis lyrata subsp. lyrata]	18394746	NP_564086.1	815	450	1763	338	805	482	219	288	45.4357	1051	6.45e-125	transducin/WD-40 repeat-containing protein [Arabidopsis thaliana] >gi|334182693|ref|NP_001185037.1| transducin/WD-40 repeat-containing protein [Arabidopsis thaliana] >gi|332191737|gb|AEE29858.1| transducin/WD-40 repeat-containing protein [Arabidopsis thaliana] >gi|332191738|gb|AEE29859.1| transducin/WD-40 repeat-containing protein [Arabidopsis thaliana]
comp489814_c0	314	147777007	CAN61288.1	174	68	181	1	38	38	24	29	63.1579	127	1.28e-07	hypothetical protein VITISV_013728 [Vitis vinifera]	147840557	CAN70570.1	891	65	181	576	614	39	24	30	61.5385	128	8.88e-07	hypothetical protein VITISV_043111 [Vitis vinifera]	56407681	AAV88069.1	1415	71	181	1034	1070	37	25	29	67.5676	125	1.98e-06	hypothetical retrotransposon [Ipomoea batatas]
comp819553_c0	288	15222109	NP_172749.1	219	16	261	11	91	82	59	64	71.9512	299	7.21e-32	ethylene-responsive transcription factor ERF088 [Arabidopsis thaliana] >gi|122213742|sp|Q3E703.1|ERF88_ARATH RecName: Full=Ethylene-responsive transcription factor ERF088 >gi|225897920|dbj|BAH30292.1| hypothetical protein [Arabidopsis thaliana] >gi|332190822|gb|AEE28943.1| ethylene-responsive transcription factor ERF088 [Arabidopsis thaliana]	357478673	XP_003609622.1	340	58	270	38	110	73	53	65	72.6027	299	4.96e-31	Ethylene-responsive transcription factor [Medicago truncatula] >gi|355510677|gb|AES91819.1| Ethylene-responsive transcription factor [Medicago truncatula]	357447363	XP_003593957.1	296	10	267	36	119	88	58	66	65.9091	296	7.59e-31	Ethylene responsive transcription factor 3b [Medicago truncatula] >gi|355483005|gb|AES64208.1| Ethylene responsive transcription factor 3b [Medicago truncatula]
comp93665_c0	2375	297831348	XP_002883556.1	379	1465	1914	184	321	150	41	63	27.3333	151	6.79e-08	F-box family protein [Arabidopsis lyrata subsp. lyrata] >gi|297329396|gb|EFH59815.1| F-box family protein [Arabidopsis lyrata subsp. lyrata]	15230186	NP_189120.1	383	1438	1914	176	321	159	44	65	27.673	146	3.12e-07	F-box/kelch-repeat protein [Arabidopsis thaliana] >gi|122214862|sp|Q3EB08.1|FBK69_ARATH RecName: Full=F-box/kelch-repeat protein At3g24760 >gi|332643423|gb|AEE76944.1| F-box/kelch-repeat protein [Arabidopsis thaliana]
comp77765_c0	1230	296082454	CBI21459.3	79	508	624	38	76	39	27	29	69.2308	133	3.51e-07	unnamed protein product [Vitis vinifera]
comp82827_c0	1613	116787138	ABK24385.1	416	531	1400	104	409	306	208	243	67.9739	1081	7.55e-140	unknown [Picea sitchensis]	242076114	XP_002447993.1	422	534	1391	116	417	302	196	233	64.9007	1018	2.35e-130	hypothetical protein SORBIDRAFT_06g019430 [Sorghum bicolor] >gi|241939176|gb|EES12321.1| hypothetical protein SORBIDRAFT_06g019430 [Sorghum bicolor]	224030691	ACN34421.1	417	534	1391	111	412	302	197	232	65.2318	1017	2.82e-130	unknown [Zea mays] >gi|413918606|gb|AFW58538.1| hypothetical protein ZEAMMB73_905373 [Zea mays]
comp80982_c0	1173	197307632	ACH60167.1	114	585	896	2	105	104	68	89	65.3846	375	9.63e-41	calcium binding protein with EF-hand motif [Pseudotsuga menziesii]	116782951	ABK22738.1	115	585	899	3	107	105	69	88	65.7143	375	9.82e-41	unknown [Picea sitchensis]	197307646	ACH60174.1	116	585	896	4	107	104	68	89	65.3846	375	1.04e-40	calcium binding protein with EF-hand motif [Pseudotsuga macrocarpa]
comp610110_c0	396	147783375	CAN59884.1	6311	216	395	1293	1363	71	33	40	46.4789	160	1.58e-10	hypothetical protein VITISV_026166 [Vitis vinifera]	356503170	XP_003520384.1	1815	216	395	773	843	71	30	42	42.2535	154	8.91e-10	PREDICTED: uncharacterized protein LOC100795634 [Glycine max]	147856033	CAN78616.1	2172	216	395	1309	1379	71	32	39	45.0704	153	1.24e-09	hypothetical protein VITISV_003658 [Vitis vinifera]
comp85620_c0	1789	302799052	XP_002981285.1	463	1209	1787	13	205	193	124	157	64.2487	670	1.92e-77	hypothetical protein SELMODRAFT_53188 [Selaginella moellendorffii] >gi|300150825|gb|EFJ17473.1| hypothetical protein SELMODRAFT_53188 [Selaginella moellendorffii]	302772513	XP_002969674.1	463	1209	1787	13	205	193	124	157	64.2487	670	2.03e-77	hypothetical protein SELMODRAFT_63250 [Selaginella moellendorffii] >gi|300162185|gb|EFJ28798.1| hypothetical protein SELMODRAFT_63250 [Selaginella moellendorffii]	225458978	XP_002283609.1	527	1200	1787	13	208	196	125	157	63.7755	669	1.07e-76	PREDICTED: multidrug and toxin extrusion protein 1 [Vitis vinifera] >gi|147802486|emb|CAN77415.1| hypothetical protein VITISV_000475 [Vitis vinifera]
comp86149_c0	1194	255586578	XP_002533924.1	546	2	892	223	533	312	147	197	47.1154	691	5.15e-82	d-lactate dehydrogenase, putative [Ricinus communis] >gi|223526119|gb|EEF28466.1| d-lactate dehydrogenase, putative [Ricinus communis]	356574801	XP_003555533.1	550	2	892	226	536	313	145	201	46.3259	677	5.96e-80	PREDICTED: reticuline oxidase-like [Glycine max]	356533725	XP_003535410.1	550	2	892	226	536	313	146	197	46.6454	669	8.47e-79	PREDICTED: reticuline oxidase-like [Glycine max]
comp60221_c0	1054	115464811	NP_001056005.1	259	465	977	7	155	173	58	88	33.526	217	6.24e-34	Os05g0509900 [Oryza sativa Japonica Group] >gi|48475207|gb|AAT44276.1| putative transcription initiation factor [Oryza sativa Japonica Group] >gi|113579556|dbj|BAF17919.1| Os05g0509900 [Oryza sativa Japonica Group] >gi|215706385|dbj|BAG93241.1| unnamed protein product [Oryza sativa Japonica Group] >gi|222632183|gb|EEE64315.1| hypothetical protein OsJ_19152 [Oryza sativa Japonica Group]	224085774	XP_002307692.1	261	97	372	161	257	97	45	60	46.3918	221	2.39e-32	predicted protein [Populus trichocarpa] >gi|118481065|gb|ABK92486.1| unknown [Populus trichocarpa] >gi|222857141|gb|EEE94688.1| predicted protein [Populus trichocarpa]	302142579	CBI19782.3	259	91	372	159	256	99	47	62	47.4747	214	2.53e-32	unnamed protein product [Vitis vinifera]
comp96923_c0	5687	168005285	XP_001755341.1	390	57	1190	12	389	387	161	239	41.6021	766	6.7e-87	predicted protein [Physcomitrella patens subsp. patens] >gi|162693469|gb|EDQ79821.1| predicted protein [Physcomitrella patens subsp. patens]	224143077	XP_002324842.1	420	57	1259	8	408	410	158	250	38.5366	761	6.91e-86	predicted protein [Populus trichocarpa] >gi|222866276|gb|EEF03407.1| predicted protein [Populus trichocarpa]	15239022	NP_196694.1	408	57	1190	7	381	385	149	237	38.7013	756	2.51e-85	FAD/NAD(P)-binding oxidoreductase family protein [Arabidopsis thaliana] >gi|8953395|emb|CAB96668.1| putative protein [Arabidopsis thaliana] >gi|26449436|dbj|BAC41845.1| unknown protein [Arabidopsis thaliana] >gi|28950969|gb|AAO63408.1| At5g11330 [Arabidopsis thaliana] >gi|332004278|gb|AED91661.1| FAD/NAD(P)-binding oxidoreductase family protein [Arabidopsis thaliana]
comp70697_c0	1586	111146936	ABH07409.1	1239	478	732	842	926	87	31	56	35.6322	142	1.31e-08	putative pol polyprotein [Brassica oleracea var. botrytis]	47824985	AAT38758.1	1333	478	720	941	1023	83	25	48	30.1205	129	3.38e-08	Putative gag-pol polyprotein, identical [Solanum demissum]	68164467	AAY87200.1	148	478	720	67	148	83	28	48	33.7349	143	5.48e-08	reverse transcriptase [Sciadopitys verticillata]
comp617162_c0	350	147833118	CAN64225.1	987	4	285	663	758	96	31	55	32.2917	136	1.01e-07	hypothetical protein VITISV_016222 [Vitis vinifera]	147769782	CAN65540.1	1240	4	285	881	976	96	30	54	31.25	129	7.25e-07	hypothetical protein VITISV_029946 [Vitis vinifera]	242070393	XP_002450473.1	356	37	285	10	94	85	30	50	35.2941	126	9.81e-07	hypothetical protein SORBIDRAFT_05g005866 [Sorghum bicolor] >gi|241936316|gb|EES09461.1| hypothetical protein SORBIDRAFT_05g005866 [Sorghum bicolor]
comp76267_c0	347	412987839	CCO19235.1	103	135	347	22	92	71	71	71	100	359	5.81e-42	histone H4 [Bathycoccus prasinos] >gi|412987841|emb|CCO19237.1| histone H4 [Bathycoccus prasinos] >gi|412988986|emb|CCO15577.1| histone H4 [Bathycoccus prasinos]	145341867	XP_001416024.1	103	135	347	22	92	71	71	71	100	359	6.61e-42	predicted protein [Ostreococcus lucimarinus CCE9901] >gi|145351976|ref|XP_001420335.1| predicted protein [Ostreococcus lucimarinus CCE9901] >gi|255077165|ref|XP_002502232.1| predicted protein [Micromonas sp. RCC299] >gi|303280455|ref|XP_003059520.1| predicted protein [Micromonas pusilla CCMP1545] >gi|303284447|ref|XP_003061514.1| histone H4 [Micromonas pusilla CCMP1545] >gi|303284931|ref|XP_00306…	297843546	XP_002889654.1	97	135	347	22	92	71	70	71	98.5915	358	7.22e-42	hypothetical protein ARALYDRAFT_470793 [Arabidopsis lyrata subsp. lyrata] >gi|297849078|ref|XP_002892420.1| hypothetical protein ARALYDRAFT_470814 [Arabidopsis lyrata subsp. lyrata] >gi|297335496|gb|EFH65913.1| hypothetical protein ARALYDRAFT_470793 [Arabidopsis lyrata subsp. lyrata] >gi|297338262|gb|EFH68679.1| hypothetical protein ARALYDRAFT_470814 [Arabidopsis lyrata subsp. lyrata]
b|AFK43817.1| unknown [Lotus japonicus] >gi|388518559|gb|AFK47341.1| unknown [Medicago truncatula] >gi|413919142|gb|AFW59074.1| histone H4.3 [Zea mays] >gi|413923465|gb|AFW63397.1| histone H4.3 [Zea mays] >gi|413949626|gb|AFW82275.1| histone H4.3 [Zea mays] >gi|413952006|gb|AFW84655.1| histone H4.3 isoform 1 [Zea mays] >gi|413952007|gb|AFW84656.1| histone H4.3 isoform 2 [Zea mays] >gi|413952008|g…
comp77299_c0	804	149688544	ABR27717.1	184	176	532	50	179	130	48	78	36.9231	205	6.4e-17	dirigent-like protein [Picea sitchensis] >gi|224284486|gb|ACN39977.1| unknown [Picea sitchensis]	302767974	XP_002967407.1	164	110	532	22	160	142	57	77	40.1408	204	7.72e-17	hypothetical protein SELMODRAFT_87141 [Selaginella moellendorffii] >gi|300165398|gb|EFJ32006.1| hypothetical protein SELMODRAFT_87141 [Selaginella moellendorffii]	88771147	ABD52123.1	184	176	532	50	179	130	48	78	36.9231	204	8.29e-17	dirigent-like protein pDIR12 [Picea glauca] >gi|310975334|gb|ADP55104.1| dirigent-like protein [Picea jezoensis] >gi|310975336|gb|ADP55105.1| dirigent-like protein [Picea jezoensis] >gi|310975338|gb|ADP55106.1| dirigent-like protein [Picea jezoensis] >gi|310975340|gb|ADP55107.1| dirigent-like protein [Picea glauca] >gi|310975342|gb|ADP55108.1| dirigent-like protein [Picea glauca] >gi|310975344|gb…
comp73578_c0	221	403334965	EJY66653.1	1367	98	220	449	489	41	27	29	65.8537	134	7.37e-08	hypothetical protein OXYTRI_13058 [Oxytricha trifallax]	403333060	EJY65597.1	1367	98	220	449	489	41	27	29	65.8537	134	7.73e-08	hypothetical protein OXYTRI_14248 [Oxytricha trifallax]
comp7295_c0	330	116787502	ABK24531.1	396	1	279	303	395	93	62	77	66.6667	337	8.21e-36	unknown [Picea sitchensis]	255587817	XP_002534406.1	181	1	276	84	175	92	58	72	63.0435	315	2.2e-34	acyl-CoA thioesterase, putative [Ricinus communis] >gi|223525353|gb|EEF27975.1| acyl-CoA thioesterase, putative [Ricinus communis]	297736669	CBI25686.3	115	1	282	12	107	96	56	78	58.3333	301	4.49e-33	unnamed protein product [Vitis vinifera]
comp96395_c0	4607	242075522	XP_002447697.1	1360	1372	2724	891	1344	456	192	288	42.1053	892	2.32e-96	hypothetical protein SORBIDRAFT_06g013680 [Sorghum bicolor] >gi|241938880|gb|EES12025.1| hypothetical protein SORBIDRAFT_06g013680 [Sorghum bicolor]	147791774	CAN66051.1	2913	1372	2724	707	1160	458	198	281	43.2314	898	1.6e-95	hypothetical protein VITISV_018870 [Vitis vinifera]	224087774	XP_002335127.1	909	1372	3162	275	907	644	213	336	33.0745	780	3.84e-84	predicted protein [Populus trichocarpa] >gi|222832905|gb|EEE71382.1| predicted protein [Populus trichocarpa]
comp87707_c0	1342	30696058	NP_199959.2	384	773	1342	8	191	193	94	129	48.7047	436	4.75e-46	haloacid dehalogenase-like hydrolase domain-containing protein [Arabidopsis thaliana] >gi|20260496|gb|AAM13146.1| trehalose-6-phosphate phosphatase [Arabidopsis thaliana] >gi|30725608|gb|AAP37826.1| At5g51460 [Arabidopsis thaliana] >gi|332008703|gb|AED96086.1| haloacid dehalogenase-like hydrolase domain-containing protein [Arabidopsis thaliana]	297792457	XP_002864113.1	385	770	1342	7	192	195	96	130	49.2308	428	6.78e-45	hypothetical protein ARALYDRAFT_495218 [Arabidopsis lyrata subsp. lyrata] >gi|297309948|gb|EFH40372.1| hypothetical protein ARALYDRAFT_495218 [Arabidopsis lyrata subsp. lyrata]	224120642	XP_002318381.1	340	1040	1342	41	141	101	78	88	77.2277	425	8.48e-45	predicted protein [Populus trichocarpa] >gi|222859054|gb|EEE96601.1| predicted protein [Populus trichocarpa]
comp95708_c1	4170	359474892	XP_002276432.2	1115	1756	3315	593	1115	526	271	372	51.5209	1445	0	PREDICTED: pentatricopeptide repeat-containing protein At4g34830, chloroplastic-like [Vitis vinifera]	297744686	CBI37948.3	1550	1756	3315	1028	1550	526	271	372	51.5209	1444	0	unnamed protein product [Vitis vinifera]	255586885	XP_002534048.1	1129	1753	3315	606	1129	527	268	369	50.8539	1442	0	pentatricopeptide repeat-containing protein, putative [Ricinus communis] >gi|223525928|gb|EEF28334.1| pentatricopeptide repeat-containing protein, putative [Ricinus communis]
comp78737_c0	2425	148906790	ABR16541.1	477	542	1966	1	474	475	363	417	76.4211	2001	0	unknown [Picea sitchensis]	11066954	AAG28777.1	472	515	1963	2	472	483	350	409	72.4638	1886	0	citrate synthase [Oryza sativa]	115444791	NP_001046175.1	472	515	1963	2	472	483	349	409	72.2567	1881	0	Os02g0194100 [Oryza sativa Japonica Group] >gi|46389842|dbj|BAD15405.1| citrate synthase [Oryza sativa Japonica Group] >gi|113535706|dbj|BAF08089.1| Os02g0194100 [Oryza sativa Japonica Group] >gi|215769173|dbj|BAH01402.1| unnamed protein product [Oryza sativa Japonica Group]
comp78770_c0	1427	148909256	ABR17728.1	785	546	1214	563	785	223	166	194	74.4395	786	1.28e-92	unknown [Picea sitchensis]	168025288	XP_001765166.1	523	546	1427	207	523	319	164	208	51.4107	668	6.81e-78	predicted protein [Physcomitrella patens subsp. patens] >gi|162683485|gb|EDQ69894.1| predicted protein [Physcomitrella patens subsp. patens]	242094580	XP_002437780.1	550	546	1427	252	550	313	165	218	52.7157	667	2.21e-77	hypothetical protein SORBIDRAFT_10g002430 [Sorghum bicolor] >gi|241916003|gb|EER89147.1| hypothetical protein SORBIDRAFT_10g002430 [Sorghum bicolor]
comp78721_c1	906	116782215	ABK22414.1	100	661	906	14	95	82	59	68	71.9512	321	7.52e-34	unknown [Picea sitchensis] >gi|148908267|gb|ABR17248.1| unknown [Picea sitchensis]	225459215	XP_002285745.1	97	679	906	14	92	79	54	66	68.3544	291	1.45e-29	PREDICTED: 39S ribosomal protein L41-A, mitochondrial [Vitis vinifera] >gi|147843318|emb|CAN82662.1| hypothetical protein VITISV_004928 [Vitis vinifera]	302141998	CBI19201.3	175	679	906	92	170	79	54	66	68.3544	291	1.07e-28	unnamed protein product [Vitis vinifera]
comp91610_c1	3214	255559134	XP_002520589.1	284	1930	2298	20	142	123	98	107	79.6748	547	6.25e-60	Protein C9orf41, putative [Ricinus communis] >gi|223540249|gb|EEF41822.1| Protein C9orf41, putative [Ricinus communis]	224086635	XP_002307920.1	281	1930	2301	26	149	124	98	107	79.0323	545	1.09e-59	predicted protein [Populus trichocarpa] >gi|222853896|gb|EEE91443.1| predicted protein [Populus trichocarpa]	218197084	EEC79511.1	494	1930	2301	229	352	124	99	109	79.8387	560	2.29e-59	hypothetical protein OsI_20588 [Oryza sativa Indica Group]
comp1563599_c0	214	388856594	CCF49711.1	1536	1	213	1063	1133	71	56	65	78.8732	316	3.75e-32	related to ATP-binding multidrug cassette transport protein [Ustilago hordei]	71022341	XP_761400.1	1554	1	213	1081	1151	71	56	64	78.8732	310	1.99e-31	hypothetical protein UM05253.1 [Ustilago maydis 521] >gi|46101269|gb|EAK86502.1| hypothetical protein UM05253.1 [Ustilago maydis 521]	392597754	EIW87076.1	1461	4	213	1009	1074	70	45	55	64.2857	238	1.12e-21	pleiotropic drug resistance ABC transporter [Coniophora puteana RWD-64-598 SS2]
comp1994267_c0	225	164426762	XP_961338.2	917	3	224	343	416	74	74	74	100	424	3.97e-47	chitin synthase 1 [Neurospora crassa OR74A] >gi|67476617|sp|P29070.2|CHS1_NEUCR RecName: Full=Chitin synthase 1; AltName: Full=Chitin-UDP acetyl-glucosaminyl transferase 1; AltName: Full=Class-III chitin synthase 3 >gi|18376397|emb|CAD21286.1| Chitin Synthase 1 (chs-1) [Neurospora crassa] >gi|157071467|gb|EAA32102.2| chitin synthase 1 [Neurospora crassa OR74A]	336473153	EGO61313.1	917	3	224	343	416	74	74	74	100	424	4.39e-47	chitin synthase 1 [Neurospora tetrasperma FGSC 2508] >gi|350293588|gb|EGZ74673.1| chitin synthase 1 [Neurospora tetrasperma FGSC 2509]	380491595	CCF35206.1	786	3	224	212	285	74	73	74	98.6486	421	4.7e-47	chitin synthase 1, partial [Colletotrichum higginsianum]
comp52155_c0	243	9927274	BAB08213.2	2876	7	192	2734	2795	62	32	44	51.6129	152	3.82e-10	unnamed protein product [Oryza sativa Japonica Group]	356519836	XP_003528575.1	2270	1	243	2128	2208	81	30	49	37.037	147	1.67e-09	PREDICTED: uncharacterized protein LOC100807419 [Glycine max]	147863317	CAN78355.1	545	1	243	403	483	81	28	47	34.5679	145	1.94e-09	hypothetical protein VITISV_007316 [Vitis vinifera]
comp62477_c0	305	357482327	XP_003611449.1	332	168	305	25	70	46	28	37	60.8696	166	2.73e-12	Peroxidase [Medicago truncatula] >gi|355512784|gb|AES94407.1| Peroxidase [Medicago truncatula]	225427322	XP_002279208.1	332	105	305	6	72	67	30	46	44.7761	166	2.73e-12	PREDICTED: peroxidase 20 [Vitis vinifera] >gi|297742163|emb|CBI33950.3| unnamed protein product [Vitis vinifera]	356495553	XP_003516641.1	332	105	305	6	70	67	35	44	52.2388	165	3.05e-12	PREDICTED: peroxidase 20-like [Glycine max]
comp82763_c0	863	116791509	ABK26008.1	364	218	862	145	359	215	145	181	67.4419	665	9.49e-82	unknown [Picea sitchensis]	224285949	ACN40687.1	366	218	862	147	361	215	142	174	66.0465	647	3.59e-79	unknown [Picea sitchensis]	116779948	ABK21490.1	366	218	862	147	361	215	141	173	65.5814	647	4.4e-79	unknown [Picea sitchensis]
comp93180_c0	434	148909941	ABR18056.1	818	1	417	639	778	142	73	91	51.4085	335	6.31e-34	unknown [Picea sitchensis]	239580127	ACR82492.1	311	1	387	105	235	132	66	88	50	315	8.85e-33	verticillium wilt disease susceptible protein Ve2 [Solanum lycopersicum] >gi|239580129|gb|ACR82493.1| verticillium wilt disease susceptible protein Ve2 [Solanum lycopersicum] >gi|239580131|gb|ACR82494.1| verticillium wilt disease susceptible protein Ve2 [Solanum lycopersicum]	239580121	ACR82489.1	311	1	387	105	235	132	66	88	50	315	1.03e-32	verticillium wilt disease resistance protein Ve2 [Solanum lycopersicum] >gi|239580123|gb|ACR82490.1| verticillium wilt disease resistance protein Ve2 [Solanum lycopersicum] >gi|239580125|gb|ACR82491.1| verticillium wilt disease resistance protein Ve2 [Solanum lycopersicum]
comp811909_c0	280	4741960	AAD28777.1	258	124	279	207	258	52	52	52	100	269	2.87e-27	Lhcb6 protein [Arabidopsis thaliana]	15218330	NP_173034.1	258	124	279	207	258	52	52	52	100	269	2.99e-27	light harvesting complex photosystem II subunit 6 [Arabidopsis thaliana] >gi|8927661|gb|AAF82152.1|AC034256_16 Identical to Lhcb6 protein from Arabidopsis thaliana gb|AF134130 and is a member of the Chlorophyll A-B binding proteins PF|00504. ESTs gb|AI100562, gb|AI999227, gb|AA067457, gb|BE037598, gb|BE039058, gb|BE038945, gb|BE038657, gb|BE038604, gb|H76294, gb|H77256, gb|N65776, gb|N38000, gb|R…	297850008	XP_002892885.1	256	124	279	205	256	52	50	51	96.1538	258	1.12e-25	Lhcb6 protein [Arabidopsis lyrata subsp. lyrata] >gi|297338727|gb|EFH69144.1| Lhcb6 protein [Arabidopsis lyrata subsp. lyrata]
comp75056_c0	1555	224141325	XP_002324024.1	308	297	1136	25	306	284	207	237	72.8873	1115	5.78e-147	oxidoreductase, 2OG-Fe(II) oxygenase family protein [Populus trichocarpa] >gi|222867026|gb|EEF04157.1| oxidoreductase, 2OG-Fe(II) oxygenase family protein [Populus trichocarpa]	255552788	XP_002517437.1	311	297	1088	42	309	268	201	230	75	1098	2.44e-144	prolyl 4-hydroxylase alpha subunit, putative [Ricinus communis] >gi|223543448|gb|EEF44979.1| prolyl 4-hydroxylase alpha subunit, putative [Ricinus communis]	225452614	XP_002281420.1	316	297	1079	50	314	265	200	227	75.4717	1091	3.33e-143	PREDICTED: prolyl 4-hydroxylase subunit alpha-1 [Vitis vinifera] >gi|296087745|emb|CBI35001.3| unnamed protein product [Vitis vinifera]
comp93533_c0	2034	294461715	ADE76416.1	448	642	1874	32	448	425	268	318	63.0588	1323	8.49e-174	unknown [Picea sitchensis]	297742024	CBI33811.3	402	642	1874	21	401	416	208	275	50	1040	5.18e-132	unnamed protein product [Vitis vinifera]	255566350	XP_002524161.1	443	660	1874	32	436	416	221	282	53.125	1037	4.74e-131	pseudouridylate synthase, putative [Ricinus communis] >gi|223536579|gb|EEF38224.1| pseudouridylate synthase, putative [Ricinus communis]
comp88838_c0	1883	302772771	XP_002969803.1	346	375	1409	1	346	346	246	286	71.0983	1264	3.02e-167	hypothetical protein SELMODRAFT_231449 [Selaginella moellendorffii] >gi|302806814|ref|XP_002985138.1| hypothetical protein SELMODRAFT_234706 [Selaginella moellendorffii] >gi|300146966|gb|EFJ13632.1| hypothetical protein SELMODRAFT_234706 [Selaginella moellendorffii] >gi|300162314|gb|EFJ28927.1| hypothetical protein SELMODRAFT_231449 [Selaginella moellendorffii]	168002970	XP_001754186.1	352	375	1409	1	352	352	241	291	68.4659	1242	9.41e-164	predicted protein [Physcomitrella patens subsp. patens] >gi|162694740|gb|EDQ81087.1| predicted protein [Physcomitrella patens subsp. patens]	225436896	XP_002274008.1	343	375	1409	1	343	345	232	279	67.2464	1220	1.24e-160	PREDICTED: mitochondrial ubiquitin ligase activator of nfkb 1 [Vitis vinifera] >gi|296086688|emb|CBI32323.3| unnamed protein product [Vitis vinifera]
comp70275_c0	1536	42571295	NP_973738.1	246	35	283	148	235	88	56	70	63.6364	300	2.96e-28	squamosa promoter-binding-like protein 8 [Arabidopsis thaliana] >gi|332189252|gb|AEE27373.1| squamosa promoter-binding-like protein 8 [Arabidopsis thaliana]	357512809	XP_003626693.1	327	32	286	147	235	90	58	70	64.4444	304	3.09e-28	Squamosa promoter binding protein [Medicago truncatula] >gi|355520715|gb|AET01169.1| Squamosa promoter binding protein [Medicago truncatula]	356504607	XP_003521087.1	336	17	283	153	244	94	60	73	63.8298	305	3.21e-28	PREDICTED: squamosa promoter-binding-like protein 8-like [Glycine max]
comp1046073_c0	201	30678350	NP_186799.2	347	53	199	282	330	49	49	49	100	265	1.19e-26	carbonic anhydrase 1 [Arabidopsis thaliana] >gi|38503395|sp|P27140.2|CAHC_ARATH RecName: Full=Carbonic anhydrase, chloroplastic; AltName: Full=Carbonate dehydratase; Flags: Precursor >gi|16226255|gb|AAL16116.1|AF428284_1 AT3g01500/F4P13_5 [Arabidopsis thaliana] >gi|16226669|gb|AAL16228.1|AF428459_1 AT3g01500/F4P13_5 [Arabidopsis thaliana] >gi|332640154|gb|AEE73675.1| carbonic anhydrase 1 [Arabido…	30678353	NP_850491.1	336	53	199	282	330	49	49	49	100	265	1.22e-26	carbonic anhydrase 1 [Arabidopsis thaliana] >gi|6016709|gb|AAF01535.1|AC009325_5 carbonic anhydrase, chloroplast precursor [Arabidopsis thaliana] >gi|14343|emb|CAA46508.1| carbonic anhydrase [Arabidopsis thaliana] >gi|15810273|gb|AAL07024.1| putative carbonic anhydrase, chloroplast precursor [Arabidopsis thaliana] >gi|17065418|gb|AAL32863.1| carbonic anhydrase, chloroplast precursor [Arabidopsis …	297787439	ADI52861.1	331	53	199	277	325	49	48	49	97.9592	260	4.47e-26	chloroplast beta-carbonic anhydrase [Brassica napus]
comp68499_c0	602	332322101	CCA65996.1	744	96	578	103	263	163	48	72	29.4479	140	8.89e-08	hypothetical protein [Beta vulgaris subsp. vulgaris]	224117686	XP_002331606.1	302	207	563	54	174	121	36	56	29.7521	135	2.85e-07	predicted protein [Populus trichocarpa] >gi|222874002|gb|EEF11133.1| predicted protein [Populus trichocarpa]	224117698	XP_002331609.1	314	204	563	53	174	122	35	57	28.6885	132	6.85e-07	predicted protein [Populus trichocarpa] >gi|222874005|gb|EEF11136.1| predicted protein [Populus trichocarpa]
comp784284_c0	302	27807419	NP_777156.1	133	1	294	35	132	98	98	98	100	400	5.46e-48	40S ribosomal protein S30 [Bos taurus] >gi|426252014|ref|XP_004019714.1| PREDICTED: ubiquitin-like protein FUBI [Ovis aries] >gi|25992265|gb|AAN77126.1| ubiquitin-like/S30 ribosomal fusion protein [Bos taurus] >gi|74354238|gb|AAI02874.1| Finkel-Biskis-Reilly murine sarcoma virus (FBR-MuSV) ubiquitously expressed [Bos taurus]	440907406	ELR57560.1	135	1	294	37	134	98	98	98	100	400	5.55e-48	Ubiquitin-like protein FUBI, partial [Bos grunniens mutus]	73983142	XP_866667.1	133	1	294	35	132	98	96	98	97.9592	394	4.58e-47	PREDICTED: Finkel-Biskis-Reilly murine sarcoma virus (FBR-MuSV) ubiquitously expressed isoform 2 [Canis lupus familiaris]
comp93621_c0	4253	225451181	XP_002272927.1	1206	247	3795	3	1205	1214	503	726	41.4333	2002	0	PREDICTED: protein HASTY 1 [Vitis vinifera] >gi|298204940|emb|CBI34247.3| unnamed protein product [Vitis vinifera]	255542432	XP_002512279.1	1430	235	3681	1	1169	1177	467	689	39.6771	1935	0	conserved hypothetical protein [Ricinus communis] >gi|223548240|gb|EEF49731.1| conserved hypothetical protein [Ricinus communis]	356573052	XP_003554679.1	1206	235	3795	1	1205	1221	474	718	38.8206	1889	0	PREDICTED: protein HASTY 1-like [Glycine max]
comp86289_c0	1690	255568026	XP_002524990.1	271	300	1079	2	266	272	182	208	66.9118	900	1.55e-114	HIRA-interacting protein, putative [Ricinus communis] >gi|223535734|gb|EEF37397.1| HIRA-interacting protein, putative [Ricinus communis]	225464130	XP_002264979.1	271	465	1070	59	260	202	165	183	81.6832	893	1.89e-113	PREDICTED: nifU-like protein 4, mitochondrial-like [Vitis vinifera]	224110188	XP_002315442.1	279	363	1070	28	268	244	171	196	70.082	893	2.71e-113	predicted protein [Populus trichocarpa] >gi|222864482|gb|EEF01613.1| predicted protein [Populus trichocarpa]
comp81289_c0	1149	255629444	ACU15068.1	87	1023	1148	1	42	42	34	36	80.9524	176	4.19e-13	unknown [Glycine max]	210112067	ACJ07159.1	277	1023	1148	1	42	42	35	36	83.3333	184	5.03e-13	unknown [Litchi chinensis]	225445951	XP_002264547.1	481	1023	1148	1	42	42	36	37	85.7143	189	5.81e-13	PREDICTED: uncharacterized membrane protein At1g16860 [Vitis vinifera] >gi|147844463|emb|CAN82086.1| hypothetical protein VITISV_031055 [Vitis vinifera]
comp92329_c0	2264	328726436	XP_003248896.1	128	1535	1735	48	114	67	26	41	38.806	134	1.09e-06	PREDICTED: copia protein-like, partial [Acyrthosiphon pisum]	328726414	XP_003248888.1	139	1535	1735	59	125	67	26	41	38.806	133	1.66e-06	PREDICTED: copia protein-like, partial [Acyrthosiphon pisum]	328726850	XP_003249072.1	108	1535	1735	28	94	67	26	41	38.806	131	2.66e-06	PREDICTED: copia protein-like, partial [Acyrthosiphon pisum]
comp95776_c0	1675	116789139	ABK25130.1	517	433	855	379	515	141	78	102	55.3191	423	1.63e-77	unknown [Picea sitchensis]	226507914	NP_001140686.1	527	424	861	385	526	146	75	102	51.3699	427	6.09e-77	putative cytochrome P450 superfamily protein [Zea mays] >gi|21805645|gb|AAL66770.1| cytochrome P450 monooxygenase CYP72A5 [Zea mays subsp. mays] >gi|194700580|gb|ACF84374.1| unknown [Zea mays] >gi|414881353|tpg|DAA58484.1| TPA: putative cytochrome P450 superfamily protein [Zea mays]	242053693	XP_002455992.1	523	427	861	383	523	145	77	102	53.1034	427	1.18e-76	hypothetical protein SORBIDRAFT_03g028630 [Sorghum bicolor] >gi|241927967|gb|EES01112.1| hypothetical protein SORBIDRAFT_03g028630 [Sorghum bicolor]
comp80220_c0	1900	6103623	AAF03692.1	377	251	1381	1	377	377	372	374	98.6737	1998	0	actin [Picea rubens] >gi|224284305|gb|ACN39888.1| unknown [Picea sitchensis]	319998245	ADV91594.1	377	251	1381	1	377	377	370	376	98.1432	1996	0	actin [Ananas comosus]	399525600	AFP44112.1	377	251	1381	1	377	377	370	375	98.1432	1995	0	actin [Lycoris longituba]
comp377980_c0	426	112983505	NP_001037524.1	160	25	426	1	134	134	134	134	100	711	6.46e-94	ribosomal protein S10 [Bombyx mori] >gi|54609301|gb|AAV34866.1| ribosomal protein S10 [Bombyx mori]	268306488	ACY95365.1	160	25	426	1	134	134	123	126	91.791	656	1.26e-85	ribosomal protein S10 [Manduca sexta]	357627576	EHJ77229.1	158	25	414	1	130	130	124	125	95.3846	653	3.24e-85	ribosomal protein 1 [Danaus plexippus]
comp87648_c0	1816	225450630	XP_002278172.1	586	213	1502	87	515	431	176	276	40.8353	966	1.52e-119	PREDICTED: pentatricopeptide repeat-containing protein At5g16420, mitochondrial [Vitis vinifera] >gi|296089757|emb|CBI39576.3| unnamed protein product [Vitis vinifera]	147821100	CAN70963.1	844	213	1502	87	515	431	175	277	40.6032	968	5.86e-117	hypothetical protein VITISV_038268 [Vitis vinifera]	255564599	XP_002523294.1	544	204	1496	44	473	432	171	275	39.5833	937	1e-115	pentatricopeptide repeat-containing protein, putative [Ricinus communis] >gi|223537382|gb|EEF39010.1| pentatricopeptide repeat-containing protein, putative [Ricinus communis]
comp90198_c0	3069	302759545	XP_002963195.1	1397	1428	3020	406	944	558	223	319	39.9642	944	2.38e-105	hypothetical protein SELMODRAFT_404876 [Selaginella moellendorffii] >gi|300168463|gb|EFJ35066.1| hypothetical protein SELMODRAFT_404876 [Selaginella moellendorffii]	302799679	XP_002981598.1	1428	1428	3020	437	975	558	223	320	39.9642	945	2.61e-105	hypothetical protein SELMODRAFT_421024 [Selaginella moellendorffii] >gi|300150764|gb|EFJ17413.1| hypothetical protein SELMODRAFT_421024 [Selaginella moellendorffii]	168008134	XP_001756762.1	1674	1584	3068	470	1026	563	225	316	39.9645	939	3.8e-104	predicted protein [Physcomitrella patens subsp. patens] >gi|162692000|gb|EDQ78359.1| predicted protein [Physcomitrella patens subsp. patens]
comp86755_c0	1196	148908985	ABR17596.1	185	531	824	88	185	98	65	84	66.3265	272	1.75e-25	unknown [Picea sitchensis]	1350522	AAB01563.1	197	537	824	88	183	96	63	82	65.625	264	2.99e-24	late embryogenesis abundant protein [Picea glauca]	388521403	AFK48763.1	151	531	860	40	151	113	70	88	61.9469	259	5.49e-24	unknown [Medicago truncatula]
comp79538_c0	1374	116785518	ABK23755.1	162	370	579	66	134	70	40	48	57.1429	223	1.25e-18	unknown [Picea sitchensis]	347817472	AEP25855.1	205	118	579	14	189	182	59	90	32.4176	218	1.2e-17	putative ring zinc finger protein [Cucumis sativus]	224145267	XP_002325584.1	79	370	588	4	78	76	37	53	48.6842	205	5.42e-17	predicted protein [Populus trichocarpa] >gi|222862459|gb|EEE99965.1| predicted protein [Populus trichocarpa]
comp84054_c0	988	116778986	ABK21087.1	105	525	779	21	105	85	49	63	57.6471	286	1.57e-28	unknown [Picea sitchensis] >gi|116786829|gb|ABK24256.1| unknown [Picea sitchensis]	9757905	BAB08352.1	88	525	722	23	88	67	37	47	55.2239	175	3e-13	unnamed protein product [Arabidopsis thaliana]	356564141	XP_003550315.1	88	525	755	13	88	77	36	46	46.7532	174	3.57e-13	PREDICTED: uncharacterized protein LOC100305602 [Glycine max]
comp61869_c1	428	357617539	EHJ70850.1	232	5	226	111	187	77	33	46	42.8571	146	1.42e-09	endonuclease-reverse transcriptase HmRTE-e01 [Danaus plexippus]	255068805	CBA11992.1	990	5	226	865	941	77	34	46	44.1558	148	5.37e-09	endonuclease-reverse transcriptase HmRTE-e01 [Heliconius melpomene]	357606153	EHJ64933.1	307	23	226	195	262	68	28	41	41.1765	140	2.24e-08	endonuclease-reverse transcriptase HmRTE-e01 [Danaus plexippus]
comp84049_c0	2235	225444824	XP_002280579.1	408	536	1573	39	408	370	248	284	67.027	1324	1.06e-173	PREDICTED: uncharacterized membrane protein C776.05-like [Vitis vinifera]	363806932	NP_001242051.1	363	500	1534	21	363	348	240	273	68.9655	1296	4.29e-170	uncharacterized protein LOC100791853 [Glycine max] >gi|255644678|gb|ACU22841.1| unknown [Glycine max]	356565856	XP_003551152.1	363	500	1540	20	363	350	239	273	68.2857	1290	3.35e-169	PREDICTED: uncharacterized membrane protein C776.05-like isoform 1 [Glycine max]
comp89163_c0	1348	356516374	XP_003526870.1	391	951	1247	200	298	99	57	74	57.5758	313	3.12e-29	PREDICTED: LOW QUALITY PROTEIN: gibberellin 20 oxidase 3-like [Glycine max]	357464719	XP_003602641.1	382	951	1247	196	294	99	57	73	57.5758	310	8.03e-29	Gibberellin 20 oxidase [Medicago truncatula] >gi|355491689|gb|AES72892.1| Gibberellin 20 oxidase [Medicago truncatula]	15219842	NP_176294.1	376	954	1250	191	289	99	56	70	56.5657	302	6.86e-28	gibberellin 20-oxidase 4 [Arabidopsis thaliana] >gi|12323345|gb|AAG51653.1|AC018908_19 putative gibberellin 20-oxidase; 47658-49225 [Arabidopsis thaliana] >gi|67633472|gb|AAY78660.1| putative gibberellin 20-oxidase [Arabidopsis thaliana] >gi|332195634|gb|AEE33755.1| gibberellin 20-oxidase 4 [Arabidopsis thaliana]
comp391_c0	328	147769508	CAN61406.1	195	3	134	123	166	44	21	29	47.7273	124	4.08e-07	hypothetical protein VITISV_013196 [Vitis vinifera]
comp92598_c0	4282	225437598	XP_002271147.1	1199	262	3930	11	1199	1224	666	870	54.4118	3333	0	PREDICTED: nodal modulator 1 [Vitis vinifera] >gi|297743995|emb|CBI36965.3| unnamed protein product [Vitis vinifera]	255548409	XP_002515261.1	1198	262	3930	12	1198	1224	652	850	53.268	3246	0	carboxypeptidase regulatory region-containingprotein, putative [Ricinus communis] >gi|223545741|gb|EEF47245.1| carboxypeptidase regulatory region-containingprotein, putative [Ricinus communis]	125525541	EAY73655.1	1193	298	3927	23	1193	1212	634	850	52.3102	3197	0	hypothetical protein OsI_01543 [Oryza sativa Indica Group]
comp91303_c0	5422	148907370	ABR16819.1	358	3786	4766	26	356	331	223	275	67.3716	1122	5.36e-136	unknown [Picea sitchensis]	357137858	XP_003570516.1	354	3786	4799	23	354	342	184	245	53.8012	889	4.06e-104	PREDICTED: uncharacterized protein LOC100843973 [Brachypodium distachyon]	224141619	XP_002324164.1	356	3786	4739	20	339	322	186	239	57.764	878	1.17e-102	predicted protein [Populus trichocarpa] >gi|222865598|gb|EEF02729.1| predicted protein [Populus trichocarpa]
comp88043_c0	4121	224286083	ACN40752.1	885	506	1570	17	393	379	243	292	64.1161	1267	8.15e-152	unknown [Picea sitchensis]	224130710	XP_002328357.1	485	506	1570	4	373	378	230	278	60.8466	1171	2.97e-143	predicted protein [Populus trichocarpa] >gi|222838072|gb|EEE76437.1| predicted protein [Populus trichocarpa]	224125588	XP_002319623.1	730	506	1570	18	387	381	238	282	62.4672	1189	1.43e-142	predicted protein [Populus trichocarpa] >gi|222857999|gb|EEE95546.1| predicted protein [Populus trichocarpa]
comp96472_c0	2399	148909941	ABR18056.1	818	630	2399	196	777	600	226	323	37.6667	724	5.24e-80	unknown [Picea sitchensis]	224286675	ACN41041.1	946	630	2399	241	904	676	237	339	35.0592	700	4.94e-76	unknown [Picea sitchensis]	148906572	ABR16438.1	914	630	2399	245	872	647	233	333	36.0124	679	2.93e-73	unknown [Picea sitchensis]
comp95781_c1	3131	115452581	NP_001049891.1	233	211	552	18	131	114	62	81	54.386	343	7.43e-33	Os03g0306900 [Oryza sativa Japonica Group] >gi|108707738|gb|ABF95533.1| Seed maturation protein PM36, putative, expressed [Oryza sativa Japonica Group] >gi|113548362|dbj|BAF11805.1| Os03g0306900 [Oryza sativa Japonica Group] >gi|125585994|gb|EAZ26658.1| hypothetical protein OsJ_10561 [Oryza sativa Japonica Group] >gi|215707098|dbj|BAG93558.1| unnamed protein product [Oryza sativa Japonica Group] …	108707739	ABF95534.1	224	211	552	9	122	114	62	81	54.386	342	7.87e-33	Seed maturation protein PM36, putative, expressed [Oryza sativa Japonica Group]	357112573	XP_003558083.1	238	211	552	9	122	114	60	82	52.6316	329	5.48e-31	PREDICTED: seed maturation protein PM36 homolog [Brachypodium distachyon]
comp418721_c0	223	361067319	AEW07971.1	138	3	221	39	111	73	48	55	65.7534	270	8.68e-29	Pinus taeda anonymous locus 0_15958_01 genomic sequence	383171640	AFG69155.1	138	3	221	39	111	73	47	55	64.3836	267	1.92e-28	Pinus taeda anonymous locus 0_15958_01 genomic sequence >gi|383171642|gb|AFG69156.1| Pinus taeda anonymous locus 0_15958_01 genomic sequence >gi|383171644|gb|AFG69157.1| Pinus taeda anonymous locus 0_15958_01 genomic sequence >gi|383171646|gb|AFG69158.1| Pinus taeda anonymous locus 0_15958_01 genomic sequence >gi|383171650|gb|AFG69160.1| Pinus taeda anonymous locus 0_15958_01 genomic sequence >gi…	383171648	AFG69159.1	138	3	221	39	111	73	47	55	64.3836	267	2.14e-28	Pinus taeda anonymous locus 0_15958_01 genomic sequence
comp92465_c0	2201	116786416	ABK24097.1	152	631	1086	1	152	156	51	76	32.6923	222	6.78e-18	unknown [Picea sitchensis]	116789525	ABK25278.1	152	631	1086	2	152	156	50	76	32.0513	193	4.25e-14	unknown [Picea sitchensis]	357165138	XP_003580283.1	125	898	1092	5	67	65	35	42	53.8462	181	1.01e-12	PREDICTED: uncharacterized protein LOC100835685 [Brachypodium distachyon]
comp79258_c0	1542	374349344	AEZ35252.1	303	476	1384	1	303	303	260	278	85.8086	1303	1.57e-175	cyclin dependent kinase B [Persea americana]	428231459	AFZ15946.1	304	476	1384	1	304	304	250	279	82.2368	1271	1.5e-170	cell cycle-dependent kinase B1;2 [Malus x domestica] >gi|428231463|gb|AFZ15948.1| cell cycle-dependent kinase B1;2 [Malus x domestica]	9885799	AAG01532.1	303	476	1384	1	303	303	247	275	81.5182	1268	3.39e-170	cyclin-dependent kinase B1-1 [Nicotiana tabacum]
comp93836_c0	2312	356509084	XP_003523282.1	450	625	1071	169	321	161	80	105	49.6894	368	2.82e-66	PREDICTED: RNA pseudourine synthase 2, chloroplastic-like [Glycine max]	357123160	XP_003563280.1	439	287	577	325	421	97	61	81	62.8866	360	9.27e-65	PREDICTED: RNA pseudourine synthase 2, chloroplastic-like [Brachypodium distachyon]	147771519	CAN66750.1	611	625	1071	310	453	154	79	103	51.2987	350	1.42e-64	hypothetical protein VITISV_034413 [Vitis vinifera]
comp89383_c0	1292	116785375	ABK23698.1	329	282	1250	15	329	329	158	206	48.0243	705	3.05e-86	unknown [Picea sitchensis]	129808	P22196.1	330	282	1259	6	330	330	152	207	46.0606	702	8.72e-86	RecName: Full=Cationic peroxidase 2; AltName: Full=PNPC2; Flags: Precursor >gi|166475|gb|AAA32676.1| cationic peroxidase [Arachis hypogaea]	1781334	CAA71494.1	308	282	1199	3	308	311	148	200	47.5884	698	1.55e-85	peroxidase [Spinacia oleracea]
comp85865_c0	2027	116787812	ABK24651.1	503	317	1765	4	497	498	305	391	61.245	1446	0	unknown [Picea sitchensis]	357148143	XP_003574646.1	489	341	1738	23	488	467	264	353	56.531	1235	4.37e-160	PREDICTED: protein TRANSPARENT TESTA 12-like [Brachypodium distachyon]	224097194	XP_002310871.1	488	401	1738	40	487	448	263	349	58.7054	1233	8.17e-160	predicted protein [Populus trichocarpa] >gi|222853774|gb|EEE91321.1| predicted protein [Populus trichocarpa]
comp62493_c0	959	224284734	ACN40098.1	164	235	738	1	164	168	123	143	73.2143	650	8.67e-82	unknown [Picea sitchensis]	116780167	ABK21574.1	164	235	738	1	164	168	123	142	73.2143	644	6.23e-81	unknown [Picea sitchensis] >gi|116781871|gb|ABK22277.1| unknown [Picea sitchensis] >gi|148908483|gb|ABR17354.1| unknown [Picea sitchensis] >gi|224284707|gb|ACN40085.1| unknown [Picea sitchensis]	346453264	CCC55419.1	167	235	738	1	167	168	122	140	72.619	641	1.88e-80	mitochondrial glycine decarboxylase complex H-protein [Pinus pinaster]
comp64471_c0	1557	359482115	XP_003632713.1	989	141	1556	243	710	473	171	282	36.1522	840	3.02e-98	PREDICTED: pentatricopeptide repeat-containing protein At4g13650-like [Vitis vinifera]	328774757	AEB39778.1	1161	3	1553	399	881	518	190	279	36.6795	836	8.95e-97	pentatricopeptide repeat protein 77 [Funaria hygrometrica]	255568940	XP_002525440.1	878	27	1556	277	787	516	176	289	34.1085	818	6.06e-96	pentatricopeptide repeat-containing protein, putative [Ricinus communis] >gi|223535253|gb|EEF36930.1| pentatricopeptide repeat-containing protein, putative [Ricinus communis]
comp75921_c0	2302	294464702	ADE77858.1	369	423	1499	6	369	375	214	261	57.0667	838	1.78e-101	unknown [Picea sitchensis]	82581289	BAE48709.1	415	381	1499	22	415	394	205	257	52.0305	786	2.98e-93	ZIP family metal transporter [Chengiopanax sciadophylloides]	147811926	CAN72575.1	379	411	1499	1	379	380	197	243	51.8421	782	3.57e-93	hypothetical protein VITISV_004232 [Vitis vinifera]
comp74120_c0	519	147773401	CAN73437.1	1322	8	451	355	519	165	53	82	32.1212	154	1.66e-09	hypothetical protein VITISV_031733 [Vitis vinifera]	147783627	CAN68148.1	1813	8	514	649	818	174	59	80	33.908	153	2.26e-09	hypothetical protein VITISV_035665 [Vitis vinifera]	147858105	CAN81016.1	1461	8	436	443	587	148	48	78	32.4324	151	3.7e-09	hypothetical protein VITISV_025518 [Vitis vinifera]
comp26818_c0	207	109676356	ABG37660.1	879	2	154	360	410	51	33	40	64.7059	178	6.42e-14	integrase [Populus trichocarpa]	359490055	XP_003634023.1	1207	2	157	337	388	52	31	41	59.6154	177	1.25e-13	PREDICTED: uncharacterized protein LOC100854388 [Vitis vinifera]	109676352	ABG37658.1	1139	2	154	428	478	51	32	39	62.7451	174	2.46e-13	integrase [Populus trichocarpa]
comp83101_c1	2172	148906329	ABR16320.1	517	378	1127	267	516	250	199	229	79.6	911	9.41e-111	unknown [Picea sitchensis]	357512773	XP_003626675.1	500	375	1130	248	499	252	180	211	71.4286	843	5.04e-101	Mitogen-activated protein kinase [Medicago truncatula] >gi|355520697|gb|AET01151.1| Mitogen-activated protein kinase [Medicago truncatula]	388506060	AFK41096.1	500	375	1130	248	499	252	179	210	71.0317	840	1.51e-100	unknown [Medicago truncatula]
comp1116873_c0	218	68305069	AAY90059.1	193	2	217	47	117	72	55	65	76.3889	283	3.26e-30	putative 1,3-beta-glucan synthase 8 [Triticum aestivum]	242042463	XP_002468626.1	436	2	217	11	81	72	54	63	75	273	1.48e-27	hypothetical protein SORBIDRAFT_01g049270 [Sorghum bicolor] >gi|241922480|gb|EER95624.1| hypothetical protein SORBIDRAFT_01g049270 [Sorghum bicolor]	31322212	AAO46087.1	1915	2	217	1479	1549	72	54	65	75	281	2.07e-27	putative callose synthase [Hordeum vulgare subsp. vulgare]
comp90985_c0	2145	255540939	XP_002511534.1	395	775	1956	3	391	404	132	212	32.6733	395	3.45e-39	conserved hypothetical protein [Ricinus communis] >gi|223550649|gb|EEF52136.1| conserved hypothetical protein [Ricinus communis]	357462005	XP_003601284.1	395	802	1956	3	385	395	116	201	29.3671	371	6.61e-36	hypothetical protein MTR_3g078030 [Medicago truncatula] >gi|355490332|gb|AES71535.1| hypothetical protein MTR_3g078030 [Medicago truncatula]	356562814	XP_003549663.1	394	808	1956	3	379	393	118	203	30.0254	363	7.66e-35	PREDICTED: uncharacterized protein LOC100806052 [Glycine max]
comp52842_c0	429	224078549	XP_002305556.1	333	18	212	252	316	65	44	51	67.6923	261	6.19e-25	predicted protein [Populus trichocarpa] >gi|222848520|gb|EEE86067.1| predicted protein [Populus trichocarpa]	255565597	XP_002523788.1	343	18	212	260	324	65	44	51	67.6923	261	6.79e-25	TRANSPARENT TESTA 1 protein, putative [Ricinus communis] >gi|223536876|gb|EEF38514.1| TRANSPARENT TESTA 1 protein, putative [Ricinus communis]	359807510	NP_001241401.1	323	18	197	239	298	60	43	49	71.6667	255	3.62e-24	uncharacterized protein LOC100802773 [Glycine max] >gi|255639739|gb|ACU20163.1| unknown [Glycine max]
comp82852_c0	1044	357517365	XP_003628971.1	502	2	628	294	494	212	85	128	40.0943	416	3.12e-43	hypothetical protein MTR_8g070700 [Medicago truncatula] >gi|355522993|gb|AET03447.1| hypothetical protein MTR_8g070700 [Medicago truncatula]	118485944	ABK94817.1	272	2	628	64	264	212	84	133	39.6226	400	6.17e-43	unknown [Populus trichocarpa]	297738176	CBI27377.3	208	5	628	1	200	211	80	131	37.9147	391	2.59e-42	unnamed protein product [Vitis vinifera]
comp80802_c0	659	116779002	ABK21094.1	309	42	356	77	180	105	91	98	86.6667	482	3.88e-56	unknown [Picea sitchensis]	224122032	XP_002318733.1	160	51	356	20	120	102	87	96	85.2941	463	3.53e-55	predicted protein [Populus trichocarpa] >gi|222859406|gb|EEE96953.1| predicted protein [Populus trichocarpa]	350540630	NP_001234244.1	232	42	356	48	151	105	89	97	84.7619	468	4.43e-55	CONSTANS interacting protein 2a [Solanum lycopersicum] >gi|45544867|gb|AAS67369.1| CONSTANS interacting protein 2a [Solanum lycopersicum]
comp1157412_c0	307	147791774	CAN66051.1	2913	2	307	762	863	102	55	73	53.9216	282	5.93e-27	hypothetical protein VITISV_018870 [Vitis vinifera]	147833382	CAN66234.1	1401	2	307	803	904	102	55	73	53.9216	280	8.32e-27	hypothetical protein VITISV_023372 [Vitis vinifera]	147833383	CAN66235.1	1968	2	307	389	490	102	55	73	53.9216	280	8.62e-27	hypothetical protein VITISV_023373 [Vitis vinifera]
comp74891_c0	1782	257815608	ACV70142.1	257	396	1043	31	247	218	124	160	56.8807	584	1.91e-67	putative translocon-associated protein alpha subunit [Jatropha curcas]	255576715	XP_002529245.1	260	420	1043	41	250	210	121	156	57.619	577	1.83e-66	translocon-associated protein, alpha subunit, putative [Ricinus communis] >gi|223531281|gb|EEF33123.1| translocon-associated protein, alpha subunit, putative [Ricinus communis]	115469972	NP_001058585.1	257	417	1043	40	249	210	121	156	57.619	576	2.06e-66	Os06g0715500 [Oryza sativa Japonica Group] >gi|53791783|dbj|BAD53577.1| putative SSR alpha subunit [Oryza sativa Japonica Group] >gi|113596625|dbj|BAF20499.1| Os06g0715500 [Oryza sativa Japonica Group] >gi|125598503|gb|EAZ38283.1| hypothetical protein OsJ_22661 [Oryza sativa Japonica Group] >gi|215704734|dbj|BAG94762.1| unnamed protein product [Oryza sativa Japonica Group] >gi|215765401|dbj|BAG87…
comp93098_c0	3018	109628383	ABG34547.1	530	504	1304	1	264	267	195	232	73.0337	1075	0	cellulose synthase-like A1 [Pinus taeda]	225441006	XP_002283672.1	533	504	1304	1	266	267	187	228	70.0375	1050	0	PREDICTED: glucomannan 4-beta-mannosyltransferase 9 [Vitis vinifera]	297740054	CBI30236.3	540	504	1304	1	266	267	187	228	70.0375	1050	0	unnamed protein product [Vitis vinifera]
comp87931_c0	1939	116778831	ABK21017.1	244	553	1086	64	242	189	71	108	37.5661	309	5.62e-29	unknown [Picea sitchensis]	148907756	ABR17004.1	244	571	1086	70	242	183	69	101	37.7049	289	3.46e-26	unknown [Picea sitchensis]	147856501	CAN78642.1	253	553	1065	72	242	180	65	102	36.1111	279	7.85e-25	hypothetical protein VITISV_031741 [Vitis vinifera]
comp87240_c0	2473	116782744	ABK22639.1	348	827	1381	160	344	185	172	180	92.973	909	9.37e-112	unknown [Picea sitchensis]	148909088	ABR17646.1	348	827	1381	160	344	185	172	180	92.973	909	1.02e-111	unknown [Picea sitchensis]	357128334	XP_003565828.1	508	827	1372	311	492	182	136	160	74.7253	734	7.1e-107	PREDICTED: probable protein phosphatase 2C 52-like [Brachypodium distachyon]
comp799898_c0	236	302908568	XP_003049898.1	253	1	234	75	146	78	43	50	55.1282	151	6.26e-11	predicted protein [Nectria haematococca mpVI 77-13-4] >gi|256730834|gb|EEU44185.1| predicted protein [Nectria haematococca mpVI 77-13-4]	340517854	EGR48097.1	252	1	234	76	147	78	35	45	44.8718	147	2.15e-10	predicted protein [Trichoderma reesei QM6a]	358397033	EHK46408.1	253	1	234	76	147	78	34	46	43.5897	146	3e-10	hypothetical protein TRIATDRAFT_299076 [Trichoderma atroviride IMI 206040]
comp82576_c0	2337	116787700	ABK24610.1	319	341	1009	79	301	223	170	199	76.2332	954	6.3e-139	unknown [Picea sitchensis]	225463274	XP_002264091.1	320	341	1009	79	301	223	161	189	72.1973	890	2.14e-128	PREDICTED: putative deoxyribonuclease TATDN1 [Vitis vinifera] >gi|296089369|emb|CBI39141.3| unnamed protein product [Vitis vinifera]	359806785	NP_001241560.1	319	341	1009	79	301	223	160	189	71.7489	888	5.17e-127	uncharacterized protein LOC100814321 [Glycine max] >gi|255648299|gb|ACU24602.1| unknown [Glycine max]
comp481355_c0	257	148910488	ABR18319.1	671	2	256	381	455	85	42	57	49.4118	195	5.47e-16	unknown [Picea sitchensis]	224073770	XP_002304164.1	655	2	256	378	448	85	37	55	43.5294	169	1.9e-12	anion exchanger family protein [Populus trichocarpa] >gi|222841596|gb|EEE79143.1| anion exchanger family protein [Populus trichocarpa]	255553045	XP_002517565.1	670	2	256	378	452	85	37	55	43.5294	164	8.5e-12	Boron transporter, putative [Ricinus communis] >gi|223543197|gb|EEF44729.1| Boron transporter, putative [Ricinus communis]
comp74727_c0	909	116781342	ABK22060.1	122	220	573	4	121	118	90	102	76.2712	495	2.38e-59	unknown [Picea sitchensis]	225429460	XP_002277333.1	122	220	573	4	121	118	78	93	66.1017	434	2.76e-50	PREDICTED: uncharacterized protein LOC100267911 [Vitis vinifera] >gi|147818794|emb|CAN67282.1| hypothetical protein VITISV_021594 [Vitis vinifera] >gi|296081617|emb|CBI20622.3| unnamed protein product [Vitis vinifera]	102139975	ABF70110.1	122	220	573	4	121	118	79	92	66.9492	432	5.6e-50	mitochondrial ATP synthase g subunit family protein [Musa balbisiana]
comp94349_c0	1982	357454345	XP_003597453.1	382	348	1442	4	360	373	171	225	45.8445	763	2.03e-91	Non-receptor serine/threonine protein kinase [Medicago truncatula] >gi|355486501|gb|AES67704.1| Non-receptor serine/threonine protein kinase [Medicago truncatula]	147784010	CAN67877.1	400	372	1499	8	392	396	185	230	46.7172	765	2.08e-91	hypothetical protein VITISV_023824 [Vitis vinifera]	359478402	XP_002282983.2	400	372	1499	8	392	396	185	229	46.7172	762	4.35e-91	PREDICTED: serine/threonine-protein kinase OXI1-like [Vitis vinifera]
comp85652_c0	3048	224120658	XP_002318385.1	612	791	2647	2	608	627	343	449	54.7049	1699	0	predicted protein [Populus trichocarpa] >gi|222859058|gb|EEE96605.1| predicted protein [Populus trichocarpa]	225462751	XP_002270689.1	758	788	2692	136	755	638	327	449	51.2539	1657	0	PREDICTED: uncharacterized protein LOC100246758 [Vitis vinifera]	255545022	XP_002513572.1	618	791	2560	41	618	593	315	417	53.1197	1573	0	pyruvate kinase, putative [Ricinus communis] >gi|223547480|gb|EEF48975.1| pyruvate kinase, putative [Ricinus communis]
comp93993_c0	3826	225441770	XP_002277767.1	758	701	2635	28	660	662	249	369	37.6133	1023	3.57e-119	PREDICTED: G-type lectin S-receptor-like serine/threonine-protein kinase SD3-1-like [Vitis vinifera]	225435737	XP_002283563.1	810	836	2635	103	716	624	252	351	40.3846	1026	5.12e-119	PREDICTED: G-type lectin S-receptor-like serine/threonine-protein kinase SD3-1-like [Vitis vinifera]	356498549	XP_003518113.1	765	701	2641	33	664	668	254	361	38.024	999	8.29e-116	PREDICTED: G-type lectin S-receptor-like serine/threonine-protein kinase SD3-1-like [Glycine max]
comp82368_c0	2250	222355764	ACM48567.1	660	1200	2027	391	655	282	148	188	52.4823	604	6.35e-65	JAMYC [Taxus cuspidata]	225427201	XP_002280253.1	663	1200	1928	439	660	249	130	171	52.2088	588	1.04e-62	PREDICTED: transcription factor MYC2-like [Vitis vinifera]	296278608	ADH04268.1	679	1200	1928	457	676	247	123	167	49.7976	583	6.09e-62	MYC1b transcription factor [Nicotiana tabacum] >gi|316930967|gb|ADU60100.1| MYC2a transcription factor [Nicotiana tabacum]
comp2117_c0	470	313184265	CBL94129.1	446	1	426	44	185	142	70	87	49.2958	343	8.95e-36	putative reverse transcriptase (RNA-dependent DNA polymerase) domain containing protein [Malus x domestica]	147861527	CAN83584.1	344	1	426	67	207	142	65	87	45.7746	329	2.51e-34	hypothetical protein VITISV_008472 [Vitis vinifera]	9927274	BAB08213.2	2876	1	441	2594	2740	147	64	93	43.5374	339	1.02e-33	unnamed protein product [Oryza sativa Japonica Group]
comp94188_c0	4257	148909869	ABR18021.1	1179	414	3506	1	1048	1055	725	831	68.7204	3238	0	unknown [Picea sitchensis]	225470820	XP_002264755.1	1170	414	3506	1	1043	1057	626	766	59.2242	2644	0	PREDICTED: protein GIGANTEA-like [Vitis vinifera]	115434924	NP_001042220.1	1160	414	3506	1	1029	1069	629	767	58.84	2635	0	Os01g0182600 [Oryza sativa Japonica Group] >gi|67476983|sp|Q9AWL7.2|GIGAN_ORYSJ RecName: Full=Protein GIGANTEA >gi|55296272|dbj|BAD68052.1| putative gigantea [Oryza sativa Japonica Group] >gi|113531751|dbj|BAF04134.1| Os01g0182600 [Oryza sativa Japonica Group]
comp88518_c1	2863	357143237	XP_003572851.1	508	613	1863	80	489	423	241	309	56.974	1195	2.28e-150	PREDICTED: anaphase-promoting complex subunit cdc20-like, partial [Brachypodium distachyon]	357156977	XP_003577640.1	468	613	1863	41	450	423	241	308	56.974	1191	2.89e-150	PREDICTED: anaphase-promoting complex subunit cdc20-like isoform 1 [Brachypodium distachyon]	357156979	XP_003577641.1	474	613	1863	47	456	423	241	306	56.974	1186	1.88e-149	PREDICTED: anaphase-promoting complex subunit cdc20-like isoform 2 [Brachypodium distachyon]
comp783343_c0	262	332322136	CCA66044.1	1355	7	249	459	539	81	27	46	33.3333	120	6.5e-06	hypothetical protein [Beta vulgaris subsp. vulgaris]
comp583726_c0	232	7523674	AAF63114.1	640	18	230	524	594	71	30	41	42.2535	131	1.39e-07	Hypothetical protein [Arabidopsis thaliana]	9884624	BAB02630.1	897	6	230	562	635	75	33	42	44	127	5.27e-07	retroelement pol polyprotein-like [Arabidopsis thaliana]	6691193	AAF24531.1	1799	18	230	1464	1533	71	31	41	43.662	123	2.07e-06	F7F22.17 [Arabidopsis thaliana]
comp83439_c0	1722	148908455	ABR17340.1	373	355	1446	7	371	366	258	297	70.4918	1317	1.33e-175	unknown [Picea sitchensis]	242036505	XP_002465647.1	368	364	1416	21	366	352	216	269	61.3636	1140	6.94e-149	hypothetical protein SORBIDRAFT_01g042940 [Sorghum bicolor] >gi|241919501|gb|EER92645.1| hypothetical protein SORBIDRAFT_01g042940 [Sorghum bicolor]	219885105	ACL52927.1	366	343	1416	17	364	359	216	268	60.1671	1138	1.2e-148	unknown [Zea mays] >gi|414865510|tpg|DAA44067.1| TPA: carrier YMR166C [Zea mays]
comp45097_c0	376	147833382	CAN66234.1	1401	100	318	783	859	77	35	57	45.4545	179	4.41e-13	hypothetical protein VITISV_023372 [Vitis vinifera]	147833383	CAN66235.1	1968	100	318	369	445	77	35	57	45.4545	179	4.91e-13	hypothetical protein VITISV_023373 [Vitis vinifera]	147791774	CAN66051.1	2913	100	315	742	817	76	35	56	46.0526	176	9.75e-13	hypothetical protein VITISV_018870 [Vitis vinifera]
comp86225_c0	1593	357465481	XP_003603025.1	231	674	1444	4	226	258	112	157	43.4109	472	3.37e-52	B3 domain-containing protein [Medicago truncatula] >gi|355492073|gb|AES73276.1| B3 domain-containing protein [Medicago truncatula]	388507568	AFK41850.1	231	674	1444	4	226	258	110	155	42.6357	461	1.42e-50	unknown [Medicago truncatula]	388500032	AFK38082.1	226	680	1438	3	217	254	101	141	39.7638	444	2.75e-48	unknown [Lotus japonicus]
comp96340_c0	8728	225462949	XP_002268416.1	632	3467	4588	247	606	385	199	248	51.6883	741	2.49e-111	PREDICTED: probable S-acyltransferase At1g69420-like [Vitis vinifera]	224101409	XP_002312266.1	603	3467	4588	227	582	386	191	237	49.4819	720	1.05e-108	predicted protein [Populus trichocarpa] >gi|222852086|gb|EEE89633.1| predicted protein [Populus trichocarpa]	356577199	XP_003556715.1	622	3467	4588	244	601	393	191	241	48.6005	704	4.93e-108	PREDICTED: probable S-acyltransferase At1g69420-like [Glycine max]
comp81158_c0	975	224101309	XP_002312226.1	277	70	453	1	125	128	83	104	64.8438	474	7.26e-54	predicted protein [Populus trichocarpa] >gi|222852046|gb|EEE89593.1| predicted protein [Populus trichocarpa]	242045704	XP_002460723.1	384	106	453	1	116	116	79	99	68.1034	478	2.55e-53	hypothetical protein SORBIDRAFT_02g033830 [Sorghum bicolor] >gi|241924100|gb|EER97244.1| hypothetical protein SORBIDRAFT_02g033830 [Sorghum bicolor]	414886761	DAA62775.1	385	106	453	1	116	116	79	99	68.1034	478	2.81e-53	TPA: putative MYB DNA-binding domain superfamily protein [Zea mays]
comp93413_c0	3285	297739888	CBI30070.3	616	1334	2590	163	572	419	192	263	45.8234	777	2.27e-87	unnamed protein product [Vitis vinifera]	225441337	XP_002274541.1	731	1334	2590	278	687	419	192	263	45.8234	775	6.07e-86	PREDICTED: uncharacterized protein LOC100260688 [Vitis vinifera]	224090033	XP_002308913.1	527	1319	2599	83	496	431	190	266	44.0835	756	2.08e-85	predicted protein [Populus trichocarpa] >gi|222854889|gb|EEE92436.1| predicted protein [Populus trichocarpa]
comp96375_c0	5515	357112567	XP_003558080.1	927	701	3379	21	924	911	631	743	69.2645	3255	0	PREDICTED: probable glutamyl endopeptidase, chloroplastic-like [Brachypodium distachyon]	242041171	XP_002467980.1	943	704	3223	90	928	842	610	720	72.4466	3243	0	hypothetical protein SORBIDRAFT_01g037483 [Sorghum bicolor] >gi|241921834|gb|EER94978.1| hypothetical protein SORBIDRAFT_01g037483 [Sorghum bicolor]	115452585	NP_001049893.1	938	656	3223	85	938	860	616	726	71.6279	3242	0	Os03g0307100 [Oryza sativa Japonica Group] >gi|122247128|sp|Q10MJ1.1|CGEP_ORYSJ RecName: Full=Probable glutamyl endopeptidase, chloroplastic; Flags: Precursor >gi|108707741|gb|ABF95536.1| prolyl oligopeptidase family protein, expressed [Oryza sativa Japonica Group] >gi|113548364|dbj|BAF11807.1| Os03g0307100 [Oryza sativa Japonica Group]
comp65970_c0	216	299115996	CBN75997.1	1312	3	212	132	201	70	41	49	58.5714	199	1.63e-16	LRR-GTPase of the ROCO family [Ectocarpus siliculosus]	45642725	AAS72353.1	523	6	212	181	249	69	40	46	57.971	183	9.77e-15	unknown protein [Oryza sativa Japonica Group]	297724271	NP_001174499.1	471	6	212	181	249	69	40	46	57.971	182	1.4e-14	Os05g0530701 [Oryza sativa Japonica Group] >gi|48843812|gb|AAT47071.1| putative leucine-rich repeat protein [Oryza sativa Japonica Group] >gi|222632326|gb|EEE64458.1| hypothetical protein OsJ_19307 [Oryza sativa Japonica Group] >gi|255676514|dbj|BAH93227.1| Os05g0530701 [Oryza sativa Japonica Group]
comp74520_c0	325	357436101	XP_003588326.1	1116	89	325	993	1056	79	35	44	44.3038	128	2.63e-12	ATP synthase subunit alpha [Medicago truncatula] >gi|355477374|gb|AES58577.1| ATP synthase subunit alpha [Medicago truncatula]
comp89781_c0	2153	255577165	XP_002529466.1	360	573	1607	20	360	345	268	306	77.6812	1391	0	Aspartate carbamoyltransferase 2, chloroplast precursor, putative [Ricinus communis] >gi|223531082|gb|EEF32932.1| Aspartate carbamoyltransferase 2, chloroplast precursor, putative [Ricinus communis]	116787230	ABK24421.1	448	573	1565	107	448	342	276	302	80.7018	1397	0	unknown [Picea sitchensis]	357494661	XP_003617619.1	384	573	1556	57	384	328	259	297	78.9634	1389	0	Aspartate carbamoyltransferase [Medicago truncatula] >gi|355518954|gb|AET00578.1| Aspartate carbamoyltransferase [Medicago truncatula]
comp902600_c0	306	108709306	ABF97101.1	1269	1	198	581	646	66	25	36	37.8788	118	7.5e-10	retrotransposon protein, putative, unclassified [Oryza sativa Japonica Group]	15217332	AAK92670.1	1262	1	198	574	639	66	25	36	37.8788	118	7.5e-10	putative gag-pol precursor [Oryza sativa Japonica Group]	89179427	ABD63162.1	1189	1	198	460	525	66	25	32	37.8788	109	1.5e-09	RNase H family protein [Asparagus officinalis]
comp86613_c0	3518	148905942	ABR16132.1	772	994	2793	41	645	605	560	583	92.562	2966	0	unknown [Picea sitchensis]	357136004	XP_003569596.1	766	994	2778	49	645	597	533	563	89.2797	2803	0	PREDICTED: DNA repair helicase XPB2-like [Brachypodium distachyon]	414880902	DAA58033.1	767	994	2778	49	645	597	530	563	88.7772	2782	0	TPA: hypothetical protein ZEAMMB73_851798 [Zea mays]
comp83186_c0	3053	168062190	XP_001783065.1	404	790	1971	4	397	394	312	358	79.1878	1736	0	class I RPD3 type histone deacetylase protein [Physcomitrella patens subsp. patens] >gi|162665449|gb|EDQ52134.1| class I RPD3 type histone deacetylase protein [Physcomitrella patens subsp. patens]	168050199	XP_001777547.1	466	790	1971	4	397	394	310	358	78.6802	1734	0	class I RPD3 type histone deacetylase protein [Physcomitrella patens subsp. patens] >gi|162671032|gb|EDQ57590.1| class I RPD3 type histone deacetylase protein [Physcomitrella patens subsp. patens]	302759517	XP_002963181.1	410	796	1980	2	396	395	304	349	76.962	1662	0	hypothetical protein SELMODRAFT_80012 [Selaginella moellendorffii] >gi|302799705|ref|XP_002981611.1| hypothetical protein SELMODRAFT_114783 [Selaginella moellendorffii] >gi|300150777|gb|EFJ17426.1| hypothetical protein SELMODRAFT_114783 [Selaginella moellendorffii] >gi|300168449|gb|EFJ35052.1| hypothetical protein SELMODRAFT_80012 [Selaginella moellendorffii]
comp45293_c0	419	308081140	NP_001183823.1	215	244	417	75	132	58	27	38	46.5517	136	5.58e-11	uncharacterized protein LOC100502416 [Zea mays] >gi|238014750|gb|ACR38410.1| unknown [Zea mays]	48209906	AAT40500.1	213	214	417	84	151	68	31	44	45.5882	151	1.94e-10	Putative reverse transcriptase, identical [Solanum demissum]	113205142	AAT40504.2	868	214	417	552	619	68	31	44	45.5882	157	3.38e-10	Polyprotein, putative [Solanum demissum]
comp16020_c0	217	313184298	CBL94163.1	622	100	216	465	503	39	21	29	53.8462	108	5.33e-06	putative RNA-directed DNA polymerase (Reverse transcriptase) [Malus x domestica]	357140780	XP_003571941.1	307	100	216	120	158	39	21	30	53.8462	116	7.67e-06	PREDICTED: RNA-directed DNA polymerase from mobile element jockey-like [Brachypodium distachyon]
comp65946_c0	402	147845303	CAN79061.1	1424	4	399	1035	1168	138	60	90	43.4783	265	2.57e-24	hypothetical protein VITISV_024577 [Vitis vinifera]	18542917	AAL75752.1	1350	1	399	895	1018	133	53	85	39.8496	262	5.32e-24	Putative copia-type polyprotein [Oryza sativa Japonica Group] >gi|31429795|gb|AAP51797.1| retrotransposon protein, putative, Ty1-copia subclass [Oryza sativa Japonica Group]	359476165	XP_002283141.2	1464	1	399	147	280	136	56	83	41.1765	250	1.98e-22	PREDICTED: LRR receptor-like serine/threonine-protein kinase GSO1-like [Vitis vinifera]
comp91328_c0	2492	296089893	CBI39712.3	255	1599	2066	100	254	156	106	131	67.9487	568	8.6e-64	unnamed protein product [Vitis vinifera]	116785125	ABK23604.1	258	1584	2066	96	258	163	106	130	65.0307	567	1.12e-63	unknown [Picea sitchensis]	296089895	CBI39714.3	252	1587	2066	93	251	160	104	132	65	566	1.65e-63	unnamed protein product [Vitis vinifera]
comp95935_c0	6351	224284976	ACN40217.1	894	1680	3230	84	640	569	195	291	34.2707	514	1.93e-50	unknown [Picea sitchensis]	224069981	XP_002303096.1	935	393	3242	78	935	1001	260	415	25.974	452	8.96e-43	predicted protein [Populus trichocarpa] >gi|222844822|gb|EEE82369.1| predicted protein [Populus trichocarpa]	361066293	AEW07458.1	135	555	938	6	135	130	70	96	53.8462	373	1.8e-37	Pinus taeda anonymous locus 0_2068_01 genomic sequence >gi|383170383|gb|AFG68428.1| Pinus taeda anonymous locus 0_2068_01 genomic sequence >gi|383170385|gb|AFG68429.1| Pinus taeda anonymous locus 0_2068_01 genomic sequence >gi|383170387|gb|AFG68430.1| Pinus taeda anonymous locus 0_2068_01 genomic sequence >gi|383170389|gb|AFG68431.1| Pinus taeda anonymous locus 0_2068_01 genomic sequence >gi|3831…
comp83469_c0	1727	116785657	ABK23809.1	386	392	1549	1	386	386	344	369	89.1192	1861	0	unknown [Picea sitchensis]	225457441	XP_002262921.1	386	392	1549	1	386	386	317	351	82.1244	1694	0	PREDICTED: 26S proteasome non-ATPase regulatory subunit 6 [Vitis vinifera] >gi|297733617|emb|CBI14864.3| unnamed protein product [Vitis vinifera]	224133850	XP_002321676.1	386	392	1549	1	386	386	317	351	82.1244	1685	0	predicted protein [Populus trichocarpa] >gi|222868672|gb|EEF05803.1| predicted protein [Populus trichocarpa]
comp81197_c0	2246	90110452	ABD90528.1	840	338	2245	190	831	645	484	557	75.0388	2598	0	class III homeodomain-leucine zipper [Pseudotsuga menziesii]	89514871	ABD75310.1	839	338	2245	190	830	645	482	556	74.7287	2583	0	class III homeodomain-leucine zipper protein C3HDZ2 [Pseudotsuga menziesii]	110349554	ABG73252.1	776	338	2245	126	767	645	475	555	73.6434	2558	0	class III HD-Zip protein HDZ33 [Ginkgo biloba]
comp1305296_c0	375	357168362	XP_003581610.1	567	9	233	380	453	75	41	58	54.6667	227	6.53e-23	PREDICTED: uncharacterized protein LOC100840703 [Brachypodium distachyon]	357140780	XP_003571941.1	307	9	233	120	193	75	41	58	54.6667	232	7.53e-23	PREDICTED: RNA-directed DNA polymerase from mobile element jockey-like [Brachypodium distachyon]	308081140	NP_001183823.1	215	9	233	28	101	75	39	57	52	222	5.08e-22	uncharacterized protein LOC100502416 [Zea mays] >gi|238014750|gb|ACR38410.1| unknown [Zea mays]
comp959555_c0	321	357140780	XP_003571941.1	307	3	251	149	231	83	42	52	50.6024	210	1.34e-18	PREDICTED: RNA-directed DNA polymerase from mobile element jockey-like [Brachypodium distachyon]	357168362	XP_003581610.1	567	3	251	409	491	83	42	52	50.6024	209	1.19e-17	PREDICTED: uncharacterized protein LOC100840703 [Brachypodium distachyon]	124360546	ABN08556.1	137	3	251	38	120	83	40	51	48.1928	197	1.71e-17	Polyprotein, putative [Medicago truncatula]
comp1001076_c0	328	302789766	XP_002976651.1	341	8	328	54	161	108	49	69	45.3704	253	2.21e-24	hypothetical protein SELMODRAFT_105614 [Selaginella moellendorffii] >gi|300155689|gb|EFJ22320.1| hypothetical protein SELMODRAFT_105614 [Selaginella moellendorffii]	168044807	XP_001774871.1	902	2	325	370	478	109	51	72	46.789	260	3.61e-24	predicted protein [Physcomitrella patens subsp. patens] >gi|162673765|gb|EDQ60283.1| predicted protein [Physcomitrella patens subsp. patens]	357475445	XP_003608008.1	1183	2	325	714	821	109	50	70	45.8716	257	1.16e-23	Pentatricopeptide repeat-containing protein [Medicago truncatula] >gi|355509063|gb|AES90205.1| Pentatricopeptide repeat-containing protein [Medicago truncatula]
comp92389_c0	2767	359497760	XP_003635632.1	452	520	1872	4	445	470	217	296	46.1702	878	8.14e-105	PREDICTED: U-box domain-containing protein 4-like [Vitis vinifera] >gi|147866196|emb|CAN79837.1| hypothetical protein VITISV_007520 [Vitis vinifera]	225458832	XP_002285318.1	339	1030	1869	48	326	280	167	213	59.6429	849	4.19e-102	PREDICTED: U-box domain-containing protein 4 [Vitis vinifera]	302142201	CBI19404.3	388	1030	1869	97	375	280	167	213	59.6429	847	3.17e-101	unnamed protein product [Vitis vinifera]
comp84977_c0	1280	116786808	ABK24247.1	231	479	973	66	230	165	126	147	76.3636	701	4.29e-87	unknown [Picea sitchensis]	255588548	XP_002534640.1	235	479	958	71	230	160	117	136	73.125	642	3.78e-78	conserved hypothetical protein [Ricinus communis] >gi|223524858|gb|EEF27743.1| conserved hypothetical protein [Ricinus communis]	356552743	XP_003544722.1	235	479	961	71	231	161	112	133	69.5652	622	3.18e-75	PREDICTED: uncharacterized protein LOC100792221 [Glycine max]
comp86344_c1	390	357128917	XP_003566116.1	1225	24	389	785	906	122	47	78	38.5246	298	5.99e-29	PREDICTED: uncharacterized protein LOC100833674 [Brachypodium distachyon]	357119494	XP_003561474.1	1354	30	377	916	1031	116	45	72	38.7931	284	5.11e-27	PREDICTED: uncharacterized protein LOC100839475 [Brachypodium distachyon]	147803453	CAN68832.1	723	30	377	145	260	116	46	73	39.6552	280	1.02e-26	hypothetical protein VITISV_021139 [Vitis vinifera]
comp86864_c0	2686	215765363	BAG87060.1	357	1144	1485	112	227	121	49	68	40.4959	203	9.53e-30	unnamed protein product [Oryza sativa Japonica Group]	242046264	XP_002461003.1	389	1144	1485	113	227	121	49	70	40.4959	211	2.12e-29	hypothetical protein SORBIDRAFT_02g039010 [Sorghum bicolor] >gi|241924380|gb|EER97524.1| hypothetical protein SORBIDRAFT_02g039010 [Sorghum bicolor]	297825791	XP_002880778.1	388	1144	1485	110	226	118	49	72	41.5254	216	2.6e-28	hypothetical protein ARALYDRAFT_481492 [Arabidopsis lyrata subsp. lyrata] >gi|297326617|gb|EFH57037.1| hypothetical protein ARALYDRAFT_481492 [Arabidopsis lyrata subsp. lyrata]
comp90667_c0	3862	302143924	CBI23029.3	950	165	2789	77	949	879	666	770	75.7679	3363	0	unnamed protein product [Vitis vinifera]	225455336	XP_002276600.1	871	174	2789	1	870	876	664	769	75.7991	3359	0	PREDICTED: importin subunit beta-1-like [Vitis vinifera]	255570599	XP_002526256.1	871	174	2789	1	870	876	658	765	75.1142	3330	0	importin beta-1, putative [Ricinus communis] >gi|223534421|gb|EEF36125.1| importin beta-1, putative [Ricinus communis]
comp1626888_c0	239	220966833	ACL97384.1	1305	94	237	806	853	48	28	39	58.3333	157	6.79e-11	Gag-Pol polyprotein [Medicago truncatula]	220966830	ACL97383.1	1305	94	237	806	853	48	28	39	58.3333	157	6.79e-11	Gag-Pol polyprotein [Medicago truncatula]	220966838	ACL97386.1	1305	94	237	806	853	48	28	39	58.3333	157	7.26e-11	Gag-Pol polyprotein [Medicago truncatula]
comp95983_c0	3500	297734165	CBI15412.3	945	186	3062	2	945	961	628	778	65.3486	3263	0	unnamed protein product [Vitis vinifera]	356563103	XP_003549805.1	942	180	3062	1	942	964	620	777	64.3154	3255	0	PREDICTED: DNA mismatch repair protein Msh2-like [Glycine max]	255541826	XP_002511977.1	936	204	3062	4	936	956	623	762	65.1674	3220	0	DNA mismatch repair protein MSH2, putative [Ricinus communis] >gi|223549157|gb|EEF50646.1| DNA mismatch repair protein MSH2, putative [Ricinus communis]
comp1036042_c0	211	302915971	XP_003051796.1	92	1	99	18	50	33	33	33	100	172	8.03e-15	60S ribosomal protein L43 [Nectria haematococca mpVI 77-13-4] >gi|256732735|gb|EEU46083.1| predicted protein [Nectria haematococca mpVI 77-13-4]	46124759	XP_386933.1	92	1	99	18	50	33	33	33	100	172	8.03e-15	hypothetical protein FG06757.1 [Gibberella zeae PH-1] >gi|408391356|gb|EKJ70735.1| hypothetical protein FPSE_09105 [Fusarium pseudograminearum CS3096]	342877619	EGU79068.1	112	1	99	18	50	33	32	33	96.9697	171	1.68e-14	hypothetical protein FOXB_10407 [Fusarium oxysporum Fo5176]
comp94482_c0	3273	312282753	BAJ34242.1	339	1399	1617	41	113	73	57	64	78.0822	309	1.8e-27	unnamed protein product [Thellungiella halophila]	18397402	NP_564351.1	324	1399	1617	39	111	73	58	64	79.4521	308	1.92e-27	transcription factor TCP24 [Arabidopsis thaliana] >gi|30691609|ref|NP_849730.1| transcription factor TCP24 [Arabidopsis thaliana] >gi|75169255|sp|Q9C758.1|TCP24_ARATH RecName: Full=Transcription factor TCP24 >gi|12320852|gb|AAG50562.1|AC073506_4 hypothetical protein [Arabidopsis thaliana] >gi|14334670|gb|AAK59513.1| unknown protein [Arabidopsis thaliana] >gi|16323137|gb|AAL15303.1| At1g30210/F12P…	297740748	CBI30930.3	319	1381	1623	34	114	81	59	66	72.8395	306	3.34e-27	unnamed protein product [Vitis vinifera]
comp72732_c0	1796	294461150	ADE76139.1	427	689	1441	1	251	251	220	240	87.6494	1156	3.32e-150	unknown [Picea sitchensis]	357135163	XP_003569181.1	428	689	1441	1	252	252	205	228	81.3492	1105	1.59e-142	PREDICTED: DEAD-box ATP-dependent RNA helicase 56-like [Brachypodium distachyon]	413950345	AFW82994.1	446	689	1447	18	271	254	207	227	81.4961	1105	3.4e-142	hypothetical protein ZEAMMB73_566534 [Zea mays]
comp80590_c0	961	116782688	ABK22611.1	155	222	656	10	154	145	106	130	73.1034	608	1.17e-75	unknown [Picea sitchensis]	293336121	NP_001169212.1	152	240	647	13	148	136	97	118	71.3235	552	3.23e-67	uncharacterized protein LOC100383068 [Zea mays] >gi|195613152|gb|ACG28406.1| cytochrome c-type biogenesis protein cycL precursor [Zea mays] >gi|223975477|gb|ACN31926.1| unknown [Zea mays] >gi|223975557|gb|ACN31966.1| unknown [Zea mays] >gi|413936370|gb|AFW70921.1| cytochrome c-type biogenesis protein cycL isoform 1 [Zea mays] >gi|413936371|gb|AFW70922.1| cytochrome c-type biogenesis protein cycL …	218190477	EEC72904.1	152	240	647	13	148	136	95	117	69.8529	547	1.83e-66	hypothetical protein OsI_06730 [Oryza sativa Indica Group]
comp94372_c0	2001	294463378	ADE77221.1	399	338	1450	20	397	381	236	284	61.9423	1155	1.61e-149	unknown [Picea sitchensis]	357471687	XP_003606128.1	388	443	1432	61	387	335	195	244	58.209	1031	4.83e-131	hypothetical protein MTR_4g053410 [Medicago truncatula] >gi|355507183|gb|AES88325.1| hypothetical protein MTR_4g053410 [Medicago truncatula]	356539276	XP_003538125.1	390	440	1432	60	389	338	192	241	56.8047	1008	1.32e-127	PREDICTED: uncharacterized protein LOC100790563 [Glycine max]
comp552307_c0	369	321530410	ADW94572.1	137	3	368	6	127	122	109	118	89.3443	539	1.58e-68	cytochrome oxidase subunit I [Aethalops aequalis] >gi|321530430|gb|ADW94582.1| cytochrome oxidase subunit I [Aethalops aequalis] >gi|321530444|gb|ADW94589.1| cytochrome oxidase subunit I [Aethalops aequalis] >gi|321530448|gb|ADW94591.1| cytochrome oxidase subunit I [Aethalops aequalis]	321530324	ADW94529.1	137	3	368	6	127	122	109	118	89.3443	539	1.64e-68	cytochrome oxidase subunit I [Aethalops aequalis] >gi|321530326|gb|ADW94530.1| cytochrome oxidase subunit I [Aethalops aequalis] >gi|321530328|gb|ADW94531.1| cytochrome oxidase subunit I [Aethalops aequalis] >gi|321530330|gb|ADW94532.1| cytochrome oxidase subunit I [Aethalops aequalis] >gi|321530332|gb|ADW94533.1| cytochrome oxidase subunit I [Aethalops aequalis] >gi|321530334|gb|ADW94534.1| cyto…	321530350	ADW94542.1	137	3	368	6	127	122	109	118	89.3443	538	1.86e-68	cytochrome oxidase subunit I [Aethalops aequalis]
comp83384_c0	1159	294461006	ADE76073.1	128	477	791	19	125	108	56	71	51.8519	242	6.32e-22	unknown [Picea sitchensis]	356504756	XP_003521161.1	144	570	791	61	138	78	48	56	61.5385	234	1.14e-20	PREDICTED: uncharacterized protein LOC100797053 isoform 1 [Glycine max]	356504758	XP_003521162.1	146	570	791	63	140	78	48	56	61.5385	233	1.33e-20	PREDICTED: uncharacterized protein LOC100797053 isoform 2 [Glycine max]
comp84149_c0	2091	356564821	XP_003550646.1	617	1050	2027	137	446	326	180	229	55.2147	832	2.32e-98	PREDICTED: pathogenesis-related homeodomain protein-like [Glycine max]	356550724	XP_003543734.1	699	1050	2027	137	446	326	178	225	54.6012	802	4.09e-93	PREDICTED: pathogenesis-related homeodomain protein-like [Glycine max]	224144330	XP_002325264.1	727	1026	2045	142	472	341	185	235	54.2522	802	7.61e-93	predicted protein [Populus trichocarpa] >gi|222866698|gb|EEF03829.1| predicted protein [Populus trichocarpa]
comp983036_c0	380	1232173	CAA58822.1	268	3	380	89	212	128	41	65	32.0312	159	2.28e-11	acid proteinase [Cryphonectria parasitica]	156063840	XP_001597842.1	250	6	380	64	187	128	39	67	30.4688	149	4.73e-10	hypothetical protein SS1G_02038 [Sclerotinia sclerotiorum 1980] >gi|154697372|gb|EDN97110.1| hypothetical protein SS1G_02038 [Sclerotinia sclerotiorum 1980 UF-70]	242780216	XP_002479549.1	282	3	380	89	213	129	42	67	32.5581	147	1.3e-09	aspergillopepsin-2 precursor, putative [Talaromyces stipitatus ATCC 10500] >gi|218719696|gb|EED19115.1| aspergillopepsin-2 precursor, putative [Talaromyces stipitatus ATCC 10500]
comp95952_c1	1737	242057023	XP_002457657.1	790	931	1737	333	601	271	150	187	55.3506	714	3.06e-116	hypothetical protein SORBIDRAFT_03g011300 [Sorghum bicolor] >gi|241929632|gb|EES02777.1| hypothetical protein SORBIDRAFT_03g011300 [Sorghum bicolor]	414877062	DAA54193.1	782	931	1737	326	594	271	150	187	55.3506	713	2.58e-114	TPA: putative subtilase family protein [Zea mays]	255569223	XP_002525580.1	777	931	1737	326	594	269	147	189	54.6468	750	1.16e-113	Xylem serine proteinase 1 precursor, putative [Ricinus communis] >gi|223535159|gb|EEF36839.1| Xylem serine proteinase 1 precursor, putative [Ricinus communis]
comp94970_c0	4359	359497042	XP_003635406.1	1117	491	2701	2	746	746	305	485	40.8847	972	6.13e-108	PREDICTED: putative nuclear matrix constituent protein 1-like protein-like [Vitis vinifera] >gi|296085718|emb|CBI29518.3| unnamed protein product [Vitis vinifera]	255579507	XP_002530596.1	1052	479	2650	4	732	729	291	447	39.9177	888	1.75e-97	Filamin-A-interacting protein, putative [Ricinus communis] >gi|223529844|gb|EEF31776.1| Filamin-A-interacting protein, putative [Ricinus communis]	356511984	XP_003524701.1	1048	524	2650	24	732	709	273	454	38.5049	862	3.73e-94	PREDICTED: putative nuclear matrix constituent protein 1-like protein-like [Glycine max]
comp27001_c0	1628	148906944	ABR16617.1	427	174	1352	32	427	396	249	324	62.8788	1201	9.2e-158	unknown [Picea sitchensis]	42568768	NP_201256.2	424	177	1352	31	424	404	184	265	45.5446	777	2.72e-94	uncharacterized protein [Arabidopsis thaliana] >gi|28393303|gb|AAO42078.1| unknown protein [Arabidopsis thaliana] >gi|28827700|gb|AAO50694.1| unknown protein [Arabidopsis thaliana] >gi|332010526|gb|AED97909.1| uncharacterized protein [Arabidopsis thaliana]	297794043	XP_002864906.1	425	180	1352	33	425	399	180	261	45.1128	768	5.97e-93	predicted protein [Arabidopsis lyrata subsp. lyrata] >gi|297310741|gb|EFH41165.1| predicted protein [Arabidopsis lyrata subsp. lyrata]
comp86651_c0	1738	225439440	XP_002266364.1	262	309	1025	1	239	240	157	188	65.4167	824	4.71e-103	PREDICTED: uncharacterized protein LOC100260806 [Vitis vinifera] >gi|296083153|emb|CBI22789.3| unnamed protein product [Vitis vinifera]	224091437	XP_002309251.1	260	309	1046	1	245	246	152	189	61.7886	817	5.37e-102	predicted protein [Populus trichocarpa] >gi|222855227|gb|EEE92774.1| predicted protein [Populus trichocarpa]	255586523	XP_002533900.1	256	309	1064	1	251	252	156	187	61.9048	812	2.13e-101	conserved hypothetical protein [Ricinus communis] >gi|223526142|gb|EEF28482.1| conserved hypothetical protein [Ricinus communis]
comp95755_c0	5368	297806913	XP_002871340.1	642	1588	2538	245	552	318	223	253	70.1258	1104	1.19e-129	hypothetical protein ARALYDRAFT_908820 [Arabidopsis lyrata subsp. lyrata] >gi|297317177|gb|EFH47599.1| hypothetical protein ARALYDRAFT_908820 [Arabidopsis lyrata subsp. lyrata]	302143245	CBI20540.3	1114	1624	2538	711	1011	305	219	251	71.8033	1119	1.2e-126	unnamed protein product [Vitis vinifera]	225465133	XP_002273767.1	1134	1624	2538	731	1031	305	219	251	71.8033	1119	2.08e-126	PREDICTED: peroxisome biogenesis protein 1-like [Vitis vinifera]
comp83840_c0	1605	255550012	XP_002516057.1	712	663	1604	73	388	320	210	248	65.625	983	1.85e-121	kif4, putative [Ricinus communis] >gi|223544962|gb|EEF46477.1| kif4, putative [Ricinus communis]	224054352	XP_002298217.1	721	663	1604	50	365	320	207	246	64.6875	964	1.76e-118	predicted protein [Populus trichocarpa] >gi|222845475|gb|EEE83022.1| predicted protein [Populus trichocarpa]	224070899	XP_002303287.1	689	663	1604	50	365	320	206	244	64.375	959	3.31e-118	predicted protein [Populus trichocarpa] >gi|222840719|gb|EEE78266.1| predicted protein [Populus trichocarpa]
comp67963_c0	410	5001453	AAD37020.1	949	39	374	17	130	115	35	65	30.4348	124	4.11e-06	putative retroelement pol polyprotein [Arabidopsis thaliana]
comp815312_c0	317	224120016	XP_002318221.1	1337	40	306	643	733	91	44	64	48.3516	229	5.2e-20	predicted protein [Populus trichocarpa] >gi|222858894|gb|EEE96441.1| predicted protein [Populus trichocarpa]	302143889	CBI22750.3	1591	28	306	897	991	95	42	65	44.2105	227	9.42e-20	unnamed protein product [Vitis vinifera]	255539457	XP_002510793.1	1318	43	306	660	749	90	41	59	45.5556	219	1.21e-18	conserved hypothetical protein [Ricinus communis] >gi|223549908|gb|EEF51395.1| conserved hypothetical protein [Ricinus communis]
comp1013966_c0	288	393220849	EJD06334.1	200	3	251	1	83	83	55	68	66.2651	321	2.28e-35	hypothetical protein FOMMEDRAFT_16946 [Fomitiporia mediterranea MF3/22]	393231406	EJD38999.1	231	3	245	2	82	81	55	64	67.9012	315	3.83e-34	hypothetical protein AURDEDRAFT_153993 [Auricularia delicata TFB-10046 SS5]	336383702	EGO24851.1	262	3	230	9	84	76	53	61	69.7368	305	2.18e-32	hypothetical protein SERLADRAFT_468764 [Serpula lacrymans var. lacrymans S7.9]
comp30267_c0	362	225452030	XP_002283795.1	283	1	147	1	49	49	44	48	89.7959	271	5.99e-27	PREDICTED: LOB domain-containing protein 41 [Vitis vinifera] >gi|147795554|emb|CAN72182.1| hypothetical protein VITISV_004355 [Vitis vinifera]	225423981	XP_002282602.1	253	1	147	1	49	49	45	48	91.8367	269	7.95e-27	PREDICTED: LOB domain-containing protein 41 [Vitis vinifera]	147858428	CAN79237.1	255	1	147	1	49	49	45	48	91.8367	268	9.71e-27	hypothetical protein VITISV_002770 [Vitis vinifera]
comp46157_c0	975	116784193	ABK23252.1	110	275	604	1	110	110	85	97	77.2727	427	4.55e-49	unknown [Picea sitchensis]	224286982	ACN41192.1	110	275	604	1	110	110	84	97	76.3636	422	2.18e-48	unknown [Picea sitchensis]	148908277	ABR17253.1	110	275	604	1	110	110	83	98	75.4545	419	5.77e-48	unknown [Picea sitchensis]
comp94717_c0	4736	302141761	CBI18964.3	1958	3105	3782	1133	1392	262	103	145	39.313	481	8.85e-46	unnamed protein product [Vitis vinifera]	224084984	XP_002307459.1	594	3105	3845	36	312	286	109	145	38.1119	463	2.46e-45	SET domain protein [Populus trichocarpa] >gi|222856908|gb|EEE94455.1| SET domain protein [Populus trichocarpa]	302798461	XP_002980990.1	242	3309	3782	8	199	192	80	117	41.6667	436	9.01e-45	hypothetical protein SELMODRAFT_3415 [Selaginella moellendorffii] >gi|300151044|gb|EFJ17691.1| hypothetical protein SELMODRAFT_3415 [Selaginella moellendorffii]
comp83332_c0	1826	116779851	ABK21450.1	308	543	1400	1	289	292	214	242	73.2877	1142	9.77e-150	unknown [Picea sitchensis]	255634598	ACU17661.1	310	537	1388	2	292	291	188	229	64.6048	1031	5.25e-133	unknown [Glycine max]	356555064	XP_003545859.1	310	537	1376	6	292	287	184	226	64.1115	1017	6.35e-131	PREDICTED: putative secretory carrier-associated membrane protein 1-like [Glycine max]
comp61719_c0	1028	116787248	ABK24429.1	465	2	427	1	131	143	77	96	53.8462	318	3.1e-30	unknown [Picea sitchensis]	148905914	ABR16118.1	182	2	427	1	139	153	63	83	41.1765	233	1.9e-20	unknown [Picea sitchensis]	148910594	ABR18367.1	484	2	427	1	139	153	63	82	41.1765	218	6.19e-17	unknown [Picea sitchensis] >gi|148910798|gb|ABR18465.1| unknown [Picea sitchensis]
comp85693_c2	3390	357453391	XP_003596972.1	350	1225	1419	141	206	66	35	52	53.0303	187	5.56e-15	hypothetical protein MTR_2g088200 [Medicago truncatula] >gi|355486020|gb|AES67223.1| hypothetical protein MTR_2g088200 [Medicago truncatula]	357453395	XP_003596974.1	350	1225	1419	141	206	66	34	49	51.5152	177	3.26e-14	hypothetical protein MTR_2g088220 [Medicago truncatula] >gi|355486022|gb|AES67225.1| hypothetical protein MTR_2g088220 [Medicago truncatula]	400594695	EJP62528.1	349	1225	1410	136	198	63	34	46	53.9683	156	4.79e-14	zinc-binding dehydrogenase [Beauveria bassiana ARSEF 2860]
comp76193_c1	537	255573987	XP_002527911.1	309	2	535	119	294	178	155	167	87.0787	840	1.25e-110	clathrin coat assembly protein ap-1, putative [Ricinus communis] >gi|223532686|gb|EEF34468.1| clathrin coat assembly protein ap-1, putative [Ricinus communis]	148910706	ABR18420.1	428	2	535	238	413	178	158	168	88.764	843	1.37e-109	unknown [Picea sitchensis]	225470599	XP_002274463.1	428	2	535	238	413	178	157	166	88.2022	843	1.56e-109	PREDICTED: AP-1 complex subunit mu-1 [Vitis vinifera] >gi|296083422|emb|CBI23375.3| unnamed protein product [Vitis vinifera]
comp94747_c0	2402	302807551	XP_002985470.1	417	978	1685	37	271	238	112	166	47.0588	369	9.33e-60	hypothetical protein SELMODRAFT_424510 [Selaginella moellendorffii] >gi|300146933|gb|EFJ13600.1| hypothetical protein SELMODRAFT_424510 [Selaginella moellendorffii]	302796119	XP_002979822.1	417	978	1685	37	271	238	112	166	47.0588	368	5.97e-59	hypothetical protein SELMODRAFT_444299 [Selaginella moellendorffii] >gi|300152582|gb|EFJ19224.1| hypothetical protein SELMODRAFT_444299 [Selaginella moellendorffii]	384246904	EIE20392.1	509	978	1601	33	241	210	82	120	39.0476	281	1.45e-46	hypothetical protein COCSUDRAFT_67343 [Coccomyxa subellipsoidea C-169]
comp96248_c0	2261	224284251	ACN39861.1	1011	279	761	134	295	166	58	94	34.9398	168	1.5e-09	unknown [Picea sitchensis]
comp75244_c0	734	15219826	NP_176880.1	180	48	545	15	180	166	166	166	100	907	1.02e-121	ribulose bisphosphate carboxylase small chain 1A [Arabidopsis thaliana] >gi|27735223|sp|P10795.2|RBS1A_ARATH RecName: Full=Ribulose bisphosphate carboxylase small chain 1A, chloroplastic; Short=RuBisCO small subunit 1A; Flags: Precursor >gi|11762170|gb|AAG40363.1|AF325011_1 000C10C11 [Arabidopsis thaliana] >gi|15294200|gb|AAK95277.1|AF410291_1 F1O19.10/F1O19.10 [Arabidopsis thaliana] >gi|4204274|…	11762156	AAG40356.1	180	48	545	15	180	166	165	165	99.3976	900	1.38e-120	At1g67090 [Arabidopsis thaliana]	295792	CAA31948.1	182	48	545	15	182	168	165	166	98.2143	895	9.98e-120	ribulose bisphosphate carboxylase [Arabidopsis thaliana]
comp627973_c0	437	171688384	XP_001909132.1	108	105	419	1	105	105	88	101	83.8095	472	2.03e-58	hypothetical protein [Podospora anserina S mat+] >gi|170944154|emb|CAP70264.1| unnamed protein product [Podospora anserina S mat+]	402084027	EJT79045.1	104	108	419	1	104	104	89	97	85.5769	461	7.73e-57	hsp10-like protein [Gaeumannomyces graminis var. tritici R3-111a-1]	380493977	CCF33483.1	106	108	419	1	104	104	87	97	83.6538	459	2.09e-56	chaperonin 10 kDa subunit [Colletotrichum higginsianum]
comp94545_c1	1993	148906672	ABR16485.1	500	5	1462	15	500	486	343	425	70.5761	1958	0	unknown [Picea sitchensis]	144228161	ABO93608.1	500	2	1462	14	500	487	305	384	62.6283	1715	0	cytosolic aldehyde dehydrogenase [Leymus chinensis]	19850241	AAL99608.1	502	2	1462	16	502	487	307	385	63.039	1713	0	cytosolic aldehyde dehydrogenase RF2C [Zea mays] >gi|223948015|gb|ACN28091.1| unknown [Zea mays] >gi|414881633|tpg|DAA58764.1| TPA: cytosolic aldehyde dehydrogenase RF2C [Zea mays]
comp61633_c0	271	224067393	XP_002302479.1	506	85	255	44	100	58	26	36	44.8276	127	5.89e-07	predicted protein [Populus trichocarpa] >gi|222844205|gb|EEE81752.1| predicted protein [Populus trichocarpa]	255541948	XP_002512038.1	516	106	255	53	102	51	26	33	50.9804	125	1.07e-06	cytochrome P450, putative [Ricinus communis] >gi|223549218|gb|EEF50707.1| cytochrome P450, putative [Ricinus communis]	373501790	AEY75214.1	524	106	255	59	108	50	23	30	46	125	1.21e-06	cytochrome P450 CYP749A20 [Panax ginseng]
comp90646_c1	1409	357451101	XP_003595827.1	453	559	858	356	453	100	50	63	50	220	1.33e-16	MFS-type transporter, putative [Medicago truncatula] >gi|124360106|gb|ABN08122.1| C19orf28 protein, related [Medicago truncatula] >gi|355484875|gb|AES66078.1| MFS-type transporter, putative [Medicago truncatula]	115472989	NP_001060093.1	454	562	858	355	453	99	46	61	46.4646	217	2.67e-16	Os07g0578200 [Oryza sativa Japonica Group] >gi|113611629|dbj|BAF22007.1| Os07g0578200 [Oryza sativa Japonica Group] >gi|215678568|dbj|BAG92223.1| unnamed protein product [Oryza sativa Japonica Group] >gi|218199898|gb|EEC82325.1| hypothetical protein OsI_26604 [Oryza sativa Indica Group]	34393516	BAC83077.1	450	562	858	351	449	99	46	61	46.4646	217	2.86e-16	sugar transport protein-like [Oryza sativa Japonica Group] >gi|50508422|dbj|BAD30471.1| sugar transport protein-like [Oryza sativa Japonica Group] >gi|222637334|gb|EEE67466.1| hypothetical protein OsJ_24864 [Oryza sativa Japonica Group]
comp95210_c0	1015	116792930	ABK26554.1	209	648	1013	71	185	123	41	64	33.3333	152	3.15e-09	unknown [Picea sitchensis]	326501888	BAK06436.1	1001	723	1013	873	963	98	37	56	37.7551	149	5.05e-08	predicted protein [Hordeum vulgare subsp. vulgare]	326520255	BAK07386.1	371	723	1013	243	333	98	36	55	36.7347	140	4.25e-07	predicted protein [Hordeum vulgare subsp. vulgare]
comp92419_c0	2249	225465123	XP_002273039.1	439	457	1767	6	438	437	269	342	61.5561	1510	0	PREDICTED: BRCA1-associated protein-like [Vitis vinifera]	302143251	CBI20546.3	464	457	1773	25	463	441	270	343	61.2245	1513	0	unnamed protein product [Vitis vinifera]	255579210	XP_002530451.1	500	376	1734	42	500	464	276	351	59.4828	1508	0	brca1-associated protein, putative [Ricinus communis] >gi|223529996|gb|EEF31921.1| brca1-associated protein, putative [Ricinus communis]
comp89697_c0	2792	224125520	XP_002329825.1	591	955	2160	106	518	415	284	337	68.4337	1578	0	predicted protein [Populus trichocarpa] >gi|222870887|gb|EEF08018.1| predicted protein [Populus trichocarpa]	255536807	XP_002509470.1	587	1021	2151	145	520	378	275	321	72.7513	1555	0	conserved hypothetical protein [Ricinus communis] >gi|223549369|gb|EEF50857.1| conserved hypothetical protein [Ricinus communis]	224077102	XP_002305132.1	591	1021	2151	141	516	378	274	318	72.4868	1554	0	predicted protein [Populus trichocarpa] >gi|222848096|gb|EEE85643.1| predicted protein [Populus trichocarpa]
comp1694459_c0	220	147800145	CAN75457.1	295	3	218	135	206	72	32	42	44.4444	136	9.68e-09	hypothetical protein VITISV_037584 [Vitis vinifera]	15724045	AAL06420.1	254	3	218	131	202	72	34	41	47.2222	134	1.35e-08	reverse transcriptase [Arabidopsis thaliana]	15724041	AAL06419.1	254	3	218	131	202	72	34	41	47.2222	133	1.82e-08	reverse transcriptase [Arabidopsis thaliana]
comp93436_c0	4353	356496356	XP_003517034.1	419	1511	2761	13	417	423	245	319	57.9196	1225	2.15e-151	PREDICTED: uncharacterized protein LOC100786595 [Glycine max]	356506276	XP_003521912.1	419	1511	2761	13	417	420	245	317	58.3333	1223	3.7e-151	PREDICTED: uncharacterized protein LOC100499972 isoform 1 [Glycine max] >gi|356506278|ref|XP_003521913.1| PREDICTED: uncharacterized protein LOC100499972 isoform 2 [Glycine max] >gi|356506280|ref|XP_003521914.1| PREDICTED: uncharacterized protein LOC100499972 isoform 3 [Glycine max]	255637117	ACU18890.1	419	1511	2761	13	417	423	244	319	57.6832	1223	3.86e-151	unknown [Glycine max]
comp647227_c0	244	326678662	XP_003201131.1	1326	77	244	488	543	56	28	37	50	134	7.41e-08	PREDICTED: transposon TX1 uncharacterized 149 kDa protein-like [Danio rerio]	34392553	BAC82605.1	1318	83	244	511	564	54	25	35	46.2963	125	1.39e-06	pol-like protein [Tetraodon nigroviridis]	410930061	XP_003978417.1	1213	77	244	380	435	56	25	34	44.6429	124	1.91e-06	PREDICTED: uncharacterized protein LOC101068568 [Takifugu rubripes]
comp53264_c0	272	147828190	CAN73047.1	126	1	186	47	108	62	42	52	67.7419	229	1.29e-22	hypothetical protein VITISV_034648 [Vitis vinifera]	147811294	CAN59957.1	272	1	186	47	108	62	41	52	66.129	231	9.14e-22	hypothetical protein VITISV_042690 [Vitis vinifera]	147769171	CAN60771.1	299	1	186	47	108	62	41	52	66.129	231	1.1e-21	hypothetical protein VITISV_027170 [Vitis vinifera]
comp91029_c0	5164	359495933	XP_002272390.2	692	2170	4050	79	687	632	308	409	48.7342	1384	1.58e-168	PREDICTED: uncharacterized protein LOC100266372 [Vitis vinifera]	255586955	XP_002534076.1	662	2170	3945	76	650	598	299	389	50	1350	4.49e-164	conserved hypothetical protein [Ricinus communis] >gi|223525888|gb|EEF28308.1| conserved hypothetical protein [Ricinus communis]	147794780	CAN73504.1	774	2170	4050	166	769	632	305	406	48.2595	1353	5.43e-163	hypothetical protein VITISV_034214 [Vitis vinifera]
comp92299_c0	495	224131108	XP_002328456.1	317	44	490	141	289	150	60	75	40	205	3.68e-17	predicted protein [Populus trichocarpa] >gi|222838171|gb|EEE76536.1| predicted protein [Populus trichocarpa]	168012613	XP_001758996.1	666	5	445	325	471	148	55	77	37.1622	210	5.19e-17	predicted protein [Physcomitrella patens subsp. patens] >gi|162689695|gb|EDQ76065.1| predicted protein [Physcomitrella patens subsp. patens]	224094841	XP_002334784.1	491	35	490	178	329	153	55	80	35.9477	208	6.93e-17	predicted protein [Populus trichocarpa] >gi|222874625|gb|EEF11756.1| predicted protein [Populus trichocarpa]
comp91717_c0	2217	359481700	XP_002273576.2	485	918	1769	202	485	284	150	207	52.8169	787	3.81e-115	PREDICTED: probable fructokinase-4-like [Vitis vinifera]	298569778	ADI87417.1	480	918	1769	196	480	285	153	204	53.6842	765	3.54e-111	fructokinase-like protein 1 [Gossypium hirsutum]	356496144	XP_003516930.1	467	918	1769	184	467	284	150	203	52.8169	776	5.46e-111	PREDICTED: fructokinase-2-like [Glycine max]
comp77493_c0	2677	224096538	XP_002310649.1	474	895	2229	31	470	449	271	335	60.3563	1462	0	predicted protein [Populus trichocarpa] >gi|222853552|gb|EEE91099.1| predicted protein [Populus trichocarpa]	102139937	ABF70080.1	484	898	2220	38	480	453	265	333	58.4989	1445	0	serine carboxypeptidase (carboxypeptidase D), putative [Musa acuminata]	116310955	CAH67892.1	507	895	2217	34	503	470	277	334	58.9362	1435	0	OSIGBa0153E02-OSIGBa0093I20.21 [Oryza sativa Indica Group]
comp83490_c0	1016	268580705	XP_002645335.1	391	419	1003	143	311	195	52	89	26.6667	167	1.91e-10	C. briggsae CBR-LACT-7 protein [Caenorhabditis briggsae]	308464499	XP_003094516.1	808	419	1003	557	725	195	51	90	26.1538	166	3.29e-10	CRE-LACT-7 protein [Caenorhabditis remanei] >gi|308247317|gb|EFO91269.1| CRE-LACT-7 protein [Caenorhabditis remanei]	392927443	NP_509969.2	808	419	1003	559	727	195	51	89	26.1538	165	4.4e-10	Protein LACT-7 [Caenorhabditis elegans] >gi|211970483|emb|CAB03955.3| Protein LACT-7 [Caenorhabditis elegans]
comp80920_c0	1891	388495066	AFK35599.1	420	171	671	1	174	175	130	141	74.2857	587	1.16e-65	unknown [Lotus japonicus]	388504762	AFK40447.1	421	171	671	1	175	176	131	142	74.4318	578	2.38e-64	unknown [Lotus japonicus]	357448249	XP_003594400.1	504	171	662	1	162	164	125	138	76.2195	582	4.73e-64	Pre-mRNA-splicing factor cwc25 [Medicago truncatula] >gi|355483448|gb|AES64651.1| Pre-mRNA-splicing factor cwc25 [Medicago truncatula]
comp89922_c0	4879	148906421	ABR16364.1	423	3455	4240	159	421	263	179	212	68.0608	975	2.18e-115	unknown [Picea sitchensis]	294461634	ADE76377.1	415	3521	4243	174	414	241	145	194	60.166	825	5.19e-95	unknown [Picea sitchensis]	297841877	XP_002888820.1	395	3476	4240	142	395	255	141	193	55.2941	816	4.97e-94	glycosyltransferase family 14 protein [Arabidopsis lyrata subsp. lyrata] >gi|297334661|gb|EFH65079.1| glycosyltransferase family 14 protein [Arabidopsis lyrata subsp. lyrata]
comp1309573_c0	246	112983414	NP_001036985.1	187	2	136	1	45	45	45	45	100	229	3.5e-22	heat shock protein hsp21.4 [Bombyx mori] >gi|56378321|dbj|BAD74197.1| heat shock protein hsp21.4 [Bombyx mori]	154091278	ABS57447.1	187	2	136	1	45	45	45	45	100	229	3.69e-22	heat shock protein hsp21.4 [Heliconius erato] >gi|357615601|gb|EHJ69746.1| heat shock protein hsp21.4 [Danaus plexippus]	389608335	BAM17779.1	187	2	136	1	45	45	45	45	100	229	3.77e-22	similar to CG14207 [Papilio xuthus] >gi|389610855|dbj|BAM19038.1| small heat shock protein hsp20 family [Papilio polytes]
comp90146_c0	1759	302768273	XP_002967556.1	1778	788	1468	314	522	229	84	127	36.6812	335	5.08e-30	hypothetical protein SELMODRAFT_408664 [Selaginella moellendorffii] >gi|300164294|gb|EFJ30903.1| hypothetical protein SELMODRAFT_408664 [Selaginella moellendorffii]	302758358	XP_002962602.1	1912	785	1468	356	566	234	82	123	35.0427	275	1.26e-22	hypothetical protein SELMODRAFT_438270 [Selaginella moellendorffii] >gi|300169463|gb|EFJ36065.1| hypothetical protein SELMODRAFT_438270 [Selaginella moellendorffii]	260797861	XP_002593919.1	1592	785	1468	59	276	232	77	114	33.1897	258	1.57e-20	hypothetical protein BRAFLDRAFT_154067 [Branchiostoma floridae] >gi|229279151|gb|EEN49930.1| hypothetical protein BRAFLDRAFT_154067 [Branchiostoma floridae]
comp86870_c0	1666	116793971	ABK26951.1	303	552	1436	2	302	304	148	208	48.6842	785	5.04e-97	unknown [Picea sitchensis]	112292669	ABI14813.1	324	696	1382	84	315	232	123	173	53.0172	710	1.39e-85	chloroplast carbonic anhydrase [Pachysandra terminalis]	116782032	ABK22341.1	272	681	1400	13	268	256	129	176	50.3906	689	3.97e-83	unknown [Picea sitchensis] >gi|116784478|gb|ABK23356.1| unknown [Picea sitchensis] >gi|116791783|gb|ABK26106.1| unknown [Picea sitchensis] >gi|116792184|gb|ABK26264.1| unknown [Picea sitchensis]
comp1598722_c0	212	15226715	NP_181591.1	131	45	212	27	82	56	45	48	80.3571	242	1.02e-24	40S ribosomal protein S26-1 [Arabidopsis thaliana] >gi|3123279|sp|P49206.2|RS261_ARATH RecName: Full=40S ribosomal protein S26-1 >gi|2651298|gb|AAB87578.1| 40S ribosomal protein S26 [Arabidopsis thaliana] >gi|22022538|gb|AAM83227.1| At2g40590/T2P4.6 [Arabidopsis thaliana] >gi|24111313|gb|AAN46780.1| At2g40590/T2P4.6 [Arabidopsis thaliana] >gi|330254758|gb|AEC09852.1| 40S ribosomal protein S26-1 […	15228895	NP_191193.1	130	45	212	27	82	56	45	48	80.3571	241	1.14e-24	40S ribosomal protein S26-3 [Arabidopsis thaliana] >gi|75264413|sp|Q9LYK9.1|RS263_ARATH RecName: Full=40S ribosomal protein S26-3 >gi|7572932|emb|CAB87433.1| 40S ribosomal protein S26 homolog [Arabidopsis thaliana] >gi|14532524|gb|AAK63990.1| AT3g56340/F18O21_300 [Arabidopsis thaliana] >gi|22137298|gb|AAM91494.1| AT3g56340/F18O21_300 [Arabidopsis thaliana] >gi|332645990|gb|AEE79511.1| 40S ribosom…	297827689	XP_002881727.1	131	45	212	27	82	56	45	48	80.3571	241	1.21e-24	hypothetical protein ARALYDRAFT_483116 [Arabidopsis lyrata subsp. lyrata] >gi|297327566|gb|EFH57986.1| hypothetical protein ARALYDRAFT_483116 [Arabidopsis lyrata subsp. lyrata]
comp93474_c0	2324	294462513	ADE76803.1	302	1536	2204	70	292	223	144	177	64.574	816	3.33e-99	unknown [Picea sitchensis]	116786918	ABK24298.1	559	1536	2204	327	549	223	146	177	65.4709	836	8.77e-99	unknown [Picea sitchensis]	294464168	ADE77600.1	553	1551	2204	324	542	219	135	168	61.6438	757	2.3e-87	unknown [Picea sitchensis]
comp95903_c0	1856	116786876	ABK24277.1	493	183	1616	12	479	491	197	287	40.1222	902	6.22e-111	unknown [Picea sitchensis]	148909915	ABR18044.1	476	192	1619	6	467	489	198	278	40.4908	886	7.69e-109	unknown [Picea sitchensis]	148906375	ABR16342.1	476	183	1616	7	470	487	185	277	37.9877	872	8.23e-107	unknown [Picea sitchensis]
comp70903_c0	2022	218187372	EEC69799.1	450	690	1844	28	399	396	178	223	44.9495	797	2.3e-95	hypothetical protein OsI_00095 [Oryza sativa Indica Group]	115434084	NP_001041800.1	450	690	1844	28	399	396	178	223	44.9495	796	2.62e-95	Os01g0110800 [Oryza sativa Japonica Group] >gi|52075719|dbj|BAD44939.1| putative disease resistance protein [Oryza sativa Japonica Group] >gi|113531331|dbj|BAF03714.1| Os01g0110800 [Oryza sativa Japonica Group] >gi|215694416|dbj|BAG89409.1| unnamed protein product [Oryza sativa Japonica Group] >gi|222617603|gb|EEE53735.1| hypothetical protein OsJ_00086 [Oryza sativa Japonica Group]	326513960	BAJ92130.1	486	690	1892	24	451	428	190	252	44.3925	794	1.51e-94	predicted protein [Hordeum vulgare subsp. vulgare]
comp90970_c0	1312	116786191	ABK24013.1	208	103	234	163	207	45	34	37	75.5556	184	3.72e-13	unknown [Picea sitchensis]	116794254	ABK27066.1	175	109	231	133	173	41	28	31	68.2927	152	4.3e-09	unknown [Picea sitchensis]
comp34594_c0	1731	14018103	AAK52166.1	1185	127	339	860	930	71	24	40	33.8028	136	6.18e-06	putative reverse transcriptase [Oryza sativa Japonica Group]	108709289	ABF97084.1	1184	127	339	860	930	71	24	40	33.8028	136	6.85e-06	retrotransposon protein, putative, unclassified [Oryza sativa Japonica Group]
comp637286_c0	253	350416416	XP_003490942.1	53	65	211	3	51	49	29	34	59.1837	143	1.25e-10	PREDICTED: hypothetical protein LOC100745580 [Bombus impatiens]	292397858	ADE27969.1	53	65	205	5	51	47	27	37	57.4468	142	1.54e-10	hypothetical protein [Nylanderia nr. pubens LZ-2010]	156554004	XP_001605821.1	55	50	196	8	54	49	31	37	63.2653	141	2.07e-10	PREDICTED: hypothetical protein LOC100119759 [Nasonia vitripennis]
comp91723_c0	4885	225469045	XP_002267070.1	1009	367	3057	157	998	907	438	603	48.2911	2022	0	PREDICTED: uncharacterized protein LOC100245966 [Vitis vinifera]	147774692	CAN74345.1	1011	367	3057	159	1000	907	437	602	48.1808	2017	0	hypothetical protein VITISV_005477 [Vitis vinifera]	224071947	XP_002303599.1	1005	310	3003	163	1004	908	427	594	47.0264	1984	0	tir-nbs resistance protein [Populus trichocarpa] >gi|222841031|gb|EEE78578.1| tir-nbs resistance protein [Populus trichocarpa]
comp93545_c0	2244	255555887	XP_002518979.1	382	676	1584	77	375	304	144	208	47.3684	638	1.83e-72	ATP binding protein, putative [Ricinus communis] >gi|223541966|gb|EEF43512.1| ATP binding protein, putative [Ricinus communis]	302803929	XP_002983717.1	305	676	1578	2	304	311	154	204	49.5177	626	9.26e-72	hypothetical protein SELMODRAFT_118907 [Selaginella moellendorffii] >gi|300148554|gb|EFJ15213.1| hypothetical protein SELMODRAFT_118907 [Selaginella moellendorffii]	302814728	XP_002989047.1	304	676	1578	2	303	311	155	205	49.8392	616	2.76e-70	hypothetical protein SELMODRAFT_129117 [Selaginella moellendorffii] >gi|300143148|gb|EFJ09841.1| hypothetical protein SELMODRAFT_129117 [Selaginella moellendorffii]
comp60279_c0	442	255540711	XP_002511420.1	215	4	180	152	214	63	31	44	49.2063	177	8.7e-14	conserved hypothetical protein [Ricinus communis] >gi|223550535|gb|EEF52022.1| conserved hypothetical protein [Ricinus communis]	37050896	CAE47557.1	238	4	189	175	235	62	31	44	50	173	2.99e-13	seven-transmembrane-domain protein 1 [Solanum lycopersicum]	297797269	XP_002866519.1	240	7	177	176	232	57	29	42	50.8772	173	3.26e-13	hypothetical protein ARALYDRAFT_496468 [Arabidopsis lyrata subsp. lyrata] >gi|297312354|gb|EFH42778.1| hypothetical protein ARALYDRAFT_496468 [Arabidopsis lyrata subsp. lyrata]
comp62969_c0	1382	212724098	NP_001132376.1	191	348	647	41	140	100	90	96	90	488	1.52e-55	uncharacterized protein LOC100193822 [Zea mays] >gi|194694218|gb|ACF81193.1| unknown [Zea mays]	356560951	XP_003548749.1	195	348	647	44	143	100	89	96	89	486	3.1e-55	PREDICTED: putative H/ACA ribonucleoprotein complex subunit 1-like protein 1-like [Glycine max]	195610388	ACG27024.1	191	348	647	41	140	100	89	95	89	482	9.72e-55	h/ACA ribonucleoprotein complex subunit 1-like protein 1 [Zea mays]
comp89991_c0	3848	297744232	CBI37202.3	508	2634	3362	237	479	243	168	199	69.1358	925	2.35e-108	unnamed protein product [Vitis vinifera]	326513978	BAJ92139.1	289	2634	3365	46	289	244	164	196	67.2131	901	4.49e-108	predicted protein [Hordeum vulgare subsp. vulgare]	359480065	XP_002269446.2	556	2637	3362	308	549	242	168	199	69.4215	927	5.08e-108	PREDICTED: tyrosine decarboxylase 1-like [Vitis vinifera]
comp81731_c0	1897	38346000	CAE01947.2	345	681	1496	34	267	274	158	192	57.6642	677	1.45e-79	OSJNBa0073L13.10 [Oryza sativa Japonica Group]	24817258	CAD56221.1	206	681	1043	6	124	124	93	103	75	471	1.11e-51	hypothetical protein [Cicer arietinum]	357511705	XP_003626141.1	454	681	1028	261	372	116	87	99	75	457	3.28e-47	RNA-binding protein [Medicago truncatula] >gi|355501156|gb|AES82359.1| RNA-binding protein [Medicago truncatula]
comp93240_c0	4346	115480787	NP_001063987.1	451	746	1573	167	448	289	144	185	49.827	659	2.77e-72	Os09g0570500 [Oryza sativa Japonica Group] >gi|113632220|dbj|BAF25901.1| Os09g0570500, partial [Oryza sativa Japonica Group]	30680527	NP_196066.2	863	746	1822	496	860	384	169	223	44.0104	668	5.26e-70	RING/U-box domain-containing protein [Arabidopsis thaliana] >gi|334187422|ref|NP_001190224.1| RING/U-box domain-containing protein [Arabidopsis thaliana] >gi|332003363|gb|AED90746.1| RING/U-box domain-containing protein [Arabidopsis thaliana] >gi|332003364|gb|AED90747.1| RING/U-box domain-containing protein [Arabidopsis thaliana]	222642141	EEE70273.1	658	746	1573	374	655	289	143	185	49.481	657	5.66e-70	hypothetical protein OsJ_30420 [Oryza sativa Japonica Group]
comp64360_c0	1289	147856603	CAN82468.1	906	821	1030	456	525	70	36	48	51.4286	203	8.5e-19	hypothetical protein VITISV_039784 [Vitis vinifera]	147770749	CAN64541.1	551	821	1030	76	145	70	39	50	55.7143	207	9.93e-19	hypothetical protein VITISV_006447 [Vitis vinifera]	147773559	CAN63276.1	1030	821	1030	638	707	70	38	49	54.2857	207	1.19e-18	hypothetical protein VITISV_000400 [Vitis vinifera]
comp80732_c0	3065	148909809	ABR17991.1	607	269	1936	49	607	559	392	461	70.1252	2179	0	unknown [Picea sitchensis]	255555679	XP_002518875.1	567	272	1936	15	567	563	330	414	58.6146	1784	0	alpha,alpha-trehalase, putative [Ricinus communis] >gi|223541862|gb|EEF43408.1| alpha,alpha-trehalase, putative [Ricinus communis]	224072254	XP_002303675.1	568	272	1936	16	568	563	327	405	58.0817	1763	0	predicted protein [Populus trichocarpa] >gi|222841107|gb|EEE78654.1| predicted protein [Populus trichocarpa]
comp94148_c0	3216	296084709	CBI25851.3	528	1490	2662	72	463	399	159	236	39.8496	686	4.93e-76	unnamed protein product [Vitis vinifera]	359474405	XP_003631455.1	638	1490	2662	66	457	399	159	236	39.8496	686	6.16e-75	PREDICTED: pentatricopeptide repeat-containing protein At5g47360-like [Vitis vinifera]	255581311	XP_002531466.1	518	1478	2662	69	464	399	144	223	36.0902	643	2.64e-70	pentatricopeptide repeat-containing protein, putative [Ricinus communis] >gi|223528920|gb|EEF30916.1| pentatricopeptide repeat-containing protein, putative [Ricinus communis]
comp75882_c0	1057	400131576	CCH50976.1	986	382	570	611	673	63	40	50	63.4921	222	2.03e-24	T4.15 [Malus x robusta]	313184298	CBL94163.1	622	346	570	203	277	75	43	54	57.3333	223	1.26e-23	putative RNA-directed DNA polymerase (Reverse transcriptase) [Malus x domestica]	124359291	ABD28426.2	517	382	567	193	254	62	41	51	66.129	226	1.34e-23	RNA-directed DNA polymerase (Reverse transcriptase) [Medicago truncatula]
comp566192_c0	326	171690954	XP_001910402.1	543	2	280	105	197	93	77	84	82.7957	351	2.14e-37	hypothetical protein [Podospora anserina S mat+] >gi|170945425|emb|CAP71537.1| unnamed protein product [Podospora anserina S mat+]	429858593	ELA33408.1	542	2	280	104	196	93	76	84	81.7204	350	2.9e-37	stress response protein [Colletotrichum gloeosporioides Nara gc5]	336266378	XP_003347957.1	562	2	280	105	197	93	76	82	81.7204	346	1.08e-36	MSC1 protein [Sordaria macrospora k-hell] >gi|380088207|emb|CCC05009.1| putative MSC1 protein [Sordaria macrospora k-hell]
comp95552_c0	2779	169159248	CAP64323.1	357	1695	2669	13	335	328	240	275	73.1707	1274	1.44e-164	TPA: putative GID1-like gibberellin receptor [Pinus taeda]	116794075	ABK26997.1	352	1695	2678	13	338	331	237	277	71.6012	1260	1.52e-162	unknown [Picea sitchensis]	169159246	CAP64321.1	352	1695	2678	13	338	331	236	276	71.2991	1252	2.2e-161	TPA: putative GID1-like gibberellin receptor [Picea glauca]
comp81230_c0	2277	225430390	XP_002285366.1	522	444	1883	36	513	480	380	421	79.1667	1998	0	PREDICTED: threonine synthase, chloroplastic [Vitis vinifera]	20140867	Q9MT28.1	519	423	1880	30	509	486	376	424	77.3663	1987	0	RecName: Full=Threonine synthase, chloroplastic; Short=TS; Flags: Precursor >gi|8439547|gb|AAF74984.1|AF082894_1 threonine synthase [Solanum tuberosum]	18410191	NP_565047.1	516	453	1883	33	509	479	377	422	78.7056	1980	0	threonine synthase 2 [Arabidopsis thaliana] >gi|75266272|sp|Q9SSP5.1|THRC2_ARATH RecName: Full=Threonine synthase 2, chloroplastic; Flags: Precursor >gi|5903070|gb|AAD55628.1|AC008017_1 Putative threonine synthase [Arabidopsis thaliana] >gi|20466326|gb|AAM20480.1| threonine synthase, putative [Arabidopsis thaliana] >gi|25084052|gb|AAN72162.1| threonine synthase, putative [Arabidopsis thaliana] >g…
comp85816_c0	2291	148906784	ABR16538.1	502	711	2033	56	496	441	306	361	69.3878	1392	0	unknown [Picea sitchensis]	116787054	ABK24356.1	489	711	2033	47	485	441	267	345	60.5442	1256	5.33e-162	unknown [Picea sitchensis]	255538660	XP_002510395.1	487	720	2033	44	483	440	261	344	59.3182	1177	3.89e-150	sugar transporter, putative [Ricinus communis] >gi|223551096|gb|EEF52582.1| sugar transporter, putative [Ricinus communis]
comp82409_c0	1655	294461943	ADE76527.1	401	171	1331	17	401	389	248	308	63.7532	1355	0	unknown [Picea sitchensis]	148910785	ABR18459.1	421	171	1322	21	413	393	237	302	60.3053	1314	1.08e-174	unknown [Picea sitchensis]	380467913	AFD61544.1	424	171	1322	21	413	393	240	297	61.0687	1285	2.72e-170	multicopy suppressor of IRA1 [Dendrobium nobile]
comp90002_c0	5041	268037793	ACY91853.1	630	3135	4571	146	630	485	368	405	75.8763	1790	0	somatic embryogenesis receptor-like kinase 1 [Araucaria angustifolia]	359480709	XP_002276414.2	624	3135	4571	146	624	479	376	415	78.4969	1784	0	PREDICTED: somatic embryogenesis receptor kinase 1-like [Vitis vinifera] >gi|147769566|emb|CAN65708.1| hypothetical protein VITISV_020732 [Vitis vinifera] >gi|296082486|emb|CBI21491.3| unnamed protein product [Vitis vinifera]	269980444	ACZ56417.1	626	3135	4571	142	626	485	366	404	75.4639	1779	0	somatic embryogenesis receptor-like kinase 1 [Pinus massoniana]
comp92541_c0	3142	294461231	ADE76178.1	397	1731	2534	52	319	268	233	255	86.9403	1217	4.13e-154	unknown [Picea sitchensis]	359472657	XP_003631183.1	379	1731	2534	34	301	268	220	243	82.0896	1141	2.79e-143	PREDICTED: aspartate-semialdehyde dehydrogenase-like [Vitis vinifera]	357521393	XP_003630985.1	379	1731	2534	34	301	268	214	245	79.8507	1118	7.52e-140	Aspartate-semialdehyde dehydrogenase [Medicago truncatula] >gi|355525007|gb|AET05461.1| Aspartate-semialdehyde dehydrogenase [Medicago truncatula]
comp88390_c1	2526	224141445	XP_002324083.1	374	467	1009	136	316	181	116	145	64.0884	601	8.35e-67	chorismate mutase [Populus trichocarpa] >gi|222867085|gb|EEF04216.1| chorismate mutase [Populus trichocarpa]	209167729	ACI41889.1	324	467	1006	139	318	180	115	147	63.8889	594	1.8e-66	chorismate mutase 1 [Petunia x hybrida]	193290680	ACF17648.1	321	467	1009	135	315	181	114	144	62.9834	593	2.32e-66	putative chorismate mutase 1 [Capsicum annuum]
comp92156_c0	5880	258676533	ACV87280.1	558	3405	4601	162	558	399	283	324	70.9273	1510	0	TIR1/AFB auxin receptor protein PintaAFB4A [Pinus taeda]	258676535	ACV87281.1	585	3405	4601	189	585	399	283	324	70.9273	1513	0	TIR1/AFB auxin receptor protein PintaAFB4A [Pinus taeda]	302142027	CBI19230.3	552	3342	4601	132	552	428	258	324	60.2804	1330	1.27e-161	unnamed protein product [Vitis vinifera]
comp1531598_c0	216	376403807	YP_005090292.1	397	1	216	322	393	72	60	65	83.3333	335	3.07e-36	nad7 gene product (mitochondrion) [Heterosigma akashiwo] >gi|239811624|gb|ACS27111.1| NADH dehydrogenase subunit 7 [Heterosigma akashiwo] >gi|239811664|gb|ACS27150.1| NADH dehydrogenase subunit 7 [Heterosigma akashiwo] >gi|294610387|dbj|BAI70606.2| NADH dehydrogenase subunit 7 [Heterosigma akashiwo]	435856270	YP_007317106.1	398	1	216	323	394	72	61	65	84.7222	331	1.22e-35	NADH dehydrogenase subunit 7 (mitochondrion) [Nannochloropsis gaditana] >gi|429126169|gb|AFZ64339.1| NADH dehydrogenase subunit 7 (mitochondrion) [Nannochloropsis gaditana]	289065193	YP_003434245.1	397	1	216	322	393	72	58	65	80.5556	331	1.26e-35	NADH dehydrogenase subunit 7 [Chattonella marina] >gi|288871905|dbj|BAI70592.1| NADH dehydrogenase subunit 7 [Chattonella marina]
comp1659485_c0	202	320167203	EFW44102.1	140	1	201	5	71	67	41	51	61.194	224	4.94e-22	actin-depolymerizing factor ADF6 [Capsaspora owczarzaki ATCC 30864]	584723	P37167.2	138	1	201	4	70	67	36	48	53.7313	207	1.65e-19	RecName: Full=Actophorin >gi|155621|gb|AAA02909.1| actophorin [Acanthamoeba castellanii] >gi|440804659|gb|ELR25536.1| Actophorin, putative [Acanthamoeba castellanii str. Neff]	157829887	1AHQ	137	1	201	3	69	67	36	48	53.7313	206	1.7e-19	Chain A, Recombinant Actophorin
comp82929_c0	1165	255554787	XP_002518431.1	179	411	764	15	135	122	50	75	40.9836	218	3.75e-18	conserved hypothetical protein [Ricinus communis] >gi|223542276|gb|EEF43818.1| conserved hypothetical protein [Ricinus communis]	225435882	XP_002264937.1	168	405	725	24	133	111	50	73	45.045	215	7.97e-18	PREDICTED: uncharacterized protein LOC100249562 isoform 1 [Vitis vinifera] >gi|359479135|ref|XP_003632223.1| PREDICTED: uncharacterized protein LOC100249562 isoform 2 [Vitis vinifera] >gi|296083901|emb|CBI24289.3| unnamed protein product [Vitis vinifera]	388509886	AFK43009.1	180	405	752	25	144	121	53	74	43.8017	208	9.31e-17	unknown [Lotus japonicus]
comp1170109_c0	368	224080835	XP_002335588.1	622	2	367	295	416	122	58	80	47.541	310	3.19e-31	predicted protein [Populus trichocarpa] >gi|222833262|gb|EEE71739.1| predicted protein [Populus trichocarpa]	38345398	CAE03089.2	429	2	367	169	290	122	53	83	43.4426	303	7.04e-31	OSJNBa0017B10.4 [Oryza sativa Japonica Group]	224080831	XP_002335586.1	804	2	367	567	688	122	58	80	47.541	310	8.21e-31	predicted protein [Populus trichocarpa] >gi|222833260|gb|EEE71737.1| predicted protein [Populus trichocarpa]
comp92685_c0	4343	115465888	NP_001056543.1	1068	2275	3759	99	559	496	341	380	68.75	1794	0	Os06g0103600 [Oryza sativa Japonica Group] >gi|55296761|dbj|BAD67953.1| putative aminoacyl-t-RNA synthetase [Oryza sativa Japonica Group] >gi|113594583|dbj|BAF18457.1| Os06g0103600 [Oryza sativa Japonica Group] >gi|222634809|gb|EEE64941.1| hypothetical protein OsJ_19814 [Oryza sativa Japonica Group]	255541030	XP_002511579.1	1069	2254	3759	100	568	503	326	385	64.8111	1792	0	Glycyl-tRNA synthetase 2, chloroplast/mitochondrial precursor, putative [Ricinus communis] >gi|223548759|gb|EEF50248.1| Glycyl-tRNA synthetase 2, chloroplast/mitochondrial precursor, putative [Ricinus communis]	357119010	XP_003561239.1	1048	2275	3759	79	539	496	335	382	67.5403	1786	0	PREDICTED: glycyl-tRNA synthetase 2, chloroplastic/mitochondrial-like, partial [Brachypodium distachyon]
comp61094_c0	1442	225453517	XP_002275490.1	473	36	1229	96	472	399	176	241	44.1103	825	1.24e-101	PREDICTED: F-box protein At5g07670 [Vitis vinifera]	297792449	XP_002864109.1	479	45	1229	105	478	400	164	247	41	802	4.36e-98	F-box family protein [Arabidopsis lyrata subsp. lyrata] >gi|297309944|gb|EFH40368.1| F-box family protein [Arabidopsis lyrata subsp. lyrata]	15242066	NP_199951.1	479	42	1229	104	478	397	167	247	42.0655	796	3.19e-97	F-box protein [Arabidopsis thaliana] >gi|75262446|sp|Q9FGN3.1|FB290_ARATH RecName: Full=F-box protein At5g51380 >gi|9759284|dbj|BAB09749.1| unnamed protein product [Arabidopsis thaliana] >gi|56236082|gb|AAV84497.1| At5g51380 [Arabidopsis thaliana] >gi|56790216|gb|AAW30025.1| At5g51380 [Arabidopsis thaliana] >gi|332008690|gb|AED96073.1| F-box protein [Arabidopsis thaliana]
comp78836_c0	436	361069085	AEW08854.1	65	26	196	11	65	57	39	46	68.4211	206	5.3e-19	Pinus taeda anonymous locus CL1973Contig1_04 genomic sequence >gi|383176306|gb|AFG71682.1| Pinus taeda anonymous locus CL1973Contig1_04 genomic sequence >gi|383176307|gb|AFG71683.1| Pinus taeda anonymous locus CL1973Contig1_04 genomic sequence	357124189	XP_003563786.1	93	29	196	39	92	56	35	44	62.5	200	7.83e-18	PREDICTED: uncharacterized protein LOC100828471 [Brachypodium distachyon]	224130486	XP_002320849.1	79	38	196	27	77	53	34	45	64.1509	199	8.09e-18	predicted protein [Populus trichocarpa] >gi|222861622|gb|EEE99164.1| predicted protein [Populus trichocarpa]
comp537024_c0	212	414590021	DAA40592.1	561	8	211	392	459	68	52	57	76.4706	285	8.78e-29	TPA: putative cytochrome P450 superfamily protein [Zea mays]	294464292	ADE77659.1	432	2	211	264	333	70	49	60	70	281	1.18e-28	unknown [Picea sitchensis]	253758054	XP_002488872.1	235	5	211	68	136	69	50	56	72.4638	272	2.91e-28	hypothetical protein SORBIDRAFT_2967s002010 [Sorghum bicolor] >gi|241947308|gb|EES20453.1| hypothetical protein SORBIDRAFT_2967s002010 [Sorghum bicolor]
comp87693_c0	2517	225432348	XP_002276482.1	636	558	1934	170	634	465	316	377	67.957	1591	0	PREDICTED: GTPase obg-like [Vitis vinifera]	347984202	AEP40120.1	492	558	1940	32	490	463	306	378	66.0907	1564	0	GTP-binding protein DLObg1-2 [Dimocarpus longan] >gi|347984204|gb|AEP40121.1| GTP-binding protein DLObg1-3 [Dimocarpus longan]	255551689	XP_002516890.1	637	561	1949	172	634	467	309	384	66.167	1573	0	Spo0B-associated GTP-binding protein, putative [Ricinus communis] >gi|223543978|gb|EEF45504.1| Spo0B-associated GTP-binding protein, putative [Ricinus communis]
comp85667_c1	1065	116786636	ABK24183.1	331	69	857	60	330	271	179	214	66.0517	903	5.22e-117	unknown [Picea sitchensis]	212275264	NP_001130056.1	307	210	857	92	307	216	147	185	68.0556	803	2.39e-102	uncharacterized protein LOC100191148 [Zea mays] >gi|194688186|gb|ACF78177.1| unknown [Zea mays] >gi|223972835|gb|ACN30605.1| unknown [Zea mays] >gi|223974569|gb|ACN31472.1| unknown [Zea mays] >gi|413935659|gb|AFW70210.1| hypothetical protein ZEAMMB73_243052 [Zea mays]	242064104	XP_002453341.1	329	210	857	112	327	216	147	186	68.0556	804	3.26e-102	hypothetical protein SORBIDRAFT_04g004150 [Sorghum bicolor] >gi|241933172|gb|EES06317.1| hypothetical protein SORBIDRAFT_04g004150 [Sorghum bicolor]
comp46822_c0	1030	15238369	NP_201325.1	173	369	668	59	158	100	63	82	63	333	2.14e-34	50S ribosomal protein L29 [Arabidopsis thaliana] >gi|46397023|sp|Q9FJP3.1|RK29_ARATH RecName: Full=50S ribosomal protein L29, chloroplastic; AltName: Full=CL29; Flags: Precursor >gi|189096148|pdb|3BBO|Z Chain Z, Homology Model For The Spinach Chloroplast 50s Subunit Fitted To 9.4a Cryo-Em Map Of The 70s Chlororibosome >gi|10178184|dbj|BAB11658.1| 50S ribosomal protein L29 [Arabidopsis thaliana] >…	297794125	XP_002864947.1	172	369	671	57	157	101	63	83	62.3762	333	2.31e-34	hypothetical protein ARALYDRAFT_919853 [Arabidopsis lyrata subsp. lyrata] >gi|297310782|gb|EFH41206.1| hypothetical protein ARALYDRAFT_919853 [Arabidopsis lyrata subsp. lyrata]	330318596	AEC10965.1	178	369	671	60	160	101	63	85	62.3762	333	2.32e-34	50S ribosomal protein L29 [Camellia sinensis]
comp575109_c0	448	367050274	XP_003655516.1	406	280	447	343	398	56	32	48	57.1429	197	9.77e-16	hypothetical protein THITE_2119296 [Thielavia terrestris NRRL 8126] >gi|347002780|gb|AEO69180.1| hypothetical protein THITE_2119296 [Thielavia terrestris NRRL 8126]	340959716	EGS20897.1	428	301	447	352	400	49	29	42	59.1837	178	3.31e-13	hypothetical protein CTHT_0027360 [Chaetomium thermophilum var. thermophilum DSM 1495]	429852219	ELA27365.1	350	274	447	293	350	58	31	44	53.4483	175	5.8e-13	hypothetical protein CGGC5_11793 [Colletotrichum gloeosporioides Nara gc5]
[truncated: 20,645 more rows]
