# Supplementary material for: Transcriptome Characterization of Gnetum parvifolium Reveals Candidate Genes Involved in Important Secondary Metabolic Pathways of Flavonoids and Stilbenoids
Source: Front Plant Sci. 2016 Mar 4;7:174. doi: 10.3389/fpls.2016.00174 (PMC4778121; doi:10.3389/fpls.2016.00174)
Supplement: Supplementary Table S4 — Functional annotation of unigenes based on gene ontology (GO) classification. (A) Biological process; (B) Cellular component; (D) Molecular function; (D) Total GO terms. In Figure 2, “Immune system” and “Locomotion” were excluded from Biological process; “Synapse” was excluded from Cellular component. [file Table4.XLSX]

## Sheet: A. Biological Process
GO ID (Lev1)	GO Term (Lev1)	GO ID (Lev2)	GO Term (Lev2)	GO ID (Lev3)	GO Term (Lev3)	GO ID (Lev4)	GO Term (Lev4)	Gene Number	Gene List
GO:0008150	Biological Process	GO:0048519	negative regulation of biological process	GO:0051129	negative regulation of cellular component organization	GO:1902116	negative regulation of organelle assembly	1	comp44025_c0
GO:0008150	Biological Process	GO:0048519	negative regulation of biological process	GO:0051129	negative regulation of cellular component organization	GO:0045806	negative regulation of endocytosis	1	comp74465_c0
GO:0008150	Biological Process	GO:0048519	negative regulation of biological process	GO:0051129	negative regulation of cellular component organization	GO:0031345	negative regulation of cell projection organization	2	comp1306679_c0,comp44025_c0
GO:0008150	Biological Process	GO:0048519	negative regulation of biological process	GO:0051129	negative regulation of cellular component organization	GO:0043242	negative regulation of protein complex disassembly	4	comp83411_c0,comp84257_c0,comp67366_c0,comp69070_c0
GO:0008150	Biological Process	GO:0048519	negative regulation of biological process	GO:0051129	negative regulation of cellular component organization	GO:0010639	negative regulation of organelle organization	9	comp66724_c0,comp94328_c0,comp739614_c0,comp87820_c0,comp90820_c0,comp76752_c0,comp46655_c0,comp95852_c0,comp79430_c0
GO:0008150	Biological Process	GO:0048519	negative regulation of biological process	GO:0009892	negative regulation of metabolic process	GO:0010605	negative regulation of macromolecule metabolic process	102	comp22332_c0,comp94037_c1,comp92409_c0,comp95582_c0,comp92616_c0,comp96565_c1,comp85985_c0,comp677459_c0,comp82119_c0,comp85831_c0,comp96535_c1,comp84963_c0,comp77512_c0,comp86018_c0,comp59951_c0,comp817902_c0,comp92840_c0,comp40257_c0,comp91588_c0,comp86926_c0,comp66087_c0,comp55319_c0,comp82862_c0,comp89173_c0,comp81309_c0,comp89310_c0,comp48236_c0,comp78259_c0,comp88349_c1,comp83487_c0,comp999…
GO:0008150	Biological Process	GO:0048519	negative regulation of biological process	GO:0009892	negative regulation of metabolic process	GO:0009895	negative regulation of catabolic process	1	comp677459_c0
GO:0008150	Biological Process	GO:0048519	negative regulation of biological process	GO:0009892	negative regulation of metabolic process	GO:0009890	negative regulation of biosynthetic process	77	comp88349_c1,comp83487_c0,comp95973_c0,comp99978_c0,comp83411_c0,comp602429_c0,comp91648_c0,comp90824_c0,comp69070_c0,comp86737_c1,comp81629_c0,comp91604_c0,comp87185_c0,comp67366_c0,comp47586_c0,comp89042_c0,comp94037_c1,comp92409_c0,comp85985_c0,comp92616_c0,comp95582_c0,comp86018_c0,comp84963_c0,comp77512_c0,comp82119_c0,comp85831_c0,comp59951_c0,comp91588_c0,comp40257_c0,comp92840_c0,comp5531…
GO:0008150	Biological Process	GO:0048519	negative regulation of biological process	GO:0009892	negative regulation of metabolic process	GO:0051172	negative regulation of nitrogen compound metabolic process	75	comp92663_c2,comp91297_c0,comp77559_c0,comp94470_c0,comp96683_c0,comp11237_c0,comp93251_c0,comp94939_c0,comp84543_c0,comp1102209_c0,comp89406_c0,comp80744_c0,comp95440_c0,comp45661_c0,comp93819_c0,comp85216_c0,comp84257_c0,comp89851_c0,comp1519832_c0,comp84550_c2,comp94112_c0,comp89271_c1,comp75556_c0,comp85706_c0,comp1528894_c0,comp86515_c0,comp803565_c0,comp89635_c0,comp83255_c0,comp80763_c0,co…
GO:0008150	Biological Process	GO:0048519	negative regulation of biological process	GO:0009892	negative regulation of metabolic process	GO:0031324	negative regulation of cellular metabolic process	98	comp89173_c0,comp81309_c0,comp82862_c0,comp48236_c0,comp40257_c0,comp92840_c0,comp91588_c0,comp66087_c0,comp55319_c0,comp86926_c0,comp96535_c1,comp77512_c0,comp84963_c0,comp86018_c0,comp82119_c0,comp85831_c0,comp59951_c0,comp94037_c1,comp92409_c0,comp92616_c0,comp85985_c0,comp677459_c0,comp95582_c0,comp91604_c0,comp87185_c0,comp86849_c0,comp92198_c1,comp86217_c0,comp67366_c0,comp89042_c0,comp4758…
GO:0008150	Biological Process	GO:0048519	negative regulation of biological process	GO:0023057	negative regulation of signaling	GO:0009968	negative regulation of signal transduction	11	comp81087_c0,comp77261_c0,comp1595666_c0,comp88629_c0,comp92887_c0,comp91193_c0,comp93355_c0,comp90527_c1,comp95574_c0,comp1181543_c0,comp94256_c0
GO:0008150	Biological Process	GO:0048519	negative regulation of biological process	GO:0051051	negative regulation of transport	GO:0045806	negative regulation of endocytosis	1	comp74465_c0
GO:0008150	Biological Process	GO:0048519	negative regulation of biological process	GO:0051051	negative regulation of transport	GO:0051224	negative regulation of protein transport	10	comp85881_c0,comp68549_c0,comp94293_c0,comp82805_c0,comp95852_c0,comp84594_c0,comp94397_c0,comp91591_c0,comp95875_c0,comp75834_c0
GO:0008150	Biological Process	GO:0048519	negative regulation of biological process	GO:0051051	negative regulation of transport	GO:0051589	negative regulation of neurotransmitter transport	6	comp513675_c0,comp93028_c0,comp94798_c0,comp85658_c0,comp86699_c0,comp36858_c0
GO:0008150	Biological Process	GO:0048519	negative regulation of biological process	GO:0051051	negative regulation of transport	GO:0032410	negative regulation of transporter activity	1	comp89865_c0
GO:0008150	Biological Process	GO:0048519	negative regulation of biological process	GO:0051093	negative regulation of developmental process	GO:0045596	negative regulation of cell differentiation	3	comp23157_c0,comp1306679_c0,comp46276_c0
GO:0008150	Biological Process	GO:0048519	negative regulation of biological process	GO:0051093	negative regulation of developmental process	GO:0048581	negative regulation of post-embryonic development	3	comp95592_c0,comp80090_c0,comp88365_c0
GO:0008150	Biological Process	GO:0048519	negative regulation of biological process	GO:0048523	negative regulation of cellular process	GO:0010639	negative regulation of organelle organization	9	comp66724_c0,comp94328_c0,comp739614_c0,comp87820_c0,comp90820_c0,comp76752_c0,comp46655_c0,comp95852_c0,comp79430_c0
GO:0008150	Biological Process	GO:0048519	negative regulation of biological process	GO:0048523	negative regulation of cellular process	GO:0031324	negative regulation of cellular metabolic process	98	comp89173_c0,comp81309_c0,comp82862_c0,comp48236_c0,comp40257_c0,comp92840_c0,comp91588_c0,comp66087_c0,comp55319_c0,comp86926_c0,comp96535_c1,comp77512_c0,comp84963_c0,comp86018_c0,comp82119_c0,comp85831_c0,comp59951_c0,comp94037_c1,comp92409_c0,comp92616_c0,comp85985_c0,comp677459_c0,comp95582_c0,comp91604_c0,comp87185_c0,comp86849_c0,comp92198_c1,comp86217_c0,comp67366_c0,comp89042_c0,comp4758…
GO:0008150	Biological Process	GO:0048519	negative regulation of biological process	GO:0048523	negative regulation of cellular process	GO:0060969	negative regulation of gene silencing	2	comp63411_c0,comp91769_c1
GO:0008150	Biological Process	GO:0048519	negative regulation of biological process	GO:0048523	negative regulation of cellular process	GO:0031345	negative regulation of cell projection organization	2	comp1306679_c0,comp44025_c0
GO:0008150	Biological Process	GO:0048519	negative regulation of biological process	GO:0048523	negative regulation of cellular process	GO:0045596	negative regulation of cell differentiation	3	comp23157_c0,comp1306679_c0,comp46276_c0
GO:0008150	Biological Process	GO:0048519	negative regulation of biological process	GO:0048523	negative regulation of cellular process	GO:0043242	negative regulation of protein complex disassembly	4	comp83411_c0,comp84257_c0,comp67366_c0,comp69070_c0
GO:0008150	Biological Process	GO:0048519	negative regulation of biological process	GO:0048523	negative regulation of cellular process	GO:0010648	negative regulation of cell communication	15	comp77261_c0,comp1595666_c0,comp81087_c0,comp95836_c0,comp94780_c0,comp88629_c0,comp87578_c0,comp93355_c0,comp92887_c0,comp10330_c0,comp91193_c0,comp94256_c0,comp90527_c1,comp95574_c0,comp1181543_c0
GO:0008150	Biological Process	GO:0048519	negative regulation of biological process	GO:0048523	negative regulation of cellular process	GO:0010948	negative regulation of cell cycle process	18	comp66724_c0,comp94328_c0,comp90820_c0,comp95611_c0,comp79279_c0,comp95852_c0,comp94770_c0,comp79430_c0,comp48154_c0,comp83650_c0,comp94917_c0,comp86213_c0,comp80941_c0,comp87820_c0,comp739614_c0,comp61008_c0,comp46655_c0,comp76752_c0
GO:0008150	Biological Process	GO:0048519	negative regulation of biological process	GO:0048523	negative regulation of cellular process	GO:0060548	negative regulation of cell death	16	comp782933_c0,comp62969_c0,comp780554_c0,comp46209_c0,comp91724_c0,comp80957_c0,comp321242_c0,comp88086_c0,comp455172_c0,comp90163_c0,comp79019_c0,comp75035_c1,comp61179_c0,comp89291_c0,comp80299_c0,comp87555_c0
GO:0008150	Biological Process	GO:0048519	negative regulation of biological process	GO:0048523	negative regulation of cellular process	GO:0045786	negative regulation of cell cycle	20	comp94994_c0,comp89410_c0,comp1019936_c0,comp88609_c0,comp78854_c0,comp90820_c0,comp78404_c0,comp203363_c0,comp94328_c0,comp85327_c0,comp95852_c0,comp44977_c0,comp79430_c0,comp87820_c0,comp85706_c0,comp83350_c0,comp46655_c0,comp76752_c0,comp6756_c0,comp80541_c0
GO:0008150	Biological Process	GO:0048519	negative regulation of biological process	GO:0051241	negative regulation of multicellular organismal process	GO:0048581	negative regulation of post-embryonic development	3	comp95592_c0,comp80090_c0,comp88365_c0
GO:0008150	Biological Process	GO:0048519	negative regulation of biological process	GO:0048585	negative regulation of response to stimulus	GO:0009968	negative regulation of signal transduction	11	comp81087_c0,comp77261_c0,comp1595666_c0,comp88629_c0,comp92887_c0,comp91193_c0,comp93355_c0,comp90527_c1,comp95574_c0,comp1181543_c0,comp94256_c0
GO:0008150	Biological Process	GO:0048519	negative regulation of biological process	GO:0048585	negative regulation of response to stimulus	GO:0032102	negative regulation of response to external stimulus	6	comp481311_c0,comp77520_c0,comp95123_c0,comp811751_c0,comp81736_c0,comp609706_c0
GO:0008150	Biological Process	GO:0032502	developmental process	GO:0051093	negative regulation of developmental process	GO:0045596	negative regulation of cell differentiation	3	comp23157_c0,comp1306679_c0,comp46276_c0
GO:0008150	Biological Process	GO:0032502	developmental process	GO:0051093	negative regulation of developmental process	GO:0048581	negative regulation of post-embryonic development	3	comp95592_c0,comp80090_c0,comp88365_c0
GO:0008150	Biological Process	GO:0032502	developmental process	GO:0003006	developmental process involved in reproduction	GO:0048449	floral organ formation	3	comp86764_c0,comp88030_c0,comp81037_c0
GO:0008150	Biological Process	GO:0032502	developmental process	GO:0003006	developmental process involved in reproduction	GO:0048653	anther development	2	comp96243_c0,comp68623_c0
GO:0008150	Biological Process	GO:0032502	developmental process	GO:0003006	developmental process involved in reproduction	GO:0048868	pollen tube development	7	comp76478_c0,comp75945_c0,comp86932_c0,comp681922_c0,comp85515_c0,comp85993_c0,comp576906_c0
GO:0008150	Biological Process	GO:0032502	developmental process	GO:0003006	developmental process involved in reproduction	GO:0010228	vegetative to reproductive phase transition of meristem	1	comp89473_c0
GO:0008150	Biological Process	GO:0032502	developmental process	GO:0003006	developmental process involved in reproduction	GO:0048438	floral whorl development	9	comp68613_c0,comp81037_c0,comp56725_c0,comp76100_c0,comp86764_c0,comp70275_c0,comp68623_c0,comp550034_c0,comp96243_c0
GO:0008150	Biological Process	GO:0032502	developmental process	GO:0003006	developmental process involved in reproduction	GO:0048437	floral organ development	11	comp56725_c0,comp81037_c0,comp68613_c0,comp92700_c0,comp96243_c0,comp88030_c0,comp68623_c0,comp550034_c0,comp76100_c0,comp70275_c0,comp86764_c0
GO:0008150	Biological Process	GO:0032502	developmental process	GO:0003006	developmental process involved in reproduction	GO:0010162	seed dormancy process	1	comp79885_c0
GO:0008150	Biological Process	GO:0032502	developmental process	GO:0003006	developmental process involved in reproduction	GO:0010214	seed coat development	1	comp79924_c3
GO:0008150	Biological Process	GO:0032502	developmental process	GO:0003006	developmental process involved in reproduction	GO:0009793	embryo development ending in seed dormancy	3	comp76100_c0,comp96378_c0,comp694721_c0
GO:0008150	Biological Process	GO:0032502	developmental process	GO:0003006	developmental process involved in reproduction	GO:0030703	eggshell formation	24	comp89473_c0,comp85007_c1,comp93272_c0,comp82382_c0,comp938479_c0,comp85636_c0,comp90641_c1,comp95193_c0,comp83388_c0,comp93975_c0,comp94802_c0,comp955819_c0,comp79860_c0,comp76041_c1,comp92622_c0,comp84785_c0,comp1161482_c0,comp24356_c0,comp681190_c0,comp5335_c0,comp86674_c0,comp58168_c0,comp94734_c0,comp457721_c0
GO:0008150	Biological Process	GO:0032502	developmental process	GO:0003006	developmental process involved in reproduction	GO:0009835	fruit ripening	1	comp89568_c0
GO:0008150	Biological Process	GO:0032502	developmental process	GO:0003006	developmental process involved in reproduction	GO:0007530	sex determination	1	comp632034_c0
GO:0008150	Biological Process	GO:0032502	developmental process	GO:0003006	developmental process involved in reproduction	GO:0048608	reproductive structure development	45	comp68613_c0,comp79814_c0,comp79885_c0,comp93386_c1,comp79924_c0,comp88122_c0,comp70275_c0,comp89568_c0,comp86864_c0,comp88030_c0,comp87232_c0,comp63284_c0,comp96378_c0,comp81037_c0,comp94433_c0,comp86764_c0,comp84650_c0,comp60226_c0,comp88739_c0,comp76100_c0,comp74240_c0,comp46276_c0,comp93466_c0,comp73202_c2,comp90753_c0,comp92272_c0,comp90009_c0,comp56725_c0,comp81139_c0,comp387683_c0,comp5500…
GO:0008150	Biological Process	GO:0032502	developmental process	GO:0003006	developmental process involved in reproduction	GO:0007281	germ cell development	7	comp90300_c0,comp608352_c0,comp1155083_c0,comp77903_c0,comp96934_c0,comp89161_c0,comp92241_c0
GO:0008150	Biological Process	GO:0032502	developmental process	GO:0003006	developmental process involved in reproduction	GO:0045137	development of primary sexual characteristics	1	comp74240_c0
GO:0008150	Biological Process	GO:0032502	developmental process	GO:0003006	developmental process involved in reproduction	GO:0048236	plant-type spore development	2	comp70275_c0,comp92104_c2
GO:0008150	Biological Process	GO:0032502	developmental process	GO:0003006	developmental process involved in reproduction	GO:0048444	floral organ morphogenesis	3	comp86764_c0,comp81037_c0,comp88030_c0
GO:0008150	Biological Process	GO:0032502	developmental process	GO:0003006	developmental process involved in reproduction	GO:0007548	sex differentiation	15	comp85257_c0,comp74240_c0,comp73197_c0,comp80686_c0,comp93861_c0,comp85576_c0,comp89410_c0,comp85658_c0,comp1829233_c0,comp82509_c0,comp294001_c0,comp83622_c0,comp60357_c0,comp681218_c0,comp85299_c0
GO:0008150	Biological Process	GO:0032502	developmental process	GO:0003006	developmental process involved in reproduction	GO:0048515	spermatid differentiation	7	comp90300_c0,comp608352_c0,comp1155083_c0,comp89161_c0,comp96934_c0,comp77903_c0,comp92241_c0
GO:0008150	Biological Process	GO:0032502	developmental process	GO:0003006	developmental process involved in reproduction	GO:0048508	embryonic meristem development	2	comp694721_c0,comp76100_c0
GO:0008150	Biological Process	GO:0032502	developmental process	GO:0003006	developmental process involved in reproduction	GO:0030707	ovarian follicle cell development	24	comp24356_c0,comp681190_c0,comp5335_c0,comp58168_c0,comp86674_c0,comp94734_c0,comp457721_c0,comp79860_c0,comp955819_c0,comp76041_c1,comp92622_c0,comp84785_c0,comp1161482_c0,comp938479_c0,comp82382_c0,comp85636_c0,comp93975_c0,comp94802_c0,comp95193_c0,comp90641_c1,comp83388_c0,comp89473_c0,comp93272_c0,comp85007_c1
GO:0008150	Biological Process	GO:0032502	developmental process	GO:0009791	post-embryonic development	GO:0009908	flower development	17	comp81037_c0,comp93819_c0,comp94758_c0,comp46276_c0,comp68623_c0,comp92700_c0,comp96243_c0,comp60226_c0,comp86764_c0,comp76100_c0,comp80090_c0,comp56725_c0,comp93386_c1,comp68613_c0,comp550034_c0,comp88030_c0,comp70275_c0
GO:0008150	Biological Process	GO:0032502	developmental process	GO:0009791	post-embryonic development	GO:0010374	stomatal complex development	5	comp68613_c0,comp76100_c0,comp76245_c0,comp1929808_c0,comp56725_c0
GO:0008150	Biological Process	GO:0032502	developmental process	GO:0009791	post-embryonic development	GO:0010228	vegetative to reproductive phase transition of meristem	1	comp89473_c0
GO:0008150	Biological Process	GO:0032502	developmental process	GO:0009791	post-embryonic development	GO:0048528	post-embryonic root development	5	comp75064_c0,comp78635_c0,comp576906_c0,comp74746_c0,comp88511_c0
GO:0008150	Biological Process	GO:0032502	developmental process	GO:0009791	post-embryonic development	GO:0048316	seed development	16	comp92272_c0,comp79924_c0,comp79885_c0,comp81139_c0,comp88122_c0,comp86864_c0,comp76245_c0,comp694721_c0,comp96378_c0,comp76100_c0,comp88365_c0,comp74514_c0,comp88739_c0,comp79924_c3,comp90753_c0,comp46276_c0
GO:0008150	Biological Process	GO:0032502	developmental process	GO:0009791	post-embryonic development	GO:0009640	photomorphogenesis	4	comp88365_c0,comp75064_c0,comp79544_c0,comp74746_c0
GO:0008150	Biological Process	GO:0032502	developmental process	GO:0009791	post-embryonic development	GO:0090351	seedling development	8	comp1576156_c0,comp88399_c0,comp79924_c3,comp95592_c0,comp1344462_c0,comp92104_c2,comp94948_c1,comp95526_c1
GO:0008150	Biological Process	GO:0032502	developmental process	GO:0009791	post-embryonic development	GO:0048580	regulation of post-embryonic development	7	comp95526_c1,comp95592_c0,comp60226_c0,comp80090_c0,comp1344462_c0,comp93819_c0,comp88365_c0
GO:0008150	Biological Process	GO:0032502	developmental process	GO:0009791	post-embryonic development	GO:0009886	post-embryonic morphogenesis	36	comp81868_c0,comp92700_c0,comp1929808_c0,comp266609_c0,comp76245_c0,comp93250_c0,comp614167_c0,comp92184_c0,comp697853_c0,comp835156_c0,comp90266_c0,comp93649_c1,comp74794_c0,comp550034_c0,comp94495_c0,comp56725_c0,comp61307_c1,comp86764_c0,comp76100_c0,comp46276_c0,comp95815_c1,comp96355_c0,comp90786_c0,comp85369_c0,comp88295_c0,comp7512_c0,comp81037_c0,comp89923_c0,comp38903_c0,comp4502_c0,comp…
GO:0008150	Biological Process	GO:0032502	developmental process	GO:0009791	post-embryonic development	GO:0048582	positive regulation of post-embryonic development	2	comp1344462_c0,comp60226_c0
GO:0008150	Biological Process	GO:0032502	developmental process	GO:0009791	post-embryonic development	GO:0048581	negative regulation of post-embryonic development	3	comp95592_c0,comp80090_c0,comp88365_c0
GO:0008150	Biological Process	GO:0032502	developmental process	GO:0022611	dormancy process	GO:0097438	exit from dormancy	1	comp79885_c0
GO:0008150	Biological Process	GO:0032502	developmental process	GO:0022611	dormancy process	GO:0010162	seed dormancy process	1	comp79885_c0
GO:0008150	Biological Process	GO:0032502	developmental process	GO:0051094	positive regulation of developmental process	GO:0048582	positive regulation of post-embryonic development	2	comp1344462_c0,comp60226_c0
GO:0008150	Biological Process	GO:0032502	developmental process	GO:0051094	positive regulation of developmental process	GO:0043938	positive regulation of sporulation	1	comp92584_c0
GO:0008150	Biological Process	GO:0032502	developmental process	GO:0051094	positive regulation of developmental process	GO:0045597	positive regulation of cell differentiation	2	comp1832590_c0,comp92584_c0
GO:0008150	Biological Process	GO:0032502	developmental process	GO:0009653	anatomical structure morphogenesis	GO:0022603	regulation of anatomical structure morphogenesis	12	comp317803_c0,comp95707_c1,comp83902_c0,comp569431_c0,comp77391_c0,comp1306679_c0,comp92584_c0,comp68924_c0,comp8549_c0,comp96243_c0,comp91051_c0,comp805854_c0
GO:0008150	Biological Process	GO:0032502	developmental process	GO:0009653	anatomical structure morphogenesis	GO:0048532	anatomical structure arrangement	4	comp46276_c0,comp96243_c0,comp694721_c0,comp92971_c0
GO:0008150	Biological Process	GO:0032502	developmental process	GO:0009653	anatomical structure morphogenesis	GO:0010015	root morphogenesis	4	comp23157_c0,comp576906_c0,comp26533_c0,comp89815_c0
GO:0008150	Biological Process	GO:0032502	developmental process	GO:0009653	anatomical structure morphogenesis	GO:0048514	blood vessel morphogenesis	4	comp8549_c0,comp83902_c0,comp91051_c0,comp317803_c0
GO:0008150	Biological Process	GO:0032502	developmental process	GO:0009653	anatomical structure morphogenesis	GO:0010016	shoot system morphogenesis	13	comp56725_c0,comp1181543_c0,comp694721_c0,comp1584527_c0,comp76245_c0,comp73962_c0,comp68613_c0,comp46276_c0,comp85398_c0,comp92700_c0,comp90753_c0,comp1929808_c0,comp76100_c0
GO:0008150	Biological Process	GO:0032502	developmental process	GO:0009653	anatomical structure morphogenesis	GO:0009887	organ morphogenesis	11	comp85904_c0,comp85398_c0,comp46276_c0,comp550034_c0,comp90753_c0,comp88030_c0,comp86764_c0,comp1181543_c0,comp81037_c0,comp1584527_c0,comp73962_c0
GO:0008150	Biological Process	GO:0032502	developmental process	GO:0009653	anatomical structure morphogenesis	GO:0060560	developmental growth involved in morphogenesis	18	comp92234_c0,comp85993_c0,comp88511_c0,comp86932_c0,comp75945_c0,comp85515_c0,comp681922_c0,comp576906_c0,comp23157_c0,comp96086_c1,comp90694_c0,comp91691_c0,comp76478_c0,comp68924_c0,comp89815_c0,comp26533_c0,comp805854_c0,comp86084_c0
GO:0008150	Biological Process	GO:0032502	developmental process	GO:0009653	anatomical structure morphogenesis	GO:0009886	post-embryonic morphogenesis	36	comp81868_c0,comp92700_c0,comp1929808_c0,comp266609_c0,comp76245_c0,comp93250_c0,comp614167_c0,comp92184_c0,comp697853_c0,comp835156_c0,comp90266_c0,comp93649_c1,comp74794_c0,comp550034_c0,comp94495_c0,comp56725_c0,comp61307_c1,comp86764_c0,comp76100_c0,comp46276_c0,comp95815_c1,comp96355_c0,comp90786_c0,comp85369_c0,comp88295_c0,comp7512_c0,comp81037_c0,comp89923_c0,comp38903_c0,comp4502_c0,comp…
GO:0008150	Biological Process	GO:0032502	developmental process	GO:0009653	anatomical structure morphogenesis	GO:0032989	cellular component morphogenesis	80	comp859306_c0,comp89593_c0,comp688924_c0,comp96604_c0,comp95386_c0,comp88053_c0,comp85993_c0,comp346748_c0,comp89720_c0,comp86932_c0,comp76242_c0,comp92013_c0,comp2561_c0,comp1003111_c0,comp86325_c0,comp88713_c0,comp89836_c0,comp76478_c0,comp93129_c0,comp96931_c0,comp456590_c0,comp95520_c0,comp2296557_c0,comp85515_c0,comp681922_c0,comp93251_c1,comp77962_c0,comp90857_c0,comp23157_c0,comp7211_c0,co…
GO:0008150	Biological Process	GO:0032502	developmental process	GO:0009653	anatomical structure morphogenesis	GO:0048646	anatomical structure formation involved in morphogenesis	50	comp8549_c0,comp92584_c0,comp89473_c0,comp85007_c1,comp86325_c0,comp94802_c0,comp66724_c0,comp79062_c0,comp95193_c0,comp83388_c0,comp938479_c0,comp92840_c0,comp66512_c0,comp1161482_c0,comp79860_c0,comp94734_c0,comp457721_c0,comp96604_c0,comp5335_c0,comp24356_c0,comp81415_c0,comp58168_c0,comp317803_c0,comp82512_c0,comp46276_c0,comp93272_c0,comp86764_c0,comp83902_c0,comp94627_c0,comp85636_c0,comp81…
GO:0008150	Biological Process	GO:0032502	developmental process	GO:0009653	anatomical structure morphogenesis	GO:0048598	embryonic morphogenesis	1	comp91691_c0
GO:0008150	Biological Process	GO:0032502	developmental process	GO:0048646	anatomical structure formation involved in morphogenesis	GO:0010927	cellular component assembly involved in morphogenesis	11	comp90857_c0,comp1067508_c0,comp96604_c0,comp92840_c0,comp95687_c0,comp86325_c0,comp44616_c0,comp94627_c0,comp66724_c0,comp95520_c0,comp77923_c0
GO:0008150	Biological Process	GO:0032502	developmental process	GO:0048646	anatomical structure formation involved in morphogenesis	GO:0001525	angiogenesis	4	comp91051_c0,comp83902_c0,comp8549_c0,comp317803_c0
GO:0008150	Biological Process	GO:0032502	developmental process	GO:0048646	anatomical structure formation involved in morphogenesis	GO:0048645	organ formation	3	comp86764_c0,comp81037_c0,comp88030_c0
GO:0008150	Biological Process	GO:0032502	developmental process	GO:0048646	anatomical structure formation involved in morphogenesis	GO:0030703	eggshell formation	24	comp89473_c0,comp85007_c1,comp93272_c0,comp82382_c0,comp938479_c0,comp85636_c0,comp90641_c1,comp95193_c0,comp83388_c0,comp93975_c0,comp94802_c0,comp955819_c0,comp79860_c0,comp76041_c1,comp92622_c0,comp84785_c0,comp1161482_c0,comp24356_c0,comp681190_c0,comp5335_c0,comp86674_c0,comp58168_c0,comp94734_c0,comp457721_c0
GO:0008150	Biological Process	GO:0032502	developmental process	GO:0048646	anatomical structure formation involved in morphogenesis	GO:0030435	sporulation resulting in formation of a cellular spore	2	comp92584_c0,comp569431_c0
GO:0008150	Biological Process	GO:0032502	developmental process	GO:0048869	cellular developmental process	GO:0001708	cell fate specification	1	comp74330_c0
GO:0008150	Biological Process	GO:0032502	developmental process	GO:0048869	cellular developmental process	GO:0032989	cellular component morphogenesis	80	comp859306_c0,comp89593_c0,comp688924_c0,comp96604_c0,comp95386_c0,comp88053_c0,comp85993_c0,comp346748_c0,comp89720_c0,comp86932_c0,comp76242_c0,comp92013_c0,comp2561_c0,comp1003111_c0,comp86325_c0,comp88713_c0,comp89836_c0,comp76478_c0,comp93129_c0,comp96931_c0,comp456590_c0,comp95520_c0,comp2296557_c0,comp85515_c0,comp681922_c0,comp93251_c1,comp77962_c0,comp90857_c0,comp23157_c0,comp7211_c0,co…
GO:0008150	Biological Process	GO:0032502	developmental process	GO:0048869	cellular developmental process	GO:0048469	cell maturation	4	comp23157_c0,comp576906_c0,comp26533_c0,comp89815_c0
GO:0008150	Biological Process	GO:0032502	developmental process	GO:0048869	cellular developmental process	GO:0048468	cell development	47	comp457721_c0,comp96934_c0,comp85993_c0,comp88053_c0,comp94734_c0,comp58168_c0,comp24356_c0,comp5335_c0,comp1161482_c0,comp346748_c0,comp86932_c0,comp79860_c0,comp95193_c0,comp83388_c0,comp1306679_c0,comp94802_c0,comp1155083_c0,comp938479_c0,comp26533_c0,comp89815_c0,comp86084_c0,comp85007_c1,comp608352_c0,comp89473_c0,comp76478_c0,comp86674_c0,comp681190_c0,comp89161_c0,comp1067508_c0,comp23157_…
GO:0008150	Biological Process	GO:0032502	developmental process	GO:0048869	cellular developmental process	GO:0030154	cell differentiation	80	comp93272_c0,comp87105_c2,comp46276_c0,comp92551_c0,comp88086_c0,comp93975_c0,comp77903_c0,comp85636_c0,comp85515_c0,comp681922_c0,comp89161_c0,comp74330_c0,comp23157_c0,comp91068_c0,comp74517_c0,comp96401_c0,comp608352_c0,comp89473_c0,comp76478_c0,comp89815_c0,comp26533_c0,comp96243_c0,comp79062_c0,comp94802_c0,comp88641_c0,comp346748_c0,comp6970_c0,comp86932_c0,comp1158875_c0,comp79860_c0,comp8…
GO:0008150	Biological Process	GO:0032502	developmental process	GO:0048869	cellular developmental process	GO:0048236	plant-type spore development	2	comp70275_c0,comp92104_c2
GO:0008150	Biological Process	GO:0032502	developmental process	GO:0048869	cellular developmental process	GO:0045165	cell fate commitment	2	comp632034_c0,comp74330_c0
GO:0008150	Biological Process	GO:0032502	developmental process	GO:0048856	anatomical structure development	GO:0048236	plant-type spore development	2	comp70275_c0,comp92104_c2
GO:0008150	Biological Process	GO:0032502	developmental process	GO:0048856	anatomical structure development	GO:0009790	embryo development	19	comp86864_c0,comp81139_c0,comp88122_c0,comp88511_c0,comp91136_c0,comp69984_c0,comp75927_c0,comp92272_c0,comp46276_c0,comp90753_c0,comp76100_c0,comp88365_c0,comp74514_c0,comp78027_c0,comp96378_c0,comp694721_c0,comp76245_c0,comp78686_c0,comp91691_c0
GO:0008150	Biological Process	GO:0032502	developmental process	GO:0048856	anatomical structure development	GO:0048513	organ development	63	comp550034_c0,comp76829_c0,comp94111_c0,comp86398_c0,comp84233_c0,comp346748_c0,comp88053_c0,comp74746_c0,comp56725_c0,comp1227795_c0,comp1584527_c0,comp68623_c0,comp92700_c0,comp96243_c0,comp1929808_c0,comp26533_c0,comp94758_c0,comp89815_c0,comp92971_c0,comp4929_c0,comp91967_c0,comp694721_c0,comp458916_c0,comp76245_c0,comp576906_c0,comp23157_c0,comp91068_c0,comp88030_c0,comp74330_c0,comp90577_c0…
GO:0008150	Biological Process	GO:0032502	developmental process	GO:0048856	anatomical structure development	GO:0010214	seed coat development	1	comp79924_c3
GO:0008150	Biological Process	GO:0032502	developmental process	GO:0048856	anatomical structure development	GO:0048608	reproductive structure development	45	comp68613_c0,comp79814_c0,comp79885_c0,comp93386_c1,comp79924_c0,comp88122_c0,comp70275_c0,comp89568_c0,comp86864_c0,comp88030_c0,comp87232_c0,comp63284_c0,comp96378_c0,comp81037_c0,comp94433_c0,comp86764_c0,comp84650_c0,comp60226_c0,comp88739_c0,comp76100_c0,comp74240_c0,comp46276_c0,comp93466_c0,comp73202_c2,comp90753_c0,comp92272_c0,comp90009_c0,comp56725_c0,comp81139_c0,comp387683_c0,comp5500…
GO:0008150	Biological Process	GO:0032502	developmental process	GO:0048856	anatomical structure development	GO:0009555	pollen development	5	comp44616_c0,comp94627_c0,comp70275_c0,comp96604_c0,comp92104_c2
GO:0008150	Biological Process	GO:0032502	developmental process	GO:0048856	anatomical structure development	GO:0048731	system development	102	comp1094276_c0,comp94433_c0,comp1181543_c0,comp87232_c0,comp73202_c2,comp90753_c0,comp93466_c0,comp92195_c1,comp76100_c0,comp75064_c0,comp74240_c0,comp60226_c0,comp84650_c0,comp93386_c1,comp86637_c0,comp88511_c0,comp95681_c0,comp73962_c0,comp576906_c0,comp88030_c0,comp1067508_c0,comp58963_c0,comp85828_c0,comp1832590_c0,comp88122_c0,comp80414_c0,comp89589_c0,comp694721_c0,comp458916_c0,comp1306679…
GO:0008150	Biological Process	GO:0032502	developmental process	GO:0048856	anatomical structure development	GO:0071695	anatomical structure maturation	2	comp89568_c0,comp1832590_c0
GO:0008150	Biological Process	GO:0032502	developmental process	GO:0048856	anatomical structure development	GO:0061061	muscle structure development	3	comp1067508_c0,comp92195_c1,comp80414_c0
GO:0008150	Biological Process	GO:0032502	developmental process	GO:0048856	anatomical structure development	GO:0009888	tissue development	44	comp1155083_c0,comp76245_c0,comp694721_c0,comp608352_c0,comp92971_c0,comp92700_c0,comp96243_c0,comp1929808_c0,comp89815_c0,comp26533_c0,comp13715_c0,comp88053_c0,comp68693_c0,comp91205_c0,comp96934_c0,comp56725_c0,comp86019_c0,comp86398_c0,comp73377_c0,comp346748_c0,comp92983_c0,comp94299_c0,comp76829_c0,comp94965_c0,comp1094276_c0,comp78691_c0,comp77903_c0,comp76100_c0,comp92241_c0,comp91196_c0,…
GO:0008150	Biological Process	GO:0032502	developmental process	GO:0048856	anatomical structure development	GO:0048438	floral whorl development	9	comp68613_c0,comp81037_c0,comp56725_c0,comp76100_c0,comp86764_c0,comp70275_c0,comp68623_c0,comp550034_c0,comp96243_c0
GO:0008150	Biological Process	GO:0032502	developmental process	GO:0048856	anatomical structure development	GO:0009553	embryo sac development	3	comp87800_c0,comp95027_c0,comp70275_c0
GO:0008150	Biological Process	GO:0032502	developmental process	GO:0048856	anatomical structure development	GO:0009653	anatomical structure morphogenesis	166	comp346748_c0,comp92184_c0,comp550034_c0,comp688924_c0,comp24356_c0,comp859306_c0,comp317803_c0,comp1584527_c0,comp88053_c0,comp94734_c0,comp457721_c0,comp92971_c0,comp89473_c0,comp8549_c0,comp93129_c0,comp26533_c0,comp89815_c0,comp266609_c0,comp78686_c0,comp76242_c0,comp614167_c0,comp93250_c0,comp89836_c0,comp88713_c0,comp79062_c0,comp94802_c0,comp93251_c1,comp77962_c0,comp85515_c0,comp681922_c0…
GO:0008150	Biological Process	GO:0032502	developmental process	GO:0048856	anatomical structure development	GO:0031099	regeneration	9	comp94299_c0,comp92983_c0,comp73377_c0,comp91205_c0,comp78691_c0,comp86019_c0,comp68693_c0,comp1786448_c0,comp13715_c0
GO:0008150	Biological Process	GO:0032502	developmental process	GO:0048856	anatomical structure development	GO:0048468	cell development	47	comp457721_c0,comp96934_c0,comp85993_c0,comp88053_c0,comp94734_c0,comp58168_c0,comp24356_c0,comp5335_c0,comp1161482_c0,comp346748_c0,comp86932_c0,comp79860_c0,comp95193_c0,comp83388_c0,comp1306679_c0,comp94802_c0,comp1155083_c0,comp938479_c0,comp26533_c0,comp89815_c0,comp86084_c0,comp85007_c1,comp608352_c0,comp89473_c0,comp76478_c0,comp86674_c0,comp681190_c0,comp89161_c0,comp1067508_c0,comp23157_…
GO:0008150	Biological Process	GO:0032502	developmental process	GO:0048856	anatomical structure development	GO:0048827	phyllome development	20	comp81389_c0,comp96378_c0,comp81037_c0,comp1181543_c0,comp86764_c0,comp76100_c0,comp46276_c0,comp85398_c0,comp96243_c0,comp90753_c0,comp73202_c2,comp68623_c0,comp1584527_c0,comp68613_c0,comp73962_c0,comp56725_c0,comp70275_c0,comp92413_c0,comp550034_c0,comp79575_c0
GO:0008150	Biological Process	GO:0032502	developmental process	GO:0048856	anatomical structure development	GO:0001568	blood vessel development	4	comp317803_c0,comp83902_c0,comp8549_c0,comp91051_c0
GO:0008150	Biological Process	GO:0032502	developmental process	GO:0048856	anatomical structure development	GO:0048653	anther development	2	comp96243_c0,comp68623_c0
GO:0008150	Biological Process	GO:0032502	developmental process	GO:0048856	anatomical structure development	GO:0048868	pollen tube development	7	comp76478_c0,comp75945_c0,comp86932_c0,comp681922_c0,comp85515_c0,comp85993_c0,comp576906_c0
GO:0008150	Biological Process	GO:0032502	developmental process	GO:0007389	pattern specification process	GO:0003002	regionalization	6	comp94154_c0,comp92971_c0,comp73674_c0,comp92700_c0,comp92096_c0,comp88030_c0
GO:0008150	Biological Process	GO:0032502	developmental process	GO:0007389	pattern specification process	GO:0009798	axis specification	2	comp92700_c0,comp92971_c0
GO:0008150	Biological Process	GO:0032502	developmental process	GO:0007389	pattern specification process	GO:0009799	specification of symmetry	1	comp92971_c0
GO:0008150	Biological Process	GO:0032502	developmental process	GO:0007389	pattern specification process	GO:0065001	specification of axis polarity	2	comp92971_c0,comp92700_c0
GO:0008150	Biological Process	GO:0032502	developmental process	GO:0010073	meristem maintenance	GO:0010074	maintenance of meristem identity	1	comp23157_c0
GO:0008150	Biological Process	GO:0032502	developmental process	GO:0010073	meristem maintenance	GO:0010022	meristem determinacy	1	comp92700_c0
GO:0008150	Biological Process	GO:0032502	developmental process	GO:0050793	regulation of developmental process	GO:0045595	regulation of cell differentiation	7	comp92584_c0,comp1832590_c0,comp23157_c0,comp569431_c0,comp95602_c0,comp1306679_c0,comp46276_c0
GO:0008150	Biological Process	GO:0032502	developmental process	GO:0050793	regulation of developmental process	GO:0043937	regulation of sporulation	2	comp569431_c0,comp92584_c0
GO:0008150	Biological Process	GO:0032502	developmental process	GO:0050793	regulation of developmental process	GO:0048638	regulation of developmental growth	5	comp46276_c0,comp805854_c0,comp96243_c0,comp92971_c0,comp68924_c0
GO:0008150	Biological Process	GO:0032502	developmental process	GO:0050793	regulation of developmental process	GO:0022603	regulation of anatomical structure morphogenesis	12	comp317803_c0,comp95707_c1,comp83902_c0,comp569431_c0,comp77391_c0,comp1306679_c0,comp92584_c0,comp68924_c0,comp8549_c0,comp96243_c0,comp91051_c0,comp805854_c0
GO:0008150	Biological Process	GO:0032502	developmental process	GO:0050793	regulation of developmental process	GO:0051094	positive regulation of developmental process	4	comp60226_c0,comp1832590_c0,comp92584_c0,comp1344462_c0
GO:0008150	Biological Process	GO:0032502	developmental process	GO:0050793	regulation of developmental process	GO:0051093	negative regulation of developmental process	7	comp1306679_c0,comp46276_c0,comp23157_c0,comp95602_c0,comp95592_c0,comp88365_c0,comp80090_c0
GO:0008150	Biological Process	GO:0032502	developmental process	GO:0050793	regulation of developmental process	GO:2000026	regulation of multicellular organismal development	19	comp91051_c0,comp92413_c0,comp95592_c0,comp91136_c0,comp69984_c0,comp317803_c0,comp1344462_c0,comp46276_c0,comp96243_c0,comp8549_c0,comp60226_c0,comp80090_c0,comp88365_c0,comp92971_c0,comp78027_c0,comp95526_c1,comp1306679_c0,comp83902_c0,comp93819_c0
GO:0008150	Biological Process	GO:0032502	developmental process	GO:0044767	single-organism developmental process	GO:0048598	embryonic morphogenesis	1	comp91691_c0
GO:0008150	Biological Process	GO:0032502	developmental process	GO:0044767	single-organism developmental process	GO:0010014	meristem initiation	1	comp694721_c0
GO:0008150	Biological Process	GO:0032502	developmental process	GO:0044767	single-organism developmental process	GO:0009790	embryo development	19	comp86864_c0,comp81139_c0,comp88122_c0,comp88511_c0,comp91136_c0,comp69984_c0,comp75927_c0,comp92272_c0,comp46276_c0,comp90753_c0,comp76100_c0,comp88365_c0,comp74514_c0,comp78027_c0,comp96378_c0,comp694721_c0,comp76245_c0,comp78686_c0,comp91691_c0
GO:0008150	Biological Process	GO:0032502	developmental process	GO:0044767	single-organism developmental process	GO:0048367	shoot system development	33	comp93819_c0,comp76245_c0,comp694721_c0,comp80090_c0,comp96243_c0,comp1929808_c0,comp92700_c0,comp68623_c0,comp94758_c0,comp1584527_c0,comp56725_c0,comp550034_c0,comp79575_c0,comp92413_c0,comp81389_c0,comp87232_c0,comp81037_c0,comp96378_c0,comp1181543_c0,comp76100_c0,comp84650_c0,comp86764_c0,comp60226_c0,comp90753_c0,comp73202_c2,comp85398_c0,comp46276_c0,comp73962_c0,comp68613_c0,comp93386_c1,c…
GO:0008150	Biological Process	GO:0032502	developmental process	GO:0044767	single-organism developmental process	GO:0048569	post-embryonic organ development	18	comp93386_c1,comp74746_c0,comp56725_c0,comp88511_c0,comp68613_c0,comp576906_c0,comp550034_c0,comp88030_c0,comp70275_c0,comp81037_c0,comp68623_c0,comp96243_c0,comp92700_c0,comp94758_c0,comp76100_c0,comp75064_c0,comp86764_c0,comp78635_c0
GO:0008150	Biological Process	GO:0032502	developmental process	GO:0044767	single-organism developmental process	GO:0048364	root development	9	comp90753_c0,comp576906_c0,comp23157_c0,comp89815_c0,comp26533_c0,comp75064_c0,comp78635_c0,comp88511_c0,comp74746_c0
GO:0008150	Biological Process	GO:0032502	developmental process	GO:0044767	single-organism developmental process	GO:0048514	blood vessel morphogenesis	4	comp8549_c0,comp83902_c0,comp91051_c0,comp317803_c0
GO:0008150	Biological Process	GO:0032502	developmental process	GO:0044767	single-organism developmental process	GO:0031099	regeneration	9	comp94299_c0,comp92983_c0,comp73377_c0,comp91205_c0,comp78691_c0,comp86019_c0,comp68693_c0,comp1786448_c0,comp13715_c0
GO:0008150	Biological Process	GO:0032502	developmental process	GO:0044767	single-organism developmental process	GO:0048468	cell development	47	comp457721_c0,comp96934_c0,comp85993_c0,comp88053_c0,comp94734_c0,comp58168_c0,comp24356_c0,comp5335_c0,comp1161482_c0,comp346748_c0,comp86932_c0,comp79860_c0,comp95193_c0,comp83388_c0,comp1306679_c0,comp94802_c0,comp1155083_c0,comp938479_c0,comp26533_c0,comp89815_c0,comp86084_c0,comp85007_c1,comp608352_c0,comp89473_c0,comp76478_c0,comp86674_c0,comp681190_c0,comp89161_c0,comp1067508_c0,comp23157_…
GO:0008150	Biological Process	GO:0032502	developmental process	GO:0044767	single-organism developmental process	GO:0048438	floral whorl development	9	comp68613_c0,comp81037_c0,comp56725_c0,comp76100_c0,comp86764_c0,comp70275_c0,comp68623_c0,comp550034_c0,comp96243_c0
GO:0008150	Biological Process	GO:0032502	developmental process	GO:0044767	single-organism developmental process	GO:0010092	specification of organ identity	1	comp88030_c0
GO:0008150	Biological Process	GO:0032502	developmental process	GO:0044767	single-organism developmental process	GO:0032989	cellular component morphogenesis	80	comp859306_c0,comp89593_c0,comp688924_c0,comp96604_c0,comp95386_c0,comp88053_c0,comp85993_c0,comp346748_c0,comp89720_c0,comp86932_c0,comp76242_c0,comp92013_c0,comp2561_c0,comp1003111_c0,comp86325_c0,comp88713_c0,comp89836_c0,comp76478_c0,comp93129_c0,comp96931_c0,comp456590_c0,comp95520_c0,comp2296557_c0,comp85515_c0,comp681922_c0,comp93251_c1,comp77962_c0,comp90857_c0,comp23157_c0,comp7211_c0,co…
GO:0008150	Biological Process	GO:0032502	developmental process	GO:0044767	single-organism developmental process	GO:0061061	muscle structure development	3	comp1067508_c0,comp92195_c1,comp80414_c0
GO:0008150	Biological Process	GO:0032502	developmental process	GO:0044767	single-organism developmental process	GO:0001525	angiogenesis	4	comp91051_c0,comp83902_c0,comp8549_c0,comp317803_c0
GO:0008150	Biological Process	GO:0032502	developmental process	GO:0044767	single-organism developmental process	GO:0048645	organ formation	3	comp86764_c0,comp81037_c0,comp88030_c0
GO:0008150	Biological Process	GO:0032502	developmental process	GO:0044767	single-organism developmental process	GO:0043934	sporulation	28	comp60574_c0,comp92584_c0,comp87450_c0,comp13201_c0,comp82512_c0,comp37096_c0,comp94107_c0,comp84751_c0,comp92414_c0,comp89233_c0,comp76515_c0,comp66697_c0,comp79062_c0,comp95899_c0,comp96445_c0,comp95913_c0,comp66512_c0,comp96314_c1,comp46887_c0,comp349411_c0,comp1168369_c0,comp1758415_c0,comp75821_c0,comp66798_c0,comp7009_c0,comp569431_c0,comp96965_c0,comp74517_c0
GO:0008150	Biological Process	GO:0032502	developmental process	GO:0044767	single-organism developmental process	GO:0048532	anatomical structure arrangement	4	comp46276_c0,comp96243_c0,comp694721_c0,comp92971_c0
GO:0008150	Biological Process	GO:0032502	developmental process	GO:0044767	single-organism developmental process	GO:0048534	hematopoietic or lymphoid organ development	5	comp91967_c0,comp82509_c0,comp94111_c0,comp833950_c0,comp91389_c0
GO:0008150	Biological Process	GO:0032502	developmental process	GO:0044767	single-organism developmental process	GO:0010927	cellular component assembly involved in morphogenesis	11	comp90857_c0,comp1067508_c0,comp96604_c0,comp92840_c0,comp95687_c0,comp86325_c0,comp44616_c0,comp94627_c0,comp66724_c0,comp95520_c0,comp77923_c0
GO:0008150	Biological Process	GO:0032502	developmental process	GO:0044767	single-organism developmental process	GO:0009887	organ morphogenesis	11	comp85904_c0,comp85398_c0,comp46276_c0,comp550034_c0,comp90753_c0,comp88030_c0,comp86764_c0,comp1181543_c0,comp81037_c0,comp1584527_c0,comp73962_c0
GO:0008150	Biological Process	GO:0032502	developmental process	GO:0044767	single-organism developmental process	GO:0021700	developmental maturation	6	comp1832590_c0,comp89568_c0,comp26533_c0,comp89815_c0,comp576906_c0,comp23157_c0
GO:0008150	Biological Process	GO:0032502	developmental process	GO:0044767	single-organism developmental process	GO:0010015	root morphogenesis	4	comp23157_c0,comp576906_c0,comp26533_c0,comp89815_c0
GO:0008150	Biological Process	GO:0032502	developmental process	GO:0044767	single-organism developmental process	GO:0030703	eggshell formation	24	comp89473_c0,comp85007_c1,comp93272_c0,comp82382_c0,comp938479_c0,comp85636_c0,comp90641_c1,comp95193_c0,comp83388_c0,comp93975_c0,comp94802_c0,comp955819_c0,comp79860_c0,comp76041_c1,comp92622_c0,comp84785_c0,comp1161482_c0,comp24356_c0,comp681190_c0,comp5335_c0,comp86674_c0,comp58168_c0,comp94734_c0,comp457721_c0
GO:0008150	Biological Process	GO:0032502	developmental process	GO:0044767	single-organism developmental process	GO:0010053	root epidermal cell differentiation	4	comp89815_c0,comp26533_c0,comp576906_c0,comp23157_c0
GO:0008150	Biological Process	GO:0032502	developmental process	GO:0044767	single-organism developmental process	GO:0097438	exit from dormancy	1	comp79885_c0
GO:0008150	Biological Process	GO:0032502	developmental process	GO:0044767	single-organism developmental process	GO:0007568	aging	3	comp89568_c0,comp81389_c0,comp1227795_c0
GO:0008150	Biological Process	GO:0032502	developmental process	GO:0044767	single-organism developmental process	GO:0048653	anther development	2	comp96243_c0,comp68623_c0
GO:0008150	Biological Process	GO:0032502	developmental process	GO:0044767	single-organism developmental process	GO:0048589	developmental growth	31	comp76478_c0,comp68924_c0,comp92971_c0,comp805854_c0,comp89815_c0,comp86084_c0,comp46276_c0,comp26533_c0,comp96243_c0,comp91691_c0,comp78691_c0,comp681922_c0,comp1832590_c0,comp85515_c0,comp75945_c0,comp73377_c0,comp86932_c0,comp94299_c0,comp92983_c0,comp90694_c0,comp96086_c1,comp23157_c0,comp576906_c0,comp92234_c0,comp1786448_c0,comp13715_c0,comp86019_c0,comp88511_c0,comp91205_c0,comp68693_c0,co…
GO:0008150	Biological Process	GO:0032502	developmental process	GO:0044767	single-organism developmental process	GO:0001568	blood vessel development	4	comp317803_c0,comp83902_c0,comp8549_c0,comp91051_c0
GO:0008150	Biological Process	GO:0032502	developmental process	GO:0019827	stem cell maintenance	GO:0010074	maintenance of meristem identity	1	comp23157_c0
GO:0008150	Biological Process	GO:0032502	developmental process	GO:0007275	multicellular organismal development	GO:0045137	development of primary sexual characteristics	1	comp74240_c0
GO:0008150	Biological Process	GO:0032502	developmental process	GO:0007275	multicellular organismal development	GO:0048229	gametophyte development	13	comp95027_c0,comp91871_c0,comp96604_c0,comp92104_c2,comp82442_c1,comp59994_c0,comp82204_c1,comp94627_c0,comp44616_c0,comp1747363_c0,comp70275_c0,comp313936_c0,comp87800_c0
GO:0008150	Biological Process	GO:0032502	developmental process	GO:0007275	multicellular organismal development	GO:0048731	system development	102	comp1094276_c0,comp94433_c0,comp1181543_c0,comp87232_c0,comp73202_c2,comp90753_c0,comp93466_c0,comp92195_c1,comp76100_c0,comp75064_c0,comp74240_c0,comp60226_c0,comp84650_c0,comp93386_c1,comp86637_c0,comp88511_c0,comp95681_c0,comp73962_c0,comp576906_c0,comp88030_c0,comp1067508_c0,comp58963_c0,comp85828_c0,comp1832590_c0,comp88122_c0,comp80414_c0,comp89589_c0,comp694721_c0,comp458916_c0,comp1306679…
GO:0008150	Biological Process	GO:0032502	developmental process	GO:0007275	multicellular organismal development	GO:0009790	embryo development	19	comp86864_c0,comp81139_c0,comp88122_c0,comp88511_c0,comp91136_c0,comp69984_c0,comp75927_c0,comp92272_c0,comp46276_c0,comp90753_c0,comp76100_c0,comp88365_c0,comp74514_c0,comp78027_c0,comp96378_c0,comp694721_c0,comp76245_c0,comp78686_c0,comp91691_c0
GO:0008150	Biological Process	GO:0032502	developmental process	GO:0007275	multicellular organismal development	GO:0007389	pattern specification process	7	comp92700_c0,comp92096_c0,comp88030_c0,comp88511_c0,comp94154_c0,comp92971_c0,comp73674_c0
GO:0008150	Biological Process	GO:0032502	developmental process	GO:0007275	multicellular organismal development	GO:0009835	fruit ripening	1	comp89568_c0
GO:0008150	Biological Process	GO:0032502	developmental process	GO:0007275	multicellular organismal development	GO:0009838	abscission	1	comp92700_c0
GO:0008150	Biological Process	GO:0032502	developmental process	GO:0007275	multicellular organismal development	GO:2000026	regulation of multicellular organismal development	19	comp91051_c0,comp92413_c0,comp95592_c0,comp91136_c0,comp69984_c0,comp317803_c0,comp1344462_c0,comp46276_c0,comp96243_c0,comp8549_c0,comp60226_c0,comp80090_c0,comp88365_c0,comp92971_c0,comp78027_c0,comp95526_c1,comp1306679_c0,comp83902_c0,comp93819_c0
GO:0008150	Biological Process	GO:0032502	developmental process	GO:0007275	multicellular organismal development	GO:0009791	post-embryonic development	82	comp86864_c0,comp95592_c0,comp70275_c0,comp79814_c0,comp79885_c0,comp79924_c0,comp94402_c0,comp1344462_c0,comp68613_c0,comp46276_c0,comp96355_c0,comp86764_c0,comp88739_c0,comp78635_c0,comp81037_c0,comp96378_c0,comp63284_c0,comp4502_c0,comp38903_c0,comp90786_c0,comp85369_c0,comp88295_c0,comp92104_c2,comp74794_c0,comp550034_c0,comp81139_c0,comp92184_c0,comp387683_c0,comp90266_c0,comp835156_c0,comp9…
GO:0008150	Biological Process	GO:0071840	cellular component organization or biogenesis	GO:0044085	cellular component biogenesis	GO:0044087	regulation of cellular component biogenesis	30	comp92347_c0,comp80184_c0,comp94489_c0,comp91490_c0,comp77942_c0,comp45218_c0,comp328214_c0,comp96499_c0,comp93585_c0,comp24528_c0,comp60255_c0,comp77092_c0,comp80429_c0,comp77032_c0,comp92618_c1,comp92711_c1,comp93177_c0,comp442328_c0,comp78235_c0,comp93819_c0,comp28118_c0,comp78105_c0,comp63027_c0,comp86595_c0,comp96536_c0,comp84762_c0,comp90260_c0,comp50270_c0,comp91196_c0,comp44025_c0
GO:0008150	Biological Process	GO:0071840	cellular component organization or biogenesis	GO:0044085	cellular component biogenesis	GO:0070271	protein complex biogenesis	239	comp89068_c0,comp78076_c0,comp1219083_c0,comp84667_c0,comp85523_c0,comp79556_c0,comp92278_c4,comp92386_c0,comp69984_c0,comp95554_c0,comp80184_c0,comp75101_c0,comp50270_c0,comp87821_c0,comp68924_c0,comp40141_c0,comp73658_c0,comp982734_c0,comp60610_c0,comp46741_c0,comp63027_c0,comp894986_c0,comp81156_c0,comp54677_c0,comp103812_c0,comp1799455_c0,comp86634_c0,comp62143_c0,comp4187230_c0,comp14018_c0,…
GO:0008150	Biological Process	GO:0071840	cellular component organization or biogenesis	GO:0044085	cellular component biogenesis	GO:0070589	cellular component macromolecule biosynthetic process	30	comp88010_c0,comp88839_c0,comp107988_c0,comp1596963_c0,comp75922_c0,comp1533499_c0,comp94433_c0,comp86372_c0,comp940402_c0,comp89993_c0,comp12844_c0,comp94847_c0,comp89539_c0,comp55312_c0,comp84099_c0,comp93525_c1,comp90710_c0,comp78706_c0,comp81537_c0,comp94556_c0,comp84830_c0,comp94027_c0,comp77901_c0,comp86936_c0,comp84083_c0,comp82847_c0,comp95441_c0,comp71133_c0,comp52851_c0,comp94489_c0
GO:0008150	Biological Process	GO:0071840	cellular component organization or biogenesis	GO:0044085	cellular component biogenesis	GO:0022613	ribonucleoprotein complex biogenesis	870	comp366436_c0,comp89327_c0,comp1627948_c0,comp84336_c0,comp44807_c0,comp89951_c0,comp87150_c0,comp27565_c0,comp95073_c0,comp92376_c0,comp364338_c0,comp93873_c0,comp78887_c0,comp92075_c0,comp74172_c0,comp89202_c0,comp46688_c0,comp83639_c0,comp88463_c0,comp81672_c0,comp1537239_c0,comp81138_c0,comp86875_c0,comp1184545_c0,comp963293_c0,comp88218_c0,comp82201_c0,comp77175_c0,comp86720_c0,comp74612_c0,…
GO:0008150	Biological Process	GO:0071840	cellular component organization or biogenesis	GO:0044085	cellular component biogenesis	GO:0022607	cellular component assembly	496	comp90839_c0,comp85885_c0,comp84402_c0,comp68479_c0,comp88585_c0,comp62593_c0,comp92608_c0,comp61786_c0,comp61832_c0,comp91303_c0,comp84678_c0,comp68712_c0,comp65542_c0,comp28846_c0,comp81590_c0,comp95940_c0,comp93757_c0,comp78525_c0,comp90374_c1,comp92711_c1,comp79430_c0,comp86742_c0,comp81165_c0,comp1040874_c0,comp12495_c0,comp78543_c0,comp74511_c1,comp75391_c0,comp1059965_c0,comp94018_c0,comp8…
GO:0008150	Biological Process	GO:0071840	cellular component organization or biogenesis	GO:0044085	cellular component biogenesis	GO:0044091	membrane biogenesis	2	comp94216_c0,comp84237_c0
GO:0008150	Biological Process	GO:0071840	cellular component organization or biogenesis	GO:0044085	cellular component biogenesis	GO:0042546	cell wall biogenesis	41	comp84083_c0,comp94489_c0,comp52851_c0,comp82847_c0,comp95441_c0,comp94027_c0,comp85985_c0,comp86936_c0,comp77901_c0,comp94556_c0,comp86983_c0,comp90710_c0,comp95820_c0,comp89539_c0,comp94847_c0,comp84099_c0,comp1533499_c0,comp12844_c0,comp558059_c0,comp86372_c0,comp82327_c0,comp75922_c0,comp1596963_c0,comp107988_c0,comp62825_c0,comp88839_c0,comp88010_c0,comp84987_c0,comp71133_c0,comp84830_c0,com…
GO:0008150	Biological Process	GO:0071840	cellular component organization or biogenesis	GO:0071554	cell wall organization or biogenesis	GO:0071555	cell wall organization	73	comp95537_c0,comp820460_c0,comp90780_c0,comp70300_c0,comp59733_c0,comp88656_c0,comp69579_c0,comp1014473_c0,comp41152_c0,comp61607_c0,comp92222_c1,comp78443_c0,comp92216_c0,comp87887_c0,comp88230_c0,comp63305_c0,comp92104_c2,comp93522_c0,comp71679_c0,comp90780_c1,comp94415_c0,comp697389_c0,comp58895_c0,comp785560_c0,comp88873_c0,comp82281_c0,comp82496_c0,comp84987_c0,comp84575_c1,comp92827_c0,comp…
GO:0008150	Biological Process	GO:0071840	cellular component organization or biogenesis	GO:0071554	cell wall organization or biogenesis	GO:0042546	cell wall biogenesis	41	comp84083_c0,comp94489_c0,comp52851_c0,comp82847_c0,comp95441_c0,comp94027_c0,comp85985_c0,comp86936_c0,comp77901_c0,comp94556_c0,comp86983_c0,comp90710_c0,comp95820_c0,comp89539_c0,comp94847_c0,comp84099_c0,comp1533499_c0,comp12844_c0,comp558059_c0,comp86372_c0,comp82327_c0,comp75922_c0,comp1596963_c0,comp107988_c0,comp62825_c0,comp88839_c0,comp88010_c0,comp84987_c0,comp71133_c0,comp84830_c0,com…
GO:0008150	Biological Process	GO:0071840	cellular component organization or biogenesis	GO:0071554	cell wall organization or biogenesis	GO:0044036	cell wall macromolecule metabolic process	112	comp91396_c0,comp151590_c0,comp75789_c0,comp59733_c0,comp107988_c0,comp75922_c0,comp78276_c0,comp86372_c0,comp96649_c1,comp1533499_c0,comp678425_c0,comp81148_c0,comp71265_c0,comp78194_c0,comp87319_c0,comp74105_c0,comp90710_c0,comp85308_c0,comp87264_c1,comp85131_c0,comp83800_c1,comp91778_c0,comp536667_c0,comp92572_c0,comp52851_c0,comp85921_c0,comp94350_c1,comp949294_c0,comp84083_c0,comp92689_c0,co…
GO:0008150	Biological Process	GO:0071840	cellular component organization or biogenesis	GO:0071554	cell wall organization or biogenesis	GO:0071669	plant-type cell wall organization or biogenesis	31	comp70300_c0,comp84575_c0,comp96333_c1,comp96159_c0,comp80333_c0,comp82327_c0,comp69579_c0,comp59733_c0,comp82186_c0,comp62825_c0,comp88010_c0,comp87896_c0,comp88351_c0,comp84099_c0,comp938726_c0,comp820460_c0,comp558059_c0,comp84575_c1,comp85365_c0,comp80693_c0,comp89057_c0,comp68923_c0,comp88230_c0,comp88230_c1,comp86983_c0,comp95820_c0,comp84083_c0,comp61607_c0,comp84987_c0,comp40670_c0,comp85…
GO:0008150	Biological Process	GO:0071840	cellular component organization or biogenesis	GO:0016043	cellular component organization	GO:0045229	external encapsulating structure organization	89	comp58895_c0,comp785560_c0,comp88873_c0,comp61915_c1,comp697389_c0,comp93522_c0,comp71679_c0,comp92104_c2,comp94415_c0,comp94627_c0,comp90780_c1,comp92827_c0,comp82060_c0,comp88244_c0,comp89057_c0,comp84575_c1,comp88230_c1,comp86557_c0,comp91579_c0,comp68923_c0,comp82496_c0,comp84987_c0,comp82281_c0,comp59733_c0,comp88656_c0,comp69579_c0,comp1014473_c0,comp90780_c0,comp70300_c0,comp41152_c0,comp9…
GO:0008150	Biological Process	GO:0071840	cellular component organization or biogenesis	GO:0016043	cellular component organization	GO:0051129	negative regulation of cellular component organization	16	comp90820_c0,comp94328_c0,comp66724_c0,comp1306679_c0,comp84257_c0,comp67366_c0,comp44025_c0,comp87820_c0,comp739614_c0,comp76752_c0,comp46655_c0,comp69070_c0,comp95852_c0,comp79430_c0,comp83411_c0,comp74465_c0
GO:0008150	Biological Process	GO:0071840	cellular component organization or biogenesis	GO:0016043	cellular component organization	GO:0022607	cellular component assembly	496	comp90839_c0,comp85885_c0,comp84402_c0,comp68479_c0,comp88585_c0,comp62593_c0,comp92608_c0,comp61786_c0,comp61832_c0,comp91303_c0,comp84678_c0,comp68712_c0,comp65542_c0,comp28846_c0,comp81590_c0,comp95940_c0,comp93757_c0,comp78525_c0,comp90374_c1,comp92711_c1,comp79430_c0,comp86742_c0,comp81165_c0,comp1040874_c0,comp12495_c0,comp78543_c0,comp74511_c1,comp75391_c0,comp1059965_c0,comp94018_c0,comp8…
GO:0008150	Biological Process	GO:0071840	cellular component organization or biogenesis	GO:0016043	cellular component organization	GO:0032989	cellular component morphogenesis	80	comp859306_c0,comp89593_c0,comp688924_c0,comp96604_c0,comp95386_c0,comp88053_c0,comp85993_c0,comp346748_c0,comp89720_c0,comp86932_c0,comp76242_c0,comp92013_c0,comp2561_c0,comp1003111_c0,comp86325_c0,comp88713_c0,comp89836_c0,comp76478_c0,comp93129_c0,comp96931_c0,comp456590_c0,comp95520_c0,comp2296557_c0,comp85515_c0,comp681922_c0,comp93251_c1,comp77962_c0,comp90857_c0,comp23157_c0,comp7211_c0,co…
GO:0008150	Biological Process	GO:0071840	cellular component organization or biogenesis	GO:0016043	cellular component organization	GO:0006323	DNA packaging	76	comp840798_c0,comp608352_c0,comp87457_c0,comp73372_c0,comp92831_c0,comp93626_c0,comp77216_c0,comp512141_c0,comp1535948_c0,comp96436_c0,comp96038_c0,comp96934_c0,comp88044_c0,comp81299_c0,comp588378_c0,comp90360_c0,comp86764_c0,comp87532_c0,comp71280_c0,comp80992_c0,comp77903_c0,comp10720_c0,comp81185_c0,comp83986_c0,comp89161_c0,comp948585_c0,comp75156_c1,comp87587_c0,comp64285_c0,comp80623_c0,co…
GO:0008150	Biological Process	GO:0071840	cellular component organization or biogenesis	GO:0016043	cellular component organization	GO:0034330	cell junction organization	1	comp1067508_c0
GO:0008150	Biological Process	GO:0071840	cellular component organization or biogenesis	GO:0016043	cellular component organization	GO:0030030	cell projection organization	44	comp1175312_c0,comp60255_c0,comp89882_c0,comp328214_c0,comp442328_c0,comp422827_c0,comp60578_c0,comp92711_c1,comp77032_c0,comp92639_c0,comp66724_c0,comp1306679_c0,comp86325_c0,comp78105_c0,comp92840_c0,comp79566_c0,comp84678_c0,comp96003_c1,comp15049_c0,comp85885_c0,comp26643_c0,comp87986_c0,comp73237_c0,comp95520_c0,comp89938_c0,comp77942_c0,comp31554_c0,comp83669_c0,comp90857_c0,comp1067508_c0,…
GO:0008150	Biological Process	GO:0071840	cellular component organization or biogenesis	GO:0016043	cellular component organization	GO:0051128	regulation of cellular component organization	92	comp95398_c0,comp78626_c0,comp84257_c0,comp28118_c0,comp93819_c0,comp84762_c0,comp1043650_c0,comp65782_c0,comp96128_c0,comp94369_c0,comp82020_c0,comp86595_c0,comp60255_c0,comp37572_c0,comp96499_c0,comp486178_c0,comp328214_c0,comp83601_c0,comp76752_c0,comp86225_c0,comp86433_c0,comp56049_c0,comp80429_c0,comp77092_c0,comp65259_c0,comp83902_c0,comp66874_c0,comp69950_c0,comp44025_c0,comp90260_c0,comp7…
GO:0008150	Biological Process	GO:0071840	cellular component organization or biogenesis	GO:0016043	cellular component organization	GO:0032535	regulation of cellular component size	19	comp84762_c0,comp90260_c0,comp50270_c0,comp91196_c0,comp86595_c0,comp96536_c0,comp63027_c0,comp93819_c0,comp28118_c0,comp93177_c0,comp78235_c0,comp77092_c0,comp96499_c0,comp93585_c0,comp92347_c0,comp80184_c0,comp94489_c0,comp45218_c0,comp91490_c0
GO:0008150	Biological Process	GO:0071840	cellular component organization or biogenesis	GO:0016043	cellular component organization	GO:0061024	membrane organization	104	comp90816_c0,comp81812_c0,comp45932_c0,comp88535_c0,comp89501_c0,comp92104_c2,comp81656_c0,comp833950_c0,comp92692_c0,comp95593_c0,comp788789_c0,comp92916_c0,comp76002_c0,comp126732_c0,comp63744_c0,comp58495_c0,comp94938_c0,comp86609_c0,comp483384_c0,comp85528_c0,comp91402_c0,comp51231_c0,comp1334349_c0,comp96468_c0,comp84984_c1,comp555642_c0,comp68678_c0,comp2691595_c0,comp94216_c0,comp88193_c0,…
GO:0008150	Biological Process	GO:0071840	cellular component organization or biogenesis	GO:0016043	cellular component organization	GO:0006996	organelle organization	682	comp1155163_c0,comp78417_c0,comp93037_c0,comp993951_c0,comp70302_c0,comp79483_c0,comp44928_c0,comp75156_c1,comp84658_c0,comp42862_c0,comp86747_c0,comp84011_c0,comp833950_c0,comp96887_c0,comp77903_c0,comp89004_c0,comp84793_c0,comp68934_c0,comp95387_c0,comp96386_c0,comp87488_c0,comp93626_c0,comp96030_c0,comp4211_c0,comp95418_c0,comp91587_c0,comp88053_c0,comp90263_c0,comp82681_c0,comp87751_c0,comp60…
GO:0008150	Biological Process	GO:0071840	cellular component organization or biogenesis	GO:0016043	cellular component organization	GO:0022411	cellular component disassembly	43	comp86770_c0,comp67366_c0,comp96231_c0,comp79007_c0,comp87386_c0,comp230654_c0,comp1529033_c0,comp1280798_c0,comp1258313_c0,comp11240_c0,comp91992_c0,comp78016_c0,comp65259_c0,comp673071_c0,comp94662_c0,comp66874_c0,comp88174_c0,comp69950_c0,comp69070_c0,comp83411_c0,comp86414_c0,comp86968_c0,comp94572_c0,comp91034_c0,comp66568_c1,comp87942_c0,comp1043650_c0,comp89629_c0,comp82020_c0,comp94369_c0…
GO:0008150	Biological Process	GO:0071840	cellular component organization or biogenesis	GO:0016043	cellular component organization	GO:0043933	macromolecular complex subunit organization	354	comp83590_c0,comp94979_c0,comp94489_c0,comp1556402_c0,comp83424_c0,comp679786_c0,comp939199_c0,comp95493_c0,comp84200_c0,comp1673919_c0,comp80545_c0,comp86850_c0,comp75860_c0,comp88084_c0,comp90391_c0,comp87236_c0,comp83714_c0,comp92063_c3,comp88352_c0,comp85401_c0,comp74518_c0,comp88443_c0,comp80814_c0,comp94688_c0,comp79464_c0,comp952390_c0,comp95852_c1,comp80794_c0,comp739614_c0,comp517243_c0,…
GO:0008150	Biological Process	GO:0071840	cellular component organization or biogenesis	GO:0016043	cellular component organization	GO:0051130	positive regulation of cellular component organization	13	comp91196_c0,comp93177_c0,comp50270_c0,comp1043650_c0,comp96536_c0,comp77092_c0,comp75860_c0,comp63027_c0,comp96499_c0,comp28118_c0,comp78626_c0,comp93819_c0,comp66874_c0
GO:0008150	Biological Process	GO:0071840	cellular component organization or biogenesis	GO:0016043	cellular component organization	GO:0043062	extracellular structure organization	8	comp84987_c0,comp62825_c0,comp80693_c0,comp85365_c0,comp82327_c0,comp95820_c0,comp86983_c0,comp68923_c0
GO:0008150	Biological Process	GO:0023052	signaling	GO:0044700	single organism signaling	GO:0023057	negative regulation of signaling	15	comp92887_c0,comp10330_c0,comp91193_c0,comp87578_c0,comp93355_c0,comp90527_c1,comp95574_c0,comp1181543_c0,comp94256_c0,comp81087_c0,comp77261_c0,comp1595666_c0,comp88629_c0,comp94780_c0,comp95836_c0
GO:0008150	Biological Process	GO:0023052	signaling	GO:0044700	single organism signaling	GO:0007165	signal transduction	832	comp72347_c0,comp93099_c2,comp80013_c0,comp94648_c1,comp91246_c0,comp594699_c0,comp40106_c0,comp89503_c0,comp89097_c0,comp91928_c0,comp85628_c0,comp90719_c0,comp73223_c0,comp93064_c0,comp93962_c0,comp84731_c0,comp62611_c0,comp89318_c2,comp90142_c1,comp89180_c0,comp68102_c0,comp94202_c0,comp92903_c0,comp90309_c0,comp38093_c0,comp91691_c0,comp89879_c0,comp562727_c0,comp96017_c0,comp77520_c0,comp284…
GO:0008150	Biological Process	GO:0023052	signaling	GO:0044700	single organism signaling	GO:0023051	regulation of signaling	140	comp1595666_c0,comp93699_c2,comp91029_c0,comp95355_c0,comp82029_c0,comp80649_c0,comp85841_c0,comp79357_c0,comp92883_c0,comp20390_c0,comp91439_c0,comp20071_c0,comp86747_c0,comp609706_c0,comp95123_c0,comp96248_c0,comp95685_c1,comp91193_c0,comp83825_c0,comp513675_c0,comp95159_c1,comp94455_c0,comp90394_c0,comp95836_c0,comp94459_c0,comp81736_c0,comp95197_c0,comp95027_c0,comp1222636_c0,comp93028_c0,com…
GO:0008150	Biological Process	GO:0023052	signaling	GO:0044700	single organism signaling	GO:0007267	cell-cell signaling	59	comp96029_c0,comp139022_c0,comp90452_c0,comp96278_c0,comp85658_c0,comp86899_c0,comp95119_c0,comp90807_c1,comp96845_c0,comp92200_c0,comp92419_c0,comp36858_c0,comp867853_c0,comp95302_c0,comp96016_c1,comp92376_c0,comp81212_c0,comp94798_c0,comp96479_c1,comp93640_c0,comp94701_c0,comp95605_c0,comp89076_c0,comp92466_c0,comp204460_c0,comp77332_c0,comp94934_c0,comp93028_c0,comp86385_c0,comp86699_c0,comp70…
GO:0008150	Biological Process	GO:0023052	signaling	GO:0044700	single organism signaling	GO:0023056	positive regulation of signaling	6	comp1222636_c0,comp86747_c0,comp91691_c0,comp555294_c0,comp94460_c0,comp92553_c1
GO:0008150	Biological Process	GO:0023052	signaling	GO:0044700	single organism signaling	GO:0035637	multicellular organismal signaling	59	comp89076_c0,comp95605_c0,comp92466_c0,comp94701_c0,comp96479_c1,comp93640_c0,comp86385_c0,comp93028_c0,comp94934_c0,comp204460_c0,comp77332_c0,comp95119_c0,comp90807_c1,comp86899_c0,comp85658_c0,comp96845_c0,comp96029_c0,comp96278_c0,comp90452_c0,comp139022_c0,comp95302_c0,comp94798_c0,comp81212_c0,comp96016_c1,comp92376_c0,comp36858_c0,comp92419_c0,comp92200_c0,comp867853_c0,comp96657_c0,comp15…
GO:0008150	Biological Process	GO:0009987	cellular process	GO:0050794	regulation of cellular process	GO:0022604	regulation of cell morphogenesis	5	comp68924_c0,comp77391_c0,comp95707_c1,comp805854_c0,comp1306679_c0
GO:0008150	Biological Process	GO:0009987	cellular process	GO:0050794	regulation of cellular process	GO:0060627	regulation of vesicle-mediated transport	19	comp53251_c0,comp41285_c0,comp91660_c1,comp95734_c0,comp38109_c0,comp86856_c2,comp86902_c0,comp95899_c0,comp90378_c0,comp68898_c0,comp74465_c0,comp89408_c0,comp48592_c0,comp72718_c0,comp81777_c0,comp89362_c0,comp92201_c0,comp87066_c0,comp658189_c0
GO:0008150	Biological Process	GO:0009987	cellular process	GO:0050794	regulation of cellular process	GO:0031323	regulation of cellular metabolic process	2068	comp96010_c0,comp80424_c0,comp107635_c0,comp79616_c0,comp96994_c0,comp96535_c1,comp92711_c1,comp89502_c3,comp65442_c0,comp80951_c0,comp1544059_c0,comp87161_c0,comp91491_c0,comp88116_c0,comp84519_c0,comp94824_c0,comp5283_c0,comp82565_c0,comp96356_c0,comp96830_c0,comp82851_c0,comp73237_c0,comp92508_c0,comp88562_c0,comp75556_c0,comp82199_c0,comp47044_c0,comp83494_c0,comp257588_c0,comp82970_c0,comp88…
GO:0008150	Biological Process	GO:0009987	cellular process	GO:0050794	regulation of cellular process	GO:0048523	negative regulation of cellular process	169	comp59951_c0,comp82119_c0,comp83650_c0,comp85831_c0,comp77512_c0,comp95582_c0,comp677459_c0,comp46655_c0,comp92409_c0,comp85458_c0,comp94994_c0,comp94780_c0,comp82862_c0,comp94256_c0,comp1306679_c0,comp55319_c0,comp91588_c0,comp69070_c0,comp90824_c0,comp93957_c0,comp91648_c0,comp94770_c0,comp87820_c0,comp95574_c0,comp93355_c0,comp47586_c0,comp67366_c0,comp86849_c0,comp92198_c1,comp1019936_c0,comp…
GO:0008150	Biological Process	GO:0009987	cellular process	GO:0050794	regulation of cellular process	GO:0007165	signal transduction	832	comp72347_c0,comp93099_c2,comp80013_c0,comp94648_c1,comp91246_c0,comp594699_c0,comp40106_c0,comp89503_c0,comp89097_c0,comp91928_c0,comp85628_c0,comp90719_c0,comp73223_c0,comp93064_c0,comp93962_c0,comp84731_c0,comp62611_c0,comp89318_c2,comp90142_c1,comp89180_c0,comp68102_c0,comp94202_c0,comp92903_c0,comp90309_c0,comp38093_c0,comp91691_c0,comp89879_c0,comp562727_c0,comp96017_c0,comp77520_c0,comp284…
GO:0008150	Biological Process	GO:0009987	cellular process	GO:0050794	regulation of cellular process	GO:0045595	regulation of cell differentiation	7	comp92584_c0,comp1832590_c0,comp23157_c0,comp569431_c0,comp95602_c0,comp1306679_c0,comp46276_c0
GO:0008150	Biological Process	GO:0009987	cellular process	GO:0050794	regulation of cellular process	GO:0031344	regulation of cell projection organization	10	comp78105_c0,comp328214_c0,comp60255_c0,comp1306679_c0,comp77942_c0,comp442328_c0,comp44025_c0,comp92711_c1,comp92618_c1,comp77032_c0
GO:0008150	Biological Process	GO:0009987	cellular process	GO:0050794	regulation of cellular process	GO:0051302	regulation of cell division	12	comp24528_c0,comp87657_c0,comp39612_c0,comp263693_c0,comp85458_c0,comp95831_c1,comp93957_c0,comp535129_c0,comp83847_c0,comp82452_c0,comp86986_c0,comp80429_c0
GO:0008150	Biological Process	GO:0009987	cellular process	GO:0050794	regulation of cellular process	GO:0034762	regulation of transmembrane transport	1	comp89865_c0
GO:0008150	Biological Process	GO:0009987	cellular process	GO:0050794	regulation of cellular process	GO:0044068	modulation by symbiont of host cellular process	22	comp90181_c0,comp88314_c0,comp83516_c0,comp979491_c0,comp82318_c0,comp91724_c0,comp692507_c0,comp963145_c0,comp88086_c0,comp58454_c0,comp82465_c0,comp84233_c0,comp94033_c0,comp13783_c0,comp91117_c0,comp62969_c0,comp86663_c0,comp94991_c0,comp91136_c0,comp95142_c0,comp965917_c0,comp3404_c0
GO:0008150	Biological Process	GO:0009987	cellular process	GO:0050794	regulation of cellular process	GO:0001558	regulation of cell growth	2	comp805854_c0,comp68924_c0
GO:0008150	Biological Process	GO:0009987	cellular process	GO:0050794	regulation of cellular process	GO:0032970	regulation of actin filament-based process	19	comp96499_c0,comp93585_c0,comp94489_c0,comp91490_c0,comp45218_c0,comp80184_c0,comp92347_c0,comp78235_c0,comp93177_c0,comp77092_c0,comp63027_c0,comp28118_c0,comp93819_c0,comp90260_c0,comp84762_c0,comp50270_c0,comp91196_c0,comp96536_c0,comp86595_c0
GO:0008150	Biological Process	GO:0009987	cellular process	GO:0050794	regulation of cellular process	GO:0051726	regulation of cell cycle	66	comp78854_c0,comp88609_c0,comp94994_c0,comp90820_c0,comp66724_c0,comp83650_c0,comp79430_c0,comp79279_c0,comp85189_c0,comp46655_c0,comp94426_c0,comp24528_c0,comp1019936_c0,comp88101_c0,comp81055_c0,comp78404_c0,comp94328_c0,comp203363_c0,comp82452_c0,comp83697_c0,comp86986_c0,comp94770_c0,comp66529_c0,comp576906_c0,comp87820_c0,comp93794_c0,comp739614_c0,comp96274_c0,comp89682_c0,comp90472_c0,comp…
GO:0008150	Biological Process	GO:0009987	cellular process	GO:0050794	regulation of cellular process	GO:0010646	regulation of cell communication	136	comp94183_c0,comp94460_c0,comp96017_c0,comp77520_c0,comp88947_c0,comp91691_c0,comp92903_c0,comp786964_c0,comp10330_c0,comp93064_c0,comp77261_c0,comp95927_c0,comp921931_c0,comp93440_c1,comp88701_c0,comp72347_c0,comp90527_c1,comp71334_c0,comp81643_c0,comp92553_c1,comp96494_c0,comp94982_c0,comp88629_c0,comp92157_c0,comp86727_c0,comp16749_c0,comp81194_c0,comp540292_c0,comp92515_c0,comp80951_c0,comp87…
GO:0008150	Biological Process	GO:0009987	cellular process	GO:0050794	regulation of cellular process	GO:0051270	regulation of cellular component movement	3	comp91136_c0,comp78027_c0,comp69984_c0
GO:0008150	Biological Process	GO:0009987	cellular process	GO:0050794	regulation of cellular process	GO:0033043	regulation of organelle organization	49	comp93177_c0,comp78676_c0,comp66529_c0,comp95852_c0,comp78235_c0,comp92618_c1,comp93794_c0,comp87820_c0,comp93585_c0,comp739614_c0,comp89682_c0,comp80184_c0,comp92347_c0,comp77942_c0,comp50270_c0,comp91196_c0,comp90260_c0,comp44025_c0,comp96536_c0,comp83902_c0,comp94328_c0,comp63027_c0,comp88101_c0,comp81055_c0,comp442328_c0,comp86433_c0,comp77092_c0,comp79430_c0,comp92711_c1,comp77032_c0,comp964…
GO:0008150	Biological Process	GO:0009987	cellular process	GO:0050794	regulation of cellular process	GO:0060968	regulation of gene silencing	2	comp63411_c0,comp91769_c1
GO:0008150	Biological Process	GO:0009987	cellular process	GO:0050794	regulation of cellular process	GO:0043244	regulation of protein complex disassembly	33	comp84257_c0,comp78626_c0,comp88352_c0,comp95398_c0,comp82020_c0,comp94369_c0,comp87942_c0,comp66568_c1,comp89629_c0,comp1043650_c0,comp83424_c0,comp83601_c0,comp89372_c0,comp45043_c0,comp75860_c0,comp56049_c0,comp94662_c0,comp673071_c0,comp69950_c0,comp66874_c0,comp65259_c0,comp91992_c0,comp86770_c0,comp67366_c0,comp87386_c0,comp230654_c0,comp96231_c0,comp79007_c0,comp94572_c0,comp83411_c0,comp8…
GO:0008150	Biological Process	GO:0009987	cellular process	GO:0050794	regulation of cellular process	GO:0060341	regulation of cellular localization	18	comp92201_c0,comp87066_c0,comp658189_c0,comp72718_c0,comp89362_c0,comp81777_c0,comp89408_c0,comp48592_c0,comp68898_c0,comp95899_c0,comp90378_c0,comp86902_c0,comp86856_c2,comp38109_c0,comp95734_c0,comp91660_c1,comp41285_c0,comp53251_c0
GO:0008150	Biological Process	GO:0009987	cellular process	GO:0050794	regulation of cellular process	GO:0042127	regulation of cell proliferation	7	comp26899_c0,comp1159042_c0,comp23157_c0,comp95271_c0,comp92413_c0,comp89409_c0,comp96500_c0
GO:0008150	Biological Process	GO:0009987	cellular process	GO:0050794	regulation of cellular process	GO:0010941	regulation of cell death	71	comp86707_c0,comp85431_c0,comp85438_c1,comp425230_c0,comp89320_c0,comp62969_c0,comp87555_c0,comp88830_c0,comp96420_c0,comp1258313_c0,comp61179_c0,comp79737_c0,comp83887_c0,comp79019_c0,comp88086_c0,comp49067_c0,comp58614_c0,comp95012_c0,comp5570_c0,comp1623257_c0,comp780554_c0,comp83830_c0,comp47008_c0,comp63973_c0,comp90263_c0,comp90422_c1,comp64813_c0,comp74982_c0,comp80299_c0,comp89291_c0,comp…
GO:0008150	Biological Process	GO:0009987	cellular process	GO:0050794	regulation of cellular process	GO:0032886	regulation of microtubule-based process	2	comp739614_c0,comp66724_c0
GO:0008150	Biological Process	GO:0009987	cellular process	GO:0050794	regulation of cellular process	GO:0048522	positive regulation of cellular process	181	comp69984_c0,comp89409_c0,comp658189_c0,comp73962_c0,comp87066_c0,comp89988_c0,comp89916_c1,comp81129_c0,comp93692_c0,comp44736_c0,comp88836_c0,comp91077_c0,comp1832590_c0,comp88877_c0,comp92618_c1,comp84322_c0,comp87626_c0,comp94739_c0,comp86902_c0,comp63027_c0,comp994764_c0,comp88346_c0,comp86856_c2,comp95734_c0,comp50270_c0,comp94735_c0,comp87821_c0,comp450455_c0,comp41285_c0,comp94050_c0,comp…
GO:0008150	Biological Process	GO:0009987	cellular process	GO:0050794	regulation of cellular process	GO:0080135	regulation of cellular response to stress	6	comp80299_c0,comp1623257_c0,comp76478_c0,comp1046073_c0,comp82115_c0,comp80957_c0
GO:0008150	Biological Process	GO:0009987	cellular process	GO:0050794	regulation of cellular process	GO:0050792	regulation of viral process	10	comp81586_c0,comp41022_c0,comp90157_c0,comp602406_c0,comp1416511_c0,comp95795_c0,comp17684_c0,comp84633_c0,comp616937_c0,comp88962_c0
GO:0008150	Biological Process	GO:0009987	cellular process	GO:0048522	positive regulation of cellular process	GO:0010647	positive regulation of cell communication	6	comp94460_c0,comp555294_c0,comp92553_c1,comp86747_c0,comp1222636_c0,comp91691_c0
GO:0008150	Biological Process	GO:0009987	cellular process	GO:0048522	positive regulation of cellular process	GO:0045597	positive regulation of cell differentiation	2	comp1832590_c0,comp92584_c0
GO:0008150	Biological Process	GO:0009987	cellular process	GO:0048522	positive regulation of cellular process	GO:0031325	positive regulation of cellular metabolic process	125	comp91215_c0,comp95271_c0,comp73316_c0,comp84431_c0,comp74676_c0,comp94493_c1,comp66874_c0,comp835663_c0,comp75456_c0,comp96679_c0,comp95123_c0,comp609706_c0,comp90901_c0,comp1057051_c0,comp89019_c0,comp687019_c0,comp1161995_c0,comp46822_c0,comp90520_c0,comp80744_c0,comp2551_c0,comp801008_c0,comp78626_c0,comp692466_c0,comp91112_c0,comp90694_c3,comp75121_c0,comp81853_c0,comp84510_c0,comp597476_c0,…
GO:0008150	Biological Process	GO:0009987	cellular process	GO:0048522	positive regulation of cellular process	GO:0010942	positive regulation of cell death	17	comp94882_c2,comp84672_c0,comp64813_c0,comp90422_c1,comp46806_c0,comp63973_c0,comp5570_c0,comp62196_c0,comp86707_c0,comp60999_c0,comp82318_c0,comp85261_c0,comp994764_c0,comp83887_c0,comp79737_c0,comp1258313_c0,comp88830_c0
GO:0008150	Biological Process	GO:0009987	cellular process	GO:0048522	positive regulation of cellular process	GO:0043243	positive regulation of protein complex disassembly	4	comp1043650_c0,comp66874_c0,comp75860_c0,comp78626_c0
GO:0008150	Biological Process	GO:0009987	cellular process	GO:0048522	positive regulation of cellular process	GO:0010638	positive regulation of organelle organization	9	comp50270_c0,comp93177_c0,comp91196_c0,comp96536_c0,comp77092_c0,comp63027_c0,comp96499_c0,comp28118_c0,comp93819_c0
GO:0008150	Biological Process	GO:0009987	cellular process	GO:0044764	multi-organism cellular process	GO:0048874	homeostasis of number of cells in a free-living population	9	comp949181_c0,comp88558_c0,comp76993_c0,comp13401_c0,comp82690_c0,comp93025_c0,comp59697_c0,comp79445_c0,comp735146_c0
GO:0008150	Biological Process	GO:0009987	cellular process	GO:0044764	multi-organism cellular process	GO:0009292	genetic transfer	7	comp85797_c0,comp95289_c0,comp75156_c1,comp411163_c0,comp79318_c0,comp95956_c0,comp89549_c0
GO:0008150	Biological Process	GO:0009987	cellular process	GO:0044764	multi-organism cellular process	GO:0016032	viral process	452	comp89926_c0,comp80065_c0,comp91698_c1,comp46757_c0,comp66550_c0,comp75096_c0,comp87447_c0,comp90172_c0,comp81574_c0,comp87859_c0,comp80231_c0,comp1416511_c0,comp39026_c0,comp4976_c0,comp92749_c0,comp91663_c0,comp82732_c0,comp955819_c0,comp81245_c0,comp640113_c0,comp20107_c0,comp74607_c0,comp95865_c3,comp84101_c0,comp85500_c0,comp83070_c0,comp86618_c0,comp96118_c0,comp1688905_c0,comp61721_c0,comp…
GO:0008150	Biological Process	GO:0009987	cellular process	GO:0044764	multi-organism cellular process	GO:0000746	conjugation	6	comp58166_c0,comp89672_c0,comp85797_c0,comp87806_c0,comp83528_c0,comp44992_c0
GO:0008150	Biological Process	GO:0009987	cellular process	GO:0044237	cellular metabolic process	GO:0051186	cofactor metabolic process	699	comp91376_c0,comp1245296_c0,comp547062_c0,comp89635_c0,comp95615_c0,comp23200_c0,comp86940_c0,comp46023_c0,comp78720_c0,comp80407_c0,comp34182_c0,comp785748_c0,comp82270_c0,comp90902_c0,comp88996_c0,comp95596_c2,comp89541_c0,comp75957_c0,comp82131_c0,comp22685_c0,comp88014_c0,comp58885_c0,comp85493_c0,comp88881_c0,comp82875_c0,comp87285_c0,comp91372_c0,comp93695_c0,comp88682_c1,comp930711_c0,comp…
GO:0008150	Biological Process	GO:0009987	cellular process	GO:0044237	cellular metabolic process	GO:0097354	prenylation	16	comp30476_c0,comp93531_c0,comp90610_c0,comp90945_c0,comp86005_c0,comp90011_c0,comp65760_c0,comp96216_c0,comp89511_c0,comp626478_c0,comp73368_c0,comp82085_c0,comp95091_c0,comp92796_c0,comp85444_c0,comp85052_c0
GO:0008150	Biological Process	GO:0009987	cellular process	GO:0044237	cellular metabolic process	GO:0044248	cellular catabolic process	1027	comp89834_c0,comp88506_c0,comp48186_c0,comp1258313_c0,comp90867_c0,comp90769_c0,comp88540_c0,comp88743_c0,comp73966_c0,comp96110_c0,comp989865_c0,comp144658_c0,comp9591_c0,comp84210_c0,comp91068_c0,comp92972_c0,comp89999_c0,comp88011_c0,comp638086_c0,comp85545_c0,comp89320_c0,comp86026_c0,comp943822_c0,comp1689072_c0,comp1656395_c0,comp2561_c0,comp78327_c0,comp91124_c0,comp90428_c0,comp78399_c0,c…
GO:0008150	Biological Process	GO:0009987	cellular process	GO:0044237	cellular metabolic process	GO:0042180	cellular ketone metabolic process	100	comp76941_c1,comp549678_c0,comp84032_c0,comp93672_c0,comp68590_c0,comp88676_c0,comp77984_c0,comp28850_c0,comp1252471_c0,comp1539019_c0,comp93488_c0,comp89176_c0,comp80740_c0,comp74470_c0,comp1439889_c0,comp308349_c0,comp91072_c0,comp808122_c0,comp96300_c0,comp62748_c0,comp91444_c0,comp91151_c0,comp930711_c0,comp81136_c0,comp92269_c0,comp86064_c0,comp2323_c0,comp83902_c0,comp513142_c0,comp94700_c0…
GO:0008150	Biological Process	GO:0009987	cellular process	GO:0044237	cellular metabolic process	GO:0043446	cellular alkane metabolic process	61	comp620026_c0,comp89251_c0,comp86895_c0,comp82879_c0,comp17447_c0,comp1748946_c0,comp574518_c0,comp544652_c0,comp970953_c0,comp94928_c0,comp988718_c0,comp77512_c0,comp96680_c0,comp449288_c0,comp90620_c0,comp1416868_c0,comp82538_c0,comp92331_c0,comp682781_c0,comp86545_c0,comp78092_c0,comp95095_c0,comp827433_c0,comp95934_c0,comp85468_c0,comp6761_c0,comp779669_c0,comp82346_c0,comp682002_c0,comp82860…
GO:0008150	Biological Process	GO:0009987	cellular process	GO:0044237	cellular metabolic process	GO:0052314	phytoalexin metabolic process	1	comp54635_c0
GO:0008150	Biological Process	GO:0009987	cellular process	GO:0044237	cellular metabolic process	GO:0031324	negative regulation of cellular metabolic process	98	comp89173_c0,comp81309_c0,comp82862_c0,comp48236_c0,comp40257_c0,comp92840_c0,comp91588_c0,comp66087_c0,comp55319_c0,comp86926_c0,comp96535_c1,comp77512_c0,comp84963_c0,comp86018_c0,comp82119_c0,comp85831_c0,comp59951_c0,comp94037_c1,comp92409_c0,comp92616_c0,comp85985_c0,comp677459_c0,comp95582_c0,comp91604_c0,comp87185_c0,comp86849_c0,comp92198_c1,comp86217_c0,comp67366_c0,comp89042_c0,comp4758…
GO:0008150	Biological Process	GO:0009987	cellular process	GO:0044237	cellular metabolic process	GO:0035383	thioester metabolic process	19	comp90550_c0,comp94318_c1,comp79809_c0,comp94171_c0,comp89251_c0,comp89044_c0,comp78555_c0,comp72543_c0,comp91439_c0,comp1399876_c0,comp50675_c0,comp88814_c0,comp87500_c0,comp87605_c0,comp90942_c1,comp95760_c0,comp85531_c0,comp86657_c0,comp89815_c0
GO:0008150	Biological Process	GO:0009987	cellular process	GO:0044237	cellular metabolic process	GO:0042810	pheromone metabolic process	1	comp92585_c0
GO:0008150	Biological Process	GO:0009987	cellular process	GO:0044237	cellular metabolic process	GO:0017144	drug metabolic process	72	comp88739_c0,comp77950_c0,comp88948_c0,comp95093_c0,comp86020_c0,comp89744_c0,comp88799_c0,comp78308_c0,comp94376_c0,comp83976_c0,comp86979_c0,comp90795_c0,comp80446_c0,comp78152_c0,comp87383_c0,comp75057_c0,comp73622_c0,comp86198_c1,comp85212_c0,comp69094_c0,comp92624_c0,comp30841_c0,comp88303_c0,comp87271_c0,comp86590_c0,comp87798_c0,comp82748_c0,comp83168_c0,comp76960_c0,comp83273_c0,comp91850…
GO:0008150	Biological Process	GO:0009987	cellular process	GO:0044237	cellular metabolic process	GO:0009850	auxin metabolic process	2	comp96378_c0,comp1623257_c0
GO:0008150	Biological Process	GO:0009987	cellular process	GO:0044237	cellular metabolic process	GO:0034641	cellular nitrogen compound metabolic process	5856	comp81220_c0,comp90242_c0,comp80919_c0,comp86634_c0,comp82631_c0,comp1592077_c0,comp95062_c0,comp95705_c0,comp94226_c0,comp84105_c0,comp3884_c0,comp91638_c0,comp53405_c0,comp93508_c0,comp92055_c0,comp79231_c0,comp75579_c0,comp80227_c0,comp647615_c0,comp982883_c0,comp87214_c0,comp8572_c0,comp86839_c0,comp95020_c0,comp89497_c0,comp91069_c0,comp96984_c0,comp90824_c0,comp20190_c0,comp67987_c0,comp803…
9672_c0,comp86076_c0,comp67050_c0,comp395040_c0,comp87835_c0,comp93144_c0,comp96176_c1,comp94596_c1,comp1202045_c0,comp75613_c0,comp91380_c0,comp90529_c1,comp90041_c0,comp651883_c0,comp85732_c0,comp93018_c0,comp13657_c0,comp87647_c0,comp93172_c0,comp80716_c0,comp74060_c0,comp94448_c1,comp93903_c0,comp29204_c0,comp68438_c0,comp92021_c0,comp862183_c0,comp89549_c0,comp88309_c0,comp75053_c0,comp90101…
95_c0,comp85658_c0,comp65578_c0,comp93034_c0,comp96583_c0,comp638_c0,comp75777_c0,comp86838_c0,comp46336_c0,comp55319_c0,comp597608_c0,comp2345_c0,comp95567_c0,comp82285_c0,comp1672290_c0,comp87036_c0,comp96117_c0,comp90029_c0,comp92113_c0,comp84745_c0,comp92879_c1,comp96134_c0,comp679942_c0,comp47098_c0,comp1188294_c0,comp90183_c0,comp88174_c0,comp28713_c0,comp16066_c0,comp47381_c0,comp86351_c0,…
GO:0008150	Biological Process	GO:0009987	cellular process	GO:0044237	cellular metabolic process	GO:0010191	mucilage metabolic process	2	comp88739_c0,comp79924_c3
GO:0008150	Biological Process	GO:0009987	cellular process	GO:0044237	cellular metabolic process	GO:0006725	cellular aromatic compound metabolic process	5747	comp71615_c0,comp95196_c1,comp66241_c0,comp90387_c0,comp70801_c0,comp10382_c0,comp79540_c0,comp65741_c0,comp83556_c0,comp95012_c0,comp1255315_c0,comp93819_c0,comp90428_c0,comp96553_c0,comp89920_c0,comp1655513_c0,comp89406_c0,comp93706_c0,comp791378_c0,comp943822_c0,comp608352_c0,comp92946_c1,comp83118_c0,comp90058_c0,comp312852_c0,comp88655_c0,comp89594_c0,comp83700_c0,comp770079_c0,comp91190_c0,…
8871_c0,comp76398_c0,comp45415_c0,comp60025_c0,comp96841_c0,comp1742141_c0,comp495736_c0,comp85321_c0,comp367748_c0,comp749959_c0,comp95441_c0,comp89040_c1,comp92409_c0,comp84054_c0,comp95037_c0,comp78135_c0,comp69302_c0,comp91130_c0,comp86482_c1,comp90117_c0,comp745948_c0,comp76613_c0,comp1256418_c0,comp47758_c0,comp81586_c0,comp61780_c0,comp2277_c0,comp1046073_c0,comp4693_c0,comp81775_c0,comp77…
,comp87451_c0,comp92456_c0,comp453473_c0,comp90006_c0,comp80480_c0,comp95499_c2,comp79523_c0,comp85566_c0,comp82660_c0,comp6288_c0,comp87652_c0,comp89865_c0,comp93501_c0,comp94555_c0,comp32189_c0,comp95067_c0,comp620379_c0,comp760660_c0,comp42524_c0,comp67527_c0,comp91039_c1,comp965052_c0,comp839076_c0,comp96661_c0,comp62541_c0,comp1035236_c0,comp17638_c0,comp9301_c0,comp93543_c0,comp56366_c0,com…
GO:0008150	Biological Process	GO:0009987	cellular process	GO:0044237	cellular metabolic process	GO:0015979	photosynthesis	100	comp93503_c1,comp96789_c0,comp61276_c0,comp227057_c0,comp1278874_c0,comp78032_c0,comp71108_c0,comp88053_c0,comp91028_c0,comp634478_c0,comp1584527_c0,comp486028_c0,comp74671_c0,comp1623257_c0,comp82757_c0,comp83800_c1,comp673454_c0,comp72627_c0,comp73525_c0,comp61914_c0,comp84550_c2,comp1655032_c0,comp96227_c0,comp1078666_c0,comp75964_c0,comp87867_c0,comp91613_c0,comp74183_c0,comp95079_c0,comp2496…
GO:0008150	Biological Process	GO:0009987	cellular process	GO:0044237	cellular metabolic process	GO:0006790	sulfur compound metabolic process	240	comp91846_c0,comp93619_c0,comp74242_c0,comp92334_c0,comp1255036_c0,comp92445_c0,comp84739_c0,comp84257_c0,comp88396_c0,comp86657_c0,comp82742_c0,comp486028_c0,comp1886202_c0,comp54145_c0,comp96307_c0,comp84668_c0,comp89192_c0,comp93541_c0,comp95829_c0,comp89814_c0,comp87895_c0,comp93074_c2,comp1584527_c0,comp87808_c0,comp87338_c0,comp85331_c0,comp99413_c0,comp673522_c0,comp96233_c0,comp37843_c0,c…
GO:0008150	Biological Process	GO:0009987	cellular process	GO:0044237	cellular metabolic process	GO:0044260	cellular macromolecule metabolic process	7396	comp672123_c0,comp59565_c0,comp96049_c0,comp1687776_c0,comp92411_c0,comp63190_c0,comp40539_c0,comp88349_c0,comp94946_c1,comp78676_c0,comp688706_c0,comp96296_c0,comp92576_c0,comp92095_c0,comp92641_c0,comp85179_c0,comp90169_c0,comp1041789_c0,comp79732_c0,comp82964_c0,comp77573_c0,comp90860_c0,comp92936_c0,comp81299_c0,comp84091_c1,comp588378_c0,comp65618_c0,comp78050_c0,comp965056_c0,comp454181_c0,…
79292_c0,comp69627_c0,comp139022_c0,comp18806_c0,comp93481_c0,comp831379_c0,comp96928_c0,comp58757_c0,comp609898_c0,comp82195_c1,comp95204_c1,comp24994_c0,comp94790_c0,comp89455_c0,comp90383_c0,comp1040128_c0,comp87629_c0,comp95199_c0,comp67813_c0,comp89834_c0,comp48186_c0,comp90867_c0,comp85342_c0,comp82510_c0,comp58605_c0,comp93532_c0,comp87788_c0,comp94094_c1,comp69563_c0,comp84841_c0,comp9027…
75_c0,comp84618_c0,comp94353_c1,comp2323_c0,comp87532_c0,comp71557_c0,comp81197_c0,comp89148_c0,comp94493_c1,comp84263_c0,comp89358_c0,comp450383_c0,comp91774_c0,comp798003_c0,comp87397_c0,comp82381_c0,comp93182_c0,comp96335_c1,comp94350_c1,comp93854_c0,comp72201_c0,comp45356_c0,comp503899_c0,comp597944_c0,comp76050_c0,comp96500_c0,comp77963_c0,comp91070_c0,comp93309_c4,comp86927_c0,comp95736_c0,…
GO:0008150	Biological Process	GO:0009987	cellular process	GO:0044237	cellular metabolic process	GO:0006413	translational initiation	75	comp1583297_c0,comp87473_c0,comp81175_c0,comp69070_c0,comp84365_c0,comp91298_c0,comp95899_c0,comp83812_c0,comp96231_c0,comp90567_c0,comp91710_c0,comp1124449_c0,comp64823_c0,comp50960_c0,comp85980_c0,comp87161_c0,comp677459_c0,comp85265_c0,comp80795_c0,comp85577_c0,comp92669_c3,comp1006513_c0,comp95829_c1,comp95416_c0,comp91492_c0,comp89502_c3,comp75860_c0,comp82119_c0,comp81220_c0,comp89676_c0,co…
GO:0008150	Biological Process	GO:0009987	cellular process	GO:0044237	cellular metabolic process	GO:0043449	cellular alkene metabolic process	3	comp84739_c0,comp80957_c0,comp1344462_c0
GO:0008150	Biological Process	GO:0009987	cellular process	GO:0044237	cellular metabolic process	GO:0018942	organometal metabolic process	4	comp92154_c0,comp82193_c0,comp72231_c0,comp81845_c0
GO:0008150	Biological Process	GO:0009987	cellular process	GO:0044237	cellular metabolic process	GO:0006730	one-carbon metabolic process	6	comp86912_c0,comp93699_c1,comp89656_c0,comp91553_c0,comp77794_c0,comp88847_c0
GO:0008150	Biological Process	GO:0009987	cellular process	GO:0044237	cellular metabolic process	GO:0006793	phosphorus metabolic process	2601	comp94446_c1,comp72264_c0,comp93234_c0,comp87189_c0,comp90823_c0,comp96465_c0,comp87664_c0,comp96692_c0,comp84183_c0,comp96323_c0,comp86482_c1,comp95217_c3,comp81301_c0,comp74983_c0,comp68986_c0,comp81586_c0,comp85013_c0,comp1046073_c0,comp96791_c0,comp82081_c0,comp1563919_c0,comp63353_c0,comp94051_c0,comp87000_c0,comp85852_c0,comp83771_c0,comp92769_c0,comp90747_c0,comp82146_c0,comp801700_c0,comp…
,comp67623_c0,comp80549_c0,comp47077_c0,comp95402_c0,comp90307_c0,comp96345_c1,comp82131_c0,comp8752_c0,comp2592_c0,comp87339_c0,comp90850_c0,comp1531558_c0,comp86979_c0,comp87299_c0,comp88295_c0,comp94232_c1,comp80613_c1,comp81665_c0,comp84246_c0,comp90205_c0,comp74592_c0,comp749240_c0,comp77866_c0,comp72443_c0,comp1728794_c0,comp346211_c0,comp85973_c0,comp92724_c0,comp79809_c0,comp95195_c0,comp…
GO:0008150	Biological Process	GO:0009987	cellular process	GO:0044237	cellular metabolic process	GO:0044262	cellular carbohydrate metabolic process	593	comp94308_c0,comp92673_c0,comp91245_c0,comp96419_c0,comp80491_c0,comp88841_c0,comp91368_c0,comp89124_c0,comp90986_c0,comp77635_c0,comp90089_c1,comp70359_c1,comp73826_c0,comp90791_c0,comp85292_c0,comp811148_c0,comp94773_c0,comp95504_c0,comp84099_c0,comp599376_c0,comp93474_c0,comp91408_c0,comp85874_c0,comp87564_c0,comp91689_c0,comp82619_c0,comp89423_c0,comp77842_c0,comp90391_c0,comp84087_c0,comp860…
GO:0008150	Biological Process	GO:0009987	cellular process	GO:0044237	cellular metabolic process	GO:0072593	reactive oxygen species metabolic process	33	comp1623257_c0,comp988718_c0,comp89948_c0,comp93209_c0,comp73353_c0,comp1647393_c0,comp86895_c0,comp620026_c0,comp81109_c0,comp90514_c0,comp1046073_c0,comp1663961_c0,comp86512_c0,comp80957_c0,comp779669_c0,comp86545_c0,comp701345_c0,comp1166198_c0,comp85762_c0,comp76285_c0,comp81129_c0,comp484461_c0,comp1134118_c0,comp537193_c0,comp80551_c0,comp1853324_c0,comp78762_c0,comp86618_c0,comp79936_c0,co…
GO:0008150	Biological Process	GO:0009987	cellular process	GO:0044237	cellular metabolic process	GO:0006081	cellular aldehyde metabolic process	67	comp13996_c0,comp1547695_c0,comp88580_c0,comp90018_c0,comp82841_c0,comp71979_c0,comp85842_c0,comp84635_c0,comp89513_c0,comp598745_c0,comp83663_c0,comp619158_c0,comp75614_c0,comp73643_c0,comp85194_c0,comp80227_c0,comp84995_c0,comp96341_c0,comp346305_c0,comp95957_c1,comp82538_c0,comp16609_c0,comp89861_c0,comp95868_c1,comp85441_c0,comp74522_c0,comp95677_c0,comp693087_c0,comp88842_c0,comp69853_c0,com…
GO:0008150	Biological Process	GO:0009987	cellular process	GO:0044237	cellular metabolic process	GO:0006082	organic acid metabolic process	1409	comp83019_c0,comp88839_c0,comp89745_c0,comp93962_c1,comp79656_c0,comp92650_c2,comp89532_c0,comp80956_c0,comp86441_c0,comp95546_c0,comp323402_c0,comp88882_c0,comp76554_c0,comp96921_c0,comp308118_c0,comp46542_c0,comp87240_c0,comp808215_c0,comp87570_c0,comp82901_c0,comp69853_c0,comp94978_c0,comp83508_c0,comp1724539_c0,comp69256_c0,comp86507_c0,comp58274_c0,comp83254_c0,comp94951_c0,comp84571_c0,comp…
GO:0008150	Biological Process	GO:0009987	cellular process	GO:0044237	cellular metabolic process	GO:0009404	toxin metabolic process	33	comp74177_c0,comp71746_c0,comp89549_c0,comp75139_c0,comp81377_c0,comp403741_c0,comp84607_c0,comp93513_c0,comp87023_c0,comp77736_c0,comp83966_c0,comp74989_c0,comp81764_c0,comp83431_c0,comp84254_c0,comp80951_c0,comp90226_c0,comp87292_c0,comp93261_c0,comp87903_c0,comp2697_c0,comp202948_c0,comp68184_c0,comp88335_c0,comp96285_c0,comp86007_c0,comp75515_c0,comp933366_c0,comp933245_c0,comp84769_c0,comp90…
GO:0008150	Biological Process	GO:0009987	cellular process	GO:0044237	cellular metabolic process	GO:0031325	positive regulation of cellular metabolic process	125	comp91215_c0,comp95271_c0,comp73316_c0,comp84431_c0,comp74676_c0,comp94493_c1,comp66874_c0,comp835663_c0,comp75456_c0,comp96679_c0,comp95123_c0,comp609706_c0,comp90901_c0,comp1057051_c0,comp89019_c0,comp687019_c0,comp1161995_c0,comp46822_c0,comp90520_c0,comp80744_c0,comp2551_c0,comp801008_c0,comp78626_c0,comp692466_c0,comp91112_c0,comp90694_c3,comp75121_c0,comp81853_c0,comp84510_c0,comp597476_c0,…
GO:0008150	Biological Process	GO:0009987	cellular process	GO:0044237	cellular metabolic process	GO:0034754	cellular hormone metabolic process	102	comp94107_c0,comp92129_c0,comp86020_c0,comp86149_c0,comp95093_c0,comp88063_c1,comp77950_c0,comp96318_c0,comp88739_c0,comp93927_c0,comp73622_c0,comp86198_c1,comp87383_c0,comp75057_c0,comp93402_c0,comp78152_c0,comp91022_c0,comp84142_c0,comp80446_c0,comp90795_c0,comp82270_c0,comp86979_c0,comp95093_c1,comp83168_c0,comp89549_c0,comp82748_c0,comp86590_c0,comp87271_c0,comp88303_c0,comp80963_c0,comp87798…
GO:0008150	Biological Process	GO:0009987	cellular process	GO:0044237	cellular metabolic process	GO:0044255	cellular lipid metabolic process	857	comp92821_c0,comp75572_c0,comp1241085_c0,comp94682_c0,comp77073_c0,comp495543_c0,comp50675_c0,comp89348_c0,comp853402_c0,comp552415_c0,comp92573_c0,comp91518_c0,comp90566_c0,comp75643_c0,comp86780_c0,comp81010_c0,comp90943_c0,comp89439_c0,comp28847_c0,comp89875_c0,comp92064_c0,comp87936_c0,comp84638_c0,comp37726_c0,comp84604_c0,comp82897_c0,comp94255_c1,comp94824_c0,comp94433_c0,comp84486_c0,comp…
GO:0008150	Biological Process	GO:0009987	cellular process	GO:0044237	cellular metabolic process	GO:0044249	cellular biosynthetic process	5673	comp92393_c2,comp73342_c0,comp94331_c0,comp92920_c0,comp62225_c0,comp77933_c0,comp96550_c0,comp88065_c0,comp84650_c0,comp91256_c0,comp78673_c1,comp86217_c0,comp80945_c0,comp95065_c0,comp547788_c0,comp83487_c0,comp74998_c0,comp91575_c0,comp739614_c0,comp680951_c0,comp1830787_c0,comp1159042_c0,comp750338_c0,comp88359_c0,comp78815_c0,comp2608_c0,comp85447_c0,comp86390_c0,comp96219_c0,comp77725_c0,co…
48_c1,comp75614_c0,comp59548_c0,comp794611_c0,comp953792_c0,comp534347_c0,comp92303_c0,comp76697_c0,comp15101_c0,comp94347_c1,comp74362_c0,comp92493_c0,comp91821_c0,comp96895_c0,comp83543_c0,comp82318_c0,comp81062_c0,comp75580_c0,comp70676_c0,comp568140_c0,comp28249_c0,comp992288_c0,comp1258018_c0,comp92925_c0,comp92611_c1,comp93052_c0,comp86622_c0,comp91689_c0,comp84200_c0,comp91418_c0,comp84951…
_c0,comp299743_c0,comp87960_c0,comp88008_c0,comp47142_c0,comp89417_c0,comp82624_c0,comp554047_c0,comp8722_c0,comp88204_c0,comp66087_c0,comp87707_c1,comp79688_c0,comp89397_c0,comp69627_c0,comp79292_c0,comp96863_c0,comp96052_c0,comp79118_c0,comp94979_c0,comp67849_c0,comp83424_c0,comp85756_c0,comp69614_c0,comp83911_c0,comp63203_c0,comp93413_c0,comp88842_c0,comp92042_c0,comp298877_c0,comp85856_c0,com…
GO:0008150	Biological Process	GO:0009987	cellular process	GO:0044237	cellular metabolic process	GO:0006091	generation of precursor metabolites and energy	679	comp1742141_c0,comp1201854_c0,comp90287_c0,comp794836_c0,comp93059_c0,comp91186_c0,comp79512_c0,comp718042_c0,comp1201954_c0,comp75321_c0,comp45683_c0,comp94163_c0,comp95592_c0,comp64460_c0,comp89867_c0,comp88069_c0,comp95064_c0,comp84922_c1,comp808395_c0,comp89492_c0,comp13657_c0,comp79637_c0,comp65919_c0,comp61039_c0,comp87146_c1,comp20407_c0,comp93350_c0,comp28571_c0,comp43369_c0,comp78092_c0,…
GO:0008150	Biological Process	GO:0009987	cellular process	GO:0044237	cellular metabolic process	GO:0031323	regulation of cellular metabolic process	2068	comp96010_c0,comp80424_c0,comp107635_c0,comp79616_c0,comp96994_c0,comp96535_c1,comp92711_c1,comp89502_c3,comp65442_c0,comp80951_c0,comp1544059_c0,comp87161_c0,comp91491_c0,comp88116_c0,comp84519_c0,comp94824_c0,comp5283_c0,comp82565_c0,comp96356_c0,comp96830_c0,comp82851_c0,comp73237_c0,comp92508_c0,comp88562_c0,comp75556_c0,comp82199_c0,comp47044_c0,comp83494_c0,comp257588_c0,comp82970_c0,comp88…
GO:0008150	Biological Process	GO:0009987	cellular process	GO:0044237	cellular metabolic process	GO:0006805	xenobiotic metabolic process	45	comp65359_c0,comp34942_c0,comp95323_c0,comp89371_c0,comp85889_c0,comp1668375_c0,comp82525_c1,comp86839_c0,comp25613_c0,comp13657_c0,comp78693_c0,comp87259_c0,comp1628634_c0,comp92339_c0,comp94378_c0,comp93071_c0,comp87309_c0,comp64812_c0,comp94887_c0,comp534989_c0,comp86921_c0,comp88682_c1,comp90242_c0,comp87196_c0,comp93578_c0,comp85920_c0,comp95037_c0,comp28479_c0,comp86931_c0,comp72788_c0,comp…
GO:0008150	Biological Process	GO:0009987	cellular process	GO:0044237	cellular metabolic process	GO:0046483	heterocycle metabolic process	5811	comp1020869_c0,comp89581_c0,comp84679_c0,comp92259_c0,comp79538_c0,comp91526_c0,comp83453_c0,comp79315_c0,comp933906_c0,comp65460_c0,comp93262_c0,comp93102_c0,comp93153_c2,comp688550_c0,comp88468_c0,comp58220_c0,comp87812_c0,comp80744_c0,comp79392_c0,comp4177_c0,comp96659_c0,comp25981_c0,comp68777_c0,comp58940_c0,comp94417_c0,comp95369_c0,comp75943_c0,comp72119_c0,comp93251_c0,comp89853_c1,comp15…
_c0,comp90982_c1,comp46023_c0,comp90902_c0,comp90027_c0,comp34182_c0,comp486144_c0,comp89749_c0,comp46181_c0,comp85090_c0,comp91920_c0,comp90215_c0,comp87710_c1,comp1565327_c0,comp84882_c0,comp73116_c0,comp90231_c0,comp493220_c0,comp82953_c0,comp31710_c0,comp82020_c0,comp90763_c0,comp7970_c0,comp91596_c0,comp89775_c0,comp91484_c0,comp93700_c0,comp57410_c0,comp93071_c0,comp87487_c0,comp79453_c0,co…
7_c0,comp92268_c0,comp53400_c0,comp665403_c0,comp81397_c0,comp94224_c0,comp82871_c0,comp1910749_c0,comp88521_c1,comp87410_c0,comp1219_c0,comp92353_c1,comp91606_c0,comp83255_c0,comp68963_c0,comp95550_c0,comp458815_c0,comp326712_c0,comp92096_c0,comp83168_c0,comp801008_c0,comp583806_c0,comp1280313_c0,comp81388_c0,comp93359_c0,comp87209_c0,comp91473_c0,comp694129_c0,comp81729_c0,comp627956_c0,comp830…
GO:0008150	Biological Process	GO:0009987	cellular process	GO:0048523	negative regulation of cellular process	GO:0045786	negative regulation of cell cycle	20	comp94994_c0,comp89410_c0,comp1019936_c0,comp88609_c0,comp78854_c0,comp90820_c0,comp78404_c0,comp203363_c0,comp94328_c0,comp85327_c0,comp95852_c0,comp44977_c0,comp79430_c0,comp87820_c0,comp85706_c0,comp83350_c0,comp46655_c0,comp76752_c0,comp6756_c0,comp80541_c0
GO:0008150	Biological Process	GO:0009987	cellular process	GO:0048523	negative regulation of cellular process	GO:0043242	negative regulation of protein complex disassembly	4	comp83411_c0,comp84257_c0,comp67366_c0,comp69070_c0
GO:0008150	Biological Process	GO:0009987	cellular process	GO:0048523	negative regulation of cellular process	GO:0010648	negative regulation of cell communication	15	comp77261_c0,comp1595666_c0,comp81087_c0,comp95836_c0,comp94780_c0,comp88629_c0,comp87578_c0,comp93355_c0,comp92887_c0,comp10330_c0,comp91193_c0,comp94256_c0,comp90527_c1,comp95574_c0,comp1181543_c0
GO:0008150	Biological Process	GO:0009987	cellular process	GO:0048523	negative regulation of cellular process	GO:0010948	negative regulation of cell cycle process	18	comp66724_c0,comp94328_c0,comp90820_c0,comp95611_c0,comp79279_c0,comp95852_c0,comp94770_c0,comp79430_c0,comp48154_c0,comp83650_c0,comp94917_c0,comp86213_c0,comp80941_c0,comp87820_c0,comp739614_c0,comp61008_c0,comp46655_c0,comp76752_c0
GO:0008150	Biological Process	GO:0009987	cellular process	GO:0048523	negative regulation of cellular process	GO:0060548	negative regulation of cell death	16	comp782933_c0,comp62969_c0,comp780554_c0,comp46209_c0,comp91724_c0,comp80957_c0,comp321242_c0,comp88086_c0,comp455172_c0,comp90163_c0,comp79019_c0,comp75035_c1,comp61179_c0,comp89291_c0,comp80299_c0,comp87555_c0
GO:0008150	Biological Process	GO:0009987	cellular process	GO:0048523	negative regulation of cellular process	GO:0060969	negative regulation of gene silencing	2	comp63411_c0,comp91769_c1
GO:0008150	Biological Process	GO:0009987	cellular process	GO:0048523	negative regulation of cellular process	GO:0031345	negative regulation of cell projection organization	2	comp1306679_c0,comp44025_c0
GO:0008150	Biological Process	GO:0009987	cellular process	GO:0048523	negative regulation of cellular process	GO:0045596	negative regulation of cell differentiation	3	comp23157_c0,comp1306679_c0,comp46276_c0
GO:0008150	Biological Process	GO:0009987	cellular process	GO:0048523	negative regulation of cellular process	GO:0031324	negative regulation of cellular metabolic process	98	comp89173_c0,comp81309_c0,comp82862_c0,comp48236_c0,comp40257_c0,comp92840_c0,comp91588_c0,comp66087_c0,comp55319_c0,comp86926_c0,comp96535_c1,comp77512_c0,comp84963_c0,comp86018_c0,comp82119_c0,comp85831_c0,comp59951_c0,comp94037_c1,comp92409_c0,comp92616_c0,comp85985_c0,comp677459_c0,comp95582_c0,comp91604_c0,comp87185_c0,comp86849_c0,comp92198_c1,comp86217_c0,comp67366_c0,comp89042_c0,comp4758…
GO:0008150	Biological Process	GO:0009987	cellular process	GO:0048523	negative regulation of cellular process	GO:0010639	negative regulation of organelle organization	9	comp66724_c0,comp94328_c0,comp739614_c0,comp87820_c0,comp90820_c0,comp76752_c0,comp46655_c0,comp95852_c0,comp79430_c0
GO:0008150	Biological Process	GO:0009987	cellular process	GO:0048610	cellular process involved in reproduction	GO:0019069	viral capsid assembly	1	comp1186206_c0
GO:0008150	Biological Process	GO:0009987	cellular process	GO:0048610	cellular process involved in reproduction	GO:0045132	meiotic chromosome segregation	1	comp92929_c0
GO:0008150	Biological Process	GO:0009987	cellular process	GO:0048610	cellular process involved in reproduction	GO:0007131	reciprocal meiotic recombination	1	comp92929_c0
GO:0008150	Biological Process	GO:0009987	cellular process	GO:0048610	cellular process involved in reproduction	GO:0007531	mating type determination	1	comp632034_c0
GO:0008150	Biological Process	GO:0009987	cellular process	GO:0048610	cellular process involved in reproduction	GO:0019072	viral genome packaging	13	comp948585_c0,comp95157_c0,comp82732_c0,comp92991_c0,comp83418_c0,comp43347_c0,comp57902_c0,comp92831_c0,comp90188_c1,comp80992_c0,comp89541_c0,comp93760_c0,comp84105_c0
GO:0008150	Biological Process	GO:0009987	cellular process	GO:0048610	cellular process involved in reproduction	GO:0009875	pollen-pistil interaction	21	comp77680_c0,comp91159_c0,comp95193_c0,comp201137_c0,comp96450_c0,comp94246_c0,comp96583_c0,comp1372_c0,comp93993_c0,comp95750_c0,comp95170_c0,comp5760_c0,comp92717_c0,comp82373_c1,comp96795_c0,comp76052_c0,comp96736_c0,comp94984_c0,comp79470_c0,comp67545_c0,comp95500_c0
GO:0008150	Biological Process	GO:0009987	cellular process	GO:0048610	cellular process involved in reproduction	GO:0051307	meiotic chromosome separation	1	comp92929_c0
GO:0008150	Biological Process	GO:0009987	cellular process	GO:0048610	cellular process involved in reproduction	GO:0035036	sperm-egg recognition	2	comp90473_c0,comp82630_c0
GO:0008150	Biological Process	GO:0009987	cellular process	GO:0048610	cellular process involved in reproduction	GO:0051321	meiotic cell cycle	28	comp87185_c0,comp91294_c0,comp83397_c0,comp96020_c1,comp95260_c0,comp84011_c0,comp96703_c1,comp699749_c0,comp68438_c0,comp96063_c0,comp779622_c0,comp95322_c0,comp92104_c2,comp78952_c0,comp77714_c0,comp96553_c0,comp87382_c2,comp70275_c0,comp88638_c0,comp64071_c0,comp93915_c0,comp81601_c1,comp96221_c1,comp94367_c0,comp86684_c0,comp92929_c0,comp63013_c0,comp457031_c0
GO:0008150	Biological Process	GO:0009987	cellular process	GO:0048610	cellular process involved in reproduction	GO:0022412	cellular process involved in reproduction in multicellular organism	33	comp92622_c0,comp76041_c1,comp90300_c0,comp955819_c0,comp126732_c0,comp89161_c0,comp84785_c0,comp86674_c0,comp681190_c0,comp93272_c0,comp92241_c0,comp82382_c0,comp90641_c1,comp77903_c0,comp93975_c0,comp85636_c0,comp79860_c0,comp1161482_c0,comp80260_c1,comp58168_c0,comp5335_c0,comp24356_c0,comp96934_c0,comp457721_c0,comp94734_c0,comp85007_c1,comp89473_c0,comp608352_c0,comp1155083_c0,comp938479_c0,…
GO:0008150	Biological Process	GO:0009987	cellular process	GO:0048610	cellular process involved in reproduction	GO:0007127	meiosis I	20	comp87382_c2,comp96553_c0,comp77714_c0,comp95322_c0,comp78952_c0,comp779622_c0,comp68438_c0,comp699749_c0,comp96703_c1,comp95260_c0,comp83397_c0,comp87185_c0,comp91294_c0,comp92929_c0,comp94367_c0,comp96221_c1,comp81601_c1,comp93915_c0,comp64071_c0,comp88638_c0
GO:0008150	Biological Process	GO:0009987	cellular process	GO:0048610	cellular process involved in reproduction	GO:0019068	virion assembly	52	comp42486_c0,comp43347_c0,comp85628_c0,comp95157_c0,comp82891_c0,comp92472_c0,comp820341_c0,comp80333_c0,comp95750_c0,comp998687_c0,comp80992_c0,comp640113_c0,comp1007204_c0,comp75263_c0,comp81245_c0,comp84130_c0,comp95155_c0,comp90500_c0,comp85516_c0,comp948585_c0,comp72210_c0,comp82732_c0,comp1231310_c0,comp94926_c0,comp89541_c0,comp93760_c0,comp93082_c0,comp787245_c0,comp971677_c0,comp88825_c0…
GO:0008150	Biological Process	GO:0009987	cellular process	GO:0048610	cellular process involved in reproduction	GO:0070192	chromosome organization involved in meiosis	9	comp77714_c0,comp87382_c2,comp91294_c0,comp87185_c0,comp64071_c0,comp93915_c0,comp81601_c1,comp96221_c1,comp95260_c0
GO:0008150	Biological Process	GO:0009987	cellular process	GO:0048610	cellular process involved in reproduction	GO:0007126	meiosis	26	comp92929_c0,comp63013_c0,comp457031_c0,comp88638_c0,comp64071_c0,comp93915_c0,comp96221_c1,comp81601_c1,comp94367_c0,comp86684_c0,comp68438_c0,comp779622_c0,comp96063_c0,comp95322_c0,comp78952_c0,comp96553_c0,comp77714_c0,comp87382_c2,comp91294_c0,comp87185_c0,comp83397_c0,comp96020_c1,comp95260_c0,comp699749_c0,comp96703_c1,comp84011_c0
GO:0008150	Biological Process	GO:0009987	cellular process	GO:0044763	single-organism cellular process	GO:0007154	cell communication	1519	comp821032_c0,comp67017_c0,comp95271_c0,comp285968_c0,comp74592_c0,comp80369_c0,comp84246_c0,comp89345_c0,comp89541_c0,comp80236_c0,comp176221_c0,comp96215_c0,comp17735_c0,comp82670_c0,comp46550_c0,comp77714_c0,comp80957_c0,comp13904_c0,comp36858_c0,comp63848_c0,comp80457_c0,comp80549_c0,comp94238_c0,comp82481_c0,comp87425_c0,comp86361_c0,comp85993_c0,comp49525_c0,comp86566_c0,comp89200_c0,comp91…
GO:0008150	Biological Process	GO:0009987	cellular process	GO:0044763	single-organism cellular process	GO:0008037	cell recognition	23	comp95170_c0,comp82373_c1,comp92717_c0,comp5760_c0,comp96795_c0,comp76052_c0,comp82630_c0,comp96736_c0,comp94984_c0,comp79470_c0,comp67545_c0,comp95500_c0,comp77680_c0,comp95193_c0,comp91159_c0,comp201137_c0,comp96450_c0,comp94246_c0,comp96583_c0,comp90473_c0,comp1372_c0,comp93993_c0,comp95750_c0
GO:0008150	Biological Process	GO:0009987	cellular process	GO:0044763	single-organism cellular process	GO:0071554	cell wall organization or biogenesis	210	comp844368_c0,comp89819_c0,comp71679_c1,comp88162_c0,comp91156_c0,comp96347_c0,comp58308_c0,comp26478_c0,comp102177_c0,comp78042_c0,comp95460_c0,comp89116_c0,comp55312_c0,comp85606_c1,comp4320_c0,comp177628_c0,comp94405_c0,comp33106_c0,comp93525_c1,comp85365_c0,comp77769_c0,comp1162117_c0,comp84830_c0,comp85078_c0,comp27398_c0,comp87819_c0,comp86703_c0,comp93112_c0,comp88839_c0,comp602527_c0,comp…
GO:0008150	Biological Process	GO:0009987	cellular process	GO:0044763	single-organism cellular process	GO:0006996	organelle organization	682	comp1155163_c0,comp78417_c0,comp93037_c0,comp993951_c0,comp70302_c0,comp79483_c0,comp44928_c0,comp75156_c1,comp84658_c0,comp42862_c0,comp86747_c0,comp84011_c0,comp833950_c0,comp96887_c0,comp77903_c0,comp89004_c0,comp84793_c0,comp68934_c0,comp95387_c0,comp96386_c0,comp87488_c0,comp93626_c0,comp96030_c0,comp4211_c0,comp95418_c0,comp91587_c0,comp88053_c0,comp90263_c0,comp82681_c0,comp87751_c0,comp60…
GO:0008150	Biological Process	GO:0009987	cellular process	GO:0044763	single-organism cellular process	GO:0043062	extracellular structure organization	8	comp84987_c0,comp62825_c0,comp80693_c0,comp85365_c0,comp82327_c0,comp95820_c0,comp86983_c0,comp68923_c0
GO:0008150	Biological Process	GO:0009987	cellular process	GO:0044763	single-organism cellular process	GO:0051716	cellular response to stimulus	1983	comp62625_c0,comp88043_c0,comp93817_c0,comp92725_c0,comp76207_c0,comp95526_c0,comp86999_c0,comp76994_c0,comp91987_c0,comp37763_c0,comp54377_c0,comp87394_c0,comp82818_c1,comp18123_c0,comp1413967_c0,comp93822_c0,comp95808_c0,comp91548_c0,comp695428_c0,comp89978_c0,comp26828_c0,comp816440_c0,comp80795_c0,comp92461_c0,comp94848_c0,comp2938_c0,comp89265_c0,comp97003_c0,comp491933_c0,comp96479_c1,comp7…
GO:0008150	Biological Process	GO:0009987	cellular process	GO:0044763	single-organism cellular process	GO:0006276	plasmid maintenance	2	comp735146_c0,comp94086_c0
GO:0008150	Biological Process	GO:0009987	cellular process	GO:0044763	single-organism cellular process	GO:0051651	maintenance of location in cell	58	comp85881_c0,comp74207_c1,comp94293_c0,comp90594_c0,comp81766_c0,comp68549_c0,comp88019_c0,comp84979_c0,comp95543_c0,comp91591_c0,comp86984_c0,comp95875_c0,comp819740_c0,comp980282_c0,comp85324_c0,comp743670_c0,comp80811_c0,comp3074_c0,comp71819_c0,comp88084_c0,comp84594_c0,comp81590_c0,comp85563_c0,comp94397_c0,comp73674_c0,comp75834_c0,comp984099_c0,comp89978_c0,comp1949_c0,comp80841_c0,comp942…
GO:0008150	Biological Process	GO:0009987	cellular process	GO:0044763	single-organism cellular process	GO:0034330	cell junction organization	1	comp1067508_c0
GO:0008150	Biological Process	GO:0009987	cellular process	GO:0044763	single-organism cellular process	GO:0016458	gene silencing	19	comp96565_c1,comp23056_c0,comp82573_c1,comp22332_c0,comp93232_c0,comp95001_c0,comp93417_c0,comp96544_c0,comp817902_c0,comp93819_c0,comp91769_c1,comp89310_c0,comp90753_c0,comp84011_c0,comp1519832_c0,comp63411_c0,comp64130_c0,comp86764_c0,comp87128_c0
GO:0008150	Biological Process	GO:0009987	cellular process	GO:0044763	single-organism cellular process	GO:0001775	cell activation	36	comp79658_c0,comp82481_c0,comp80238_c0,comp90839_c0,comp85031_c0,comp67846_c0,comp75121_c0,comp84678_c0,comp88318_c0,comp96751_c0,comp90542_c0,comp79430_c0,comp1549141_c0,comp3074_c0,comp65542_c0,comp87236_c0,comp89863_c0,comp94979_c0,comp85834_c0,comp90387_c0,comp89736_c0,comp3984_c0,comp93927_c0,comp81156_c0,comp538795_c0,comp91081_c1,comp46741_c0,comp84750_c0,comp95101_c0,comp96190_c0,comp9229…
GO:0008150	Biological Process	GO:0009987	cellular process	GO:0044763	single-organism cellular process	GO:0007155	cell adhesion	14	comp1234064_c0,comp85259_c0,comp92281_c0,comp69984_c0,comp89779_c0,comp56703_c0,comp91136_c0,comp78027_c0,comp95484_c0,comp93804_c0,comp61781_c0,comp312751_c0,comp81381_c0,comp85563_c0
GO:0008150	Biological Process	GO:0009987	cellular process	GO:0044763	single-organism cellular process	GO:0032535	regulation of cellular component size	19	comp84762_c0,comp90260_c0,comp50270_c0,comp91196_c0,comp86595_c0,comp96536_c0,comp63027_c0,comp93819_c0,comp28118_c0,comp93177_c0,comp78235_c0,comp77092_c0,comp96499_c0,comp93585_c0,comp92347_c0,comp80184_c0,comp94489_c0,comp45218_c0,comp91490_c0
GO:0008150	Biological Process	GO:0009987	cellular process	GO:0044763	single-organism cellular process	GO:0007163	establishment or maintenance of cell polarity	1	comp88511_c0
GO:0008150	Biological Process	GO:0009987	cellular process	GO:0044763	single-organism cellular process	GO:0022406	membrane docking	18	comp85515_c0,comp91911_c0,comp93414_c0,comp83595_c0,comp92666_c0,comp92077_c2,comp89126_c0,comp88591_c0,comp19968_c0,comp2311460_c0,comp87416_c0,comp12722_c0,comp88907_c0,comp84971_c0,comp90979_c0,comp91167_c0,comp86633_c0,comp94039_c0
GO:0008150	Biological Process	GO:0009987	cellular process	GO:0044763	single-organism cellular process	GO:0022402	cell cycle process	187	comp95611_c0,comp95387_c0,comp85882_c0,comp80923_c0,comp93642_c0,comp90360_c0,comp86764_c0,comp84011_c0,comp93295_c0,comp89410_c0,comp64475_c0,comp63013_c0,comp69910_c0,comp93023_c0,comp46028_c0,comp83350_c0,comp94917_c0,comp78676_c0,comp96063_c0,comp779622_c0,comp87114_c0,comp404060_c0,comp935420_c0,comp87457_c0,comp92321_c0,comp96128_c0,comp94970_c0,comp90787_c0,comp90180_c0,comp825890_c0,comp7…
GO:0008150	Biological Process	GO:0009987	cellular process	GO:0044763	single-organism cellular process	GO:0007017	microtubule-based process	159	comp85363_c0,comp1158789_c0,comp68934_c0,comp84793_c0,comp86764_c0,comp84293_c0,comp88537_c0,comp93003_c0,comp62182_c0,comp91857_c0,comp365221_c0,comp93361_c0,comp86195_c0,comp96381_c0,comp93185_c0,comp62464_c0,comp44928_c0,comp83632_c0,comp62865_c0,comp1155163_c0,comp89642_c0,comp91112_c0,comp71730_c0,comp83840_c0,comp96781_c0,comp96651_c0,comp90594_c0,comp81766_c0,comp65827_c0,comp92321_c0,comp…
GO:0008150	Biological Process	GO:0009987	cellular process	GO:0044763	single-organism cellular process	GO:0051641	cellular localization	951	comp96049_c0,comp92201_c0,comp661283_c0,comp79123_c0,comp87720_c0,comp17170_c0,comp93251_c1,comp603925_c0,comp90683_c0,comp92657_c0,comp34513_c0,comp79936_c0,comp69950_c0,comp94304_c0,comp88892_c0,comp63284_c0,comp77001_c0,comp95928_c0,comp86133_c0,comp86636_c0,comp90843_c0,comp95755_c0,comp1849420_c0,comp86189_c0,comp68770_c0,comp93613_c0,comp91146_c0,comp1584527_c0,comp90945_c0,comp36197_c0,com…
GO:0008150	Biological Process	GO:0009987	cellular process	GO:0044763	single-organism cellular process	GO:0016044	cellular membrane organization	67	comp77086_c0,comp48176_c0,comp1039444_c0,comp82146_c0,comp82442_c1,comp40962_c0,comp90933_c0,comp322290_c0,comp81118_c0,comp91992_c0,comp75899_c0,comp81119_c0,comp95257_c0,comp92649_c0,comp80965_c0,comp91654_c0,comp84237_c0,comp96410_c1,comp92047_c0,comp94017_c0,comp89093_c0,comp92594_c0,comp85286_c0,comp80260_c1,comp87616_c1,comp72371_c1,comp610904_c0,comp77908_c0,comp88443_c0,comp75410_c0,comp8…
GO:0008150	Biological Process	GO:0009987	cellular process	GO:0044763	single-organism cellular process	GO:0032940	secretion by cell	80	comp95342_c0,comp21261_c0,comp87350_c0,comp93005_c0,comp81179_c0,comp81066_c0,comp62414_c0,comp84862_c0,comp89126_c0,comp82096_c0,comp79142_c0,comp36298_c0,comp855963_c0,comp12722_c0,comp85719_c0,comp94039_c0,comp1723312_c0,comp91167_c0,comp94711_c0,comp1331534_c0,comp83595_c0,comp85361_c0,comp65405_c0,comp83129_c0,comp25785_c0,comp84746_c0,comp88591_c0,comp92709_c0,comp1012733_c0,comp807743_c0,c…
GO:0008150	Biological Process	GO:0009987	cellular process	GO:0044763	single-organism cellular process	GO:0016049	cell growth	21	comp68924_c0,comp76478_c0,comp65782_c0,comp89815_c0,comp86084_c0,comp26533_c0,comp805854_c0,comp88351_c0,comp91691_c0,comp558059_c0,comp75945_c0,comp86932_c0,comp681922_c0,comp85515_c0,comp96086_c1,comp23157_c0,comp576906_c0,comp90694_c0,comp92234_c0,comp85993_c0,comp88511_c0
GO:0008150	Biological Process	GO:0009987	cellular process	GO:0044763	single-organism cellular process	GO:0030029	actin filament-based process	72	comp78944_c0,comp91490_c0,comp539770_c0,comp45218_c0,comp81604_c0,comp94489_c0,comp84272_c0,comp1787101_c0,comp93860_c0,comp55540_c0,comp945175_c0,comp87071_c0,comp2657_c0,comp87735_c0,comp91529_c0,comp78675_c0,comp87702_c1,comp78235_c0,comp1067508_c0,comp78725_c0,comp86075_c0,comp75980_c0,comp79413_c0,comp80184_c0,comp1111312_c0,comp91485_c1,comp96102_c0,comp84016_c0,comp92313_c0,comp94229_c0,co…
GO:0008150	Biological Process	GO:0009987	cellular process	GO:0044763	single-organism cellular process	GO:0071804	cellular potassium ion transport	25	comp82925_c0,comp90300_c0,comp90829_c0,comp71249_c0,comp91931_c0,comp92466_c0,comp94996_c0,comp37909_c0,comp78228_c1,comp96467_c0,comp73806_c0,comp96300_c0,comp82204_c1,comp90833_c0,comp96322_c0,comp78228_c0,comp88582_c0,comp77401_c0,comp78627_c0,comp91370_c0,comp85774_c0,comp77522_c0,comp89662_c0,comp96756_c1,comp92714_c0
GO:0008150	Biological Process	GO:0009987	cellular process	GO:0044763	single-organism cellular process	GO:0051301	cell division	73	comp87657_c0,comp95346_c0,comp93023_c0,comp59363_c0,comp78730_c0,comp535129_c0,comp95831_c1,comp1003396_c0,comp85882_c0,comp81432_c0,comp96939_c0,comp86764_c0,comp93642_c0,comp93088_c0,comp3719419_c0,comp93879_c0,comp263693_c0,comp92357_c0,comp88491_c0,comp80429_c0,comp83847_c0,comp39612_c0,comp93819_c0,comp935420_c0,comp404060_c0,comp95667_c0,comp90180_c0,comp90787_c0,comp87274_c0,comp92321_c0,c…
GO:0008150	Biological Process	GO:0009987	cellular process	GO:0044763	single-organism cellular process	GO:0022411	cellular component disassembly	43	comp86770_c0,comp67366_c0,comp96231_c0,comp79007_c0,comp87386_c0,comp230654_c0,comp1529033_c0,comp1280798_c0,comp1258313_c0,comp11240_c0,comp91992_c0,comp78016_c0,comp65259_c0,comp673071_c0,comp94662_c0,comp66874_c0,comp88174_c0,comp69950_c0,comp69070_c0,comp83411_c0,comp86414_c0,comp86968_c0,comp94572_c0,comp91034_c0,comp66568_c1,comp87942_c0,comp1043650_c0,comp89629_c0,comp82020_c0,comp94369_c0…
GO:0008150	Biological Process	GO:0009987	cellular process	GO:0044763	single-organism cellular process	GO:0045229	external encapsulating structure organization	89	comp58895_c0,comp785560_c0,comp88873_c0,comp61915_c1,comp697389_c0,comp93522_c0,comp71679_c0,comp92104_c2,comp94415_c0,comp94627_c0,comp90780_c1,comp92827_c0,comp82060_c0,comp88244_c0,comp89057_c0,comp84575_c1,comp88230_c1,comp86557_c0,comp91579_c0,comp68923_c0,comp82496_c0,comp84987_c0,comp82281_c0,comp59733_c0,comp88656_c0,comp69579_c0,comp1014473_c0,comp90780_c0,comp70300_c0,comp41152_c0,comp9…
GO:0008150	Biological Process	GO:0009987	cellular process	GO:0044763	single-organism cellular process	GO:0010118	stomatal movement	7	comp63284_c0,comp92104_c2,comp1046073_c0,comp89865_c0,comp89951_c0,comp76958_c0,comp387683_c0
GO:0008150	Biological Process	GO:0009987	cellular process	GO:0044763	single-organism cellular process	GO:0032196	transposition	50	comp93567_c0,comp96993_c0,comp95040_c0,comp948828_c0,comp84860_c0,comp82321_c0,comp68724_c0,comp94013_c0,comp93915_c0,comp84302_c0,comp85471_c1,comp96292_c0,comp90929_c0,comp85176_c0,comp67517_c0,comp1766591_c0,comp92187_c0,comp88002_c0,comp80454_c0,comp84278_c0,comp94209_c0,comp71938_c0,comp96236_c0,comp81388_c0,comp87274_c0,comp78969_c0,comp89951_c0,comp78737_c0,comp948428_c0,comp90834_c0,comp8…
GO:0008150	Biological Process	GO:0009987	cellular process	GO:0044763	single-organism cellular process	GO:0006928	cellular component movement	136	comp417443_c0,comp717092_c0,comp93939_c0,comp94468_c0,comp92554_c0,comp89668_c0,comp95037_c0,comp93230_c0,comp95579_c1,comp93844_c0,comp727226_c0,comp90561_c0,comp93416_c0,comp95875_c0,comp96643_c1,comp89925_c0,comp91708_c0,comp90547_c0,comp92400_c0,comp91967_c0,comp367881_c0,comp96967_c0,comp81071_c0,comp82479_c0,comp13984_c0,comp75101_c0,comp69984_c0,comp96965_c0,comp90933_c0,comp87508_c1,comp8…
GO:0008150	Biological Process	GO:0009987	cellular process	GO:0044763	single-organism cellular process	GO:0055085	transmembrane transport	548	comp958286_c0,comp1685223_c0,comp82147_c0,comp92301_c0,comp749240_c0,comp88143_c0,comp1303109_c0,comp91965_c0,comp88473_c0,comp80613_c1,comp8752_c0,comp85620_c0,comp74336_c0,comp79280_c0,comp89987_c0,comp90384_c1,comp94823_c0,comp71116_c0,comp96467_c0,comp1617960_c0,comp88118_c1,comp67623_c0,comp72224_c0,comp92398_c0,comp47266_c0,comp1475_c0,comp95087_c0,comp94179_c0,comp1499152_c0,comp90202_c0,c…
GO:0008150	Biological Process	GO:0009987	cellular process	GO:0044763	single-organism cellular process	GO:0097194	execution phase of apoptosis	2	comp11240_c0,comp91124_c0
GO:0008150	Biological Process	GO:0009987	cellular process	GO:0044763	single-organism cellular process	GO:0048869	cellular developmental process	170	comp23157_c0,comp74330_c0,comp89161_c0,comp77962_c0,comp93251_c1,comp681922_c0,comp70275_c0,comp85515_c0,comp87105_c2,comp77912_c0,comp95593_c0,comp86064_c0,comp85636_c0,comp94872_c0,comp403243_c0,comp90639_c0,comp87089_c1,comp77903_c0,comp66673_c0,comp84712_c0,comp1158875_c0,comp6970_c0,comp346748_c0,comp94734_c0,comp88053_c0,comp87289_c0,comp176_c0,comp82799_c0,comp96934_c0,comp457721_c0,comp68…
GO:0008150	Biological Process	GO:0009987	cellular process	GO:0044763	single-organism cellular process	GO:0008219	cell death	110	comp86707_c0,comp85431_c0,comp95831_c1,comp85438_c1,comp425230_c0,comp535129_c0,comp62969_c0,comp84665_c1,comp89320_c0,comp87657_c0,comp85820_c0,comp1066213_c0,comp88830_c0,comp87555_c0,comp1404137_c0,comp1258313_c0,comp96420_c0,comp79737_c0,comp83887_c0,comp61179_c0,comp58614_c0,comp49067_c0,comp1920632_c0,comp88086_c0,comp79019_c0,comp95012_c0,comp94764_c1,comp97329_c0,comp5570_c0,comp1623257_c…
GO:0008150	Biological Process	GO:0009987	cellular process	GO:0044763	single-organism cellular process	GO:0019725	cellular homeostasis	146	comp609706_c0,comp93824_c0,comp86354_c0,comp95123_c0,comp72660_c0,comp88414_c0,comp77796_c0,comp89645_c0,comp91093_c0,comp90365_c0,comp87067_c0,comp80923_c0,comp95391_c0,comp83525_c0,comp86268_c0,comp1569107_c0,comp1602734_c0,comp454181_c0,comp94080_c1,comp38140_c1,comp550034_c0,comp486028_c0,comp81736_c0,comp94999_c0,comp81280_c0,comp85920_c0,comp79771_c0,comp96651_c0,comp90703_c0,comp76057_c0,c…
GO:0008150	Biological Process	GO:0009987	cellular process	GO:0044763	single-organism cellular process	GO:0007059	chromosome segregation	48	comp84793_c0,comp81662_c0,comp88756_c0,comp84011_c0,comp66757_c0,comp89119_c0,comp94287_c0,comp1589689_c0,comp1949_c0,comp84293_c0,comp90360_c0,comp44928_c0,comp1972179_c0,comp87449_c0,comp93185_c0,comp88631_c0,comp84177_c0,comp35824_c0,comp63013_c0,comp301963_c0,comp88368_c0,comp1155163_c0,comp94279_c0,comp90720_c0,comp85729_c0,comp36209_c0,comp90212_c0,comp819740_c0,comp96063_c0,comp95543_c0,co…
GO:0008150	Biological Process	GO:0009987	cellular process	GO:0044763	single-organism cellular process	GO:0007049	cell cycle	217	comp80923_c0,comp9034_c0,comp95611_c0,comp85882_c0,comp95387_c0,comp90241_c0,comp84011_c0,comp93295_c0,comp89410_c0,comp80340_c0,comp93642_c0,comp90360_c0,comp86764_c0,comp93023_c0,comp46028_c0,comp1156758_c0,comp83350_c0,comp64475_c0,comp78707_c0,comp63013_c0,comp69910_c0,comp78676_c0,comp84436_c0,comp94917_c0,comp70275_c0,comp404060_c0,comp84943_c0,comp935420_c0,comp93405_c0,comp96063_c0,comp77…
GO:0008150	Biological Process	GO:0009987	cellular process	GO:0044763	single-organism cellular process	GO:0030030	cell projection organization	44	comp1175312_c0,comp60255_c0,comp89882_c0,comp328214_c0,comp442328_c0,comp422827_c0,comp60578_c0,comp92711_c1,comp77032_c0,comp92639_c0,comp66724_c0,comp1306679_c0,comp86325_c0,comp78105_c0,comp92840_c0,comp79566_c0,comp84678_c0,comp96003_c1,comp15049_c0,comp85885_c0,comp26643_c0,comp87986_c0,comp73237_c0,comp95520_c0,comp89938_c0,comp77942_c0,comp31554_c0,comp83669_c0,comp90857_c0,comp1067508_c0,…
GO:0008150	Biological Process	GO:0001906	cell killing	GO:0031341	regulation of cell killing	GO:0031343	positive regulation of cell killing	1	comp82318_c0
GO:0008150	Biological Process	GO:0001906	cell killing	GO:0031341	regulation of cell killing	GO:0051709	regulation of killing of cells of other organism	1	comp82318_c0
GO:0008150	Biological Process	GO:0001906	cell killing	GO:0031343	positive regulation of cell killing	GO:0051712	positive regulation of killing of cells of other organism	1	comp82318_c0
GO:0008150	Biological Process	GO:0001906	cell killing	GO:0031640	killing of cells of other organism	GO:0051883	killing of cells in other organism involved in symbiotic interaction	15	comp1549885_c0,comp82318_c0,comp681011_c0,comp93245_c1,comp91167_c0,comp85102_c0,comp1181452_c0,comp987509_c0,comp452215_c0,comp29336_c0,comp64496_c0,comp90360_c0,comp681959_c0,comp546063_c0,comp607241_c0
GO:0008150	Biological Process	GO:0001906	cell killing	GO:0031640	killing of cells of other organism	GO:0051712	positive regulation of killing of cells of other organism	1	comp82318_c0
GO:0008150	Biological Process	GO:0001906	cell killing	GO:0031640	killing of cells of other organism	GO:0051715	cytolysis in other organism	15	comp93245_c1,comp681011_c0,comp83002_c0,comp1549885_c0,comp987509_c0,comp1181452_c0,comp85102_c0,comp91167_c0,comp29336_c0,comp452215_c0,comp90360_c0,comp607241_c0,comp681959_c0,comp546063_c0,comp64496_c0
GO:0008150	Biological Process	GO:0001906	cell killing	GO:0031640	killing of cells of other organism	GO:0051709	regulation of killing of cells of other organism	1	comp82318_c0
GO:0008150	Biological Process	GO:0022414	reproductive process	GO:0019098	reproductive behavior	GO:0007617	mating behavior	15	comp82363_c0,comp96215_c0,comp91498_c1,comp67874_c0,comp90557_c0,comp82829_c0,comp92217_c0,comp88850_c0,comp90038_c0,comp89728_c0,comp91475_c1,comp84557_c0,comp49525_c0,comp87007_c0,comp92201_c0
GO:0008150	Biological Process	GO:0022414	reproductive process	GO:0019098	reproductive behavior	GO:0033057	multicellular organismal reproductive behavior	15	comp82363_c0,comp96215_c0,comp91498_c1,comp67874_c0,comp90557_c0,comp92217_c0,comp82829_c0,comp90038_c0,comp88850_c0,comp91475_c1,comp89728_c0,comp84557_c0,comp49525_c0,comp92201_c0,comp87007_c0
GO:0008150	Biological Process	GO:0022414	reproductive process	GO:0019098	reproductive behavior	GO:0045297	post-mating behavior	15	comp84557_c0,comp92201_c0,comp87007_c0,comp49525_c0,comp82829_c0,comp92217_c0,comp90557_c0,comp89728_c0,comp91475_c1,comp90038_c0,comp88850_c0,comp91498_c1,comp67874_c0,comp82363_c0,comp96215_c0
GO:0008150	Biological Process	GO:0022414	reproductive process	GO:0003006	developmental process involved in reproduction	GO:0048444	floral organ morphogenesis	3	comp86764_c0,comp81037_c0,comp88030_c0
GO:0008150	Biological Process	GO:0022414	reproductive process	GO:0003006	developmental process involved in reproduction	GO:0007281	germ cell development	7	comp90300_c0,comp608352_c0,comp1155083_c0,comp77903_c0,comp96934_c0,comp89161_c0,comp92241_c0
GO:0008150	Biological Process	GO:0022414	reproductive process	GO:0003006	developmental process involved in reproduction	GO:0045137	development of primary sexual characteristics	1	comp74240_c0
GO:0008150	Biological Process	GO:0022414	reproductive process	GO:0003006	developmental process involved in reproduction	GO:0048236	plant-type spore development	2	comp70275_c0,comp92104_c2
GO:0008150	Biological Process	GO:0022414	reproductive process	GO:0003006	developmental process involved in reproduction	GO:0030707	ovarian follicle cell development	24	comp24356_c0,comp681190_c0,comp5335_c0,comp58168_c0,comp86674_c0,comp94734_c0,comp457721_c0,comp79860_c0,comp955819_c0,comp76041_c1,comp92622_c0,comp84785_c0,comp1161482_c0,comp938479_c0,comp82382_c0,comp85636_c0,comp93975_c0,comp94802_c0,comp95193_c0,comp90641_c1,comp83388_c0,comp89473_c0,comp93272_c0,comp85007_c1
GO:0008150	Biological Process	GO:0022414	reproductive process	GO:0003006	developmental process involved in reproduction	GO:0048508	embryonic meristem development	2	comp694721_c0,comp76100_c0
GO:0008150	Biological Process	GO:0022414	reproductive process	GO:0003006	developmental process involved in reproduction	GO:0048515	spermatid differentiation	7	comp90300_c0,comp608352_c0,comp1155083_c0,comp89161_c0,comp96934_c0,comp77903_c0,comp92241_c0
GO:0008150	Biological Process	GO:0022414	reproductive process	GO:0003006	developmental process involved in reproduction	GO:0007548	sex differentiation	15	comp85257_c0,comp74240_c0,comp73197_c0,comp80686_c0,comp93861_c0,comp85576_c0,comp89410_c0,comp85658_c0,comp1829233_c0,comp82509_c0,comp294001_c0,comp83622_c0,comp60357_c0,comp681218_c0,comp85299_c0
GO:0008150	Biological Process	GO:0022414	reproductive process	GO:0003006	developmental process involved in reproduction	GO:0030703	eggshell formation	24	comp89473_c0,comp85007_c1,comp93272_c0,comp82382_c0,comp938479_c0,comp85636_c0,comp90641_c1,comp95193_c0,comp83388_c0,comp93975_c0,comp94802_c0,comp955819_c0,comp79860_c0,comp76041_c1,comp92622_c0,comp84785_c0,comp1161482_c0,comp24356_c0,comp681190_c0,comp5335_c0,comp86674_c0,comp58168_c0,comp94734_c0,comp457721_c0
GO:0008150	Biological Process	GO:0022414	reproductive process	GO:0003006	developmental process involved in reproduction	GO:0009793	embryo development ending in seed dormancy	3	comp76100_c0,comp96378_c0,comp694721_c0
GO:0008150	Biological Process	GO:0022414	reproductive process	GO:0003006	developmental process involved in reproduction	GO:0010214	seed coat development	1	comp79924_c3
GO:0008150	Biological Process	GO:0022414	reproductive process	GO:0003006	developmental process involved in reproduction	GO:0048437	floral organ development	11	comp56725_c0,comp81037_c0,comp68613_c0,comp92700_c0,comp96243_c0,comp88030_c0,comp68623_c0,comp550034_c0,comp76100_c0,comp70275_c0,comp86764_c0
GO:0008150	Biological Process	GO:0022414	reproductive process	GO:0003006	developmental process involved in reproduction	GO:0010162	seed dormancy process	1	comp79885_c0
GO:0008150	Biological Process	GO:0022414	reproductive process	GO:0003006	developmental process involved in reproduction	GO:0007530	sex determination	1	comp632034_c0
GO:0008150	Biological Process	GO:0022414	reproductive process	GO:0003006	developmental process involved in reproduction	GO:0048608	reproductive structure development	45	comp68613_c0,comp79814_c0,comp79885_c0,comp93386_c1,comp79924_c0,comp88122_c0,comp70275_c0,comp89568_c0,comp86864_c0,comp88030_c0,comp87232_c0,comp63284_c0,comp96378_c0,comp81037_c0,comp94433_c0,comp86764_c0,comp84650_c0,comp60226_c0,comp88739_c0,comp76100_c0,comp74240_c0,comp46276_c0,comp93466_c0,comp73202_c2,comp90753_c0,comp92272_c0,comp90009_c0,comp56725_c0,comp81139_c0,comp387683_c0,comp5500…
GO:0008150	Biological Process	GO:0022414	reproductive process	GO:0003006	developmental process involved in reproduction	GO:0009835	fruit ripening	1	comp89568_c0
GO:0008150	Biological Process	GO:0022414	reproductive process	GO:0003006	developmental process involved in reproduction	GO:0048438	floral whorl development	9	comp68613_c0,comp81037_c0,comp56725_c0,comp76100_c0,comp86764_c0,comp70275_c0,comp68623_c0,comp550034_c0,comp96243_c0
GO:0008150	Biological Process	GO:0022414	reproductive process	GO:0003006	developmental process involved in reproduction	GO:0048449	floral organ formation	3	comp86764_c0,comp88030_c0,comp81037_c0
GO:0008150	Biological Process	GO:0022414	reproductive process	GO:0003006	developmental process involved in reproduction	GO:0010228	vegetative to reproductive phase transition of meristem	1	comp89473_c0
GO:0008150	Biological Process	GO:0022414	reproductive process	GO:0003006	developmental process involved in reproduction	GO:0048653	anther development	2	comp96243_c0,comp68623_c0
GO:0008150	Biological Process	GO:0022414	reproductive process	GO:0003006	developmental process involved in reproduction	GO:0048868	pollen tube development	7	comp76478_c0,comp75945_c0,comp86932_c0,comp681922_c0,comp85515_c0,comp85993_c0,comp576906_c0
GO:0008150	Biological Process	GO:0022414	reproductive process	GO:0048609	multicellular organismal reproductive process	GO:0033057	multicellular organismal reproductive behavior	15	comp82363_c0,comp96215_c0,comp91498_c1,comp67874_c0,comp90557_c0,comp92217_c0,comp82829_c0,comp90038_c0,comp88850_c0,comp91475_c1,comp89728_c0,comp84557_c0,comp49525_c0,comp92201_c0,comp87007_c0
GO:0008150	Biological Process	GO:0022414	reproductive process	GO:0048609	multicellular organismal reproductive process	GO:0010162	seed dormancy process	1	comp79885_c0
GO:0008150	Biological Process	GO:0022414	reproductive process	GO:0048609	multicellular organismal reproductive process	GO:0007276	gamete generation	48	comp93272_c0,comp92241_c0,comp82382_c0,comp85636_c0,comp90641_c1,comp52322_c0,comp77903_c0,comp93975_c0,comp87408_c0,comp687834_c0,comp64071_c0,comp955819_c0,comp90300_c0,comp92622_c0,comp76041_c1,comp86043_c0,comp84785_c0,comp89161_c0,comp87034_c0,comp681190_c0,comp86674_c0,comp78865_c0,comp608352_c0,comp89473_c0,comp85007_c1,comp91294_c0,comp60142_c0,comp93875_c0,comp1155083_c0,comp938479_c0,co…
GO:0008150	Biological Process	GO:0022414	reproductive process	GO:0048609	multicellular organismal reproductive process	GO:0010431	seed maturation	1	comp79885_c0
GO:0008150	Biological Process	GO:0022414	reproductive process	GO:0048609	multicellular organismal reproductive process	GO:0009900	dehiscence	1	comp68623_c0
GO:0008150	Biological Process	GO:0022414	reproductive process	GO:2000241	regulation of reproductive process	GO:2000243	positive regulation of reproductive process	1	comp60226_c0
GO:0008150	Biological Process	GO:0022414	reproductive process	GO:2000241	regulation of reproductive process	GO:0009909	regulation of flower development	2	comp60226_c0,comp80090_c0
GO:0008150	Biological Process	GO:0022414	reproductive process	GO:2000241	regulation of reproductive process	GO:2000242	negative regulation of reproductive process	1	comp80090_c0
GO:0008150	Biological Process	GO:0022414	reproductive process	GO:0044702	single organism reproductive process	GO:0009566	fertilization	8	comp74952_c0,comp82630_c0,comp126732_c0,comp90473_c0,comp80260_c1,comp50908_c0,comp61855_c0,comp92971_c0
GO:0008150	Biological Process	GO:0022414	reproductive process	GO:0044702	single organism reproductive process	GO:0009900	dehiscence	1	comp68623_c0
GO:0008150	Biological Process	GO:0022414	reproductive process	GO:0044702	single organism reproductive process	GO:0010431	seed maturation	1	comp79885_c0
GO:0008150	Biological Process	GO:0022414	reproductive process	GO:0044702	single organism reproductive process	GO:0007276	gamete generation	48	comp93272_c0,comp92241_c0,comp82382_c0,comp85636_c0,comp90641_c1,comp52322_c0,comp77903_c0,comp93975_c0,comp87408_c0,comp687834_c0,comp64071_c0,comp955819_c0,comp90300_c0,comp92622_c0,comp76041_c1,comp86043_c0,comp84785_c0,comp89161_c0,comp87034_c0,comp681190_c0,comp86674_c0,comp78865_c0,comp608352_c0,comp89473_c0,comp85007_c1,comp91294_c0,comp60142_c0,comp93875_c0,comp1155083_c0,comp938479_c0,co…
GO:0008150	Biological Process	GO:0022414	reproductive process	GO:0044703	multi-organism reproductive process	GO:0009856	pollination	29	comp76478_c0,comp95750_c0,comp93993_c0,comp96583_c0,comp1372_c0,comp201137_c0,comp96450_c0,comp94246_c0,comp77680_c0,comp91159_c0,comp95193_c0,comp75945_c0,comp79470_c0,comp95500_c0,comp86932_c0,comp67545_c0,comp681922_c0,comp85515_c0,comp346748_c0,comp96736_c0,comp576906_c0,comp94984_c0,comp92717_c0,comp82373_c1,comp5760_c0,comp96795_c0,comp76052_c0,comp85993_c0,comp95170_c0
GO:0008150	Biological Process	GO:0022414	reproductive process	GO:0044703	multi-organism reproductive process	GO:0007618	mating	25	comp89680_c0,comp87007_c0,comp90557_c0,comp957932_c0,comp82829_c0,comp90038_c0,comp89728_c0,comp93590_c0,comp95962_c0,comp84557_c0,comp49525_c0,comp92201_c0,comp92217_c0,comp94359_c0,comp88850_c0,comp91475_c1,comp91498_c1,comp89999_c0,comp67874_c0,comp79462_c0,comp82363_c0,comp94424_c1,comp96215_c0,comp89502_c1,comp87604_c0
GO:0008150	Biological Process	GO:0051234	establishment of localization	GO:0045184	establishment of protein localization	GO:0072594	establishment of protein localization to organelle	105	comp77908_c1,comp92574_c0,comp80060_c0,comp86242_c0,comp88742_c0,comp90218_c0,comp82614_c0,comp90330_c0,comp96586_c0,comp90278_c0,comp81094_c0,comp87762_c0,comp90303_c0,comp91075_c1,comp90694_c3,comp73636_c0,comp836786_c0,comp87920_c0,comp86342_c0,comp84714_c0,comp79195_c0,comp91356_c1,comp85850_c0,comp95946_c0,comp76241_c0,comp88979_c0,comp90945_c0,comp1584527_c0,comp1540343_c0,comp21756_c0,comp…
GO:0008150	Biological Process	GO:0051234	establishment of localization	GO:0045184	establishment of protein localization	GO:0015031	protein transport	727	comp92649_c0,comp41285_c0,comp75161_c0,comp91525_c0,comp94611_c0,comp96567_c0,comp95552_c2,comp76302_c0,comp30033_c0,comp88054_c0,comp86076_c0,comp67050_c0,comp78242_c0,comp75229_c0,comp96326_c0,comp88741_c0,comp88427_c0,comp87961_c0,comp85523_c0,comp90172_c0,comp94711_c0,comp96495_c0,comp89047_c0,comp71967_c0,comp40962_c0,comp90834_c0,comp91664_c0,comp83789_c0,comp94293_c0,comp1046073_c0,comp967…
GO:0008150	Biological Process	GO:0051234	establishment of localization	GO:0045184	establishment of protein localization	GO:0070201	regulation of establishment of protein localization	28	comp89408_c0,comp48592_c0,comp68898_c0,comp95852_c0,comp84594_c0,comp89362_c0,comp81777_c0,comp72718_c0,comp75834_c0,comp658189_c0,comp87066_c0,comp92201_c0,comp94397_c0,comp41285_c0,comp94293_c0,comp91660_c1,comp68549_c0,comp53251_c0,comp85881_c0,comp95734_c0,comp82805_c0,comp95875_c0,comp86856_c2,comp91591_c0,comp38109_c0,comp95899_c0,comp90378_c0,comp86902_c0
GO:0008150	Biological Process	GO:0051234	establishment of localization	GO:0006810	transport	GO:0071705	nitrogen compound transport	177	comp82280_c0,comp93376_c1,comp79338_c0,comp71927_c0,comp72224_c0,comp47077_c0,comp93693_c0,comp89549_c0,comp93492_c1,comp6803_c0,comp82312_c0,comp95087_c0,comp1078070_c0,comp76060_c0,comp387683_c0,comp96629_c0,comp88233_c0,comp72866_c1,comp92904_c0,comp86361_c0,comp85993_c0,comp88626_c1,comp84186_c1,comp958286_c0,comp1587269_c0,comp81656_c0,comp89051_c0,comp91965_c0,comp13576_c0,comp1303109_c0,co…
GO:0008150	Biological Process	GO:0051234	establishment of localization	GO:0006810	transport	GO:0071702	organic substance transport	1205	comp79299_c0,comp85918_c0,comp96030_c0,comp93300_c0,comp92096_c0,comp82094_c0,comp91540_c0,comp91370_c0,comp93359_c0,comp82614_c0,comp77908_c1,comp416541_c0,comp85461_c0,comp91460_c0,comp1666447_c0,comp84219_c0,comp84086_c0,comp91265_c0,comp89160_c0,comp86711_c0,comp725125_c0,comp80289_c0,comp6228_c0,comp85783_c0,comp64315_c0,comp96211_c1,comp90546_c0,comp93534_c0,comp96887_c0,comp93126_c1,comp72…
GO:0008150	Biological Process	GO:0051234	establishment of localization	GO:0006810	transport	GO:0051050	positive regulation of transport	18	comp95734_c0,comp91660_c1,comp41285_c0,comp53251_c0,comp90378_c0,comp95899_c0,comp86902_c0,comp86856_c2,comp38109_c0,comp89362_c0,comp81777_c0,comp72718_c0,comp89408_c0,comp48592_c0,comp68898_c0,comp87066_c0,comp658189_c0,comp92201_c0
GO:0008150	Biological Process	GO:0051234	establishment of localization	GO:0006810	transport	GO:0051051	negative regulation of transport	18	comp82805_c0,comp85658_c0,comp86699_c0,comp85881_c0,comp68549_c0,comp94293_c0,comp513675_c0,comp94798_c0,comp91591_c0,comp95875_c0,comp36858_c0,comp95852_c0,comp84594_c0,comp74465_c0,comp93028_c0,comp94397_c0,comp89865_c0,comp75834_c0
GO:0008150	Biological Process	GO:0051234	establishment of localization	GO:0006810	transport	GO:0044765	single-organism transport	2476	comp87691_c0,comp95190_c1,comp91388_c0,comp86610_c0,comp93314_c0,comp91537_c0,comp96374_c0,comp84846_c0,comp71876_c1,comp5095_c0,comp70846_c0,comp87102_c0,comp91680_c0,comp81535_c0,comp94628_c1,comp88870_c0,comp77173_c0,comp1640954_c0,comp78059_c0,comp95500_c0,comp70990_c0,comp50163_c0,comp1544026_c0,comp96751_c0,comp89283_c0,comp91328_c0,comp93672_c0,comp92843_c0,comp4177_c0,comp94354_c0,comp929…
GO:0008150	Biological Process	GO:0051234	establishment of localization	GO:0006810	transport	GO:0006858	extracellular transport	7	comp80482_c0,comp90172_c0,comp87870_c0,comp89979_c0,comp84403_c0,comp81044_c0,comp94628_c1
GO:0008150	Biological Process	GO:0051234	establishment of localization	GO:0006810	transport	GO:0016192	vesicle-mediated transport	249	comp72718_c0,comp73636_c0,comp57477_c0,comp84770_c0,comp1188431_c0,comp420096_c0,comp46706_c0,comp92077_c2,comp89580_c0,comp942546_c0,comp91407_c1,comp934043_c0,comp82772_c0,comp6149_c0,comp93000_c0,comp83657_c0,comp88907_c0,comp61151_c0,comp78332_c0,comp96586_c0,comp81094_c0,comp51231_c0,comp1544026_c0,comp75970_c0,comp93121_c0,comp95335_c0,comp96003_c1,comp95833_c1,comp555642_c0,comp91523_c0,co…
GO:0008150	Biological Process	GO:0051234	establishment of localization	GO:0006810	transport	GO:0046907	intracellular transport	794	comp86609_c0,comp76367_c0,comp86864_c0,comp2242545_c0,comp91756_c0,comp96539_c0,comp86837_c0,comp82632_c0,comp89850_c0,comp79802_c0,comp79657_c0,comp6222_c0,comp95316_c0,comp84186_c1,comp1258313_c0,comp95088_c0,comp94109_c0,comp90406_c0,comp82509_c0,comp13576_c0,comp57477_c0,comp78399_c0,comp298167_c0,comp91726_c0,comp57040_c0,comp94946_c0,comp1188431_c0,comp86336_c0,comp82510_c0,comp942546_c0,co…
GO:0008150	Biological Process	GO:0051234	establishment of localization	GO:0006810	transport	GO:0051049	regulation of transport	47	comp85881_c0,comp94293_c0,comp68549_c0,comp80299_c0,comp85658_c0,comp81205_c0,comp38109_c0,comp91591_c0,comp95875_c0,comp36858_c0,comp94798_c0,comp792029_c0,comp72718_c0,comp91070_c0,comp84594_c0,comp94397_c0,comp89865_c0,comp1584527_c0,comp75834_c0,comp14018_c0,comp93028_c0,comp53251_c0,comp86699_c0,comp91660_c1,comp41285_c0,comp95734_c0,comp82805_c0,comp62178_c0,comp86856_c2,comp513675_c0,comp8…
GO:0008150	Biological Process	GO:0051234	establishment of localization	GO:0006810	transport	GO:0044766	multi-organism transport	13	comp858442_c0,comp96923_c0,comp87870_c0,comp89979_c0,comp81044_c0,comp94628_c1,comp92749_c0,comp90172_c0,comp80482_c0,comp82566_c0,comp955819_c0,comp84403_c0,comp629364_c0
GO:0008150	Biological Process	GO:0051234	establishment of localization	GO:0051236	establishment of RNA localization	GO:0050658	RNA transport	38	comp93492_c1,comp72371_c1,comp93693_c0,comp72834_c0,comp59954_c0,comp82280_c0,comp71927_c0,comp94612_c0,comp94043_c0,comp3795974_c0,comp96410_c1,comp86361_c0,comp92904_c0,comp92594_c0,comp80011_c2,comp387683_c0,comp27624_c0,comp94458_c0,comp82547_c0,comp96561_c1,comp89051_c0,comp13576_c0,comp95366_c0,comp63284_c0,comp80556_c0,comp81656_c0,comp84128_c0,comp1039444_c0,comp92916_c0,comp94171_c0,comp…
GO:0008150	Biological Process	GO:0051234	establishment of localization	GO:0051649	establishment of localization in cell	GO:0032940	secretion by cell	80	comp95342_c0,comp21261_c0,comp87350_c0,comp93005_c0,comp81179_c0,comp81066_c0,comp62414_c0,comp84862_c0,comp89126_c0,comp82096_c0,comp79142_c0,comp36298_c0,comp855963_c0,comp12722_c0,comp85719_c0,comp94039_c0,comp1723312_c0,comp91167_c0,comp94711_c0,comp1331534_c0,comp83595_c0,comp85361_c0,comp65405_c0,comp83129_c0,comp25785_c0,comp84746_c0,comp88591_c0,comp92709_c0,comp1012733_c0,comp807743_c0,c…
GO:0008150	Biological Process	GO:0051234	establishment of localization	GO:0051649	establishment of localization in cell	GO:0051667	establishment of plastid localization	1	comp89865_c0
GO:0008150	Biological Process	GO:0051234	establishment of localization	GO:0051649	establishment of localization in cell	GO:0046907	intracellular transport	794	comp86609_c0,comp76367_c0,comp86864_c0,comp2242545_c0,comp91756_c0,comp96539_c0,comp86837_c0,comp82632_c0,comp89850_c0,comp79802_c0,comp79657_c0,comp6222_c0,comp95316_c0,comp84186_c1,comp1258313_c0,comp95088_c0,comp94109_c0,comp90406_c0,comp82509_c0,comp13576_c0,comp57477_c0,comp78399_c0,comp298167_c0,comp91726_c0,comp57040_c0,comp94946_c0,comp1188431_c0,comp86336_c0,comp82510_c0,comp942546_c0,co…
GO:0008150	Biological Process	GO:0051234	establishment of localization	GO:0051656	establishment of organelle localization	GO:0051667	establishment of plastid localization	1	comp89865_c0
GO:0008150	Biological Process	GO:0051179	localization	GO:0032879	regulation of localization	GO:0032880	regulation of protein localization	28	comp48592_c0,comp89408_c0,comp68898_c0,comp95852_c0,comp84594_c0,comp89362_c0,comp81777_c0,comp72718_c0,comp75834_c0,comp658189_c0,comp87066_c0,comp94397_c0,comp92201_c0,comp94293_c0,comp91660_c1,comp68549_c0,comp41285_c0,comp53251_c0,comp85881_c0,comp95734_c0,comp82805_c0,comp95875_c0,comp86856_c2,comp38109_c0,comp91591_c0,comp95899_c0,comp90378_c0,comp86902_c0
GO:0008150	Biological Process	GO:0051179	localization	GO:0032879	regulation of localization	GO:0051049	regulation of transport	47	comp85881_c0,comp94293_c0,comp68549_c0,comp80299_c0,comp85658_c0,comp81205_c0,comp38109_c0,comp91591_c0,comp95875_c0,comp36858_c0,comp94798_c0,comp792029_c0,comp72718_c0,comp91070_c0,comp84594_c0,comp94397_c0,comp89865_c0,comp1584527_c0,comp75834_c0,comp14018_c0,comp93028_c0,comp53251_c0,comp86699_c0,comp91660_c1,comp41285_c0,comp95734_c0,comp82805_c0,comp62178_c0,comp86856_c2,comp513675_c0,comp8…
GO:0008150	Biological Process	GO:0051179	localization	GO:0032879	regulation of localization	GO:0060341	regulation of cellular localization	18	comp92201_c0,comp87066_c0,comp658189_c0,comp72718_c0,comp89362_c0,comp81777_c0,comp89408_c0,comp48592_c0,comp68898_c0,comp95899_c0,comp90378_c0,comp86902_c0,comp86856_c2,comp38109_c0,comp95734_c0,comp91660_c1,comp41285_c0,comp53251_c0
GO:0008150	Biological Process	GO:0051179	localization	GO:0032879	regulation of localization	GO:0051270	regulation of cellular component movement	3	comp91136_c0,comp78027_c0,comp69984_c0
GO:0008150	Biological Process	GO:0051179	localization	GO:0051234	establishment of localization	GO:0051649	establishment of localization in cell	872	comp87147_c0,comp84480_c0,comp87246_c0,comp95880_c0,comp91040_c1,comp85515_c0,comp87865_c0,comp80301_c0,comp40102_c0,comp86109_c0,comp92637_c2,comp90979_c0,comp91193_c0,comp1159375_c0,comp460026_c0,comp90409_c0,comp94964_c0,comp69149_c0,comp90993_c0,comp76849_c0,comp91136_c0,comp96400_c0,comp91392_c0,comp87314_c0,comp88979_c0,comp93019_c1,comp21756_c0,comp348683_c0,comp92027_c0,comp81614_c0,comp8…
GO:0008150	Biological Process	GO:0051179	localization	GO:0051234	establishment of localization	GO:0006810	transport	3029	comp84332_c1,comp86114_c0,comp88918_c0,comp789288_c0,comp92024_c0,comp72439_c0,comp94241_c0,comp80365_c1,comp82364_c0,comp1661418_c0,comp1933102_c0,comp8274_c0,comp350491_c0,comp88053_c0,comp3984_c0,comp89420_c0,comp78934_c0,comp803525_c0,comp87594_c0,comp87920_c0,comp70542_c0,comp94613_c0,comp1519330_c0,comp868543_c0,comp89681_c1,comp89328_c0,comp90853_c0,comp90378_c0,comp91888_c0,comp88015_c0,c…
0,comp77909_c0,comp68590_c0,comp92650_c1,comp92976_c0,comp93619_c0,comp90330_c0,comp550157_c0,comp90787_c0,comp86960_c0,comp541650_c0,comp77880_c0,comp51748_c0,comp93074_c2,comp82247_c0,comp94747_c0,comp504254_c0,comp609887_c0,comp86642_c0,comp62748_c0,comp87645_c0,comp91389_c0,comp85632_c0,comp89884_c0,comp72544_c0,comp82628_c0,comp91770_c1,comp85129_c0,comp90260_c0,comp1985527_c0,comp88431_c0,c…
GO:0008150	Biological Process	GO:0051179	localization	GO:0051234	establishment of localization	GO:0045184	establishment of protein localization	868	comp96862_c0,comp93419_c0,comp87645_c0,comp79186_c0,comp93615_c0,comp93390_c0,comp96932_c0,comp88653_c0,comp609887_c0,comp86642_c0,comp594734_c0,comp94278_c0,comp88872_c0,comp91349_c1,comp86865_c0,comp93074_c2,comp94747_c0,comp75834_c0,comp93326_c2,comp91128_c0,comp45807_c0,comp96436_c0,comp87736_c0,comp77880_c0,comp95247_c0,comp84403_c0,comp90330_c0,comp80299_c0,comp82003_c0,comp84607_c0,comp710…
GO:0008150	Biological Process	GO:0051179	localization	GO:0051234	establishment of localization	GO:0051236	establishment of RNA localization	38	comp93492_c1,comp93693_c0,comp72371_c1,comp72834_c0,comp82280_c0,comp59954_c0,comp71927_c0,comp94612_c0,comp94043_c0,comp3795974_c0,comp96410_c1,comp86361_c0,comp92904_c0,comp92594_c0,comp80011_c2,comp387683_c0,comp27624_c0,comp94458_c0,comp82547_c0,comp96561_c1,comp89051_c0,comp13576_c0,comp95366_c0,comp63284_c0,comp80556_c0,comp81656_c0,comp84128_c0,comp1039444_c0,comp92916_c0,comp94171_c0,comp…
GO:0008150	Biological Process	GO:0051179	localization	GO:0051234	establishment of localization	GO:0051656	establishment of organelle localization	1	comp89865_c0
GO:0008150	Biological Process	GO:0051179	localization	GO:0051235	maintenance of location	GO:0051651	maintenance of location in cell	58	comp85881_c0,comp74207_c1,comp94293_c0,comp90594_c0,comp81766_c0,comp68549_c0,comp88019_c0,comp84979_c0,comp95543_c0,comp91591_c0,comp86984_c0,comp95875_c0,comp819740_c0,comp980282_c0,comp85324_c0,comp743670_c0,comp80811_c0,comp3074_c0,comp71819_c0,comp88084_c0,comp84594_c0,comp81590_c0,comp85563_c0,comp94397_c0,comp73674_c0,comp75834_c0,comp984099_c0,comp89978_c0,comp1949_c0,comp80841_c0,comp942…
GO:0008150	Biological Process	GO:0051179	localization	GO:0051235	maintenance of location	GO:0045185	maintenance of protein location	58	comp95875_c0,comp91591_c0,comp86984_c0,comp85324_c0,comp819740_c0,comp980282_c0,comp94293_c0,comp90594_c0,comp74207_c1,comp68549_c0,comp81766_c0,comp88019_c0,comp85881_c0,comp84979_c0,comp95543_c0,comp984099_c0,comp75834_c0,comp94397_c0,comp73674_c0,comp89978_c0,comp80811_c0,comp743670_c0,comp88084_c0,comp84594_c0,comp71819_c0,comp81590_c0,comp85563_c0,comp3074_c0,comp68934_c0,comp88756_c0,comp84…
GO:0008150	Biological Process	GO:0051179	localization	GO:0051641	cellular localization	GO:0051651	maintenance of location in cell	58	comp85881_c0,comp74207_c1,comp94293_c0,comp90594_c0,comp81766_c0,comp68549_c0,comp88019_c0,comp84979_c0,comp95543_c0,comp91591_c0,comp86984_c0,comp95875_c0,comp819740_c0,comp980282_c0,comp85324_c0,comp743670_c0,comp80811_c0,comp3074_c0,comp71819_c0,comp88084_c0,comp84594_c0,comp81590_c0,comp85563_c0,comp94397_c0,comp73674_c0,comp75834_c0,comp984099_c0,comp89978_c0,comp1949_c0,comp80841_c0,comp942…
GO:0008150	Biological Process	GO:0051179	localization	GO:0051641	cellular localization	GO:0051668	localization within membrane	15	comp22392_c0,comp88193_c0,comp88223_c0,comp91654_c0,comp95257_c0,comp92742_c0,comp75410_c0,comp89093_c0,comp88443_c0,comp47704_c0,comp88535_c0,comp76002_c0,comp87314_c0,comp84984_c1,comp89501_c0
GO:0008150	Biological Process	GO:0051179	localization	GO:0051641	cellular localization	GO:0051649	establishment of localization in cell	872	comp87147_c0,comp84480_c0,comp87246_c0,comp95880_c0,comp91040_c1,comp85515_c0,comp87865_c0,comp80301_c0,comp40102_c0,comp86109_c0,comp92637_c2,comp90979_c0,comp91193_c0,comp1159375_c0,comp460026_c0,comp90409_c0,comp94964_c0,comp69149_c0,comp90993_c0,comp76849_c0,comp91136_c0,comp96400_c0,comp91392_c0,comp87314_c0,comp88979_c0,comp93019_c1,comp21756_c0,comp348683_c0,comp92027_c0,comp81614_c0,comp8…
GO:0008150	Biological Process	GO:0051179	localization	GO:0051641	cellular localization	GO:0060341	regulation of cellular localization	18	comp92201_c0,comp87066_c0,comp658189_c0,comp72718_c0,comp89362_c0,comp81777_c0,comp89408_c0,comp48592_c0,comp68898_c0,comp95899_c0,comp90378_c0,comp86902_c0,comp86856_c2,comp38109_c0,comp95734_c0,comp91660_c1,comp41285_c0,comp53251_c0
GO:0008150	Biological Process	GO:0051179	localization	GO:0051641	cellular localization	GO:0070727	cellular macromolecule localization	748	comp661283_c0,comp92201_c0,comp96049_c0,comp90683_c0,comp93251_c1,comp603925_c0,comp87720_c0,comp88892_c0,comp77001_c0,comp69950_c0,comp92657_c0,comp68770_c0,comp86189_c0,comp95755_c0,comp90843_c0,comp1849420_c0,comp86636_c0,comp86133_c0,comp85834_c0,comp994813_c0,comp85630_c0,comp36197_c0,comp95733_c0,comp93613_c0,comp91146_c0,comp90945_c0,comp1584527_c0,comp90339_c0,comp85850_c0,comp535865_c0,c…
GO:0008150	Biological Process	GO:0051179	localization	GO:0051641	cellular localization	GO:0051640	organelle localization	3	comp89865_c0,comp86747_c0,comp86864_c0
GO:0008150	Biological Process	GO:0051179	localization	GO:0051674	localization of cell	GO:0048870	cell motility	22	comp91365_c0,comp81248_c0,comp223420_c0,comp87707_c1,comp33713_c0,comp65559_c0,comp78027_c0,comp83089_c0,comp93471_c1,comp96967_c0,comp367881_c0,comp81071_c0,comp91858_c1,comp69984_c0,comp92506_c0,comp4387_c0,comp85763_c0,comp38103_c0,comp91136_c0,comp87508_c1,comp88188_c0,comp43987_c0
GO:0008150	Biological Process	GO:0051179	localization	GO:0033036	macromolecule localization	GO:0033037	polysaccharide localization	6	comp285968_c0,comp91291_c0,comp1572303_c0,comp95433_c0,comp72439_c0,comp92104_c2
GO:0008150	Biological Process	GO:0051179	localization	GO:0033036	macromolecule localization	GO:0070727	cellular macromolecule localization	748	comp661283_c0,comp92201_c0,comp96049_c0,comp90683_c0,comp93251_c1,comp603925_c0,comp87720_c0,comp88892_c0,comp77001_c0,comp69950_c0,comp92657_c0,comp68770_c0,comp86189_c0,comp95755_c0,comp90843_c0,comp1849420_c0,comp86636_c0,comp86133_c0,comp85834_c0,comp994813_c0,comp85630_c0,comp36197_c0,comp95733_c0,comp93613_c0,comp91146_c0,comp90945_c0,comp1584527_c0,comp90339_c0,comp85850_c0,comp535865_c0,c…
GO:0008150	Biological Process	GO:0051179	localization	GO:0033036	macromolecule localization	GO:0010876	lipid localization	58	comp82347_c0,comp75899_c0,comp93701_c0,comp85034_c1,comp96567_c0,comp88346_c0,comp88295_c0,comp1160091_c0,comp87481_c0,comp1018651_c0,comp78064_c0,comp95926_c0,comp87609_c0,comp84364_c0,comp95264_c1,comp257796_c0,comp57135_c0,comp80408_c0,comp85528_c0,comp92930_c0,comp78187_c1,comp92800_c0,comp941621_c0,comp88051_c1,comp416541_c0,comp68242_c0,comp607612_c0,comp1849975_c0,comp92236_c0,comp25059_c0…
GO:0008150	Biological Process	GO:0051179	localization	GO:0033036	macromolecule localization	GO:0008104	protein localization	934	comp88443_c0,comp85018_c1,comp74929_c0,comp92423_c1,comp93089_c0,comp84229_c0,comp92493_c0,comp95504_c0,comp82513_c0,comp77908_c0,comp416056_c0,comp597093_c0,comp77159_c0,comp93167_c0,comp93874_c0,comp94399_c0,comp79142_c0,comp93621_c0,comp984099_c0,comp88794_c0,comp89136_c0,comp87236_c0,comp77842_c0,comp85563_c0,comp88084_c0,comp94967_c1,comp21261_c0,comp805123_c0,comp93564_c0,comp87584_c0,comp1…
GO:0008150	Biological Process	GO:0051179	localization	GO:0033036	macromolecule localization	GO:0006403	RNA localization	38	comp72834_c0,comp93492_c1,comp72371_c1,comp93693_c0,comp94612_c0,comp71927_c0,comp82280_c0,comp59954_c0,comp86361_c0,comp92904_c0,comp96410_c1,comp94043_c0,comp3795974_c0,comp27624_c0,comp387683_c0,comp80011_c2,comp92594_c0,comp95366_c0,comp63284_c0,comp96561_c1,comp13576_c0,comp89051_c0,comp94458_c0,comp82547_c0,comp81656_c0,comp84128_c0,comp80556_c0,comp40962_c0,comp60583_c0,comp92916_c0,comp94…
GO:0008150	Biological Process	GO:0050789	regulation of biological process	GO:0040012	regulation of locomotion	GO:2000145	regulation of cell motility	3	comp69984_c0,comp78027_c0,comp91136_c0
GO:0008150	Biological Process	GO:0050789	regulation of biological process	GO:0051128	regulation of cellular component organization	GO:0001558	regulation of cell growth	2	comp805854_c0,comp68924_c0
GO:0008150	Biological Process	GO:0050789	regulation of biological process	GO:0051128	regulation of cellular component organization	GO:0033043	regulation of organelle organization	49	comp93177_c0,comp78676_c0,comp66529_c0,comp95852_c0,comp78235_c0,comp92618_c1,comp93794_c0,comp87820_c0,comp93585_c0,comp739614_c0,comp89682_c0,comp80184_c0,comp92347_c0,comp77942_c0,comp50270_c0,comp91196_c0,comp90260_c0,comp44025_c0,comp96536_c0,comp83902_c0,comp94328_c0,comp63027_c0,comp88101_c0,comp81055_c0,comp442328_c0,comp86433_c0,comp77092_c0,comp79430_c0,comp92711_c1,comp77032_c0,comp964…
GO:0008150	Biological Process	GO:0050789	regulation of biological process	GO:0051128	regulation of cellular component organization	GO:0043244	regulation of protein complex disassembly	33	comp84257_c0,comp78626_c0,comp88352_c0,comp95398_c0,comp82020_c0,comp94369_c0,comp87942_c0,comp66568_c1,comp89629_c0,comp1043650_c0,comp83424_c0,comp83601_c0,comp89372_c0,comp45043_c0,comp75860_c0,comp56049_c0,comp94662_c0,comp673071_c0,comp69950_c0,comp66874_c0,comp65259_c0,comp91992_c0,comp86770_c0,comp67366_c0,comp87386_c0,comp230654_c0,comp96231_c0,comp79007_c0,comp94572_c0,comp83411_c0,comp8…
GO:0008150	Biological Process	GO:0050789	regulation of biological process	GO:0051128	regulation of cellular component organization	GO:0051129	negative regulation of cellular component organization	16	comp90820_c0,comp94328_c0,comp66724_c0,comp1306679_c0,comp84257_c0,comp67366_c0,comp44025_c0,comp87820_c0,comp739614_c0,comp76752_c0,comp46655_c0,comp69070_c0,comp95852_c0,comp79430_c0,comp83411_c0,comp74465_c0
GO:0008150	Biological Process	GO:0050789	regulation of biological process	GO:0051128	regulation of cellular component organization	GO:0022604	regulation of cell morphogenesis	5	comp68924_c0,comp77391_c0,comp95707_c1,comp805854_c0,comp1306679_c0
GO:0008150	Biological Process	GO:0050789	regulation of biological process	GO:0051128	regulation of cellular component organization	GO:1901891	regulation of cell septum assembly	2	comp24528_c0,comp80429_c0
GO:0008150	Biological Process	GO:0050789	regulation of biological process	GO:0051128	regulation of cellular component organization	GO:0051130	positive regulation of cellular component organization	13	comp91196_c0,comp93177_c0,comp50270_c0,comp1043650_c0,comp96536_c0,comp77092_c0,comp75860_c0,comp63027_c0,comp96499_c0,comp28118_c0,comp78626_c0,comp93819_c0,comp66874_c0
GO:0008150	Biological Process	GO:0050789	regulation of biological process	GO:0051128	regulation of cellular component organization	GO:0031344	regulation of cell projection organization	10	comp78105_c0,comp328214_c0,comp60255_c0,comp1306679_c0,comp77942_c0,comp442328_c0,comp44025_c0,comp92711_c1,comp92618_c1,comp77032_c0
GO:0008150	Biological Process	GO:0050789	regulation of biological process	GO:0051128	regulation of cellular component organization	GO:0043254	regulation of protein complex assembly	19	comp63027_c0,comp28118_c0,comp93819_c0,comp90260_c0,comp84762_c0,comp91196_c0,comp50270_c0,comp96536_c0,comp86595_c0,comp96499_c0,comp93585_c0,comp94489_c0,comp45218_c0,comp91490_c0,comp92347_c0,comp80184_c0,comp78235_c0,comp93177_c0,comp77092_c0
GO:0008150	Biological Process	GO:0050789	regulation of biological process	GO:0051128	regulation of cellular component organization	GO:0030100	regulation of endocytosis	1	comp74465_c0
GO:0008150	Biological Process	GO:0050789	regulation of biological process	GO:2000241	regulation of reproductive process	GO:0009909	regulation of flower development	2	comp60226_c0,comp80090_c0
GO:0008150	Biological Process	GO:0050789	regulation of biological process	GO:2000241	regulation of reproductive process	GO:2000242	negative regulation of reproductive process	1	comp80090_c0
GO:0008150	Biological Process	GO:0050789	regulation of biological process	GO:2000241	regulation of reproductive process	GO:2000243	positive regulation of reproductive process	1	comp60226_c0
GO:0008150	Biological Process	GO:0050789	regulation of biological process	GO:0050794	regulation of cellular process	GO:0044068	modulation by symbiont of host cellular process	22	comp90181_c0,comp88314_c0,comp83516_c0,comp979491_c0,comp82318_c0,comp91724_c0,comp692507_c0,comp963145_c0,comp88086_c0,comp58454_c0,comp82465_c0,comp84233_c0,comp94033_c0,comp13783_c0,comp91117_c0,comp62969_c0,comp86663_c0,comp94991_c0,comp91136_c0,comp95142_c0,comp965917_c0,comp3404_c0
GO:0008150	Biological Process	GO:0050789	regulation of biological process	GO:0050794	regulation of cellular process	GO:0001558	regulation of cell growth	2	comp805854_c0,comp68924_c0
GO:0008150	Biological Process	GO:0050789	regulation of biological process	GO:0050794	regulation of cellular process	GO:0032970	regulation of actin filament-based process	19	comp96499_c0,comp93585_c0,comp94489_c0,comp91490_c0,comp45218_c0,comp80184_c0,comp92347_c0,comp78235_c0,comp93177_c0,comp77092_c0,comp63027_c0,comp28118_c0,comp93819_c0,comp90260_c0,comp84762_c0,comp50270_c0,comp91196_c0,comp96536_c0,comp86595_c0
GO:0008150	Biological Process	GO:0050789	regulation of biological process	GO:0050794	regulation of cellular process	GO:0051726	regulation of cell cycle	66	comp78854_c0,comp88609_c0,comp94994_c0,comp90820_c0,comp66724_c0,comp83650_c0,comp79430_c0,comp79279_c0,comp85189_c0,comp46655_c0,comp94426_c0,comp24528_c0,comp1019936_c0,comp88101_c0,comp81055_c0,comp78404_c0,comp94328_c0,comp203363_c0,comp82452_c0,comp83697_c0,comp86986_c0,comp94770_c0,comp66529_c0,comp576906_c0,comp87820_c0,comp93794_c0,comp739614_c0,comp96274_c0,comp89682_c0,comp90472_c0,comp…
GO:0008150	Biological Process	GO:0050789	regulation of biological process	GO:0050794	regulation of cellular process	GO:0010646	regulation of cell communication	136	comp94183_c0,comp94460_c0,comp96017_c0,comp77520_c0,comp88947_c0,comp91691_c0,comp92903_c0,comp786964_c0,comp10330_c0,comp93064_c0,comp77261_c0,comp95927_c0,comp921931_c0,comp93440_c1,comp88701_c0,comp72347_c0,comp90527_c1,comp71334_c0,comp81643_c0,comp92553_c1,comp96494_c0,comp94982_c0,comp88629_c0,comp92157_c0,comp86727_c0,comp16749_c0,comp81194_c0,comp540292_c0,comp92515_c0,comp80951_c0,comp87…
GO:0008150	Biological Process	GO:0050789	regulation of biological process	GO:0050794	regulation of cellular process	GO:0051270	regulation of cellular component movement	3	comp91136_c0,comp78027_c0,comp69984_c0
GO:0008150	Biological Process	GO:0050789	regulation of biological process	GO:0050794	regulation of cellular process	GO:0033043	regulation of organelle organization	49	comp93177_c0,comp78676_c0,comp66529_c0,comp95852_c0,comp78235_c0,comp92618_c1,comp93794_c0,comp87820_c0,comp93585_c0,comp739614_c0,comp89682_c0,comp80184_c0,comp92347_c0,comp77942_c0,comp50270_c0,comp91196_c0,comp90260_c0,comp44025_c0,comp96536_c0,comp83902_c0,comp94328_c0,comp63027_c0,comp88101_c0,comp81055_c0,comp442328_c0,comp86433_c0,comp77092_c0,comp79430_c0,comp92711_c1,comp77032_c0,comp964…
GO:0008150	Biological Process	GO:0050789	regulation of biological process	GO:0050794	regulation of cellular process	GO:0022604	regulation of cell morphogenesis	5	comp68924_c0,comp77391_c0,comp95707_c1,comp805854_c0,comp1306679_c0
GO:0008150	Biological Process	GO:0050789	regulation of biological process	GO:0050794	regulation of cellular process	GO:0060627	regulation of vesicle-mediated transport	19	comp53251_c0,comp41285_c0,comp91660_c1,comp95734_c0,comp38109_c0,comp86856_c2,comp86902_c0,comp95899_c0,comp90378_c0,comp68898_c0,comp74465_c0,comp89408_c0,comp48592_c0,comp72718_c0,comp81777_c0,comp89362_c0,comp92201_c0,comp87066_c0,comp658189_c0
GO:0008150	Biological Process	GO:0050789	regulation of biological process	GO:0050794	regulation of cellular process	GO:0031323	regulation of cellular metabolic process	2068	comp96010_c0,comp80424_c0,comp107635_c0,comp79616_c0,comp96994_c0,comp96535_c1,comp92711_c1,comp89502_c3,comp65442_c0,comp80951_c0,comp1544059_c0,comp87161_c0,comp91491_c0,comp88116_c0,comp84519_c0,comp94824_c0,comp5283_c0,comp82565_c0,comp96356_c0,comp96830_c0,comp82851_c0,comp73237_c0,comp92508_c0,comp88562_c0,comp75556_c0,comp82199_c0,comp47044_c0,comp83494_c0,comp257588_c0,comp82970_c0,comp88…
GO:0008150	Biological Process	GO:0050789	regulation of biological process	GO:0050794	regulation of cellular process	GO:0007165	signal transduction	832	comp72347_c0,comp93099_c2,comp80013_c0,comp94648_c1,comp91246_c0,comp594699_c0,comp40106_c0,comp89503_c0,comp89097_c0,comp91928_c0,comp85628_c0,comp90719_c0,comp73223_c0,comp93064_c0,comp93962_c0,comp84731_c0,comp62611_c0,comp89318_c2,comp90142_c1,comp89180_c0,comp68102_c0,comp94202_c0,comp92903_c0,comp90309_c0,comp38093_c0,comp91691_c0,comp89879_c0,comp562727_c0,comp96017_c0,comp77520_c0,comp284…
GO:0008150	Biological Process	GO:0050789	regulation of biological process	GO:0050794	regulation of cellular process	GO:0048523	negative regulation of cellular process	169	comp59951_c0,comp82119_c0,comp83650_c0,comp85831_c0,comp77512_c0,comp95582_c0,comp677459_c0,comp46655_c0,comp92409_c0,comp85458_c0,comp94994_c0,comp94780_c0,comp82862_c0,comp94256_c0,comp1306679_c0,comp55319_c0,comp91588_c0,comp69070_c0,comp90824_c0,comp93957_c0,comp91648_c0,comp94770_c0,comp87820_c0,comp95574_c0,comp93355_c0,comp47586_c0,comp67366_c0,comp86849_c0,comp92198_c1,comp1019936_c0,comp…
GO:0008150	Biological Process	GO:0050789	regulation of biological process	GO:0050794	regulation of cellular process	GO:0045595	regulation of cell differentiation	7	comp92584_c0,comp1832590_c0,comp23157_c0,comp569431_c0,comp95602_c0,comp1306679_c0,comp46276_c0
GO:0008150	Biological Process	GO:0050789	regulation of biological process	GO:0050794	regulation of cellular process	GO:0031344	regulation of cell projection organization	10	comp78105_c0,comp328214_c0,comp60255_c0,comp1306679_c0,comp77942_c0,comp442328_c0,comp44025_c0,comp92711_c1,comp92618_c1,comp77032_c0
GO:0008150	Biological Process	GO:0050789	regulation of biological process	GO:0050794	regulation of cellular process	GO:0034762	regulation of transmembrane transport	1	comp89865_c0
GO:0008150	Biological Process	GO:0050789	regulation of biological process	GO:0050794	regulation of cellular process	GO:0051302	regulation of cell division	12	comp24528_c0,comp87657_c0,comp39612_c0,comp263693_c0,comp85458_c0,comp95831_c1,comp93957_c0,comp535129_c0,comp83847_c0,comp82452_c0,comp86986_c0,comp80429_c0
GO:0008150	Biological Process	GO:0050789	regulation of biological process	GO:0050794	regulation of cellular process	GO:0010941	regulation of cell death	71	comp86707_c0,comp85431_c0,comp85438_c1,comp425230_c0,comp89320_c0,comp62969_c0,comp87555_c0,comp88830_c0,comp96420_c0,comp1258313_c0,comp61179_c0,comp79737_c0,comp83887_c0,comp79019_c0,comp88086_c0,comp49067_c0,comp58614_c0,comp95012_c0,comp5570_c0,comp1623257_c0,comp780554_c0,comp83830_c0,comp47008_c0,comp63973_c0,comp90263_c0,comp90422_c1,comp64813_c0,comp74982_c0,comp80299_c0,comp89291_c0,comp…
GO:0008150	Biological Process	GO:0050789	regulation of biological process	GO:0050794	regulation of cellular process	GO:0032886	regulation of microtubule-based process	2	comp739614_c0,comp66724_c0
GO:0008150	Biological Process	GO:0050789	regulation of biological process	GO:0050794	regulation of cellular process	GO:0048522	positive regulation of cellular process	181	comp69984_c0,comp89409_c0,comp658189_c0,comp73962_c0,comp87066_c0,comp89988_c0,comp89916_c1,comp81129_c0,comp93692_c0,comp44736_c0,comp88836_c0,comp91077_c0,comp1832590_c0,comp88877_c0,comp92618_c1,comp84322_c0,comp87626_c0,comp94739_c0,comp86902_c0,comp63027_c0,comp994764_c0,comp88346_c0,comp86856_c2,comp95734_c0,comp50270_c0,comp94735_c0,comp87821_c0,comp450455_c0,comp41285_c0,comp94050_c0,comp…
GO:0008150	Biological Process	GO:0050789	regulation of biological process	GO:0050794	regulation of cellular process	GO:0080135	regulation of cellular response to stress	6	comp80299_c0,comp1623257_c0,comp76478_c0,comp1046073_c0,comp82115_c0,comp80957_c0
GO:0008150	Biological Process	GO:0050789	regulation of biological process	GO:0050794	regulation of cellular process	GO:0050792	regulation of viral process	10	comp81586_c0,comp41022_c0,comp90157_c0,comp602406_c0,comp1416511_c0,comp95795_c0,comp17684_c0,comp84633_c0,comp616937_c0,comp88962_c0
GO:0008150	Biological Process	GO:0050789	regulation of biological process	GO:0050794	regulation of cellular process	GO:0060968	regulation of gene silencing	2	comp63411_c0,comp91769_c1
GO:0008150	Biological Process	GO:0050789	regulation of biological process	GO:0050794	regulation of cellular process	GO:0043244	regulation of protein complex disassembly	33	comp84257_c0,comp78626_c0,comp88352_c0,comp95398_c0,comp82020_c0,comp94369_c0,comp87942_c0,comp66568_c1,comp89629_c0,comp1043650_c0,comp83424_c0,comp83601_c0,comp89372_c0,comp45043_c0,comp75860_c0,comp56049_c0,comp94662_c0,comp673071_c0,comp69950_c0,comp66874_c0,comp65259_c0,comp91992_c0,comp86770_c0,comp67366_c0,comp87386_c0,comp230654_c0,comp96231_c0,comp79007_c0,comp94572_c0,comp83411_c0,comp8…
GO:0008150	Biological Process	GO:0050789	regulation of biological process	GO:0050794	regulation of cellular process	GO:0060341	regulation of cellular localization	18	comp92201_c0,comp87066_c0,comp658189_c0,comp72718_c0,comp89362_c0,comp81777_c0,comp89408_c0,comp48592_c0,comp68898_c0,comp95899_c0,comp90378_c0,comp86902_c0,comp86856_c2,comp38109_c0,comp95734_c0,comp91660_c1,comp41285_c0,comp53251_c0
GO:0008150	Biological Process	GO:0050789	regulation of biological process	GO:0050794	regulation of cellular process	GO:0042127	regulation of cell proliferation	7	comp26899_c0,comp1159042_c0,comp23157_c0,comp95271_c0,comp92413_c0,comp89409_c0,comp96500_c0
GO:0008150	Biological Process	GO:0050789	regulation of biological process	GO:0031341	regulation of cell killing	GO:0031343	positive regulation of cell killing	1	comp82318_c0
GO:0008150	Biological Process	GO:0050789	regulation of biological process	GO:0031341	regulation of cell killing	GO:0051709	regulation of killing of cells of other organism	1	comp82318_c0
GO:0008150	Biological Process	GO:0050789	regulation of biological process	GO:0050793	regulation of developmental process	GO:0043937	regulation of sporulation	2	comp569431_c0,comp92584_c0
GO:0008150	Biological Process	GO:0050789	regulation of biological process	GO:0050793	regulation of developmental process	GO:0045595	regulation of cell differentiation	7	comp92584_c0,comp1832590_c0,comp23157_c0,comp569431_c0,comp95602_c0,comp1306679_c0,comp46276_c0
GO:0008150	Biological Process	GO:0050789	regulation of biological process	GO:0050793	regulation of developmental process	GO:0051093	negative regulation of developmental process	7	comp1306679_c0,comp46276_c0,comp23157_c0,comp95602_c0,comp95592_c0,comp88365_c0,comp80090_c0
GO:0008150	Biological Process	GO:0050789	regulation of biological process	GO:0050793	regulation of developmental process	GO:2000026	regulation of multicellular organismal development	19	comp91051_c0,comp92413_c0,comp95592_c0,comp91136_c0,comp69984_c0,comp317803_c0,comp1344462_c0,comp46276_c0,comp96243_c0,comp8549_c0,comp60226_c0,comp80090_c0,comp88365_c0,comp92971_c0,comp78027_c0,comp95526_c1,comp1306679_c0,comp83902_c0,comp93819_c0
GO:0008150	Biological Process	GO:0050789	regulation of biological process	GO:0050793	regulation of developmental process	GO:0048638	regulation of developmental growth	5	comp46276_c0,comp805854_c0,comp96243_c0,comp92971_c0,comp68924_c0
GO:0008150	Biological Process	GO:0050789	regulation of biological process	GO:0050793	regulation of developmental process	GO:0022603	regulation of anatomical structure morphogenesis	12	comp317803_c0,comp95707_c1,comp83902_c0,comp569431_c0,comp77391_c0,comp1306679_c0,comp92584_c0,comp68924_c0,comp8549_c0,comp96243_c0,comp91051_c0,comp805854_c0
GO:0008150	Biological Process	GO:0050789	regulation of biological process	GO:0050793	regulation of developmental process	GO:0051094	positive regulation of developmental process	4	comp60226_c0,comp1832590_c0,comp92584_c0,comp1344462_c0
GO:0008150	Biological Process	GO:0050789	regulation of biological process	GO:0048518	positive regulation of biological process	GO:2000243	positive regulation of reproductive process	1	comp60226_c0
GO:0008150	Biological Process	GO:0050789	regulation of biological process	GO:0048518	positive regulation of biological process	GO:0048522	positive regulation of cellular process	181	comp69984_c0,comp89409_c0,comp658189_c0,comp73962_c0,comp87066_c0,comp89988_c0,comp89916_c1,comp81129_c0,comp93692_c0,comp44736_c0,comp88836_c0,comp91077_c0,comp1832590_c0,comp88877_c0,comp92618_c1,comp84322_c0,comp87626_c0,comp94739_c0,comp86902_c0,comp63027_c0,comp994764_c0,comp88346_c0,comp86856_c2,comp95734_c0,comp50270_c0,comp94735_c0,comp87821_c0,comp450455_c0,comp41285_c0,comp94050_c0,comp…
GO:0008150	Biological Process	GO:0050789	regulation of biological process	GO:0048518	positive regulation of biological process	GO:0048584	positive regulation of response to stimulus	23	comp93822_c0,comp91015_c0,comp89474_c0,comp58131_c0,comp90418_c0,comp1222636_c0,comp86747_c0,comp90001_c0,comp1187467_c0,comp78115_c0,comp86476_c0,comp81783_c0,comp1832590_c0,comp95186_c1,comp36153_c0,comp89275_c0,comp555294_c0,comp94460_c0,comp91691_c0,comp96734_c1,comp92553_c1,comp81077_c0,comp82068_c0
GO:0008150	Biological Process	GO:0050789	regulation of biological process	GO:0048518	positive regulation of biological process	GO:0051240	positive regulation of multicellular organismal process	3	comp1344462_c0,comp1832590_c0,comp60226_c0
GO:0008150	Biological Process	GO:0050789	regulation of biological process	GO:0048518	positive regulation of biological process	GO:0009893	positive regulation of metabolic process	125	comp83348_c0,comp94739_c0,comp78404_c0,comp87626_c0,comp88346_c0,comp77520_c0,comp77459_c0,comp94735_c0,comp632034_c0,comp450455_c0,comp87821_c0,comp93344_c0,comp76549_c0,comp89409_c0,comp94171_c0,comp69984_c0,comp77942_c0,comp89916_c1,comp89988_c0,comp73962_c0,comp84251_c1,comp91077_c0,comp89542_c0,comp88836_c0,comp93692_c0,comp44736_c0,comp81129_c0,comp511397_c0,comp92618_c1,comp84322_c0,comp83…
GO:0008150	Biological Process	GO:0050789	regulation of biological process	GO:0048518	positive regulation of biological process	GO:0051094	positive regulation of developmental process	4	comp60226_c0,comp1832590_c0,comp92584_c0,comp1344462_c0
GO:0008150	Biological Process	GO:0050789	regulation of biological process	GO:0048518	positive regulation of biological process	GO:0032846	positive regulation of homeostatic process	1	comp1832590_c0
GO:0008150	Biological Process	GO:0050789	regulation of biological process	GO:0048518	positive regulation of biological process	GO:0051130	positive regulation of cellular component organization	13	comp91196_c0,comp93177_c0,comp50270_c0,comp1043650_c0,comp96536_c0,comp77092_c0,comp75860_c0,comp63027_c0,comp96499_c0,comp28118_c0,comp78626_c0,comp93819_c0,comp66874_c0
GO:0008150	Biological Process	GO:0050789	regulation of biological process	GO:0048518	positive regulation of biological process	GO:0051050	positive regulation of transport	18	comp95734_c0,comp91660_c1,comp41285_c0,comp53251_c0,comp90378_c0,comp95899_c0,comp86902_c0,comp86856_c2,comp38109_c0,comp89362_c0,comp81777_c0,comp72718_c0,comp89408_c0,comp48592_c0,comp68898_c0,comp87066_c0,comp658189_c0,comp92201_c0
GO:0008150	Biological Process	GO:0050789	regulation of biological process	GO:0048518	positive regulation of biological process	GO:0043902	positive regulation of multi-organism process	1	comp82318_c0
GO:0008150	Biological Process	GO:0050789	regulation of biological process	GO:0048518	positive regulation of biological process	GO:0023056	positive regulation of signaling	6	comp1222636_c0,comp86747_c0,comp91691_c0,comp555294_c0,comp94460_c0,comp92553_c1
GO:0008150	Biological Process	GO:0050789	regulation of biological process	GO:0048518	positive regulation of biological process	GO:0002684	positive regulation of immune system process	16	comp78115_c0,comp1187467_c0,comp86476_c0,comp81783_c0,comp93822_c0,comp89474_c0,comp91015_c0,comp90001_c0,comp58131_c0,comp90418_c0,comp82068_c0,comp81077_c0,comp95186_c1,comp89275_c0,comp36153_c0,comp96734_c1
GO:0008150	Biological Process	GO:0050789	regulation of biological process	GO:0048518	positive regulation of biological process	GO:0031343	positive regulation of cell killing	1	comp82318_c0
GO:0008150	Biological Process	GO:0050789	regulation of biological process	GO:0048583	regulation of response to stimulus	GO:0048584	positive regulation of response to stimulus	23	comp93822_c0,comp91015_c0,comp89474_c0,comp58131_c0,comp90418_c0,comp1222636_c0,comp86747_c0,comp90001_c0,comp1187467_c0,comp78115_c0,comp86476_c0,comp81783_c0,comp1832590_c0,comp95186_c1,comp36153_c0,comp89275_c0,comp555294_c0,comp94460_c0,comp91691_c0,comp96734_c1,comp92553_c1,comp81077_c0,comp82068_c0
GO:0008150	Biological Process	GO:0050789	regulation of biological process	GO:0048583	regulation of response to stimulus	GO:0002831	regulation of response to biotic stimulus	6	comp95127_c0,comp268987_c0,comp57188_c0,comp95010_c0,comp893502_c0,comp92091_c0
GO:0008150	Biological Process	GO:0050789	regulation of biological process	GO:0048583	regulation of response to stimulus	GO:0009966	regulation of signal transduction	107	comp85660_c0,comp58210_c0,comp93028_c0,comp73529_c0,comp90188_c1,comp92887_c0,comp95197_c0,comp95027_c0,comp1222636_c0,comp81736_c0,comp94459_c0,comp95836_c0,comp94946_c0,comp80280_c0,comp94455_c0,comp94406_c0,comp92789_c0,comp93477_c0,comp1596471_c0,comp86534_c0,comp93961_c0,comp93672_c0,comp87578_c0,comp811751_c0,comp91892_c0,comp87440_c0,comp94238_c0,comp86260_c0,comp85186_c1,comp95123_c0,comp…
GO:0008150	Biological Process	GO:0050789	regulation of biological process	GO:0048583	regulation of response to stimulus	GO:0032101	regulation of response to external stimulus	9	comp69001_c0,comp1832590_c0,comp81736_c0,comp811751_c0,comp53177_c0,comp77520_c0,comp481311_c0,comp609706_c0,comp95123_c0
GO:0008150	Biological Process	GO:0050789	regulation of biological process	GO:0048583	regulation of response to stimulus	GO:0048585	negative regulation of response to stimulus	26	comp1595666_c0,comp1623257_c0,comp95836_c0,comp81736_c0,comp93355_c0,comp92887_c0,comp609706_c0,comp95123_c0,comp95574_c0,comp1046073_c0,comp77261_c0,comp88365_c0,comp81087_c0,comp1519832_c0,comp811751_c0,comp94780_c0,comp88629_c0,comp77520_c0,comp80957_c0,comp87578_c0,comp91193_c0,comp10330_c0,comp481311_c0,comp94256_c0,comp1181543_c0,comp90527_c1
GO:0008150	Biological Process	GO:0050789	regulation of biological process	GO:0048583	regulation of response to stimulus	GO:0080134	regulation of response to stress	18	comp80957_c0,comp82115_c0,comp893502_c0,comp1046073_c0,comp76478_c0,comp1519832_c0,comp80299_c0,comp90001_c0,comp92091_c0,comp57188_c0,comp1832590_c0,comp268987_c0,comp1623257_c0,comp69001_c0,comp95010_c0,comp95127_c0,comp91163_c0,comp53177_c0
GO:0008150	Biological Process	GO:0050789	regulation of biological process	GO:0048583	regulation of response to stimulus	GO:2000030	regulation of response to red or far red light	1	comp88365_c0
GO:0008150	Biological Process	GO:0050789	regulation of biological process	GO:0048583	regulation of response to stimulus	GO:0050776	regulation of immune response	20	comp1046073_c0,comp81077_c0,comp82068_c0,comp80299_c0,comp80957_c0,comp96734_c1,comp95186_c1,comp36153_c0,comp89275_c0,comp86476_c0,comp81783_c0,comp1623257_c0,comp1187467_c0,comp78115_c0,comp90418_c0,comp58131_c0,comp90001_c0,comp93822_c0,comp91015_c0,comp89474_c0
GO:0008150	Biological Process	GO:0050789	regulation of biological process	GO:0023051	regulation of signaling	GO:0051969	regulation of transmission of nerve impulse	6	comp513675_c0,comp94798_c0,comp93028_c0,comp85658_c0,comp86699_c0,comp36858_c0
GO:0008150	Biological Process	GO:0050789	regulation of biological process	GO:0023051	regulation of signaling	GO:0023056	positive regulation of signaling	6	comp1222636_c0,comp86747_c0,comp91691_c0,comp555294_c0,comp94460_c0,comp92553_c1
GO:0008150	Biological Process	GO:0050789	regulation of biological process	GO:0023051	regulation of signaling	GO:0001881	receptor recycling	1	comp86747_c0
GO:0008150	Biological Process	GO:0050789	regulation of biological process	GO:0023051	regulation of signaling	GO:0009966	regulation of signal transduction	107	comp85660_c0,comp58210_c0,comp93028_c0,comp73529_c0,comp90188_c1,comp92887_c0,comp95197_c0,comp95027_c0,comp1222636_c0,comp81736_c0,comp94459_c0,comp95836_c0,comp94946_c0,comp80280_c0,comp94455_c0,comp94406_c0,comp92789_c0,comp93477_c0,comp1596471_c0,comp86534_c0,comp93961_c0,comp93672_c0,comp87578_c0,comp811751_c0,comp91892_c0,comp87440_c0,comp94238_c0,comp86260_c0,comp85186_c1,comp95123_c0,comp…
GO:0008150	Biological Process	GO:0050789	regulation of biological process	GO:0023051	regulation of signaling	GO:0023057	negative regulation of signaling	15	comp92887_c0,comp10330_c0,comp91193_c0,comp87578_c0,comp93355_c0,comp90527_c1,comp95574_c0,comp1181543_c0,comp94256_c0,comp81087_c0,comp77261_c0,comp1595666_c0,comp88629_c0,comp94780_c0,comp95836_c0
GO:0008150	Biological Process	GO:0050789	regulation of biological process	GO:0032879	regulation of localization	GO:0051270	regulation of cellular component movement	3	comp91136_c0,comp78027_c0,comp69984_c0
GO:0008150	Biological Process	GO:0050789	regulation of biological process	GO:0032879	regulation of localization	GO:0051049	regulation of transport	47	comp85881_c0,comp94293_c0,comp68549_c0,comp80299_c0,comp85658_c0,comp81205_c0,comp38109_c0,comp91591_c0,comp95875_c0,comp36858_c0,comp94798_c0,comp792029_c0,comp72718_c0,comp91070_c0,comp84594_c0,comp94397_c0,comp89865_c0,comp1584527_c0,comp75834_c0,comp14018_c0,comp93028_c0,comp53251_c0,comp86699_c0,comp91660_c1,comp41285_c0,comp95734_c0,comp82805_c0,comp62178_c0,comp86856_c2,comp513675_c0,comp8…
GO:0008150	Biological Process	GO:0050789	regulation of biological process	GO:0032879	regulation of localization	GO:0032880	regulation of protein localization	28	comp48592_c0,comp89408_c0,comp68898_c0,comp95852_c0,comp84594_c0,comp89362_c0,comp81777_c0,comp72718_c0,comp75834_c0,comp658189_c0,comp87066_c0,comp94397_c0,comp92201_c0,comp94293_c0,comp91660_c1,comp68549_c0,comp41285_c0,comp53251_c0,comp85881_c0,comp95734_c0,comp82805_c0,comp95875_c0,comp86856_c2,comp38109_c0,comp91591_c0,comp95899_c0,comp90378_c0,comp86902_c0
GO:0008150	Biological Process	GO:0050789	regulation of biological process	GO:0032879	regulation of localization	GO:0060341	regulation of cellular localization	18	comp92201_c0,comp87066_c0,comp658189_c0,comp72718_c0,comp89362_c0,comp81777_c0,comp89408_c0,comp48592_c0,comp68898_c0,comp95899_c0,comp90378_c0,comp86902_c0,comp86856_c2,comp38109_c0,comp95734_c0,comp91660_c1,comp41285_c0,comp53251_c0
GO:0008150	Biological Process	GO:0050789	regulation of biological process	GO:0019222	regulation of metabolic process	GO:0031323	regulation of cellular metabolic process	2068	comp96010_c0,comp80424_c0,comp107635_c0,comp79616_c0,comp96994_c0,comp96535_c1,comp92711_c1,comp89502_c3,comp65442_c0,comp80951_c0,comp1544059_c0,comp87161_c0,comp91491_c0,comp88116_c0,comp84519_c0,comp94824_c0,comp5283_c0,comp82565_c0,comp96356_c0,comp96830_c0,comp82851_c0,comp73237_c0,comp92508_c0,comp88562_c0,comp75556_c0,comp82199_c0,comp47044_c0,comp83494_c0,comp257588_c0,comp82970_c0,comp88…
GO:0008150	Biological Process	GO:0050789	regulation of biological process	GO:0019222	regulation of metabolic process	GO:0051171	regulation of nitrogen compound metabolic process	1796	comp96548_c0,comp5283_c0,comp73237_c0,comp1217168_c0,comp74608_c0,comp92508_c0,comp82565_c0,comp92567_c1,comp96830_c0,comp96356_c0,comp82851_c0,comp88116_c0,comp84519_c0,comp493653_c0,comp89042_c0,comp87185_c0,comp61329_c0,comp91491_c0,comp90554_c0,comp96156_c0,comp94824_c0,comp346706_c0,comp79318_c0,comp87752_c0,comp87113_c0,comp79450_c0,comp80786_c0,comp77028_c0,comp77589_c0,comp88331_c0,comp91…
GO:0008150	Biological Process	GO:0050789	regulation of biological process	GO:0019222	regulation of metabolic process	GO:0009892	negative regulation of metabolic process	115	comp95582_c0,comp677459_c0,comp96565_c1,comp92616_c0,comp85985_c0,comp22332_c0,comp92409_c0,comp94037_c1,comp59951_c0,comp82119_c0,comp85831_c0,comp84963_c0,comp96535_c1,comp77512_c0,comp86018_c0,comp86926_c0,comp66087_c0,comp55319_c0,comp817902_c0,comp40257_c0,comp92840_c0,comp91588_c0,comp89310_c0,comp48236_c0,comp82862_c0,comp89173_c0,comp81309_c0,comp2119380_c0,comp99978_c0,comp95973_c0,comp7…
GO:0008150	Biological Process	GO:0050789	regulation of biological process	GO:0019222	regulation of metabolic process	GO:0009894	regulation of catabolic process	133	comp677459_c0,comp88698_c0,comp96530_c0,comp74306_c0,comp93198_c0,comp92037_c0,comp1751466_c0,comp1306679_c0,comp95020_c0,comp91430_c0,comp77475_c0,comp69984_c0,comp96274_c0,comp87378_c0,comp80733_c0,comp91077_c0,comp87859_c0,comp57211_c0,comp92810_c0,comp89935_c0,comp95906_c0,comp88346_c0,comp96742_c0,comp90789_c0,comp87821_c0,comp84967_c0,comp90422_c1,comp87866_c0,comp8855_c0,comp90188_c1,comp9…
GO:0008150	Biological Process	GO:0050789	regulation of biological process	GO:0019222	regulation of metabolic process	GO:0080090	regulation of primary metabolic process	2033	comp90965_c0,comp74306_c0,comp94446_c1,comp96919_c0,comp95441_c0,comp92047_c0,comp72098_c0,comp79981_c0,comp92409_c0,comp85577_c0,comp46174_c0,comp84054_c0,comp96465_c0,comp93778_c0,comp1660419_c0,comp90345_c0,comp84183_c0,comp83488_c0,comp91130_c0,comp88718_c0,comp61417_c0,comp92135_c1,comp95875_c0,comp54802_c0,comp81586_c0,comp61780_c0,comp500242_c0,comp85013_c0,comp80977_c0,comp22990_c0,comp93…
GO:0008150	Biological Process	GO:0050789	regulation of biological process	GO:0019222	regulation of metabolic process	GO:0060255	regulation of macromolecule metabolic process	1996	comp83700_c0,comp770079_c0,comp36396_c0,comp96928_c0,comp67997_c0,comp595015_c0,comp88655_c0,comp58757_c0,comp94743_c0,comp49342_c0,comp90383_c0,comp24853_c0,comp84633_c0,comp91221_c0,comp89087_c0,comp82634_c0,comp941073_c0,comp74876_c0,comp90021_c0,comp83496_c0,comp962236_c0,comp700743_c0,comp89385_c0,comp84186_c1,comp89276_c0,comp1948706_c0,comp1161092_c0,comp84841_c0,comp69563_c0,comp2556414_c…
GO:0008150	Biological Process	GO:0050789	regulation of biological process	GO:0019222	regulation of metabolic process	GO:0009893	positive regulation of metabolic process	125	comp83348_c0,comp94739_c0,comp78404_c0,comp87626_c0,comp88346_c0,comp77520_c0,comp77459_c0,comp94735_c0,comp632034_c0,comp450455_c0,comp87821_c0,comp93344_c0,comp76549_c0,comp89409_c0,comp94171_c0,comp69984_c0,comp77942_c0,comp89916_c1,comp89988_c0,comp73962_c0,comp84251_c1,comp91077_c0,comp89542_c0,comp88836_c0,comp93692_c0,comp44736_c0,comp81129_c0,comp511397_c0,comp92618_c1,comp84322_c0,comp83…
GO:0008150	Biological Process	GO:0050789	regulation of biological process	GO:0019222	regulation of metabolic process	GO:0009889	regulation of biosynthetic process	1759	comp54140_c0,comp89916_c1,comp85122_c0,comp90019_c0,comp74209_c0,comp88836_c0,comp1416511_c0,comp89606_c0,comp93692_c0,comp36572_c0,comp86076_c0,comp558756_c0,comp83812_c0,comp782338_c0,comp30033_c0,comp79950_c0,comp94580_c0,comp95552_c2,comp938640_c0,comp88828_c0,comp91097_c0,comp88860_c0,comp94465_c0,comp94468_c0,comp71653_c0,comp94050_c0,comp89956_c0,comp26541_c0,comp92037_c0,comp93549_c0,comp…
GO:0008150	Biological Process	GO:0050789	regulation of biological process	GO:0019222	regulation of metabolic process	GO:0050790	regulation of catalytic activity	228	comp94946_c0,comp80280_c0,comp86160_c0,comp19640_c0,comp72669_c0,comp90188_c1,comp91475_c2,comp8855_c0,comp92529_c1,comp82828_c0,comp79884_c0,comp94480_c0,comp88781_c0,comp90422_c1,comp1014473_c0,comp94238_c0,comp58610_c0,comp316794_c0,comp91892_c0,comp41152_c0,comp47424_c0,comp93672_c0,comp90422_c0,comp92789_c0,comp93477_c0,comp86534_c0,comp84566_c0,comp687019_c0,comp96440_c0,comp87262_c0,comp85…
GO:0008150	Biological Process	GO:0050789	regulation of biological process	GO:0002682	regulation of immune system process	GO:0050776	regulation of immune response	20	comp1046073_c0,comp81077_c0,comp82068_c0,comp80299_c0,comp80957_c0,comp96734_c1,comp95186_c1,comp36153_c0,comp89275_c0,comp86476_c0,comp81783_c0,comp1623257_c0,comp1187467_c0,comp78115_c0,comp90418_c0,comp58131_c0,comp90001_c0,comp93822_c0,comp91015_c0,comp89474_c0
GO:0008150	Biological Process	GO:0050789	regulation of biological process	GO:0002682	regulation of immune system process	GO:0002697	regulation of immune effector process	6	comp893502_c0,comp92091_c0,comp95010_c0,comp268987_c0,comp57188_c0,comp95127_c0
GO:0008150	Biological Process	GO:0050789	regulation of biological process	GO:0002682	regulation of immune system process	GO:0002684	positive regulation of immune system process	16	comp78115_c0,comp1187467_c0,comp86476_c0,comp81783_c0,comp93822_c0,comp89474_c0,comp91015_c0,comp90001_c0,comp58131_c0,comp90418_c0,comp82068_c0,comp81077_c0,comp95186_c1,comp89275_c0,comp36153_c0,comp96734_c1
GO:0008150	Biological Process	GO:0050789	regulation of biological process	GO:0040008	regulation of growth	GO:0001558	regulation of cell growth	2	comp805854_c0,comp68924_c0
GO:0008150	Biological Process	GO:0050789	regulation of biological process	GO:0040008	regulation of growth	GO:0048638	regulation of developmental growth	5	comp46276_c0,comp805854_c0,comp96243_c0,comp92971_c0,comp68924_c0
GO:0008150	Biological Process	GO:0050789	regulation of biological process	GO:0044087	regulation of cellular component biogenesis	GO:0060491	regulation of cell projection assembly	9	comp77942_c0,comp60255_c0,comp328214_c0,comp78105_c0,comp77032_c0,comp92711_c1,comp92618_c1,comp44025_c0,comp442328_c0
GO:0008150	Biological Process	GO:0050789	regulation of biological process	GO:0044087	regulation of cellular component biogenesis	GO:1902115	regulation of organelle assembly	9	comp44025_c0,comp442328_c0,comp77032_c0,comp92711_c1,comp92618_c1,comp60255_c0,comp328214_c0,comp78105_c0,comp77942_c0
GO:0008150	Biological Process	GO:0050789	regulation of biological process	GO:0044087	regulation of cellular component biogenesis	GO:1901891	regulation of cell septum assembly	2	comp24528_c0,comp80429_c0
GO:0008150	Biological Process	GO:0050789	regulation of biological process	GO:0044087	regulation of cellular component biogenesis	GO:0043254	regulation of protein complex assembly	19	comp63027_c0,comp28118_c0,comp93819_c0,comp90260_c0,comp84762_c0,comp91196_c0,comp50270_c0,comp96536_c0,comp86595_c0,comp96499_c0,comp93585_c0,comp94489_c0,comp45218_c0,comp91490_c0,comp92347_c0,comp80184_c0,comp78235_c0,comp93177_c0,comp77092_c0
GO:0008150	Biological Process	GO:0050789	regulation of biological process	GO:0048519	negative regulation of biological process	GO:0051241	negative regulation of multicellular organismal process	3	comp80090_c0,comp88365_c0,comp95592_c0
GO:0008150	Biological Process	GO:0050789	regulation of biological process	GO:0048519	negative regulation of biological process	GO:2000242	negative regulation of reproductive process	1	comp80090_c0
GO:0008150	Biological Process	GO:0050789	regulation of biological process	GO:0048519	negative regulation of biological process	GO:0048585	negative regulation of response to stimulus	26	comp1595666_c0,comp1623257_c0,comp95836_c0,comp81736_c0,comp93355_c0,comp92887_c0,comp609706_c0,comp95123_c0,comp95574_c0,comp1046073_c0,comp77261_c0,comp88365_c0,comp81087_c0,comp1519832_c0,comp811751_c0,comp94780_c0,comp88629_c0,comp77520_c0,comp80957_c0,comp87578_c0,comp91193_c0,comp10330_c0,comp481311_c0,comp94256_c0,comp1181543_c0,comp90527_c1
GO:0008150	Biological Process	GO:0050789	regulation of biological process	GO:0048519	negative regulation of biological process	GO:0048523	negative regulation of cellular process	169	comp59951_c0,comp82119_c0,comp83650_c0,comp85831_c0,comp77512_c0,comp95582_c0,comp677459_c0,comp46655_c0,comp92409_c0,comp85458_c0,comp94994_c0,comp94780_c0,comp82862_c0,comp94256_c0,comp1306679_c0,comp55319_c0,comp91588_c0,comp69070_c0,comp90824_c0,comp93957_c0,comp91648_c0,comp94770_c0,comp87820_c0,comp95574_c0,comp93355_c0,comp47586_c0,comp67366_c0,comp86849_c0,comp92198_c1,comp1019936_c0,comp…
GO:0008150	Biological Process	GO:0050789	regulation of biological process	GO:0048519	negative regulation of biological process	GO:0051093	negative regulation of developmental process	7	comp1306679_c0,comp46276_c0,comp23157_c0,comp95602_c0,comp95592_c0,comp88365_c0,comp80090_c0
GO:0008150	Biological Process	GO:0050789	regulation of biological process	GO:0048519	negative regulation of biological process	GO:0051051	negative regulation of transport	18	comp82805_c0,comp85658_c0,comp86699_c0,comp85881_c0,comp68549_c0,comp94293_c0,comp513675_c0,comp94798_c0,comp91591_c0,comp95875_c0,comp36858_c0,comp95852_c0,comp84594_c0,comp74465_c0,comp93028_c0,comp94397_c0,comp89865_c0,comp75834_c0
GO:0008150	Biological Process	GO:0050789	regulation of biological process	GO:0048519	negative regulation of biological process	GO:0009892	negative regulation of metabolic process	115	comp95582_c0,comp677459_c0,comp96565_c1,comp92616_c0,comp85985_c0,comp22332_c0,comp92409_c0,comp94037_c1,comp59951_c0,comp82119_c0,comp85831_c0,comp84963_c0,comp96535_c1,comp77512_c0,comp86018_c0,comp86926_c0,comp66087_c0,comp55319_c0,comp817902_c0,comp40257_c0,comp92840_c0,comp91588_c0,comp89310_c0,comp48236_c0,comp82862_c0,comp89173_c0,comp81309_c0,comp2119380_c0,comp99978_c0,comp95973_c0,comp7…
GO:0008150	Biological Process	GO:0050789	regulation of biological process	GO:0048519	negative regulation of biological process	GO:0051129	negative regulation of cellular component organization	16	comp90820_c0,comp94328_c0,comp66724_c0,comp1306679_c0,comp84257_c0,comp67366_c0,comp44025_c0,comp87820_c0,comp739614_c0,comp76752_c0,comp46655_c0,comp69070_c0,comp95852_c0,comp79430_c0,comp83411_c0,comp74465_c0
GO:0008150	Biological Process	GO:0050789	regulation of biological process	GO:0048519	negative regulation of biological process	GO:0023057	negative regulation of signaling	15	comp92887_c0,comp10330_c0,comp91193_c0,comp87578_c0,comp93355_c0,comp90527_c1,comp95574_c0,comp1181543_c0,comp94256_c0,comp81087_c0,comp77261_c0,comp1595666_c0,comp88629_c0,comp94780_c0,comp95836_c0
GO:0008150	Biological Process	GO:0050789	regulation of biological process	GO:0032844	regulation of homeostatic process	GO:0031650	regulation of heat generation	1	comp1832590_c0
GO:0008150	Biological Process	GO:0050789	regulation of biological process	GO:0032844	regulation of homeostatic process	GO:0032846	positive regulation of homeostatic process	1	comp1832590_c0
GO:0008150	Biological Process	GO:0050789	regulation of biological process	GO:0043900	regulation of multi-organism process	GO:0043903	regulation of symbiosis, encompassing mutualism through parasitism	16	comp602406_c0,comp95795_c0,comp61721_c0,comp72714_c0,comp82318_c0,comp81586_c0,comp376542_c0,comp83131_c0,comp1416511_c0,comp17684_c0,comp84633_c0,comp616937_c0,comp88962_c0,comp91612_c0,comp41022_c0,comp90157_c0
GO:0008150	Biological Process	GO:0050789	regulation of biological process	GO:0043900	regulation of multi-organism process	GO:0051709	regulation of killing of cells of other organism	1	comp82318_c0
GO:0008150	Biological Process	GO:0050789	regulation of biological process	GO:0043900	regulation of multi-organism process	GO:0043902	positive regulation of multi-organism process	1	comp82318_c0
GO:0008150	Biological Process	GO:0050789	regulation of biological process	GO:0043900	regulation of multi-organism process	GO:0050688	regulation of defense response to virus	6	comp95127_c0,comp268987_c0,comp57188_c0,comp92091_c0,comp893502_c0,comp95010_c0
GO:0008150	Biological Process	GO:0050789	regulation of biological process	GO:0051239	regulation of multicellular organismal process	GO:0050818	regulation of coagulation	2	comp53177_c0,comp69001_c0
GO:0008150	Biological Process	GO:0050789	regulation of biological process	GO:0051239	regulation of multicellular organismal process	GO:2000026	regulation of multicellular organismal development	19	comp91051_c0,comp92413_c0,comp95592_c0,comp91136_c0,comp69984_c0,comp317803_c0,comp1344462_c0,comp46276_c0,comp96243_c0,comp8549_c0,comp60226_c0,comp80090_c0,comp88365_c0,comp92971_c0,comp78027_c0,comp95526_c1,comp1306679_c0,comp83902_c0,comp93819_c0
GO:0008150	Biological Process	GO:0050789	regulation of biological process	GO:0051239	regulation of multicellular organismal process	GO:0044057	regulation of system process	31	comp80506_c2,comp93523_c0,comp82575_c0,comp94798_c0,comp1244768_c0,comp89290_c0,comp66677_c0,comp2188_c0,comp513675_c0,comp36858_c0,comp93940_c0,comp673286_c0,comp85658_c0,comp96979_c0,comp45898_c0,comp34881_c0,comp1220832_c0,comp94995_c0,comp86699_c0,comp94063_c0,comp93111_c0,comp93028_c0,comp94997_c1,comp83809_c1,comp77354_c0,comp496025_c0,comp91035_c0,comp639119_c0,comp14577_c0,comp89184_c0,co…
GO:0008150	Biological Process	GO:0050789	regulation of biological process	GO:0051239	regulation of multicellular organismal process	GO:0031650	regulation of heat generation	1	comp1832590_c0
GO:0008150	Biological Process	GO:0050789	regulation of biological process	GO:0051239	regulation of multicellular organismal process	GO:0051241	negative regulation of multicellular organismal process	3	comp80090_c0,comp88365_c0,comp95592_c0
GO:0008150	Biological Process	GO:0050789	regulation of biological process	GO:0051239	regulation of multicellular organismal process	GO:1900046	regulation of hemostasis	2	comp69001_c0,comp53177_c0
GO:0008150	Biological Process	GO:0050789	regulation of biological process	GO:0051239	regulation of multicellular organismal process	GO:0051240	positive regulation of multicellular organismal process	3	comp1344462_c0,comp1832590_c0,comp60226_c0
GO:0008150	Biological Process	GO:0044699	single-organism process	GO:0044767	single-organism developmental process	GO:0001568	blood vessel development	4	comp317803_c0,comp83902_c0,comp8549_c0,comp91051_c0
GO:0008150	Biological Process	GO:0044699	single-organism process	GO:0044767	single-organism developmental process	GO:0007568	aging	3	comp89568_c0,comp81389_c0,comp1227795_c0
GO:0008150	Biological Process	GO:0044699	single-organism process	GO:0044767	single-organism developmental process	GO:0048653	anther development	2	comp96243_c0,comp68623_c0
GO:0008150	Biological Process	GO:0044699	single-organism process	GO:0044767	single-organism developmental process	GO:0048589	developmental growth	31	comp76478_c0,comp68924_c0,comp92971_c0,comp805854_c0,comp89815_c0,comp86084_c0,comp46276_c0,comp26533_c0,comp96243_c0,comp91691_c0,comp78691_c0,comp681922_c0,comp1832590_c0,comp85515_c0,comp75945_c0,comp73377_c0,comp86932_c0,comp94299_c0,comp92983_c0,comp90694_c0,comp96086_c1,comp23157_c0,comp576906_c0,comp92234_c0,comp1786448_c0,comp13715_c0,comp86019_c0,comp88511_c0,comp91205_c0,comp68693_c0,co…
GO:0008150	Biological Process	GO:0044699	single-organism process	GO:0044767	single-organism developmental process	GO:0010053	root epidermal cell differentiation	4	comp89815_c0,comp26533_c0,comp576906_c0,comp23157_c0
GO:0008150	Biological Process	GO:0044699	single-organism process	GO:0044767	single-organism developmental process	GO:0097438	exit from dormancy	1	comp79885_c0
GO:0008150	Biological Process	GO:0044699	single-organism process	GO:0044767	single-organism developmental process	GO:0010015	root morphogenesis	4	comp23157_c0,comp576906_c0,comp26533_c0,comp89815_c0
GO:0008150	Biological Process	GO:0044699	single-organism process	GO:0044767	single-organism developmental process	GO:0030703	eggshell formation	24	comp89473_c0,comp85007_c1,comp93272_c0,comp82382_c0,comp938479_c0,comp85636_c0,comp90641_c1,comp95193_c0,comp83388_c0,comp93975_c0,comp94802_c0,comp955819_c0,comp79860_c0,comp76041_c1,comp92622_c0,comp84785_c0,comp1161482_c0,comp24356_c0,comp681190_c0,comp5335_c0,comp86674_c0,comp58168_c0,comp94734_c0,comp457721_c0
GO:0008150	Biological Process	GO:0044699	single-organism process	GO:0044767	single-organism developmental process	GO:0009887	organ morphogenesis	11	comp85904_c0,comp85398_c0,comp46276_c0,comp550034_c0,comp90753_c0,comp88030_c0,comp86764_c0,comp1181543_c0,comp81037_c0,comp1584527_c0,comp73962_c0
GO:0008150	Biological Process	GO:0044699	single-organism process	GO:0044767	single-organism developmental process	GO:0021700	developmental maturation	6	comp1832590_c0,comp89568_c0,comp26533_c0,comp89815_c0,comp576906_c0,comp23157_c0
GO:0008150	Biological Process	GO:0044699	single-organism process	GO:0044767	single-organism developmental process	GO:0010927	cellular component assembly involved in morphogenesis	11	comp90857_c0,comp1067508_c0,comp96604_c0,comp92840_c0,comp95687_c0,comp86325_c0,comp44616_c0,comp94627_c0,comp66724_c0,comp95520_c0,comp77923_c0
GO:0008150	Biological Process	GO:0044699	single-organism process	GO:0044767	single-organism developmental process	GO:0048534	hematopoietic or lymphoid organ development	5	comp91967_c0,comp82509_c0,comp94111_c0,comp833950_c0,comp91389_c0
GO:0008150	Biological Process	GO:0044699	single-organism process	GO:0044767	single-organism developmental process	GO:0048532	anatomical structure arrangement	4	comp46276_c0,comp96243_c0,comp694721_c0,comp92971_c0
GO:0008150	Biological Process	GO:0044699	single-organism process	GO:0044767	single-organism developmental process	GO:0001525	angiogenesis	4	comp91051_c0,comp83902_c0,comp8549_c0,comp317803_c0
GO:0008150	Biological Process	GO:0044699	single-organism process	GO:0044767	single-organism developmental process	GO:0048645	organ formation	3	comp86764_c0,comp81037_c0,comp88030_c0
GO:0008150	Biological Process	GO:0044699	single-organism process	GO:0044767	single-organism developmental process	GO:0043934	sporulation	28	comp60574_c0,comp92584_c0,comp87450_c0,comp13201_c0,comp82512_c0,comp37096_c0,comp94107_c0,comp84751_c0,comp92414_c0,comp89233_c0,comp76515_c0,comp66697_c0,comp79062_c0,comp95899_c0,comp96445_c0,comp95913_c0,comp66512_c0,comp96314_c1,comp46887_c0,comp349411_c0,comp1168369_c0,comp1758415_c0,comp75821_c0,comp66798_c0,comp7009_c0,comp569431_c0,comp96965_c0,comp74517_c0
GO:0008150	Biological Process	GO:0044699	single-organism process	GO:0044767	single-organism developmental process	GO:0048438	floral whorl development	9	comp68613_c0,comp81037_c0,comp56725_c0,comp76100_c0,comp86764_c0,comp70275_c0,comp68623_c0,comp550034_c0,comp96243_c0
GO:0008150	Biological Process	GO:0044699	single-organism process	GO:0044767	single-organism developmental process	GO:0010092	specification of organ identity	1	comp88030_c0
GO:0008150	Biological Process	GO:0044699	single-organism process	GO:0044767	single-organism developmental process	GO:0032989	cellular component morphogenesis	80	comp859306_c0,comp89593_c0,comp688924_c0,comp96604_c0,comp95386_c0,comp88053_c0,comp85993_c0,comp346748_c0,comp89720_c0,comp86932_c0,comp76242_c0,comp92013_c0,comp2561_c0,comp1003111_c0,comp86325_c0,comp88713_c0,comp89836_c0,comp76478_c0,comp93129_c0,comp96931_c0,comp456590_c0,comp95520_c0,comp2296557_c0,comp85515_c0,comp681922_c0,comp93251_c1,comp77962_c0,comp90857_c0,comp23157_c0,comp7211_c0,co…
GO:0008150	Biological Process	GO:0044699	single-organism process	GO:0044767	single-organism developmental process	GO:0061061	muscle structure development	3	comp1067508_c0,comp92195_c1,comp80414_c0
GO:0008150	Biological Process	GO:0044699	single-organism process	GO:0044767	single-organism developmental process	GO:0031099	regeneration	9	comp94299_c0,comp92983_c0,comp73377_c0,comp91205_c0,comp78691_c0,comp86019_c0,comp68693_c0,comp1786448_c0,comp13715_c0
GO:0008150	Biological Process	GO:0044699	single-organism process	GO:0044767	single-organism developmental process	GO:0048468	cell development	47	comp457721_c0,comp96934_c0,comp85993_c0,comp88053_c0,comp94734_c0,comp58168_c0,comp24356_c0,comp5335_c0,comp1161482_c0,comp346748_c0,comp86932_c0,comp79860_c0,comp95193_c0,comp83388_c0,comp1306679_c0,comp94802_c0,comp1155083_c0,comp938479_c0,comp26533_c0,comp89815_c0,comp86084_c0,comp85007_c1,comp608352_c0,comp89473_c0,comp76478_c0,comp86674_c0,comp681190_c0,comp89161_c0,comp1067508_c0,comp23157_…
GO:0008150	Biological Process	GO:0044699	single-organism process	GO:0044767	single-organism developmental process	GO:0048514	blood vessel morphogenesis	4	comp8549_c0,comp83902_c0,comp91051_c0,comp317803_c0
GO:0008150	Biological Process	GO:0044699	single-organism process	GO:0044767	single-organism developmental process	GO:0048364	root development	9	comp90753_c0,comp576906_c0,comp23157_c0,comp89815_c0,comp26533_c0,comp75064_c0,comp78635_c0,comp88511_c0,comp74746_c0
GO:0008150	Biological Process	GO:0044699	single-organism process	GO:0044767	single-organism developmental process	GO:0048569	post-embryonic organ development	18	comp93386_c1,comp74746_c0,comp56725_c0,comp88511_c0,comp68613_c0,comp576906_c0,comp550034_c0,comp88030_c0,comp70275_c0,comp81037_c0,comp68623_c0,comp96243_c0,comp92700_c0,comp94758_c0,comp76100_c0,comp75064_c0,comp86764_c0,comp78635_c0
GO:0008150	Biological Process	GO:0044699	single-organism process	GO:0044767	single-organism developmental process	GO:0048367	shoot system development	33	comp93819_c0,comp76245_c0,comp694721_c0,comp80090_c0,comp96243_c0,comp1929808_c0,comp92700_c0,comp68623_c0,comp94758_c0,comp1584527_c0,comp56725_c0,comp550034_c0,comp79575_c0,comp92413_c0,comp81389_c0,comp87232_c0,comp81037_c0,comp96378_c0,comp1181543_c0,comp76100_c0,comp84650_c0,comp86764_c0,comp60226_c0,comp90753_c0,comp73202_c2,comp85398_c0,comp46276_c0,comp73962_c0,comp68613_c0,comp93386_c1,c…
GO:0008150	Biological Process	GO:0044699	single-organism process	GO:0044767	single-organism developmental process	GO:0048598	embryonic morphogenesis	1	comp91691_c0
GO:0008150	Biological Process	GO:0044699	single-organism process	GO:0044767	single-organism developmental process	GO:0010014	meristem initiation	1	comp694721_c0
GO:0008150	Biological Process	GO:0044699	single-organism process	GO:0044767	single-organism developmental process	GO:0009790	embryo development	19	comp86864_c0,comp81139_c0,comp88122_c0,comp88511_c0,comp91136_c0,comp69984_c0,comp75927_c0,comp92272_c0,comp46276_c0,comp90753_c0,comp76100_c0,comp88365_c0,comp74514_c0,comp78027_c0,comp96378_c0,comp694721_c0,comp76245_c0,comp78686_c0,comp91691_c0
GO:0008150	Biological Process	GO:0044699	single-organism process	GO:0044765	single-organism transport	GO:0072348	sulfur compound transport	16	comp89547_c0,comp1729451_c0,comp95149_c0,comp5037_c0,comp90046_c0,comp93400_c0,comp88246_c0,comp87310_c0,comp86114_c0,comp89998_c0,comp87412_c2,comp94650_c0,comp94678_c0,comp85530_c0,comp93960_c0,comp964765_c0
GO:0008150	Biological Process	GO:0044699	single-organism process	GO:0044765	single-organism transport	GO:0015849	organic acid transport	98	comp75200_c0,comp88711_c0,comp958286_c0,comp94221_c0,comp95099_c0,comp88743_c0,comp94304_c0,comp81231_c0,comp94213_c0,comp20319_c0,comp89195_c0,comp87488_c0,comp91965_c0,comp1303109_c0,comp85453_c0,comp84380_c0,comp949237_c0,comp93540_c0,comp30046_c0,comp79300_c0,comp6228_c0,comp91143_c0,comp85895_c0,comp96411_c0,comp88911_c0,comp87246_c0,comp95632_c0,comp91777_c0,comp855482_c0,comp24962_c0,comp9…
GO:0008150	Biological Process	GO:0044699	single-organism process	GO:0044765	single-organism transport	GO:0048193	Golgi vesicle transport	142	comp95734_c0,comp94611_c0,comp41285_c0,comp95817_c0,comp93114_c2,comp86902_c0,comp86076_c0,comp91576_c0,comp39364_c0,comp93588_c0,comp86856_c2,comp58810_c0,comp76302_c0,comp94203_c0,comp88033_c0,comp89217_c0,comp658189_c0,comp87066_c0,comp786315_c0,comp91987_c0,comp94496_c0,comp94758_c0,comp49075_c0,comp72679_c0,comp84631_c0,comp612060_c0,comp91167_c0,comp610904_c0,comp705075_c0,comp83927_c0,comp…
GO:0008150	Biological Process	GO:0044699	single-organism process	GO:0044765	single-organism transport	GO:0006811	ion transport	1345	comp81764_c0,comp5975_c0,comp80521_c0,comp54108_c0,comp466601_c0,comp83709_c0,comp94803_c0,comp13394_c0,comp629_c0,comp90829_c0,comp736433_c0,comp77526_c0,comp83252_c0,comp84385_c0,comp74545_c0,comp76207_c0,comp95526_c0,comp86999_c0,comp1547622_c0,comp89905_c0,comp77401_c0,comp943339_c0,comp490229_c0,comp87066_c0,comp75101_c0,comp78054_c0,comp92772_c0,comp95533_c0,comp1156155_c0,comp89998_c0,comp…
GO:0008150	Biological Process	GO:0044699	single-organism process	GO:0044765	single-organism transport	GO:0009914	hormone transport	3	comp88739_c0,comp92034_c0,comp76772_c0
GO:0008150	Biological Process	GO:0044699	single-organism process	GO:0044765	single-organism transport	GO:1901678	iron coordination entity transport	26	comp90522_c0,comp84186_c1,comp83038_c0,comp6803_c0,comp86535_c0,comp90733_c0,comp62194_c0,comp13081_c0,comp90243_c0,comp95110_c1,comp90391_c0,comp96836_c1,comp86634_c0,comp66665_c0,comp92883_c0,comp81590_c0,comp95413_c0,comp78525_c0,comp95500_c0,comp76060_c0,comp4187230_c0,comp94659_c0,comp90089_c1,comp68750_c0,comp90146_c0,comp74511_c1
GO:0008150	Biological Process	GO:0044699	single-organism process	GO:0044765	single-organism transport	GO:0055085	transmembrane transport	548	comp958286_c0,comp1685223_c0,comp82147_c0,comp92301_c0,comp749240_c0,comp88143_c0,comp1303109_c0,comp91965_c0,comp88473_c0,comp80613_c1,comp8752_c0,comp85620_c0,comp74336_c0,comp79280_c0,comp89987_c0,comp90384_c1,comp94823_c0,comp71116_c0,comp96467_c0,comp1617960_c0,comp88118_c1,comp67623_c0,comp72224_c0,comp92398_c0,comp47266_c0,comp1475_c0,comp95087_c0,comp94179_c0,comp1499152_c0,comp90202_c0,c…
GO:0008150	Biological Process	GO:0044699	single-organism process	GO:0044765	single-organism transport	GO:0051170	nuclear import	43	comp82869_c0,comp87488_c0,comp538795_c0,comp93766_c0,comp80523_c0,comp5095_c0,comp75161_c0,comp82632_c0,comp82870_c0,comp78725_c0,comp96049_c0,comp1679998_c0,comp46163_c0,comp70990_c0,comp93037_c0,comp91756_c0,comp75015_c0,comp96751_c0,comp935420_c0,comp94365_c0,comp385507_c0,comp13984_c0,comp89005_c0,comp80299_c0,comp88010_c0,comp95032_c0,comp88019_c0,comp85221_c0,comp92400_c0,comp92077_c2,comp8…
GO:0008150	Biological Process	GO:0044699	single-organism process	GO:0044765	single-organism transport	GO:0006900	membrane budding	5	comp86609_c0,comp91407_c1,comp93419_c0,comp555642_c0,comp95593_c0
GO:0008150	Biological Process	GO:0044699	single-organism process	GO:0044765	single-organism transport	GO:0006818	hydrogen transport	570	comp85221_c0,comp76673_c0,comp63125_c0,comp76360_c0,comp85930_c0,comp84053_c0,comp93112_c0,comp85031_c0,comp73014_c0,comp471460_c0,comp83138_c0,comp96132_c0,comp952330_c0,comp313628_c0,comp86704_c0,comp797335_c0,comp88597_c0,comp96584_c0,comp89123_c1,comp84777_c0,comp66899_c0,comp421171_c0,comp90540_c1,comp77462_c0,comp81298_c0,comp90132_c0,comp89819_c0,comp73717_c0,comp95376_c0,comp95904_c0,comp…
GO:0008150	Biological Process	GO:0044699	single-organism process	GO:0044765	single-organism transport	GO:0016197	endosomal transport	11	comp497894_c0,comp86109_c0,comp94109_c0,comp94171_c0,comp79123_c0,comp93192_c1,comp95833_c1,comp95940_c0,comp85083_c1,comp87525_c0,comp70603_c0
GO:0008150	Biological Process	GO:0044699	single-organism process	GO:0044765	single-organism transport	GO:0015748	organophosphate ester transport	7	comp75827_c0,comp80299_c0,comp79814_c0,comp87340_c0,comp83881_c0,comp24962_c0,comp83549_c0
GO:0008150	Biological Process	GO:0044699	single-organism process	GO:0044765	single-organism transport	GO:1901337	thioester transport	3	comp88097_c0,comp1261913_c0,comp75832_c0
GO:0008150	Biological Process	GO:0044699	single-organism process	GO:0044765	single-organism transport	GO:1901264	carbohydrate derivative transport	22	comp92821_c0,comp96567_c0,comp85784_c0,comp83549_c0,comp83881_c0,comp93376_c1,comp91683_c0,comp367344_c0,comp78064_c0,comp76104_c0,comp87481_c0,comp88051_c1,comp48403_c0,comp94344_c0,comp85395_c0,comp1078070_c0,comp86034_c0,comp87340_c0,comp90525_c1,comp24962_c0,comp54996_c0,comp81441_c0
GO:0008150	Biological Process	GO:0044699	single-organism process	GO:0044765	single-organism transport	GO:0042908	xenobiotic transport	5	comp82551_c0,comp72598_c0,comp71456_c0,comp87412_c0,comp84510_c0
GO:0008150	Biological Process	GO:0044699	single-organism process	GO:0044765	single-organism transport	GO:0015893	drug transport	59	comp533819_c0,comp94124_c0,comp93277_c1,comp96590_c0,comp92913_c0,comp87310_c0,comp93663_c1,comp88832_c0,comp95190_c1,comp47705_c0,comp91816_c0,comp89071_c0,comp88473_c0,comp80818_c0,comp89284_c0,comp95486_c0,comp95014_c0,comp93557_c1,comp87207_c0,comp95042_c0,comp92751_c0,comp87051_c0,comp426969_c0,comp38785_c0,comp51290_c0,comp77970_c0,comp93351_c0,comp85620_c0,comp43918_c0,comp83857_c0,comp725…
GO:0008150	Biological Process	GO:0044699	single-organism process	GO:0044765	single-organism transport	GO:0015716	organic phosphonate transport	4	comp89884_c0,comp91370_c0,comp88636_c0,comp446815_c0
GO:0008150	Biological Process	GO:0044699	single-organism process	GO:0044765	single-organism transport	GO:0008643	carbohydrate transport	56	comp1578276_c0,comp74694_c0,comp95662_c0,comp815107_c0,comp95391_c0,comp85092_c0,comp90378_c0,comp285968_c0,comp1174507_c0,comp87799_c0,comp89588_c0,comp391758_c0,comp95433_c0,comp52492_c0,comp93534_c0,comp89834_c0,comp88431_c0,comp80885_c0,comp24962_c0,comp416541_c0,comp81519_c0,comp24068_c0,comp1257279_c0,comp80943_c0,comp87452_c0,comp92800_c0,comp87325_c0,comp90303_c0,comp72439_c0,comp91839_c0…
GO:0008150	Biological Process	GO:0044699	single-organism process	GO:0044765	single-organism transport	GO:0007034	vacuolar transport	1	comp90330_c0
GO:0008150	Biological Process	GO:0044699	single-organism process	GO:0044765	single-organism transport	GO:0006836	neurotransmitter transport	6	comp85658_c0,comp513675_c0,comp93028_c0,comp94798_c0,comp36858_c0,comp86699_c0
GO:0008150	Biological Process	GO:0044699	single-organism process	GO:0044765	single-organism transport	GO:0006869	lipid transport	8	comp78064_c0,comp81441_c0,comp87481_c0,comp76104_c0,comp88051_c1,comp48403_c0,comp96567_c0,comp92821_c0
GO:0008150	Biological Process	GO:0044699	single-organism process	GO:0044765	single-organism transport	GO:0046903	secretion	80	comp12722_c0,comp855963_c0,comp91167_c0,comp85719_c0,comp1723312_c0,comp94039_c0,comp81179_c0,comp81066_c0,comp21261_c0,comp95342_c0,comp93005_c0,comp87350_c0,comp36298_c0,comp79142_c0,comp89126_c0,comp82096_c0,comp84862_c0,comp62414_c0,comp87206_c0,comp87849_c0,comp807743_c0,comp84971_c0,comp77596_c0,comp55333_c0,comp62411_c0,comp90641_c1,comp76882_c0,comp4086_c0,comp46741_c0,comp1331534_c0,comp…
GO:0008150	Biological Process	GO:0044699	single-organism process	GO:0044765	single-organism transport	GO:0017038	protein import	71	comp88010_c0,comp597093_c0,comp13984_c0,comp92400_c0,comp85221_c0,comp88019_c0,comp94365_c0,comp55663_c0,comp75015_c0,comp385507_c0,comp77908_c0,comp90346_c0,comp65542_c0,comp92037_c0,comp89668_c0,comp85286_c0,comp84144_c0,comp79430_c0,comp70471_c0,comp80723_c0,comp1242507_c0,comp94979_c0,comp93766_c0,comp75161_c0,comp81119_c0,comp92649_c0,comp91308_c0,comp538795_c0,comp82106_c0,comp85523_c0,comp…
GO:0008150	Biological Process	GO:0044699	single-organism process	GO:0044765	single-organism transport	GO:0051180	vitamin transport	6	comp1729451_c0,comp964765_c0,comp420520_c0,comp36209_c0,comp87310_c0,comp82312_c0
GO:0008150	Biological Process	GO:0044699	single-organism process	GO:0044765	single-organism transport	GO:0006909	phagocytosis	1	comp74465_c0
GO:0008150	Biological Process	GO:0044699	single-organism process	GO:0044765	single-organism transport	GO:0006839	mitochondrial transport	33	comp82106_c0,comp77086_c0,comp48176_c0,comp87246_c0,comp1206638_c0,comp85319_c0,comp88051_c0,comp96333_c1,comp81119_c0,comp92649_c0,comp95552_c2,comp92692_c0,comp88771_c0,comp91747_c1,comp81231_c0,comp91308_c0,comp94304_c0,comp90906_c0,comp79195_c0,comp85286_c0,comp938089_c0,comp86865_c0,comp93632_c1,comp93613_c0,comp88979_c0,comp61463_c0,comp21756_c0,comp94506_c0,comp80060_c0,comp77908_c1,comp77…
GO:0008150	Biological Process	GO:0044699	single-organism process	GO:0044765	single-organism transport	GO:0010232	vascular transport	1	comp94154_c0
GO:0008150	Biological Process	GO:0044699	single-organism process	GO:0044765	single-organism transport	GO:0019755	one-carbon compound transport	2	comp83416_c0,comp14256_c0
GO:0008150	Biological Process	GO:0044699	single-organism process	GO:0044765	single-organism transport	GO:0051181	cofactor transport	31	comp83038_c0,comp6803_c0,comp90733_c0,comp86535_c0,comp13081_c0,comp62194_c0,comp95110_c1,comp90243_c0,comp75827_c0,comp90522_c0,comp84186_c1,comp75832_c0,comp1261913_c0,comp90089_c1,comp68750_c0,comp90146_c0,comp74511_c1,comp964765_c0,comp96836_c1,comp90391_c0,comp81590_c0,comp92883_c0,comp86634_c0,comp66665_c0,comp95500_c0,comp76060_c0,comp88097_c0,comp95413_c0,comp78525_c0,comp94659_c0,comp418…
GO:0008150	Biological Process	GO:0044699	single-organism process	GO:0044765	single-organism transport	GO:0030705	cytoskeleton-dependent intracellular transport	2	comp1175312_c0,comp83669_c0
GO:0008150	Biological Process	GO:0044699	single-organism process	GO:0044765	single-organism transport	GO:0043574	peroxisomal transport	11	comp1242507_c0,comp95852_c1,comp95946_c0,comp55663_c0,comp91356_c1,comp85523_c0,comp95755_c0,comp94074_c0,comp86864_c0,comp597093_c0,comp86242_c0
GO:0008150	Biological Process	GO:0044699	single-organism process	GO:0044765	single-organism transport	GO:0042886	amide transport	20	comp79338_c0,comp609147_c0,comp4745_c0,comp1587269_c0,comp59733_c0,comp499552_c0,comp47077_c0,comp89701_c1,comp89549_c0,comp88539_c0,comp73105_c0,comp92368_c0,comp83416_c0,comp71025_c0,comp964765_c0,comp91732_c0,comp85993_c0,comp14256_c0,comp1220568_c0,comp86830_c0
GO:0008150	Biological Process	GO:0044699	single-organism process	GO:0044765	single-organism transport	GO:0006605	protein targeting	159	comp1540343_c0,comp93632_c1,comp89254_c0,comp92077_c2,comp95946_c0,comp76241_c0,comp87443_c0,comp1623257_c0,comp79195_c0,comp91356_c1,comp73636_c0,comp836786_c0,comp86342_c0,comp87762_c0,comp82013_c0,comp90303_c0,comp91075_c1,comp90694_c3,comp80957_c0,comp496_c0,comp96586_c0,comp81094_c0,comp96751_c0,comp90218_c0,comp92574_c0,comp86242_c0,comp95032_c0,comp84756_c0,comp41841_c0,comp90902_c0,comp85…
GO:0008150	Biological Process	GO:0044699	single-organism process	GO:0044765	single-organism transport	GO:0042044	fluid transport	2	comp1344462_c0,comp1663961_c0
GO:0008150	Biological Process	GO:0044699	single-organism process	GO:0044765	single-organism transport	GO:0015669	gas transport	4	comp73039_c0,comp82937_c0,comp1227417_c0,comp87260_c1
GO:0008150	Biological Process	GO:0044699	single-organism process	GO:0016265	death	GO:0008219	cell death	110	comp86707_c0,comp85431_c0,comp95831_c1,comp85438_c1,comp425230_c0,comp535129_c0,comp62969_c0,comp84665_c1,comp89320_c0,comp87657_c0,comp85820_c0,comp1066213_c0,comp88830_c0,comp87555_c0,comp1404137_c0,comp1258313_c0,comp96420_c0,comp79737_c0,comp83887_c0,comp61179_c0,comp58614_c0,comp49067_c0,comp1920632_c0,comp88086_c0,comp79019_c0,comp95012_c0,comp94764_c1,comp97329_c0,comp5570_c0,comp1623257_c…
GO:0008150	Biological Process	GO:0044699	single-organism process	GO:0044700	single organism signaling	GO:0023057	negative regulation of signaling	15	comp92887_c0,comp10330_c0,comp91193_c0,comp87578_c0,comp93355_c0,comp90527_c1,comp95574_c0,comp1181543_c0,comp94256_c0,comp81087_c0,comp77261_c0,comp1595666_c0,comp88629_c0,comp94780_c0,comp95836_c0
GO:0008150	Biological Process	GO:0044699	single-organism process	GO:0044700	single organism signaling	GO:0007165	signal transduction	832	comp72347_c0,comp93099_c2,comp80013_c0,comp94648_c1,comp91246_c0,comp594699_c0,comp40106_c0,comp89503_c0,comp89097_c0,comp91928_c0,comp85628_c0,comp90719_c0,comp73223_c0,comp93064_c0,comp93962_c0,comp84731_c0,comp62611_c0,comp89318_c2,comp90142_c1,comp89180_c0,comp68102_c0,comp94202_c0,comp92903_c0,comp90309_c0,comp38093_c0,comp91691_c0,comp89879_c0,comp562727_c0,comp96017_c0,comp77520_c0,comp284…
GO:0008150	Biological Process	GO:0044699	single-organism process	GO:0044700	single organism signaling	GO:0023056	positive regulation of signaling	6	comp1222636_c0,comp86747_c0,comp91691_c0,comp555294_c0,comp94460_c0,comp92553_c1
GO:0008150	Biological Process	GO:0044699	single-organism process	GO:0044700	single organism signaling	GO:0035637	multicellular organismal signaling	59	comp89076_c0,comp95605_c0,comp92466_c0,comp94701_c0,comp96479_c1,comp93640_c0,comp86385_c0,comp93028_c0,comp94934_c0,comp204460_c0,comp77332_c0,comp95119_c0,comp90807_c1,comp86899_c0,comp85658_c0,comp96845_c0,comp96029_c0,comp96278_c0,comp90452_c0,comp139022_c0,comp95302_c0,comp94798_c0,comp81212_c0,comp96016_c1,comp92376_c0,comp36858_c0,comp92419_c0,comp92200_c0,comp867853_c0,comp96657_c0,comp15…
GO:0008150	Biological Process	GO:0044699	single-organism process	GO:0044700	single organism signaling	GO:0023051	regulation of signaling	140	comp1595666_c0,comp93699_c2,comp91029_c0,comp95355_c0,comp82029_c0,comp80649_c0,comp85841_c0,comp79357_c0,comp92883_c0,comp20390_c0,comp91439_c0,comp20071_c0,comp86747_c0,comp609706_c0,comp95123_c0,comp96248_c0,comp95685_c1,comp91193_c0,comp83825_c0,comp513675_c0,comp95159_c1,comp94455_c0,comp90394_c0,comp95836_c0,comp94459_c0,comp81736_c0,comp95197_c0,comp95027_c0,comp1222636_c0,comp93028_c0,com…
GO:0008150	Biological Process	GO:0044699	single-organism process	GO:0044700	single organism signaling	GO:0007267	cell-cell signaling	59	comp96029_c0,comp139022_c0,comp90452_c0,comp96278_c0,comp85658_c0,comp86899_c0,comp95119_c0,comp90807_c1,comp96845_c0,comp92200_c0,comp92419_c0,comp36858_c0,comp867853_c0,comp95302_c0,comp96016_c1,comp92376_c0,comp81212_c0,comp94798_c0,comp96479_c1,comp93640_c0,comp94701_c0,comp95605_c0,comp89076_c0,comp92466_c0,comp204460_c0,comp77332_c0,comp94934_c0,comp93028_c0,comp86385_c0,comp86699_c0,comp70…
GO:0008150	Biological Process	GO:0044699	single-organism process	GO:0008283	cell proliferation	GO:0042127	regulation of cell proliferation	7	comp26899_c0,comp1159042_c0,comp23157_c0,comp95271_c0,comp92413_c0,comp89409_c0,comp96500_c0
GO:0008150	Biological Process	GO:0044699	single-organism process	GO:0044707	single-multicellular organism process	GO:0042303	molting cycle	10	comp86506_c1,comp89469_c2,comp88243_c0,comp92812_c0,comp54527_c0,comp1832590_c0,comp943089_c0,comp94402_c0,comp96148_c0,comp96850_c0
GO:0008150	Biological Process	GO:0044699	single-organism process	GO:0044707	single-multicellular organism process	GO:0010232	vascular transport	1	comp94154_c0
GO:0008150	Biological Process	GO:0044699	single-organism process	GO:0044707	single-multicellular organism process	GO:0030534	adult behavior	6	comp609706_c0,comp81736_c0,comp95123_c0,comp811751_c0,comp77520_c0,comp481311_c0
GO:0008150	Biological Process	GO:0044699	single-organism process	GO:0044707	single-multicellular organism process	GO:0007275	multicellular organismal development	193	comp88053_c0,comp91136_c0,comp1584527_c0,comp317803_c0,comp95027_c0,comp79575_c0,comp550034_c0,comp92184_c0,comp346748_c0,comp81139_c0,comp92096_c0,comp93250_c0,comp614167_c0,comp78027_c0,comp79544_c0,comp93724_c0,comp167639_c0,comp78686_c0,comp266609_c0,comp53058_c0,comp1829233_c0,comp93129_c0,comp68623_c0,comp8549_c0,comp26533_c0,comp89815_c0,comp92971_c0,comp1576156_c0,comp89473_c0,comp76239_c…
GO:0008150	Biological Process	GO:0044699	single-organism process	GO:0044707	single-multicellular organism process	GO:0010162	seed dormancy process	1	comp79885_c0
GO:0008150	Biological Process	GO:0044699	single-organism process	GO:0044707	single-multicellular organism process	GO:0003008	system process	140	comp75834_c0,comp93088_c0,comp88048_c0,comp93028_c0,comp96760_c1,comp94701_c0,comp93640_c0,comp639119_c0,comp84313_c0,comp27171_c0,comp92419_c0,comp81212_c0,comp94995_c0,comp91473_c0,comp95119_c0,comp86899_c0,comp521255_c0,comp9457_c0,comp755824_c0,comp94997_c1,comp93319_c0,comp76059_c1,comp49663_c0,comp90855_c0,comp96657_c0,comp93940_c0,comp673286_c0,comp92644_c0,comp95340_c1,comp1120160_c0,comp…
GO:0008150	Biological Process	GO:0044699	single-organism process	GO:0044707	single-multicellular organism process	GO:0050817	coagulation	45	comp96190_c0,comp92295_c0,comp1067508_c0,comp95101_c0,comp77254_c0,comp69001_c0,comp54363_c0,comp69984_c0,comp556953_c0,comp75101_c0,comp88091_c0,comp80236_c0,comp96033_c0,comp93927_c0,comp73340_c0,comp84750_c0,comp46741_c0,comp91081_c1,comp538795_c0,comp81156_c0,comp13833_c0,comp53177_c0,comp65542_c0,comp89863_c0,comp87236_c0,comp3074_c0,comp508669_c0,comp79430_c0,comp1162360_c0,comp90542_c0,com…
GO:0008150	Biological Process	GO:0044699	single-organism process	GO:0044707	single-multicellular organism process	GO:0009845	seed germination	4	comp79924_c3,comp1344462_c0,comp95526_c1,comp95592_c0
GO:0008150	Biological Process	GO:0044699	single-organism process	GO:0044707	single-multicellular organism process	GO:0008037	cell recognition	23	comp95170_c0,comp82373_c1,comp92717_c0,comp5760_c0,comp96795_c0,comp76052_c0,comp82630_c0,comp96736_c0,comp94984_c0,comp79470_c0,comp67545_c0,comp95500_c0,comp77680_c0,comp95193_c0,comp91159_c0,comp201137_c0,comp96450_c0,comp94246_c0,comp96583_c0,comp90473_c0,comp1372_c0,comp93993_c0,comp95750_c0
GO:0008150	Biological Process	GO:0044699	single-organism process	GO:0044707	single-multicellular organism process	GO:0051241	negative regulation of multicellular organismal process	3	comp80090_c0,comp88365_c0,comp95592_c0
GO:0008150	Biological Process	GO:0044699	single-organism process	GO:0044707	single-multicellular organism process	GO:0035264	multicellular organism growth	1	comp576906_c0
GO:0008150	Biological Process	GO:0044699	single-organism process	GO:0044707	single-multicellular organism process	GO:0022404	molting cycle process	10	comp88243_c0,comp89469_c2,comp86506_c1,comp54527_c0,comp92812_c0,comp1832590_c0,comp96148_c0,comp94402_c0,comp943089_c0,comp96850_c0
GO:0008150	Biological Process	GO:0044699	single-organism process	GO:0044707	single-multicellular organism process	GO:0009791	post-embryonic development	82	comp86864_c0,comp95592_c0,comp70275_c0,comp79814_c0,comp79885_c0,comp79924_c0,comp94402_c0,comp1344462_c0,comp68613_c0,comp46276_c0,comp96355_c0,comp86764_c0,comp88739_c0,comp78635_c0,comp81037_c0,comp96378_c0,comp63284_c0,comp4502_c0,comp38903_c0,comp90786_c0,comp85369_c0,comp88295_c0,comp92104_c2,comp74794_c0,comp550034_c0,comp81139_c0,comp92184_c0,comp387683_c0,comp90266_c0,comp835156_c0,comp9…
GO:0008150	Biological Process	GO:0044699	single-organism process	GO:0044707	single-multicellular organism process	GO:0010022	meristem determinacy	1	comp92700_c0
GO:0008150	Biological Process	GO:0044699	single-organism process	GO:0044707	single-multicellular organism process	GO:0050878	regulation of body fluid levels	45	comp73340_c0,comp84750_c0,comp46741_c0,comp91081_c1,comp538795_c0,comp81156_c0,comp13833_c0,comp96033_c0,comp93927_c0,comp54363_c0,comp69984_c0,comp556953_c0,comp75101_c0,comp88091_c0,comp80236_c0,comp1067508_c0,comp96190_c0,comp92295_c0,comp95101_c0,comp77254_c0,comp69001_c0,comp96751_c0,comp84678_c0,comp75121_c0,comp67846_c0,comp90839_c0,comp85031_c0,comp80238_c0,comp82481_c0,comp79658_c0,comp3…
GO:0008150	Biological Process	GO:0044699	single-organism process	GO:0044707	single-multicellular organism process	GO:0010073	meristem maintenance	5	comp92971_c0,comp46276_c0,comp23157_c0,comp92700_c0,comp96243_c0
GO:0008150	Biological Process	GO:0044699	single-organism process	GO:0044707	single-multicellular organism process	GO:0048871	multicellular organismal homeostasis	1	comp1832590_c0
GO:0008150	Biological Process	GO:0044699	single-organism process	GO:0044707	single-multicellular organism process	GO:0035637	multicellular organismal signaling	59	comp89076_c0,comp95605_c0,comp92466_c0,comp94701_c0,comp96479_c1,comp93640_c0,comp86385_c0,comp93028_c0,comp94934_c0,comp204460_c0,comp77332_c0,comp95119_c0,comp90807_c1,comp86899_c0,comp85658_c0,comp96845_c0,comp96029_c0,comp96278_c0,comp90452_c0,comp139022_c0,comp95302_c0,comp94798_c0,comp81212_c0,comp96016_c1,comp92376_c0,comp36858_c0,comp92419_c0,comp92200_c0,comp867853_c0,comp96657_c0,comp15…
GO:0008150	Biological Process	GO:0044699	single-organism process	GO:0044707	single-multicellular organism process	GO:0009606	tropism	4	comp89865_c0,comp90330_c0,comp73674_c0,comp90550_c0
GO:0008150	Biological Process	GO:0044699	single-organism process	GO:0044707	single-multicellular organism process	GO:0007389	pattern specification process	7	comp92700_c0,comp92096_c0,comp88030_c0,comp88511_c0,comp94154_c0,comp92971_c0,comp73674_c0
GO:0008150	Biological Process	GO:0044699	single-organism process	GO:0044707	single-multicellular organism process	GO:0019827	stem cell maintenance	1	comp23157_c0
GO:0008150	Biological Process	GO:0044699	single-organism process	GO:0044707	single-multicellular organism process	GO:0048771	tissue remodeling	2	comp92157_c0,comp78856_c0
GO:0008150	Biological Process	GO:0044699	single-organism process	GO:0044707	single-multicellular organism process	GO:0051240	positive regulation of multicellular organismal process	3	comp1344462_c0,comp1832590_c0,comp60226_c0
GO:0008150	Biological Process	GO:0044699	single-organism process	GO:0044702	single organism reproductive process	GO:0010431	seed maturation	1	comp79885_c0
GO:0008150	Biological Process	GO:0044699	single-organism process	GO:0044702	single organism reproductive process	GO:0007276	gamete generation	48	comp93272_c0,comp92241_c0,comp82382_c0,comp85636_c0,comp90641_c1,comp52322_c0,comp77903_c0,comp93975_c0,comp87408_c0,comp687834_c0,comp64071_c0,comp955819_c0,comp90300_c0,comp92622_c0,comp76041_c1,comp86043_c0,comp84785_c0,comp89161_c0,comp87034_c0,comp681190_c0,comp86674_c0,comp78865_c0,comp608352_c0,comp89473_c0,comp85007_c1,comp91294_c0,comp60142_c0,comp93875_c0,comp1155083_c0,comp938479_c0,co…
GO:0008150	Biological Process	GO:0044699	single-organism process	GO:0044702	single organism reproductive process	GO:0009900	dehiscence	1	comp68623_c0
GO:0008150	Biological Process	GO:0044699	single-organism process	GO:0044702	single organism reproductive process	GO:0009566	fertilization	8	comp74952_c0,comp82630_c0,comp126732_c0,comp90473_c0,comp80260_c1,comp50908_c0,comp61855_c0,comp92971_c0
GO:0008150	Biological Process	GO:0044699	single-organism process	GO:0044763	single-organism cellular process	GO:0043062	extracellular structure organization	8	comp84987_c0,comp62825_c0,comp80693_c0,comp85365_c0,comp82327_c0,comp95820_c0,comp86983_c0,comp68923_c0
GO:0008150	Biological Process	GO:0044699	single-organism process	GO:0044763	single-organism cellular process	GO:0051716	cellular response to stimulus	1983	comp62625_c0,comp88043_c0,comp93817_c0,comp92725_c0,comp76207_c0,comp95526_c0,comp86999_c0,comp76994_c0,comp91987_c0,comp37763_c0,comp54377_c0,comp87394_c0,comp82818_c1,comp18123_c0,comp1413967_c0,comp93822_c0,comp95808_c0,comp91548_c0,comp695428_c0,comp89978_c0,comp26828_c0,comp816440_c0,comp80795_c0,comp92461_c0,comp94848_c0,comp2938_c0,comp89265_c0,comp97003_c0,comp491933_c0,comp96479_c1,comp7…
GO:0008150	Biological Process	GO:0044699	single-organism process	GO:0044763	single-organism cellular process	GO:0007154	cell communication	1519	comp821032_c0,comp67017_c0,comp95271_c0,comp285968_c0,comp74592_c0,comp80369_c0,comp84246_c0,comp89345_c0,comp89541_c0,comp80236_c0,comp176221_c0,comp96215_c0,comp17735_c0,comp82670_c0,comp46550_c0,comp77714_c0,comp80957_c0,comp13904_c0,comp36858_c0,comp63848_c0,comp80457_c0,comp80549_c0,comp94238_c0,comp82481_c0,comp87425_c0,comp86361_c0,comp85993_c0,comp49525_c0,comp86566_c0,comp89200_c0,comp91…
GO:0008150	Biological Process	GO:0044699	single-organism process	GO:0044763	single-organism cellular process	GO:0008037	cell recognition	23	comp95170_c0,comp82373_c1,comp92717_c0,comp5760_c0,comp96795_c0,comp76052_c0,comp82630_c0,comp96736_c0,comp94984_c0,comp79470_c0,comp67545_c0,comp95500_c0,comp77680_c0,comp95193_c0,comp91159_c0,comp201137_c0,comp96450_c0,comp94246_c0,comp96583_c0,comp90473_c0,comp1372_c0,comp93993_c0,comp95750_c0
GO:0008150	Biological Process	GO:0044699	single-organism process	GO:0044763	single-organism cellular process	GO:0006996	organelle organization	682	comp1155163_c0,comp78417_c0,comp93037_c0,comp993951_c0,comp70302_c0,comp79483_c0,comp44928_c0,comp75156_c1,comp84658_c0,comp42862_c0,comp86747_c0,comp84011_c0,comp833950_c0,comp96887_c0,comp77903_c0,comp89004_c0,comp84793_c0,comp68934_c0,comp95387_c0,comp96386_c0,comp87488_c0,comp93626_c0,comp96030_c0,comp4211_c0,comp95418_c0,comp91587_c0,comp88053_c0,comp90263_c0,comp82681_c0,comp87751_c0,comp60…
GO:0008150	Biological Process	GO:0044699	single-organism process	GO:0044763	single-organism cellular process	GO:0071554	cell wall organization or biogenesis	210	comp844368_c0,comp89819_c0,comp71679_c1,comp88162_c0,comp91156_c0,comp96347_c0,comp58308_c0,comp26478_c0,comp102177_c0,comp78042_c0,comp95460_c0,comp89116_c0,comp55312_c0,comp85606_c1,comp4320_c0,comp177628_c0,comp94405_c0,comp33106_c0,comp93525_c1,comp85365_c0,comp77769_c0,comp1162117_c0,comp84830_c0,comp85078_c0,comp27398_c0,comp87819_c0,comp86703_c0,comp93112_c0,comp88839_c0,comp602527_c0,comp…
GO:0008150	Biological Process	GO:0044699	single-organism process	GO:0044763	single-organism cellular process	GO:0051651	maintenance of location in cell	58	comp85881_c0,comp74207_c1,comp94293_c0,comp90594_c0,comp81766_c0,comp68549_c0,comp88019_c0,comp84979_c0,comp95543_c0,comp91591_c0,comp86984_c0,comp95875_c0,comp819740_c0,comp980282_c0,comp85324_c0,comp743670_c0,comp80811_c0,comp3074_c0,comp71819_c0,comp88084_c0,comp84594_c0,comp81590_c0,comp85563_c0,comp94397_c0,comp73674_c0,comp75834_c0,comp984099_c0,comp89978_c0,comp1949_c0,comp80841_c0,comp942…
GO:0008150	Biological Process	GO:0044699	single-organism process	GO:0044763	single-organism cellular process	GO:0034330	cell junction organization	1	comp1067508_c0
GO:0008150	Biological Process	GO:0044699	single-organism process	GO:0044763	single-organism cellular process	GO:0016458	gene silencing	19	comp96565_c1,comp23056_c0,comp82573_c1,comp22332_c0,comp93232_c0,comp95001_c0,comp93417_c0,comp96544_c0,comp817902_c0,comp93819_c0,comp91769_c1,comp89310_c0,comp90753_c0,comp84011_c0,comp1519832_c0,comp63411_c0,comp64130_c0,comp86764_c0,comp87128_c0
GO:0008150	Biological Process	GO:0044699	single-organism process	GO:0044763	single-organism cellular process	GO:0001775	cell activation	36	comp79658_c0,comp82481_c0,comp80238_c0,comp90839_c0,comp85031_c0,comp67846_c0,comp75121_c0,comp84678_c0,comp88318_c0,comp96751_c0,comp90542_c0,comp79430_c0,comp1549141_c0,comp3074_c0,comp65542_c0,comp87236_c0,comp89863_c0,comp94979_c0,comp85834_c0,comp90387_c0,comp89736_c0,comp3984_c0,comp93927_c0,comp81156_c0,comp538795_c0,comp91081_c1,comp46741_c0,comp84750_c0,comp95101_c0,comp96190_c0,comp9229…
GO:0008150	Biological Process	GO:0044699	single-organism process	GO:0044763	single-organism cellular process	GO:0007155	cell adhesion	14	comp1234064_c0,comp85259_c0,comp92281_c0,comp69984_c0,comp89779_c0,comp56703_c0,comp91136_c0,comp78027_c0,comp95484_c0,comp93804_c0,comp61781_c0,comp312751_c0,comp81381_c0,comp85563_c0
GO:0008150	Biological Process	GO:0044699	single-organism process	GO:0044763	single-organism cellular process	GO:0006276	plasmid maintenance	2	comp735146_c0,comp94086_c0
GO:0008150	Biological Process	GO:0044699	single-organism process	GO:0044763	single-organism cellular process	GO:0007163	establishment or maintenance of cell polarity	1	comp88511_c0
GO:0008150	Biological Process	GO:0044699	single-organism process	GO:0044763	single-organism cellular process	GO:0022406	membrane docking	18	comp85515_c0,comp91911_c0,comp93414_c0,comp83595_c0,comp92666_c0,comp92077_c2,comp89126_c0,comp88591_c0,comp19968_c0,comp2311460_c0,comp87416_c0,comp12722_c0,comp88907_c0,comp84971_c0,comp90979_c0,comp91167_c0,comp86633_c0,comp94039_c0
GO:0008150	Biological Process	GO:0044699	single-organism process	GO:0044763	single-organism cellular process	GO:0022402	cell cycle process	187	comp95611_c0,comp95387_c0,comp85882_c0,comp80923_c0,comp93642_c0,comp90360_c0,comp86764_c0,comp84011_c0,comp93295_c0,comp89410_c0,comp64475_c0,comp63013_c0,comp69910_c0,comp93023_c0,comp46028_c0,comp83350_c0,comp94917_c0,comp78676_c0,comp96063_c0,comp779622_c0,comp87114_c0,comp404060_c0,comp935420_c0,comp87457_c0,comp92321_c0,comp96128_c0,comp94970_c0,comp90787_c0,comp90180_c0,comp825890_c0,comp7…
GO:0008150	Biological Process	GO:0044699	single-organism process	GO:0044763	single-organism cellular process	GO:0032535	regulation of cellular component size	19	comp84762_c0,comp90260_c0,comp50270_c0,comp91196_c0,comp86595_c0,comp96536_c0,comp63027_c0,comp93819_c0,comp28118_c0,comp93177_c0,comp78235_c0,comp77092_c0,comp96499_c0,comp93585_c0,comp92347_c0,comp80184_c0,comp94489_c0,comp45218_c0,comp91490_c0
GO:0008150	Biological Process	GO:0044699	single-organism process	GO:0044763	single-organism cellular process	GO:0051641	cellular localization	951	comp96049_c0,comp92201_c0,comp661283_c0,comp79123_c0,comp87720_c0,comp17170_c0,comp93251_c1,comp603925_c0,comp90683_c0,comp92657_c0,comp34513_c0,comp79936_c0,comp69950_c0,comp94304_c0,comp88892_c0,comp63284_c0,comp77001_c0,comp95928_c0,comp86133_c0,comp86636_c0,comp90843_c0,comp95755_c0,comp1849420_c0,comp86189_c0,comp68770_c0,comp93613_c0,comp91146_c0,comp1584527_c0,comp90945_c0,comp36197_c0,com…
GO:0008150	Biological Process	GO:0044699	single-organism process	GO:0044763	single-organism cellular process	GO:0016044	cellular membrane organization	67	comp77086_c0,comp48176_c0,comp1039444_c0,comp82146_c0,comp82442_c1,comp40962_c0,comp90933_c0,comp322290_c0,comp81118_c0,comp91992_c0,comp75899_c0,comp81119_c0,comp95257_c0,comp92649_c0,comp80965_c0,comp91654_c0,comp84237_c0,comp96410_c1,comp92047_c0,comp94017_c0,comp89093_c0,comp92594_c0,comp85286_c0,comp80260_c1,comp87616_c1,comp72371_c1,comp610904_c0,comp77908_c0,comp88443_c0,comp75410_c0,comp8…
GO:0008150	Biological Process	GO:0044699	single-organism process	GO:0044763	single-organism cellular process	GO:0032940	secretion by cell	80	comp95342_c0,comp21261_c0,comp87350_c0,comp93005_c0,comp81179_c0,comp81066_c0,comp62414_c0,comp84862_c0,comp89126_c0,comp82096_c0,comp79142_c0,comp36298_c0,comp855963_c0,comp12722_c0,comp85719_c0,comp94039_c0,comp1723312_c0,comp91167_c0,comp94711_c0,comp1331534_c0,comp83595_c0,comp85361_c0,comp65405_c0,comp83129_c0,comp25785_c0,comp84746_c0,comp88591_c0,comp92709_c0,comp1012733_c0,comp807743_c0,c…
GO:0008150	Biological Process	GO:0044699	single-organism process	GO:0044763	single-organism cellular process	GO:0016049	cell growth	21	comp68924_c0,comp76478_c0,comp65782_c0,comp89815_c0,comp86084_c0,comp26533_c0,comp805854_c0,comp88351_c0,comp91691_c0,comp558059_c0,comp75945_c0,comp86932_c0,comp681922_c0,comp85515_c0,comp96086_c1,comp23157_c0,comp576906_c0,comp90694_c0,comp92234_c0,comp85993_c0,comp88511_c0
GO:0008150	Biological Process	GO:0044699	single-organism process	GO:0044763	single-organism cellular process	GO:0007017	microtubule-based process	159	comp85363_c0,comp1158789_c0,comp68934_c0,comp84793_c0,comp86764_c0,comp84293_c0,comp88537_c0,comp93003_c0,comp62182_c0,comp91857_c0,comp365221_c0,comp93361_c0,comp86195_c0,comp96381_c0,comp93185_c0,comp62464_c0,comp44928_c0,comp83632_c0,comp62865_c0,comp1155163_c0,comp89642_c0,comp91112_c0,comp71730_c0,comp83840_c0,comp96781_c0,comp96651_c0,comp90594_c0,comp81766_c0,comp65827_c0,comp92321_c0,comp…
GO:0008150	Biological Process	GO:0044699	single-organism process	GO:0044763	single-organism cellular process	GO:0071804	cellular potassium ion transport	25	comp82925_c0,comp90300_c0,comp90829_c0,comp71249_c0,comp91931_c0,comp92466_c0,comp94996_c0,comp37909_c0,comp78228_c1,comp96467_c0,comp73806_c0,comp96300_c0,comp82204_c1,comp90833_c0,comp96322_c0,comp78228_c0,comp88582_c0,comp77401_c0,comp78627_c0,comp91370_c0,comp85774_c0,comp77522_c0,comp89662_c0,comp96756_c1,comp92714_c0
GO:0008150	Biological Process	GO:0044699	single-organism process	GO:0044763	single-organism cellular process	GO:0051301	cell division	73	comp87657_c0,comp95346_c0,comp93023_c0,comp59363_c0,comp78730_c0,comp535129_c0,comp95831_c1,comp1003396_c0,comp85882_c0,comp81432_c0,comp96939_c0,comp86764_c0,comp93642_c0,comp93088_c0,comp3719419_c0,comp93879_c0,comp263693_c0,comp92357_c0,comp88491_c0,comp80429_c0,comp83847_c0,comp39612_c0,comp93819_c0,comp935420_c0,comp404060_c0,comp95667_c0,comp90180_c0,comp90787_c0,comp87274_c0,comp92321_c0,c…
GO:0008150	Biological Process	GO:0044699	single-organism process	GO:0044763	single-organism cellular process	GO:0022411	cellular component disassembly	43	comp86770_c0,comp67366_c0,comp96231_c0,comp79007_c0,comp87386_c0,comp230654_c0,comp1529033_c0,comp1280798_c0,comp1258313_c0,comp11240_c0,comp91992_c0,comp78016_c0,comp65259_c0,comp673071_c0,comp94662_c0,comp66874_c0,comp88174_c0,comp69950_c0,comp69070_c0,comp83411_c0,comp86414_c0,comp86968_c0,comp94572_c0,comp91034_c0,comp66568_c1,comp87942_c0,comp1043650_c0,comp89629_c0,comp82020_c0,comp94369_c0…
GO:0008150	Biological Process	GO:0044699	single-organism process	GO:0044763	single-organism cellular process	GO:0030029	actin filament-based process	72	comp78944_c0,comp91490_c0,comp539770_c0,comp45218_c0,comp81604_c0,comp94489_c0,comp84272_c0,comp1787101_c0,comp93860_c0,comp55540_c0,comp945175_c0,comp87071_c0,comp2657_c0,comp87735_c0,comp91529_c0,comp78675_c0,comp87702_c1,comp78235_c0,comp1067508_c0,comp78725_c0,comp86075_c0,comp75980_c0,comp79413_c0,comp80184_c0,comp1111312_c0,comp91485_c1,comp96102_c0,comp84016_c0,comp92313_c0,comp94229_c0,co…
GO:0008150	Biological Process	GO:0044699	single-organism process	GO:0044763	single-organism cellular process	GO:0032196	transposition	50	comp93567_c0,comp96993_c0,comp95040_c0,comp948828_c0,comp84860_c0,comp82321_c0,comp68724_c0,comp94013_c0,comp93915_c0,comp84302_c0,comp85471_c1,comp96292_c0,comp90929_c0,comp85176_c0,comp67517_c0,comp1766591_c0,comp92187_c0,comp88002_c0,comp80454_c0,comp84278_c0,comp94209_c0,comp71938_c0,comp96236_c0,comp81388_c0,comp87274_c0,comp78969_c0,comp89951_c0,comp78737_c0,comp948428_c0,comp90834_c0,comp8…
GO:0008150	Biological Process	GO:0044699	single-organism process	GO:0044763	single-organism cellular process	GO:0045229	external encapsulating structure organization	89	comp58895_c0,comp785560_c0,comp88873_c0,comp61915_c1,comp697389_c0,comp93522_c0,comp71679_c0,comp92104_c2,comp94415_c0,comp94627_c0,comp90780_c1,comp92827_c0,comp82060_c0,comp88244_c0,comp89057_c0,comp84575_c1,comp88230_c1,comp86557_c0,comp91579_c0,comp68923_c0,comp82496_c0,comp84987_c0,comp82281_c0,comp59733_c0,comp88656_c0,comp69579_c0,comp1014473_c0,comp90780_c0,comp70300_c0,comp41152_c0,comp9…
GO:0008150	Biological Process	GO:0044699	single-organism process	GO:0044763	single-organism cellular process	GO:0010118	stomatal movement	7	comp63284_c0,comp92104_c2,comp1046073_c0,comp89865_c0,comp89951_c0,comp76958_c0,comp387683_c0
GO:0008150	Biological Process	GO:0044699	single-organism process	GO:0044763	single-organism cellular process	GO:0055085	transmembrane transport	548	comp958286_c0,comp1685223_c0,comp82147_c0,comp92301_c0,comp749240_c0,comp88143_c0,comp1303109_c0,comp91965_c0,comp88473_c0,comp80613_c1,comp8752_c0,comp85620_c0,comp74336_c0,comp79280_c0,comp89987_c0,comp90384_c1,comp94823_c0,comp71116_c0,comp96467_c0,comp1617960_c0,comp88118_c1,comp67623_c0,comp72224_c0,comp92398_c0,comp47266_c0,comp1475_c0,comp95087_c0,comp94179_c0,comp1499152_c0,comp90202_c0,c…
GO:0008150	Biological Process	GO:0044699	single-organism process	GO:0044763	single-organism cellular process	GO:0097194	execution phase of apoptosis	2	comp11240_c0,comp91124_c0
GO:0008150	Biological Process	GO:0044699	single-organism process	GO:0044763	single-organism cellular process	GO:0048869	cellular developmental process	170	comp23157_c0,comp74330_c0,comp89161_c0,comp77962_c0,comp93251_c1,comp681922_c0,comp70275_c0,comp85515_c0,comp87105_c2,comp77912_c0,comp95593_c0,comp86064_c0,comp85636_c0,comp94872_c0,comp403243_c0,comp90639_c0,comp87089_c1,comp77903_c0,comp66673_c0,comp84712_c0,comp1158875_c0,comp6970_c0,comp346748_c0,comp94734_c0,comp88053_c0,comp87289_c0,comp176_c0,comp82799_c0,comp96934_c0,comp457721_c0,comp68…
GO:0008150	Biological Process	GO:0044699	single-organism process	GO:0044763	single-organism cellular process	GO:0006928	cellular component movement	136	comp417443_c0,comp717092_c0,comp93939_c0,comp94468_c0,comp92554_c0,comp89668_c0,comp95037_c0,comp93230_c0,comp95579_c1,comp93844_c0,comp727226_c0,comp90561_c0,comp93416_c0,comp95875_c0,comp96643_c1,comp89925_c0,comp91708_c0,comp90547_c0,comp92400_c0,comp91967_c0,comp367881_c0,comp96967_c0,comp81071_c0,comp82479_c0,comp13984_c0,comp75101_c0,comp69984_c0,comp96965_c0,comp90933_c0,comp87508_c1,comp8…
GO:0008150	Biological Process	GO:0044699	single-organism process	GO:0044763	single-organism cellular process	GO:0007049	cell cycle	217	comp80923_c0,comp9034_c0,comp95611_c0,comp85882_c0,comp95387_c0,comp90241_c0,comp84011_c0,comp93295_c0,comp89410_c0,comp80340_c0,comp93642_c0,comp90360_c0,comp86764_c0,comp93023_c0,comp46028_c0,comp1156758_c0,comp83350_c0,comp64475_c0,comp78707_c0,comp63013_c0,comp69910_c0,comp78676_c0,comp84436_c0,comp94917_c0,comp70275_c0,comp404060_c0,comp84943_c0,comp935420_c0,comp93405_c0,comp96063_c0,comp77…
GO:0008150	Biological Process	GO:0044699	single-organism process	GO:0044763	single-organism cellular process	GO:0007059	chromosome segregation	48	comp84793_c0,comp81662_c0,comp88756_c0,comp84011_c0,comp66757_c0,comp89119_c0,comp94287_c0,comp1589689_c0,comp1949_c0,comp84293_c0,comp90360_c0,comp44928_c0,comp1972179_c0,comp87449_c0,comp93185_c0,comp88631_c0,comp84177_c0,comp35824_c0,comp63013_c0,comp301963_c0,comp88368_c0,comp1155163_c0,comp94279_c0,comp90720_c0,comp85729_c0,comp36209_c0,comp90212_c0,comp819740_c0,comp96063_c0,comp95543_c0,co…
GO:0008150	Biological Process	GO:0044699	single-organism process	GO:0044763	single-organism cellular process	GO:0030030	cell projection organization	44	comp1175312_c0,comp60255_c0,comp89882_c0,comp328214_c0,comp442328_c0,comp422827_c0,comp60578_c0,comp92711_c1,comp77032_c0,comp92639_c0,comp66724_c0,comp1306679_c0,comp86325_c0,comp78105_c0,comp92840_c0,comp79566_c0,comp84678_c0,comp96003_c1,comp15049_c0,comp85885_c0,comp26643_c0,comp87986_c0,comp73237_c0,comp95520_c0,comp89938_c0,comp77942_c0,comp31554_c0,comp83669_c0,comp90857_c0,comp1067508_c0,…
GO:0008150	Biological Process	GO:0044699	single-organism process	GO:0044763	single-organism cellular process	GO:0008219	cell death	110	comp86707_c0,comp85431_c0,comp95831_c1,comp85438_c1,comp425230_c0,comp535129_c0,comp62969_c0,comp84665_c1,comp89320_c0,comp87657_c0,comp85820_c0,comp1066213_c0,comp88830_c0,comp87555_c0,comp1404137_c0,comp1258313_c0,comp96420_c0,comp79737_c0,comp83887_c0,comp61179_c0,comp58614_c0,comp49067_c0,comp1920632_c0,comp88086_c0,comp79019_c0,comp95012_c0,comp94764_c1,comp97329_c0,comp5570_c0,comp1623257_c…
GO:0008150	Biological Process	GO:0044699	single-organism process	GO:0044763	single-organism cellular process	GO:0019725	cellular homeostasis	146	comp609706_c0,comp93824_c0,comp86354_c0,comp95123_c0,comp72660_c0,comp88414_c0,comp77796_c0,comp89645_c0,comp91093_c0,comp90365_c0,comp87067_c0,comp80923_c0,comp95391_c0,comp83525_c0,comp86268_c0,comp1569107_c0,comp1602734_c0,comp454181_c0,comp94080_c1,comp38140_c1,comp550034_c0,comp486028_c0,comp81736_c0,comp94999_c0,comp81280_c0,comp85920_c0,comp79771_c0,comp96651_c0,comp90703_c0,comp76057_c0,c…
GO:0008150	Biological Process	GO:0008152	metabolic process	GO:0009058	biosynthetic process	GO:0042446	hormone biosynthetic process	6	comp90550_c0,comp96378_c0,comp92585_c0,comp92234_c0,comp1623257_c0,comp86657_c0
GO:0008150	Biological Process	GO:0008152	metabolic process	GO:0009058	biosynthetic process	GO:0009889	regulation of biosynthetic process	1759	comp54140_c0,comp89916_c1,comp85122_c0,comp90019_c0,comp74209_c0,comp88836_c0,comp1416511_c0,comp89606_c0,comp93692_c0,comp36572_c0,comp86076_c0,comp558756_c0,comp83812_c0,comp782338_c0,comp30033_c0,comp79950_c0,comp94580_c0,comp95552_c2,comp938640_c0,comp88828_c0,comp91097_c0,comp88860_c0,comp94465_c0,comp94468_c0,comp71653_c0,comp94050_c0,comp89956_c0,comp26541_c0,comp92037_c0,comp93549_c0,comp…
GO:0008150	Biological Process	GO:0008152	metabolic process	GO:0009058	biosynthetic process	GO:1901576	organic substance biosynthetic process	5823	comp1891336_c0,comp69934_c0,comp89948_c0,comp69415_c0,comp78302_c0,comp94220_c0,comp94037_c1,comp60034_c0,comp89693_c0,comp95985_c0,comp24257_c0,comp85467_c0,comp716603_c0,comp92475_c0,comp91605_c0,comp74522_c0,comp85310_c0,comp7622_c0,comp518170_c0,comp85401_c0,comp88352_c0,comp20789_c0,comp78201_c1,comp809907_c0,comp79397_c0,comp492488_c0,comp618705_c0,comp537062_c0,comp80814_c0,comp82935_c0,co…
579_c0,comp72798_c0,comp938708_c0,comp83793_c0,comp89661_c0,comp86506_c1,comp52456_c0,comp21084_c0,comp95370_c0,comp83842_c0,comp47797_c0,comp86250_c0,comp96685_c0,comp80781_c0,comp467512_c0,comp85771_c0,comp40257_c0,comp519959_c0,comp96854_c0,comp94450_c0,comp504359_c0,comp77188_c0,comp80026_c0,comp24990_c0,comp93338_c0,comp85861_c0,comp93260_c1,comp1994267_c0,comp93374_c0,comp50962_c0,comp69999…
0,comp51280_c0,comp92393_c1,comp90567_c0,comp1369315_c0,comp794530_c0,comp91982_c0,comp83463_c0,comp2342576_c0,comp71101_c0,comp88680_c0,comp75834_c0,comp90311_c0,comp94928_c0,comp82742_c0,comp90298_c0,comp89754_c0,comp6086_c0,comp88834_c0,comp93267_c0,comp83749_c0,comp379657_c0,comp92088_c1,comp1182116_c0,comp1695351_c0,comp93076_c0,comp80980_c0,comp86657_c0,comp96591_c0,comp93665_c0,comp88315_c…
GO:0008150	Biological Process	GO:0008152	metabolic process	GO:0009058	biosynthetic process	GO:0046148	pigment biosynthetic process	238	comp96254_c1,comp89875_c0,comp89948_c0,comp69614_c0,comp84473_c0,comp83658_c0,comp1190948_c0,comp90272_c0,comp79826_c0,comp75692_c0,comp77353_c1,comp89502_c3,comp89939_c0,comp52456_c0,comp4842_c0,comp94400_c1,comp92933_c0,comp92788_c0,comp90569_c0,comp90281_c0,comp91450_c0,comp82711_c0,comp89351_c0,comp74493_c0,comp76047_c0,comp93089_c0,comp86098_c0,comp94651_c0,comp94911_c0,comp87228_c0,comp6187…
GO:0008150	Biological Process	GO:0008152	metabolic process	GO:0009058	biosynthetic process	GO:0044711	single-organism biosynthetic process	828	comp94120_c0,comp96783_c0,comp76405_c0,comp26133_c0,comp96780_c0,comp89234_c0,comp90972_c0,comp91605_c0,comp75860_c0,comp81905_c0,comp90550_c0,comp90556_c0,comp1258018_c0,comp80953_c0,comp69415_c0,comp84473_c0,comp82488_c0,comp82346_c0,comp568140_c0,comp83722_c0,comp91821_c0,comp96895_c0,comp76047_c0,comp95648_c0,comp85310_c0,comp94773_c0,comp91450_c0,comp94347_c1,comp86624_c0,comp54126_c0,comp14…
GO:0008150	Biological Process	GO:0008152	metabolic process	GO:0009058	biosynthetic process	GO:0009891	positive regulation of biosynthetic process	78	comp77459_c0,comp83348_c0,comp87626_c0,comp94739_c0,comp632034_c0,comp450455_c0,comp94735_c0,comp89988_c0,comp73962_c0,comp84251_c1,comp89916_c1,comp77942_c0,comp94171_c0,comp92618_c1,comp84322_c0,comp88877_c0,comp44736_c0,comp93692_c0,comp81129_c0,comp88836_c0,comp89542_c0,comp87850_c0,comp97422_c0,comp78105_c0,comp965082_c0,comp42303_c0,comp83433_c0,comp87562_c0,comp95473_c0,comp94123_c0,comp85…
GO:0008150	Biological Process	GO:0008152	metabolic process	GO:0009058	biosynthetic process	GO:0009890	negative regulation of biosynthetic process	77	comp88349_c1,comp83487_c0,comp95973_c0,comp99978_c0,comp83411_c0,comp602429_c0,comp91648_c0,comp90824_c0,comp69070_c0,comp86737_c1,comp81629_c0,comp91604_c0,comp87185_c0,comp67366_c0,comp47586_c0,comp89042_c0,comp94037_c1,comp92409_c0,comp85985_c0,comp92616_c0,comp95582_c0,comp86018_c0,comp84963_c0,comp77512_c0,comp82119_c0,comp85831_c0,comp59951_c0,comp91588_c0,comp40257_c0,comp92840_c0,comp5531…
GO:0008150	Biological Process	GO:0008152	metabolic process	GO:0009058	biosynthetic process	GO:0044249	cellular biosynthetic process	5673	comp92393_c2,comp73342_c0,comp94331_c0,comp92920_c0,comp62225_c0,comp77933_c0,comp96550_c0,comp88065_c0,comp84650_c0,comp91256_c0,comp78673_c1,comp86217_c0,comp80945_c0,comp95065_c0,comp547788_c0,comp83487_c0,comp74998_c0,comp91575_c0,comp739614_c0,comp680951_c0,comp1830787_c0,comp1159042_c0,comp750338_c0,comp88359_c0,comp78815_c0,comp2608_c0,comp85447_c0,comp86390_c0,comp96219_c0,comp77725_c0,co…
48_c1,comp75614_c0,comp59548_c0,comp794611_c0,comp953792_c0,comp534347_c0,comp92303_c0,comp76697_c0,comp15101_c0,comp94347_c1,comp74362_c0,comp92493_c0,comp91821_c0,comp96895_c0,comp83543_c0,comp82318_c0,comp81062_c0,comp75580_c0,comp70676_c0,comp568140_c0,comp28249_c0,comp992288_c0,comp1258018_c0,comp92925_c0,comp92611_c1,comp93052_c0,comp86622_c0,comp91689_c0,comp84200_c0,comp91418_c0,comp84951…
_c0,comp299743_c0,comp87960_c0,comp88008_c0,comp47142_c0,comp89417_c0,comp82624_c0,comp554047_c0,comp8722_c0,comp88204_c0,comp66087_c0,comp87707_c1,comp79688_c0,comp89397_c0,comp69627_c0,comp79292_c0,comp96863_c0,comp96052_c0,comp79118_c0,comp94979_c0,comp67849_c0,comp83424_c0,comp85756_c0,comp69614_c0,comp83911_c0,comp63203_c0,comp93413_c0,comp88842_c0,comp92042_c0,comp298877_c0,comp85856_c0,com…
GO:0008150	Biological Process	GO:0008152	metabolic process	GO:0006807	nitrogen compound metabolic process	GO:0051171	regulation of nitrogen compound metabolic process	1796	comp96548_c0,comp5283_c0,comp73237_c0,comp1217168_c0,comp74608_c0,comp92508_c0,comp82565_c0,comp92567_c1,comp96830_c0,comp96356_c0,comp82851_c0,comp88116_c0,comp84519_c0,comp493653_c0,comp89042_c0,comp87185_c0,comp61329_c0,comp91491_c0,comp90554_c0,comp96156_c0,comp94824_c0,comp346706_c0,comp79318_c0,comp87752_c0,comp87113_c0,comp79450_c0,comp80786_c0,comp77028_c0,comp77589_c0,comp88331_c0,comp91…
GO:0008150	Biological Process	GO:0008152	metabolic process	GO:0006807	nitrogen compound metabolic process	GO:0051172	negative regulation of nitrogen compound metabolic process	75	comp92663_c2,comp91297_c0,comp77559_c0,comp94470_c0,comp96683_c0,comp11237_c0,comp93251_c0,comp94939_c0,comp84543_c0,comp1102209_c0,comp89406_c0,comp80744_c0,comp95440_c0,comp45661_c0,comp93819_c0,comp85216_c0,comp84257_c0,comp89851_c0,comp1519832_c0,comp84550_c2,comp94112_c0,comp89271_c1,comp75556_c0,comp85706_c0,comp1528894_c0,comp86515_c0,comp803565_c0,comp89635_c0,comp83255_c0,comp80763_c0,co…
GO:0008150	Biological Process	GO:0008152	metabolic process	GO:0006807	nitrogen compound metabolic process	GO:0034641	cellular nitrogen compound metabolic process	5856	comp81220_c0,comp90242_c0,comp80919_c0,comp86634_c0,comp82631_c0,comp1592077_c0,comp95062_c0,comp95705_c0,comp94226_c0,comp84105_c0,comp3884_c0,comp91638_c0,comp53405_c0,comp93508_c0,comp92055_c0,comp79231_c0,comp75579_c0,comp80227_c0,comp647615_c0,comp982883_c0,comp87214_c0,comp8572_c0,comp86839_c0,comp95020_c0,comp89497_c0,comp91069_c0,comp96984_c0,comp90824_c0,comp20190_c0,comp67987_c0,comp803…
9672_c0,comp86076_c0,comp67050_c0,comp395040_c0,comp87835_c0,comp93144_c0,comp96176_c1,comp94596_c1,comp1202045_c0,comp75613_c0,comp91380_c0,comp90529_c1,comp90041_c0,comp651883_c0,comp85732_c0,comp93018_c0,comp13657_c0,comp87647_c0,comp93172_c0,comp80716_c0,comp74060_c0,comp94448_c1,comp93903_c0,comp29204_c0,comp68438_c0,comp92021_c0,comp862183_c0,comp89549_c0,comp88309_c0,comp75053_c0,comp90101…
95_c0,comp85658_c0,comp65578_c0,comp93034_c0,comp96583_c0,comp638_c0,comp75777_c0,comp86838_c0,comp46336_c0,comp55319_c0,comp597608_c0,comp2345_c0,comp95567_c0,comp82285_c0,comp1672290_c0,comp87036_c0,comp96117_c0,comp90029_c0,comp92113_c0,comp84745_c0,comp92879_c1,comp96134_c0,comp679942_c0,comp47098_c0,comp1188294_c0,comp90183_c0,comp88174_c0,comp28713_c0,comp16066_c0,comp47381_c0,comp86351_c0,…
GO:0008150	Biological Process	GO:0008152	metabolic process	GO:0006807	nitrogen compound metabolic process	GO:0051173	positive regulation of nitrogen compound metabolic process	71	comp84322_c0,comp92618_c1,comp88877_c0,comp89542_c0,comp88836_c0,comp44736_c0,comp93692_c0,comp89916_c1,comp77942_c0,comp73962_c0,comp89988_c0,comp84251_c1,comp94171_c0,comp632034_c0,comp450455_c0,comp94735_c0,comp77459_c0,comp83348_c0,comp87626_c0,comp94739_c0,comp92711_c1,comp46966_c0,comp86704_c0,comp77032_c0,comp80287_c0,comp94412_c0,comp442328_c0,comp94123_c0,comp85443_c0,comp1227795_c0,comp…
GO:0008150	Biological Process	GO:0008152	metabolic process	GO:0006807	nitrogen compound metabolic process	GO:1901564	organonitrogen compound metabolic process	2807	comp47686_c0,comp80513_c0,comp92739_c0,comp78494_c0,comp1239972_c0,comp81643_c0,comp77725_c0,comp805854_c0,comp79954_c0,comp94796_c2,comp82678_c1,comp90272_c0,comp79826_c0,comp89198_c0,comp88954_c0,comp935760_c0,comp95868_c1,comp82259_c0,comp91346_c1,comp86850_c0,comp94331_c0,comp90651_c0,comp62225_c0,comp92920_c0,comp96051_c0,comp1615405_c0,comp86217_c0,comp82651_c0,comp88065_c0,comp84650_c0,com…
c0,comp87019_c0,comp90003_c0,comp76247_c0,comp54126_c0,comp92942_c1,comp94347_c1,comp76697_c0,comp76041_c1,comp33861_c0,comp87527_c0,comp285392_c0,comp86924_c0,comp80165_c1,comp93489_c0,comp78616_c0,comp92101_c1,comp93051_c0,comp68623_c0,comp91846_c0,comp89960_c0,comp91657_c0,comp1061663_c0,comp1575242_c0,comp96148_c0,comp89113_c0,comp679606_c0,comp368343_c0,comp90110_c0,comp78935_c0,comp95320_c0…
GO:0008150	Biological Process	GO:0008152	metabolic process	GO:0006807	nitrogen compound metabolic process	GO:0046209	nitric oxide metabolic process	4	comp95065_c0,comp979441_c0,comp92689_c0,comp1159042_c0
GO:0008150	Biological Process	GO:0008152	metabolic process	GO:0006807	nitrogen compound metabolic process	GO:0071941	nitrogen cycle metabolic process	25	comp96351_c0,comp89840_c0,comp1030126_c0,comp391581_c0,comp85187_c0,comp90048_c0,comp954312_c0,comp91074_c0,comp82890_c0,comp88462_c0,comp2281401_c0,comp89068_c0,comp25947_c0,comp610181_c0,comp534989_c0,comp95037_c0,comp87196_c0,comp19974_c0,comp88521_c1,comp96038_c0,comp93071_c0,comp87843_c0,comp96968_c0,comp95065_c0,comp83763_c0
GO:0008150	Biological Process	GO:0008152	metabolic process	GO:0006807	nitrogen compound metabolic process	GO:2001057	reactive nitrogen species metabolic process	7	comp94588_c0,comp82591_c0,comp93768_c0,comp95065_c0,comp80692_c0,comp90048_c0,comp91978_c0
GO:0008150	Biological Process	GO:0008152	metabolic process	GO:0044237	cellular metabolic process	GO:0035383	thioester metabolic process	19	comp90550_c0,comp94318_c1,comp79809_c0,comp94171_c0,comp89251_c0,comp89044_c0,comp78555_c0,comp72543_c0,comp91439_c0,comp1399876_c0,comp50675_c0,comp88814_c0,comp87500_c0,comp87605_c0,comp90942_c1,comp95760_c0,comp85531_c0,comp86657_c0,comp89815_c0
GO:0008150	Biological Process	GO:0008152	metabolic process	GO:0044237	cellular metabolic process	GO:0042810	pheromone metabolic process	1	comp92585_c0
GO:0008150	Biological Process	GO:0008152	metabolic process	GO:0044237	cellular metabolic process	GO:0017144	drug metabolic process	72	comp88739_c0,comp77950_c0,comp88948_c0,comp95093_c0,comp86020_c0,comp89744_c0,comp88799_c0,comp78308_c0,comp94376_c0,comp83976_c0,comp86979_c0,comp90795_c0,comp80446_c0,comp78152_c0,comp87383_c0,comp75057_c0,comp73622_c0,comp86198_c1,comp85212_c0,comp69094_c0,comp92624_c0,comp30841_c0,comp88303_c0,comp87271_c0,comp86590_c0,comp87798_c0,comp82748_c0,comp83168_c0,comp76960_c0,comp83273_c0,comp91850…
GO:0008150	Biological Process	GO:0008152	metabolic process	GO:0044237	cellular metabolic process	GO:0034641	cellular nitrogen compound metabolic process	5856	comp81220_c0,comp90242_c0,comp80919_c0,comp86634_c0,comp82631_c0,comp1592077_c0,comp95062_c0,comp95705_c0,comp94226_c0,comp84105_c0,comp3884_c0,comp91638_c0,comp53405_c0,comp93508_c0,comp92055_c0,comp79231_c0,comp75579_c0,comp80227_c0,comp647615_c0,comp982883_c0,comp87214_c0,comp8572_c0,comp86839_c0,comp95020_c0,comp89497_c0,comp91069_c0,comp96984_c0,comp90824_c0,comp20190_c0,comp67987_c0,comp803…
9672_c0,comp86076_c0,comp67050_c0,comp395040_c0,comp87835_c0,comp93144_c0,comp96176_c1,comp94596_c1,comp1202045_c0,comp75613_c0,comp91380_c0,comp90529_c1,comp90041_c0,comp651883_c0,comp85732_c0,comp93018_c0,comp13657_c0,comp87647_c0,comp93172_c0,comp80716_c0,comp74060_c0,comp94448_c1,comp93903_c0,comp29204_c0,comp68438_c0,comp92021_c0,comp862183_c0,comp89549_c0,comp88309_c0,comp75053_c0,comp90101…
95_c0,comp85658_c0,comp65578_c0,comp93034_c0,comp96583_c0,comp638_c0,comp75777_c0,comp86838_c0,comp46336_c0,comp55319_c0,comp597608_c0,comp2345_c0,comp95567_c0,comp82285_c0,comp1672290_c0,comp87036_c0,comp96117_c0,comp90029_c0,comp92113_c0,comp84745_c0,comp92879_c1,comp96134_c0,comp679942_c0,comp47098_c0,comp1188294_c0,comp90183_c0,comp88174_c0,comp28713_c0,comp16066_c0,comp47381_c0,comp86351_c0,…
GO:0008150	Biological Process	GO:0008152	metabolic process	GO:0044237	cellular metabolic process	GO:0009850	auxin metabolic process	2	comp96378_c0,comp1623257_c0
GO:0008150	Biological Process	GO:0008152	metabolic process	GO:0044237	cellular metabolic process	GO:0006725	cellular aromatic compound metabolic process	5747	comp71615_c0,comp95196_c1,comp66241_c0,comp90387_c0,comp70801_c0,comp10382_c0,comp79540_c0,comp65741_c0,comp83556_c0,comp95012_c0,comp1255315_c0,comp93819_c0,comp90428_c0,comp96553_c0,comp89920_c0,comp1655513_c0,comp89406_c0,comp93706_c0,comp791378_c0,comp943822_c0,comp608352_c0,comp92946_c1,comp83118_c0,comp90058_c0,comp312852_c0,comp88655_c0,comp89594_c0,comp83700_c0,comp770079_c0,comp91190_c0,…
8871_c0,comp76398_c0,comp45415_c0,comp60025_c0,comp96841_c0,comp1742141_c0,comp495736_c0,comp85321_c0,comp367748_c0,comp749959_c0,comp95441_c0,comp89040_c1,comp92409_c0,comp84054_c0,comp95037_c0,comp78135_c0,comp69302_c0,comp91130_c0,comp86482_c1,comp90117_c0,comp745948_c0,comp76613_c0,comp1256418_c0,comp47758_c0,comp81586_c0,comp61780_c0,comp2277_c0,comp1046073_c0,comp4693_c0,comp81775_c0,comp77…
,comp87451_c0,comp92456_c0,comp453473_c0,comp90006_c0,comp80480_c0,comp95499_c2,comp79523_c0,comp85566_c0,comp82660_c0,comp6288_c0,comp87652_c0,comp89865_c0,comp93501_c0,comp94555_c0,comp32189_c0,comp95067_c0,comp620379_c0,comp760660_c0,comp42524_c0,comp67527_c0,comp91039_c1,comp965052_c0,comp839076_c0,comp96661_c0,comp62541_c0,comp1035236_c0,comp17638_c0,comp9301_c0,comp93543_c0,comp56366_c0,com…
GO:0008150	Biological Process	GO:0008152	metabolic process	GO:0044237	cellular metabolic process	GO:0010191	mucilage metabolic process	2	comp88739_c0,comp79924_c3
GO:0008150	Biological Process	GO:0008152	metabolic process	GO:0044237	cellular metabolic process	GO:0015979	photosynthesis	100	comp93503_c1,comp96789_c0,comp61276_c0,comp227057_c0,comp1278874_c0,comp78032_c0,comp71108_c0,comp88053_c0,comp91028_c0,comp634478_c0,comp1584527_c0,comp486028_c0,comp74671_c0,comp1623257_c0,comp82757_c0,comp83800_c1,comp673454_c0,comp72627_c0,comp73525_c0,comp61914_c0,comp84550_c2,comp1655032_c0,comp96227_c0,comp1078666_c0,comp75964_c0,comp87867_c0,comp91613_c0,comp74183_c0,comp95079_c0,comp2496…
GO:0008150	Biological Process	GO:0008152	metabolic process	GO:0044237	cellular metabolic process	GO:0044260	cellular macromolecule metabolic process	7396	comp672123_c0,comp59565_c0,comp96049_c0,comp1687776_c0,comp92411_c0,comp63190_c0,comp40539_c0,comp88349_c0,comp94946_c1,comp78676_c0,comp688706_c0,comp96296_c0,comp92576_c0,comp92095_c0,comp92641_c0,comp85179_c0,comp90169_c0,comp1041789_c0,comp79732_c0,comp82964_c0,comp77573_c0,comp90860_c0,comp92936_c0,comp81299_c0,comp84091_c1,comp588378_c0,comp65618_c0,comp78050_c0,comp965056_c0,comp454181_c0,…
79292_c0,comp69627_c0,comp139022_c0,comp18806_c0,comp93481_c0,comp831379_c0,comp96928_c0,comp58757_c0,comp609898_c0,comp82195_c1,comp95204_c1,comp24994_c0,comp94790_c0,comp89455_c0,comp90383_c0,comp1040128_c0,comp87629_c0,comp95199_c0,comp67813_c0,comp89834_c0,comp48186_c0,comp90867_c0,comp85342_c0,comp82510_c0,comp58605_c0,comp93532_c0,comp87788_c0,comp94094_c1,comp69563_c0,comp84841_c0,comp9027…
75_c0,comp84618_c0,comp94353_c1,comp2323_c0,comp87532_c0,comp71557_c0,comp81197_c0,comp89148_c0,comp94493_c1,comp84263_c0,comp89358_c0,comp450383_c0,comp91774_c0,comp798003_c0,comp87397_c0,comp82381_c0,comp93182_c0,comp96335_c1,comp94350_c1,comp93854_c0,comp72201_c0,comp45356_c0,comp503899_c0,comp597944_c0,comp76050_c0,comp96500_c0,comp77963_c0,comp91070_c0,comp93309_c4,comp86927_c0,comp95736_c0,…
GO:0008150	Biological Process	GO:0008152	metabolic process	GO:0044237	cellular metabolic process	GO:0006790	sulfur compound metabolic process	240	comp91846_c0,comp93619_c0,comp74242_c0,comp92334_c0,comp1255036_c0,comp92445_c0,comp84739_c0,comp84257_c0,comp88396_c0,comp86657_c0,comp82742_c0,comp486028_c0,comp1886202_c0,comp54145_c0,comp96307_c0,comp84668_c0,comp89192_c0,comp93541_c0,comp95829_c0,comp89814_c0,comp87895_c0,comp93074_c2,comp1584527_c0,comp87808_c0,comp87338_c0,comp85331_c0,comp99413_c0,comp673522_c0,comp96233_c0,comp37843_c0,c…
GO:0008150	Biological Process	GO:0008152	metabolic process	GO:0044237	cellular metabolic process	GO:0006413	translational initiation	75	comp1583297_c0,comp87473_c0,comp81175_c0,comp69070_c0,comp84365_c0,comp91298_c0,comp95899_c0,comp83812_c0,comp96231_c0,comp90567_c0,comp91710_c0,comp1124449_c0,comp64823_c0,comp50960_c0,comp85980_c0,comp87161_c0,comp677459_c0,comp85265_c0,comp80795_c0,comp85577_c0,comp92669_c3,comp1006513_c0,comp95829_c1,comp95416_c0,comp91492_c0,comp89502_c3,comp75860_c0,comp82119_c0,comp81220_c0,comp89676_c0,co…
GO:0008150	Biological Process	GO:0008152	metabolic process	GO:0044237	cellular metabolic process	GO:0043449	cellular alkene metabolic process	3	comp84739_c0,comp80957_c0,comp1344462_c0
GO:0008150	Biological Process	GO:0008152	metabolic process	GO:0044237	cellular metabolic process	GO:0018942	organometal metabolic process	4	comp92154_c0,comp82193_c0,comp72231_c0,comp81845_c0
GO:0008150	Biological Process	GO:0008152	metabolic process	GO:0044237	cellular metabolic process	GO:0006730	one-carbon metabolic process	6	comp86912_c0,comp93699_c1,comp89656_c0,comp91553_c0,comp77794_c0,comp88847_c0
GO:0008150	Biological Process	GO:0008152	metabolic process	GO:0044237	cellular metabolic process	GO:0006793	phosphorus metabolic process	2601	comp94446_c1,comp72264_c0,comp93234_c0,comp87189_c0,comp90823_c0,comp96465_c0,comp87664_c0,comp96692_c0,comp84183_c0,comp96323_c0,comp86482_c1,comp95217_c3,comp81301_c0,comp74983_c0,comp68986_c0,comp81586_c0,comp85013_c0,comp1046073_c0,comp96791_c0,comp82081_c0,comp1563919_c0,comp63353_c0,comp94051_c0,comp87000_c0,comp85852_c0,comp83771_c0,comp92769_c0,comp90747_c0,comp82146_c0,comp801700_c0,comp…
,comp67623_c0,comp80549_c0,comp47077_c0,comp95402_c0,comp90307_c0,comp96345_c1,comp82131_c0,comp8752_c0,comp2592_c0,comp87339_c0,comp90850_c0,comp1531558_c0,comp86979_c0,comp87299_c0,comp88295_c0,comp94232_c1,comp80613_c1,comp81665_c0,comp84246_c0,comp90205_c0,comp74592_c0,comp749240_c0,comp77866_c0,comp72443_c0,comp1728794_c0,comp346211_c0,comp85973_c0,comp92724_c0,comp79809_c0,comp95195_c0,comp…
GO:0008150	Biological Process	GO:0008152	metabolic process	GO:0044237	cellular metabolic process	GO:0044262	cellular carbohydrate metabolic process	593	comp94308_c0,comp92673_c0,comp91245_c0,comp96419_c0,comp80491_c0,comp88841_c0,comp91368_c0,comp89124_c0,comp90986_c0,comp77635_c0,comp90089_c1,comp70359_c1,comp73826_c0,comp90791_c0,comp85292_c0,comp811148_c0,comp94773_c0,comp95504_c0,comp84099_c0,comp599376_c0,comp93474_c0,comp91408_c0,comp85874_c0,comp87564_c0,comp91689_c0,comp82619_c0,comp89423_c0,comp77842_c0,comp90391_c0,comp84087_c0,comp860…
GO:0008150	Biological Process	GO:0008152	metabolic process	GO:0044237	cellular metabolic process	GO:0072593	reactive oxygen species metabolic process	33	comp1623257_c0,comp988718_c0,comp89948_c0,comp93209_c0,comp73353_c0,comp1647393_c0,comp86895_c0,comp620026_c0,comp81109_c0,comp90514_c0,comp1046073_c0,comp1663961_c0,comp86512_c0,comp80957_c0,comp779669_c0,comp86545_c0,comp701345_c0,comp1166198_c0,comp85762_c0,comp76285_c0,comp81129_c0,comp484461_c0,comp1134118_c0,comp537193_c0,comp80551_c0,comp1853324_c0,comp78762_c0,comp86618_c0,comp79936_c0,co…
GO:0008150	Biological Process	GO:0008152	metabolic process	GO:0044237	cellular metabolic process	GO:0006081	cellular aldehyde metabolic process	67	comp13996_c0,comp1547695_c0,comp88580_c0,comp90018_c0,comp82841_c0,comp71979_c0,comp85842_c0,comp84635_c0,comp89513_c0,comp598745_c0,comp83663_c0,comp619158_c0,comp75614_c0,comp73643_c0,comp85194_c0,comp80227_c0,comp84995_c0,comp96341_c0,comp346305_c0,comp95957_c1,comp82538_c0,comp16609_c0,comp89861_c0,comp95868_c1,comp85441_c0,comp74522_c0,comp95677_c0,comp693087_c0,comp88842_c0,comp69853_c0,com…
GO:0008150	Biological Process	GO:0008152	metabolic process	GO:0044237	cellular metabolic process	GO:0006082	organic acid metabolic process	1409	comp83019_c0,comp88839_c0,comp89745_c0,comp93962_c1,comp79656_c0,comp92650_c2,comp89532_c0,comp80956_c0,comp86441_c0,comp95546_c0,comp323402_c0,comp88882_c0,comp76554_c0,comp96921_c0,comp308118_c0,comp46542_c0,comp87240_c0,comp808215_c0,comp87570_c0,comp82901_c0,comp69853_c0,comp94978_c0,comp83508_c0,comp1724539_c0,comp69256_c0,comp86507_c0,comp58274_c0,comp83254_c0,comp94951_c0,comp84571_c0,comp…
GO:0008150	Biological Process	GO:0008152	metabolic process	GO:0044237	cellular metabolic process	GO:0009404	toxin metabolic process	33	comp74177_c0,comp71746_c0,comp89549_c0,comp75139_c0,comp81377_c0,comp403741_c0,comp84607_c0,comp93513_c0,comp87023_c0,comp77736_c0,comp83966_c0,comp74989_c0,comp81764_c0,comp83431_c0,comp84254_c0,comp80951_c0,comp90226_c0,comp87292_c0,comp93261_c0,comp87903_c0,comp2697_c0,comp202948_c0,comp68184_c0,comp88335_c0,comp96285_c0,comp86007_c0,comp75515_c0,comp933366_c0,comp933245_c0,comp84769_c0,comp90…
GO:0008150	Biological Process	GO:0008152	metabolic process	GO:0044237	cellular metabolic process	GO:0034754	cellular hormone metabolic process	102	comp94107_c0,comp92129_c0,comp86020_c0,comp86149_c0,comp95093_c0,comp88063_c1,comp77950_c0,comp96318_c0,comp88739_c0,comp93927_c0,comp73622_c0,comp86198_c1,comp87383_c0,comp75057_c0,comp93402_c0,comp78152_c0,comp91022_c0,comp84142_c0,comp80446_c0,comp90795_c0,comp82270_c0,comp86979_c0,comp95093_c1,comp83168_c0,comp89549_c0,comp82748_c0,comp86590_c0,comp87271_c0,comp88303_c0,comp80963_c0,comp87798…
GO:0008150	Biological Process	GO:0008152	metabolic process	GO:0044237	cellular metabolic process	GO:0031325	positive regulation of cellular metabolic process	125	comp91215_c0,comp95271_c0,comp73316_c0,comp84431_c0,comp74676_c0,comp94493_c1,comp66874_c0,comp835663_c0,comp75456_c0,comp96679_c0,comp95123_c0,comp609706_c0,comp90901_c0,comp1057051_c0,comp89019_c0,comp687019_c0,comp1161995_c0,comp46822_c0,comp90520_c0,comp80744_c0,comp2551_c0,comp801008_c0,comp78626_c0,comp692466_c0,comp91112_c0,comp90694_c3,comp75121_c0,comp81853_c0,comp84510_c0,comp597476_c0,…
GO:0008150	Biological Process	GO:0008152	metabolic process	GO:0044237	cellular metabolic process	GO:0044249	cellular biosynthetic process	5673	comp92393_c2,comp73342_c0,comp94331_c0,comp92920_c0,comp62225_c0,comp77933_c0,comp96550_c0,comp88065_c0,comp84650_c0,comp91256_c0,comp78673_c1,comp86217_c0,comp80945_c0,comp95065_c0,comp547788_c0,comp83487_c0,comp74998_c0,comp91575_c0,comp739614_c0,comp680951_c0,comp1830787_c0,comp1159042_c0,comp750338_c0,comp88359_c0,comp78815_c0,comp2608_c0,comp85447_c0,comp86390_c0,comp96219_c0,comp77725_c0,co…
48_c1,comp75614_c0,comp59548_c0,comp794611_c0,comp953792_c0,comp534347_c0,comp92303_c0,comp76697_c0,comp15101_c0,comp94347_c1,comp74362_c0,comp92493_c0,comp91821_c0,comp96895_c0,comp83543_c0,comp82318_c0,comp81062_c0,comp75580_c0,comp70676_c0,comp568140_c0,comp28249_c0,comp992288_c0,comp1258018_c0,comp92925_c0,comp92611_c1,comp93052_c0,comp86622_c0,comp91689_c0,comp84200_c0,comp91418_c0,comp84951…
_c0,comp299743_c0,comp87960_c0,comp88008_c0,comp47142_c0,comp89417_c0,comp82624_c0,comp554047_c0,comp8722_c0,comp88204_c0,comp66087_c0,comp87707_c1,comp79688_c0,comp89397_c0,comp69627_c0,comp79292_c0,comp96863_c0,comp96052_c0,comp79118_c0,comp94979_c0,comp67849_c0,comp83424_c0,comp85756_c0,comp69614_c0,comp83911_c0,comp63203_c0,comp93413_c0,comp88842_c0,comp92042_c0,comp298877_c0,comp85856_c0,com…
GO:0008150	Biological Process	GO:0008152	metabolic process	GO:0044237	cellular metabolic process	GO:0044255	cellular lipid metabolic process	857	comp92821_c0,comp75572_c0,comp1241085_c0,comp94682_c0,comp77073_c0,comp495543_c0,comp50675_c0,comp89348_c0,comp853402_c0,comp552415_c0,comp92573_c0,comp91518_c0,comp90566_c0,comp75643_c0,comp86780_c0,comp81010_c0,comp90943_c0,comp89439_c0,comp28847_c0,comp89875_c0,comp92064_c0,comp87936_c0,comp84638_c0,comp37726_c0,comp84604_c0,comp82897_c0,comp94255_c1,comp94824_c0,comp94433_c0,comp84486_c0,comp…
GO:0008150	Biological Process	GO:0008152	metabolic process	GO:0044237	cellular metabolic process	GO:0006091	generation of precursor metabolites and energy	679	comp1742141_c0,comp1201854_c0,comp90287_c0,comp794836_c0,comp93059_c0,comp91186_c0,comp79512_c0,comp718042_c0,comp1201954_c0,comp75321_c0,comp45683_c0,comp94163_c0,comp95592_c0,comp64460_c0,comp89867_c0,comp88069_c0,comp95064_c0,comp84922_c1,comp808395_c0,comp89492_c0,comp13657_c0,comp79637_c0,comp65919_c0,comp61039_c0,comp87146_c1,comp20407_c0,comp93350_c0,comp28571_c0,comp43369_c0,comp78092_c0,…
GO:0008150	Biological Process	GO:0008152	metabolic process	GO:0044237	cellular metabolic process	GO:0031323	regulation of cellular metabolic process	2068	comp96010_c0,comp80424_c0,comp107635_c0,comp79616_c0,comp96994_c0,comp96535_c1,comp92711_c1,comp89502_c3,comp65442_c0,comp80951_c0,comp1544059_c0,comp87161_c0,comp91491_c0,comp88116_c0,comp84519_c0,comp94824_c0,comp5283_c0,comp82565_c0,comp96356_c0,comp96830_c0,comp82851_c0,comp73237_c0,comp92508_c0,comp88562_c0,comp75556_c0,comp82199_c0,comp47044_c0,comp83494_c0,comp257588_c0,comp82970_c0,comp88…
GO:0008150	Biological Process	GO:0008152	metabolic process	GO:0044237	cellular metabolic process	GO:0006805	xenobiotic metabolic process	45	comp65359_c0,comp34942_c0,comp95323_c0,comp89371_c0,comp85889_c0,comp1668375_c0,comp82525_c1,comp86839_c0,comp25613_c0,comp13657_c0,comp78693_c0,comp87259_c0,comp1628634_c0,comp92339_c0,comp94378_c0,comp93071_c0,comp87309_c0,comp64812_c0,comp94887_c0,comp534989_c0,comp86921_c0,comp88682_c1,comp90242_c0,comp87196_c0,comp93578_c0,comp85920_c0,comp95037_c0,comp28479_c0,comp86931_c0,comp72788_c0,comp…
GO:0008150	Biological Process	GO:0008152	metabolic process	GO:0044237	cellular metabolic process	GO:0046483	heterocycle metabolic process	5811	comp1020869_c0,comp89581_c0,comp84679_c0,comp92259_c0,comp79538_c0,comp91526_c0,comp83453_c0,comp79315_c0,comp933906_c0,comp65460_c0,comp93262_c0,comp93102_c0,comp93153_c2,comp688550_c0,comp88468_c0,comp58220_c0,comp87812_c0,comp80744_c0,comp79392_c0,comp4177_c0,comp96659_c0,comp25981_c0,comp68777_c0,comp58940_c0,comp94417_c0,comp95369_c0,comp75943_c0,comp72119_c0,comp93251_c0,comp89853_c1,comp15…
_c0,comp90982_c1,comp46023_c0,comp90902_c0,comp90027_c0,comp34182_c0,comp486144_c0,comp89749_c0,comp46181_c0,comp85090_c0,comp91920_c0,comp90215_c0,comp87710_c1,comp1565327_c0,comp84882_c0,comp73116_c0,comp90231_c0,comp493220_c0,comp82953_c0,comp31710_c0,comp82020_c0,comp90763_c0,comp7970_c0,comp91596_c0,comp89775_c0,comp91484_c0,comp93700_c0,comp57410_c0,comp93071_c0,comp87487_c0,comp79453_c0,co…
7_c0,comp92268_c0,comp53400_c0,comp665403_c0,comp81397_c0,comp94224_c0,comp82871_c0,comp1910749_c0,comp88521_c1,comp87410_c0,comp1219_c0,comp92353_c1,comp91606_c0,comp83255_c0,comp68963_c0,comp95550_c0,comp458815_c0,comp326712_c0,comp92096_c0,comp83168_c0,comp801008_c0,comp583806_c0,comp1280313_c0,comp81388_c0,comp93359_c0,comp87209_c0,comp91473_c0,comp694129_c0,comp81729_c0,comp627956_c0,comp830…
GO:0008150	Biological Process	GO:0008152	metabolic process	GO:0044237	cellular metabolic process	GO:0051186	cofactor metabolic process	699	comp91376_c0,comp1245296_c0,comp547062_c0,comp89635_c0,comp95615_c0,comp23200_c0,comp86940_c0,comp46023_c0,comp78720_c0,comp80407_c0,comp34182_c0,comp785748_c0,comp82270_c0,comp90902_c0,comp88996_c0,comp95596_c2,comp89541_c0,comp75957_c0,comp82131_c0,comp22685_c0,comp88014_c0,comp58885_c0,comp85493_c0,comp88881_c0,comp82875_c0,comp87285_c0,comp91372_c0,comp93695_c0,comp88682_c1,comp930711_c0,comp…
GO:0008150	Biological Process	GO:0008152	metabolic process	GO:0044237	cellular metabolic process	GO:0097354	prenylation	16	comp30476_c0,comp93531_c0,comp90610_c0,comp90945_c0,comp86005_c0,comp90011_c0,comp65760_c0,comp96216_c0,comp89511_c0,comp626478_c0,comp73368_c0,comp82085_c0,comp95091_c0,comp92796_c0,comp85444_c0,comp85052_c0
GO:0008150	Biological Process	GO:0008152	metabolic process	GO:0044237	cellular metabolic process	GO:0044248	cellular catabolic process	1027	comp89834_c0,comp88506_c0,comp48186_c0,comp1258313_c0,comp90867_c0,comp90769_c0,comp88540_c0,comp88743_c0,comp73966_c0,comp96110_c0,comp989865_c0,comp144658_c0,comp9591_c0,comp84210_c0,comp91068_c0,comp92972_c0,comp89999_c0,comp88011_c0,comp638086_c0,comp85545_c0,comp89320_c0,comp86026_c0,comp943822_c0,comp1689072_c0,comp1656395_c0,comp2561_c0,comp78327_c0,comp91124_c0,comp90428_c0,comp78399_c0,c…
GO:0008150	Biological Process	GO:0008152	metabolic process	GO:0044237	cellular metabolic process	GO:0042180	cellular ketone metabolic process	100	comp76941_c1,comp549678_c0,comp84032_c0,comp93672_c0,comp68590_c0,comp88676_c0,comp77984_c0,comp28850_c0,comp1252471_c0,comp1539019_c0,comp93488_c0,comp89176_c0,comp80740_c0,comp74470_c0,comp1439889_c0,comp308349_c0,comp91072_c0,comp808122_c0,comp96300_c0,comp62748_c0,comp91444_c0,comp91151_c0,comp930711_c0,comp81136_c0,comp92269_c0,comp86064_c0,comp2323_c0,comp83902_c0,comp513142_c0,comp94700_c0…
GO:0008150	Biological Process	GO:0008152	metabolic process	GO:0044237	cellular metabolic process	GO:0043446	cellular alkane metabolic process	61	comp620026_c0,comp89251_c0,comp86895_c0,comp82879_c0,comp17447_c0,comp1748946_c0,comp574518_c0,comp544652_c0,comp970953_c0,comp94928_c0,comp988718_c0,comp77512_c0,comp96680_c0,comp449288_c0,comp90620_c0,comp1416868_c0,comp82538_c0,comp92331_c0,comp682781_c0,comp86545_c0,comp78092_c0,comp95095_c0,comp827433_c0,comp95934_c0,comp85468_c0,comp6761_c0,comp779669_c0,comp82346_c0,comp682002_c0,comp82860…
GO:0008150	Biological Process	GO:0008152	metabolic process	GO:0044237	cellular metabolic process	GO:0052314	phytoalexin metabolic process	1	comp54635_c0
GO:0008150	Biological Process	GO:0008152	metabolic process	GO:0044237	cellular metabolic process	GO:0031324	negative regulation of cellular metabolic process	98	comp89173_c0,comp81309_c0,comp82862_c0,comp48236_c0,comp40257_c0,comp92840_c0,comp91588_c0,comp66087_c0,comp55319_c0,comp86926_c0,comp96535_c1,comp77512_c0,comp84963_c0,comp86018_c0,comp82119_c0,comp85831_c0,comp59951_c0,comp94037_c1,comp92409_c0,comp92616_c0,comp85985_c0,comp677459_c0,comp95582_c0,comp91604_c0,comp87185_c0,comp86849_c0,comp92198_c1,comp86217_c0,comp67366_c0,comp89042_c0,comp4758…
GO:0008150	Biological Process	GO:0008152	metabolic process	GO:0032259	methylation	GO:0043414	macromolecule methylation	150	comp95253_c0,comp76613_c0,comp83564_c0,comp96432_c0,comp47758_c0,comp92790_c0,comp82741_c0,comp76591_c0,comp69256_c0,comp78879_c0,comp94666_c0,comp88763_c0,comp84183_c0,comp803962_c0,comp86704_c0,comp81220_c0,comp1795846_c0,comp95877_c0,comp308118_c0,comp93763_c0,comp84106_c0,comp89853_c1,comp2635607_c0,comp87856_c0,comp90704_c0,comp95912_c0,comp83941_c0,comp91174_c0,comp89771_c0,comp70172_c0,com…
GO:0008150	Biological Process	GO:0008152	metabolic process	GO:0009056	catabolic process	GO:0009894	regulation of catabolic process	133	comp677459_c0,comp88698_c0,comp96530_c0,comp74306_c0,comp93198_c0,comp92037_c0,comp1751466_c0,comp1306679_c0,comp95020_c0,comp91430_c0,comp77475_c0,comp69984_c0,comp96274_c0,comp87378_c0,comp80733_c0,comp91077_c0,comp87859_c0,comp57211_c0,comp92810_c0,comp89935_c0,comp95906_c0,comp88346_c0,comp96742_c0,comp90789_c0,comp87821_c0,comp84967_c0,comp90422_c1,comp87866_c0,comp8855_c0,comp90188_c1,comp9…
GO:0008150	Biological Process	GO:0008152	metabolic process	GO:0009056	catabolic process	GO:0009896	positive regulation of catabolic process	33	comp511397_c0,comp91077_c0,comp83821_c0,comp69984_c0,comp76549_c0,comp93344_c0,comp87821_c0,comp78404_c0,comp88346_c0,comp74676_c0,comp65542_c0,comp87236_c0,comp85563_c0,comp92037_c0,comp78399_c0,comp76955_c1,comp90542_c0,comp79430_c0,comp93609_c0,comp93538_c0,comp85617_c0,comp87866_c0,comp92779_c0,comp95125_c0,comp74165_c0,comp84510_c0,comp597476_c0,comp73116_c0,comp90937_c0,comp80744_c0,comp905…
GO:0008150	Biological Process	GO:0008152	metabolic process	GO:0009056	catabolic process	GO:0044248	cellular catabolic process	1027	comp89834_c0,comp88506_c0,comp48186_c0,comp1258313_c0,comp90867_c0,comp90769_c0,comp88540_c0,comp88743_c0,comp73966_c0,comp96110_c0,comp989865_c0,comp144658_c0,comp9591_c0,comp84210_c0,comp91068_c0,comp92972_c0,comp89999_c0,comp88011_c0,comp638086_c0,comp85545_c0,comp89320_c0,comp86026_c0,comp943822_c0,comp1689072_c0,comp1656395_c0,comp2561_c0,comp78327_c0,comp91124_c0,comp90428_c0,comp78399_c0,c…
GO:0008150	Biological Process	GO:0008152	metabolic process	GO:0009056	catabolic process	GO:1901575	organic substance catabolic process	1214	comp94136_c0,comp116333_c0,comp87024_c0,comp79467_c0,comp87448_c0,comp94411_c0,comp63061_c0,comp85973_c0,comp74553_c0,comp612418_c0,comp93123_c0,comp79412_c0,comp3406_c0,comp1594285_c0,comp83285_c1,comp87693_c0,comp71749_c0,comp16385_c0,comp88399_c0,comp93730_c0,comp92460_c0,comp80914_c0,comp61786_c0,comp87116_c0,comp77130_c0,comp78745_c0,comp95526_c2,comp215718_c0,comp602406_c0,comp93064_c0,comp…
GO:0008150	Biological Process	GO:0008152	metabolic process	GO:0009056	catabolic process	GO:0009895	negative regulation of catabolic process	1	comp677459_c0
GO:0008150	Biological Process	GO:0008152	metabolic process	GO:0009056	catabolic process	GO:0044712	single-organism catabolic process	168	comp1250901_c0,comp88063_c1,comp89834_c0,comp86987_c0,comp93635_c0,comp90942_c1,comp88743_c0,comp80871_c0,comp91501_c0,comp1604008_c0,comp96524_c0,comp94163_c0,comp89568_c0,comp91612_c0,comp89333_c0,comp86864_c0,comp84210_c0,comp86625_c0,comp1399876_c0,comp91825_c0,comp94318_c1,comp13657_c0,comp95395_c2,comp88480_c0,comp62493_c0,comp81512_c0,comp89073_c0,comp71598_c0,comp84020_c0,comp68698_c0,com…
GO:0008150	Biological Process	GO:0008152	metabolic process	GO:0009056	catabolic process	GO:0046149	pigment catabolic process	29	comp79678_c0,comp88653_c0,comp76367_c0,comp94136_c0,comp93183_c0,comp90620_c0,comp91376_c0,comp93861_c0,comp95552_c0,comp86006_c0,comp933668_c0,comp82131_c0,comp86940_c0,comp95242_c0,comp96622_c0,comp74060_c0,comp88902_c0,comp87663_c0,comp79167_c0,comp1188294_c0,comp91145_c0,comp82882_c0,comp74929_c0,comp90765_c0,comp83207_c0,comp82538_c0,comp82875_c0,comp4023_c0,comp598037_c0
GO:0008150	Biological Process	GO:0008152	metabolic process	GO:0042445	hormone metabolic process	GO:0042446	hormone biosynthetic process	6	comp90550_c0,comp96378_c0,comp92585_c0,comp92234_c0,comp1623257_c0,comp86657_c0
GO:0008150	Biological Process	GO:0008152	metabolic process	GO:0042445	hormone metabolic process	GO:0034754	cellular hormone metabolic process	102	comp94107_c0,comp92129_c0,comp86020_c0,comp86149_c0,comp95093_c0,comp88063_c1,comp77950_c0,comp96318_c0,comp88739_c0,comp93927_c0,comp73622_c0,comp86198_c1,comp87383_c0,comp75057_c0,comp93402_c0,comp78152_c0,comp91022_c0,comp84142_c0,comp80446_c0,comp90795_c0,comp82270_c0,comp86979_c0,comp95093_c1,comp83168_c0,comp89549_c0,comp82748_c0,comp86590_c0,comp87271_c0,comp88303_c0,comp80963_c0,comp87798…
GO:0008150	Biological Process	GO:0008152	metabolic process	GO:0042445	hormone metabolic process	GO:0016131	brassinosteroid metabolic process	3	comp90550_c0,comp92234_c0,comp86657_c0
GO:0008150	Biological Process	GO:0008152	metabolic process	GO:0042445	hormone metabolic process	GO:0042810	pheromone metabolic process	1	comp92585_c0
GO:0008150	Biological Process	GO:0008152	metabolic process	GO:0042445	hormone metabolic process	GO:0009850	auxin metabolic process	2	comp96378_c0,comp1623257_c0
GO:0008150	Biological Process	GO:0008152	metabolic process	GO:0019222	regulation of metabolic process	GO:0031323	regulation of cellular metabolic process	2068	comp96010_c0,comp80424_c0,comp107635_c0,comp79616_c0,comp96994_c0,comp96535_c1,comp92711_c1,comp89502_c3,comp65442_c0,comp80951_c0,comp1544059_c0,comp87161_c0,comp91491_c0,comp88116_c0,comp84519_c0,comp94824_c0,comp5283_c0,comp82565_c0,comp96356_c0,comp96830_c0,comp82851_c0,comp73237_c0,comp92508_c0,comp88562_c0,comp75556_c0,comp82199_c0,comp47044_c0,comp83494_c0,comp257588_c0,comp82970_c0,comp88…
GO:0008150	Biological Process	GO:0008152	metabolic process	GO:0019222	regulation of metabolic process	GO:0051171	regulation of nitrogen compound metabolic process	1796	comp96548_c0,comp5283_c0,comp73237_c0,comp1217168_c0,comp74608_c0,comp92508_c0,comp82565_c0,comp92567_c1,comp96830_c0,comp96356_c0,comp82851_c0,comp88116_c0,comp84519_c0,comp493653_c0,comp89042_c0,comp87185_c0,comp61329_c0,comp91491_c0,comp90554_c0,comp96156_c0,comp94824_c0,comp346706_c0,comp79318_c0,comp87752_c0,comp87113_c0,comp79450_c0,comp80786_c0,comp77028_c0,comp77589_c0,comp88331_c0,comp91…
GO:0008150	Biological Process	GO:0008152	metabolic process	GO:0019222	regulation of metabolic process	GO:0009892	negative regulation of metabolic process	115	comp95582_c0,comp677459_c0,comp96565_c1,comp92616_c0,comp85985_c0,comp22332_c0,comp92409_c0,comp94037_c1,comp59951_c0,comp82119_c0,comp85831_c0,comp84963_c0,comp96535_c1,comp77512_c0,comp86018_c0,comp86926_c0,comp66087_c0,comp55319_c0,comp817902_c0,comp40257_c0,comp92840_c0,comp91588_c0,comp89310_c0,comp48236_c0,comp82862_c0,comp89173_c0,comp81309_c0,comp2119380_c0,comp99978_c0,comp95973_c0,comp7…
GO:0008150	Biological Process	GO:0008152	metabolic process	GO:0019222	regulation of metabolic process	GO:0009894	regulation of catabolic process	133	comp677459_c0,comp88698_c0,comp96530_c0,comp74306_c0,comp93198_c0,comp92037_c0,comp1751466_c0,comp1306679_c0,comp95020_c0,comp91430_c0,comp77475_c0,comp69984_c0,comp96274_c0,comp87378_c0,comp80733_c0,comp91077_c0,comp87859_c0,comp57211_c0,comp92810_c0,comp89935_c0,comp95906_c0,comp88346_c0,comp96742_c0,comp90789_c0,comp87821_c0,comp84967_c0,comp90422_c1,comp87866_c0,comp8855_c0,comp90188_c1,comp9…
GO:0008150	Biological Process	GO:0008152	metabolic process	GO:0019222	regulation of metabolic process	GO:0080090	regulation of primary metabolic process	2033	comp90965_c0,comp74306_c0,comp94446_c1,comp96919_c0,comp95441_c0,comp92047_c0,comp72098_c0,comp79981_c0,comp92409_c0,comp85577_c0,comp46174_c0,comp84054_c0,comp96465_c0,comp93778_c0,comp1660419_c0,comp90345_c0,comp84183_c0,comp83488_c0,comp91130_c0,comp88718_c0,comp61417_c0,comp92135_c1,comp95875_c0,comp54802_c0,comp81586_c0,comp61780_c0,comp500242_c0,comp85013_c0,comp80977_c0,comp22990_c0,comp93…
GO:0008150	Biological Process	GO:0008152	metabolic process	GO:0019222	regulation of metabolic process	GO:0009889	regulation of biosynthetic process	1759	comp54140_c0,comp89916_c1,comp85122_c0,comp90019_c0,comp74209_c0,comp88836_c0,comp1416511_c0,comp89606_c0,comp93692_c0,comp36572_c0,comp86076_c0,comp558756_c0,comp83812_c0,comp782338_c0,comp30033_c0,comp79950_c0,comp94580_c0,comp95552_c2,comp938640_c0,comp88828_c0,comp91097_c0,comp88860_c0,comp94465_c0,comp94468_c0,comp71653_c0,comp94050_c0,comp89956_c0,comp26541_c0,comp92037_c0,comp93549_c0,comp…
GO:0008150	Biological Process	GO:0008152	metabolic process	GO:0019222	regulation of metabolic process	GO:0009893	positive regulation of metabolic process	125	comp83348_c0,comp94739_c0,comp78404_c0,comp87626_c0,comp88346_c0,comp77520_c0,comp77459_c0,comp94735_c0,comp632034_c0,comp450455_c0,comp87821_c0,comp93344_c0,comp76549_c0,comp89409_c0,comp94171_c0,comp69984_c0,comp77942_c0,comp89916_c1,comp89988_c0,comp73962_c0,comp84251_c1,comp91077_c0,comp89542_c0,comp88836_c0,comp93692_c0,comp44736_c0,comp81129_c0,comp511397_c0,comp92618_c1,comp84322_c0,comp83…
GO:0008150	Biological Process	GO:0008152	metabolic process	GO:0019222	regulation of metabolic process	GO:0060255	regulation of macromolecule metabolic process	1996	comp83700_c0,comp770079_c0,comp36396_c0,comp96928_c0,comp67997_c0,comp595015_c0,comp88655_c0,comp58757_c0,comp94743_c0,comp49342_c0,comp90383_c0,comp24853_c0,comp84633_c0,comp91221_c0,comp89087_c0,comp82634_c0,comp941073_c0,comp74876_c0,comp90021_c0,comp83496_c0,comp962236_c0,comp700743_c0,comp89385_c0,comp84186_c1,comp89276_c0,comp1948706_c0,comp1161092_c0,comp84841_c0,comp69563_c0,comp2556414_c…
GO:0008150	Biological Process	GO:0008152	metabolic process	GO:0019222	regulation of metabolic process	GO:0050790	regulation of catalytic activity	228	comp94946_c0,comp80280_c0,comp86160_c0,comp19640_c0,comp72669_c0,comp90188_c1,comp91475_c2,comp8855_c0,comp92529_c1,comp82828_c0,comp79884_c0,comp94480_c0,comp88781_c0,comp90422_c1,comp1014473_c0,comp94238_c0,comp58610_c0,comp316794_c0,comp91892_c0,comp41152_c0,comp47424_c0,comp93672_c0,comp90422_c0,comp92789_c0,comp93477_c0,comp86534_c0,comp84566_c0,comp687019_c0,comp96440_c0,comp87262_c0,comp85…
GO:0008150	Biological Process	GO:0008152	metabolic process	GO:0009892	negative regulation of metabolic process	GO:0051172	negative regulation of nitrogen compound metabolic process	75	comp92663_c2,comp91297_c0,comp77559_c0,comp94470_c0,comp96683_c0,comp11237_c0,comp93251_c0,comp94939_c0,comp84543_c0,comp1102209_c0,comp89406_c0,comp80744_c0,comp95440_c0,comp45661_c0,comp93819_c0,comp85216_c0,comp84257_c0,comp89851_c0,comp1519832_c0,comp84550_c2,comp94112_c0,comp89271_c1,comp75556_c0,comp85706_c0,comp1528894_c0,comp86515_c0,comp803565_c0,comp89635_c0,comp83255_c0,comp80763_c0,co…
GO:0008150	Biological Process	GO:0008152	metabolic process	GO:0009892	negative regulation of metabolic process	GO:0009890	negative regulation of biosynthetic process	77	comp88349_c1,comp83487_c0,comp95973_c0,comp99978_c0,comp83411_c0,comp602429_c0,comp91648_c0,comp90824_c0,comp69070_c0,comp86737_c1,comp81629_c0,comp91604_c0,comp87185_c0,comp67366_c0,comp47586_c0,comp89042_c0,comp94037_c1,comp92409_c0,comp85985_c0,comp92616_c0,comp95582_c0,comp86018_c0,comp84963_c0,comp77512_c0,comp82119_c0,comp85831_c0,comp59951_c0,comp91588_c0,comp40257_c0,comp92840_c0,comp5531…
GO:0008150	Biological Process	GO:0008152	metabolic process	GO:0009892	negative regulation of metabolic process	GO:0009895	negative regulation of catabolic process	1	comp677459_c0
GO:0008150	Biological Process	GO:0008152	metabolic process	GO:0009892	negative regulation of metabolic process	GO:0010605	negative regulation of macromolecule metabolic process	102	comp22332_c0,comp94037_c1,comp92409_c0,comp95582_c0,comp92616_c0,comp96565_c1,comp85985_c0,comp677459_c0,comp82119_c0,comp85831_c0,comp96535_c1,comp84963_c0,comp77512_c0,comp86018_c0,comp59951_c0,comp817902_c0,comp92840_c0,comp40257_c0,comp91588_c0,comp86926_c0,comp66087_c0,comp55319_c0,comp82862_c0,comp89173_c0,comp81309_c0,comp89310_c0,comp48236_c0,comp78259_c0,comp88349_c1,comp83487_c0,comp999…
GO:0008150	Biological Process	GO:0008152	metabolic process	GO:0009892	negative regulation of metabolic process	GO:0031324	negative regulation of cellular metabolic process	98	comp89173_c0,comp81309_c0,comp82862_c0,comp48236_c0,comp40257_c0,comp92840_c0,comp91588_c0,comp66087_c0,comp55319_c0,comp86926_c0,comp96535_c1,comp77512_c0,comp84963_c0,comp86018_c0,comp82119_c0,comp85831_c0,comp59951_c0,comp94037_c1,comp92409_c0,comp92616_c0,comp85985_c0,comp677459_c0,comp95582_c0,comp91604_c0,comp87185_c0,comp86849_c0,comp92198_c1,comp86217_c0,comp67366_c0,comp89042_c0,comp4758…
GO:0008150	Biological Process	GO:0008152	metabolic process	GO:0071704	organic substance metabolic process	GO:0030638	polyketide metabolic process	61	comp88411_c0,comp95677_c0,comp79826_c0,comp93634_c0,comp82510_c0,comp91627_c0,comp87987_c0,comp82216_c0,comp93012_c0,comp29287_c0,comp89873_c0,comp91296_c0,comp88950_c0,comp92594_c0,comp84233_c0,comp83161_c0,comp91120_c0,comp83273_c0,comp91850_c0,comp76960_c0,comp83168_c0,comp82748_c0,comp92378_c1,comp88303_c0,comp90916_c0,comp87271_c0,comp87798_c0,comp86590_c0,comp94773_c0,comp30841_c0,comp92624…
GO:0008150	Biological Process	GO:0008152	metabolic process	GO:0071704	organic substance metabolic process	GO:0043170	macromolecule metabolic process	8066	comp85021_c1,comp624515_c0,comp95829_c1,comp90133_c0,comp78400_c0,comp94405_c1,comp92491_c0,comp94833_c0,comp93189_c0,comp87184_c0,comp90009_c0,comp92455_c0,comp87233_c0,comp88497_c0,comp88360_c0,comp80033_c0,comp88782_c0,comp819553_c0,comp79119_c0,comp76673_c0,comp95990_c0,comp66145_c0,comp92790_c0,comp1261350_c0,comp85691_c1,comp68049_c0,comp929038_c0,comp155624_c0,comp75082_c0,comp88367_c0,com…
4_c0,comp88875_c0,comp932385_c0,comp90802_c0,comp46966_c0,comp942796_c0,comp94027_c0,comp77901_c0,comp85985_c0,comp91229_c0,comp88218_c0,comp88602_c0,comp83577_c0,comp1040874_c0,comp82201_c0,comp974713_c0,comp91339_c0,comp92927_c0,comp79898_c0,comp83878_c1,comp81138_c0,comp79600_c0,comp91373_c0,comp82701_c0,comp4518_c0,comp95462_c2,comp80539_c0,comp95073_c0,comp85176_c0,comp82612_c0,comp93484_c0,…
,comp93251_c0,comp836786_c0,comp1166595_c0,comp87887_c0,comp89277_c0,comp92969_c0,comp95369_c0,comp72119_c0,comp75943_c0,comp96745_c0,comp94417_c0,comp89946_c1,comp49922_c0,comp96659_c0,comp25981_c0,comp58940_c0,comp68777_c0,comp82646_c0,comp678425_c0,comp95398_c0,comp89283_c0,comp79392_c0,comp80828_c0,comp88848_c1,comp87812_c0,comp90025_c0,comp71265_c0,comp81942_c0,comp58220_c0,comp535129_c0,com…
_c0,comp85244_c0,comp89775_c0,comp91596_c0,comp57410_c0,comp93700_c0,comp91484_c0,comp7970_c0,comp90763_c0,comp90231_c0,comp74728_c0,comp60691_c0,comp86595_c0,comp82020_c0,comp31710_c0,comp82953_c0,comp96649_c1,comp84882_c0,comp642927_c0,comp87710_c1,comp1565327_c0,comp80820_c0,comp83703_c0,comp96215_c0,comp35183_c0,comp91920_c0,comp90215_c0,comp82559_c0,comp85019_c0,comp89749_c0,comp46181_c0,com…
GO:0008150	Biological Process	GO:0008152	metabolic process	GO:0071704	organic substance metabolic process	GO:1901657	glycosyl compound metabolic process	717	comp80613_c1,comp88799_c0,comp82534_c0,comp88473_c0,comp749240_c0,comp77866_c0,comp92301_c0,comp85493_c0,comp1685223_c0,comp82147_c0,comp84246_c0,comp91095_c0,comp88014_c0,comp703424_c0,comp96360_c0,comp80407_c0,comp90307_c0,comp96040_c0,comp71116_c0,comp89635_c0,comp90384_c1,comp86979_c0,comp91227_c0,comp94661_c0,comp79274_c0,comp79280_c0,comp8752_c0,comp96440_c0,comp84981_c0,comp92789_c0,comp88…
GO:0008150	Biological Process	GO:0008152	metabolic process	GO:0071704	organic substance metabolic process	GO:1900673	olefin metabolic process	15	comp90212_c0,comp82342_c0,comp85920_c0,comp93578_c0,comp89742_c0,comp86418_c0,comp1668375_c0,comp85210_c0,comp80957_c0,comp1344462_c0,comp84739_c0,comp92339_c0,comp92547_c0,comp88410_c0,comp94378_c0
GO:0008150	Biological Process	GO:0008152	metabolic process	GO:0071704	organic substance metabolic process	GO:0018904	ether metabolic process	14	comp80427_c0,comp76369_c0,comp79881_c0,comp88414_c0,comp79476_c0,comp71236_c0,comp90365_c0,comp89523_c0,comp73559_c0,comp96531_c0,comp80923_c0,comp72563_c0,comp78719_c0,comp72660_c0
GO:0008150	Biological Process	GO:0008152	metabolic process	GO:0071704	organic substance metabolic process	GO:1901568	fatty acid derivative metabolic process	13	comp91710_c0,comp95146_c0,comp79615_c0,comp1832590_c0,comp92319_c0,comp95769_c0,comp72387_c0,comp93250_c0,comp94690_c0,comp95103_c1,comp92514_c0,comp28847_c0,comp92981_c1
GO:0008150	Biological Process	GO:0008152	metabolic process	GO:0071704	organic substance metabolic process	GO:0006082	organic acid metabolic process	1409	comp83019_c0,comp88839_c0,comp89745_c0,comp93962_c1,comp79656_c0,comp92650_c2,comp89532_c0,comp80956_c0,comp86441_c0,comp95546_c0,comp323402_c0,comp88882_c0,comp76554_c0,comp96921_c0,comp308118_c0,comp46542_c0,comp87240_c0,comp808215_c0,comp87570_c0,comp82901_c0,comp69853_c0,comp94978_c0,comp83508_c0,comp1724539_c0,comp69256_c0,comp86507_c0,comp58274_c0,comp83254_c0,comp94951_c0,comp84571_c0,comp…
GO:0008150	Biological Process	GO:0008152	metabolic process	GO:0071704	organic substance metabolic process	GO:1901360	organic cyclic compound metabolic process	5933	comp66390_c0,comp96524_c0,comp93388_c0,comp85418_c0,comp972889_c0,comp94750_c0,comp71420_c0,comp45943_c0,comp358468_c0,comp57898_c0,comp91192_c0,comp71949_c0,comp76424_c0,comp95093_c0,comp96679_c0,comp77068_c0,comp45500_c0,comp88063_c1,comp94264_c0,comp86752_c0,comp81002_c0,comp1189623_c0,comp691108_c0,comp934814_c0,comp80280_c0,comp78799_c0,comp90835_c0,comp94789_c0,comp50113_c0,comp73713_c0,com…
9502_c3,comp65442_c0,comp792029_c0,comp92711_c1,comp95999_c1,comp87361_c0,comp87526_c0,comp447702_c0,comp92863_c0,comp89439_c0,comp65496_c0,comp87309_c0,comp86936_c0,comp79622_c0,comp96010_c0,comp94547_c0,comp1564962_c0,comp66901_c0,comp80424_c0,comp825209_c0,comp78550_c0,comp815634_c0,comp52599_c0,comp95228_c0,comp13676_c0,comp87106_c0,comp816377_c0,comp96988_c0,comp95592_c0,comp95683_c0,comp849…
c0,comp48978_c0,comp1177170_c0,comp72421_c0,comp61742_c0,comp54108_c0,comp81543_c0,comp91548_c0,comp466601_c0,comp7337_c0,comp95808_c0,comp92600_c2,comp74545_c0,comp77526_c0,comp93804_c0,comp82971_c0,comp84521_c0,comp84790_c0,comp87951_c0,comp436512_c0,comp86764_c0,comp52152_c0,comp91421_c1,comp96426_c1,comp86188_c0,comp828099_c0,comp1190973_c0,comp86759_c0,comp47022_c0,comp95891_c1,comp78086_c0,…
GO:0008150	Biological Process	GO:0008152	metabolic process	GO:0071704	organic substance metabolic process	GO:0019637	organophosphate metabolic process	1186	comp86618_c0,comp81298_c0,comp91942_c0,comp982734_c0,comp60610_c0,comp73717_c0,comp91174_c0,comp86793_c0,comp91449_c0,comp1865185_c0,comp70144_c0,comp89215_c0,comp93639_c0,comp103812_c0,comp68887_c0,comp77093_c0,comp14067_c0,comp79057_c0,comp96274_c0,comp92826_c0,comp82441_c0,comp83762_c0,comp96474_c0,comp1306679_c0,comp96241_c1,comp29287_c0,comp84593_c0,comp93150_c0,comp95622_c0,comp3186741_c0,c…
GO:0008150	Biological Process	GO:0008152	metabolic process	GO:0071704	organic substance metabolic process	GO:0006081	cellular aldehyde metabolic process	67	comp13996_c0,comp1547695_c0,comp88580_c0,comp90018_c0,comp82841_c0,comp71979_c0,comp85842_c0,comp84635_c0,comp89513_c0,comp598745_c0,comp83663_c0,comp619158_c0,comp75614_c0,comp73643_c0,comp85194_c0,comp80227_c0,comp84995_c0,comp96341_c0,comp346305_c0,comp95957_c1,comp82538_c0,comp16609_c0,comp89861_c0,comp95868_c1,comp85441_c0,comp74522_c0,comp95677_c0,comp693087_c0,comp88842_c0,comp69853_c0,com…
GO:0008150	Biological Process	GO:0008152	metabolic process	GO:0071704	organic substance metabolic process	GO:1901575	organic substance catabolic process	1214	comp94136_c0,comp116333_c0,comp87024_c0,comp79467_c0,comp87448_c0,comp94411_c0,comp63061_c0,comp85973_c0,comp74553_c0,comp612418_c0,comp93123_c0,comp79412_c0,comp3406_c0,comp1594285_c0,comp83285_c1,comp87693_c0,comp71749_c0,comp16385_c0,comp88399_c0,comp93730_c0,comp92460_c0,comp80914_c0,comp61786_c0,comp87116_c0,comp77130_c0,comp78745_c0,comp95526_c2,comp215718_c0,comp602406_c0,comp93064_c0,comp…
GO:0008150	Biological Process	GO:0008152	metabolic process	GO:0071704	organic substance metabolic process	GO:0018942	organometal metabolic process	4	comp92154_c0,comp82193_c0,comp72231_c0,comp81845_c0
GO:0008150	Biological Process	GO:0008152	metabolic process	GO:0071704	organic substance metabolic process	GO:0009812	flavonoid metabolic process	7	comp88739_c0,comp94948_c1,comp51417_c0,comp92413_c0,comp48456_c0,comp89125_c0,comp93099_c1
GO:0008150	Biological Process	GO:0008152	metabolic process	GO:0071704	organic substance metabolic process	GO:1901564	organonitrogen compound metabolic process	2807	comp47686_c0,comp80513_c0,comp92739_c0,comp78494_c0,comp1239972_c0,comp81643_c0,comp77725_c0,comp805854_c0,comp79954_c0,comp94796_c2,comp82678_c1,comp90272_c0,comp79826_c0,comp89198_c0,comp88954_c0,comp935760_c0,comp95868_c1,comp82259_c0,comp91346_c1,comp86850_c0,comp94331_c0,comp90651_c0,comp62225_c0,comp92920_c0,comp96051_c0,comp1615405_c0,comp86217_c0,comp82651_c0,comp88065_c0,comp84650_c0,com…
c0,comp87019_c0,comp90003_c0,comp76247_c0,comp54126_c0,comp92942_c1,comp94347_c1,comp76697_c0,comp76041_c1,comp33861_c0,comp87527_c0,comp285392_c0,comp86924_c0,comp80165_c1,comp93489_c0,comp78616_c0,comp92101_c1,comp93051_c0,comp68623_c0,comp91846_c0,comp89960_c0,comp91657_c0,comp1061663_c0,comp1575242_c0,comp96148_c0,comp89113_c0,comp679606_c0,comp368343_c0,comp90110_c0,comp78935_c0,comp95320_c0…
GO:0008150	Biological Process	GO:0008152	metabolic process	GO:0071704	organic substance metabolic process	GO:0035383	thioester metabolic process	19	comp90550_c0,comp94318_c1,comp79809_c0,comp94171_c0,comp89251_c0,comp89044_c0,comp78555_c0,comp72543_c0,comp91439_c0,comp1399876_c0,comp50675_c0,comp88814_c0,comp87500_c0,comp87605_c0,comp90942_c1,comp95760_c0,comp85531_c0,comp86657_c0,comp89815_c0
GO:0008150	Biological Process	GO:0008152	metabolic process	GO:0071704	organic substance metabolic process	GO:0006629	lipid metabolic process	1004	comp95362_c0,comp620013_c0,comp88261_c0,comp76951_c1,comp25045_c0,comp13636_c0,comp89138_c0,comp95642_c0,comp89319_c0,comp64844_c0,comp87989_c0,comp1903194_c0,comp96386_c0,comp91686_c0,comp96442_c1,comp1204834_c0,comp86515_c0,comp95146_c0,comp78205_c0,comp80289_c0,comp74781_c0,comp62229_c0,comp88354_c0,comp94376_c0,comp146823_c0,comp91556_c0,comp73622_c0,comp93914_c0,comp75057_c0,comp87383_c0,com…
GO:0008150	Biological Process	GO:0008152	metabolic process	GO:0071704	organic substance metabolic process	GO:1901135	carbohydrate derivative metabolic process	1385	comp78180_c0,comp75643_c0,comp86936_c0,comp1719870_c0,comp12495_c0,comp853402_c0,comp87353_c0,comp552415_c0,comp80951_c0,comp91518_c0,comp89502_c3,comp466696_c0,comp12844_c0,comp93465_c1,comp65673_c0,comp308365_c0,comp92821_c0,comp780534_c0,comp75572_c0,comp94547_c0,comp2126993_c0,comp89141_c0,comp82927_c0,comp93779_c0,comp96356_c0,comp96830_c0,comp322290_c0,comp90580_c0,comp89644_c0,comp96366_c0…
GO:0008150	Biological Process	GO:0008152	metabolic process	GO:0071704	organic substance metabolic process	GO:1901576	organic substance biosynthetic process	5823	comp1891336_c0,comp69934_c0,comp89948_c0,comp69415_c0,comp78302_c0,comp94220_c0,comp94037_c1,comp60034_c0,comp89693_c0,comp95985_c0,comp24257_c0,comp85467_c0,comp716603_c0,comp92475_c0,comp91605_c0,comp74522_c0,comp85310_c0,comp7622_c0,comp518170_c0,comp85401_c0,comp88352_c0,comp20789_c0,comp78201_c1,comp809907_c0,comp79397_c0,comp492488_c0,comp618705_c0,comp537062_c0,comp80814_c0,comp82935_c0,co…
579_c0,comp72798_c0,comp938708_c0,comp83793_c0,comp89661_c0,comp86506_c1,comp52456_c0,comp21084_c0,comp95370_c0,comp83842_c0,comp47797_c0,comp86250_c0,comp96685_c0,comp80781_c0,comp467512_c0,comp85771_c0,comp40257_c0,comp519959_c0,comp96854_c0,comp94450_c0,comp504359_c0,comp77188_c0,comp80026_c0,comp24990_c0,comp93338_c0,comp85861_c0,comp93260_c1,comp1994267_c0,comp93374_c0,comp50962_c0,comp69999…
0,comp51280_c0,comp92393_c1,comp90567_c0,comp1369315_c0,comp794530_c0,comp91982_c0,comp83463_c0,comp2342576_c0,comp71101_c0,comp88680_c0,comp75834_c0,comp90311_c0,comp94928_c0,comp82742_c0,comp90298_c0,comp89754_c0,comp6086_c0,comp88834_c0,comp93267_c0,comp83749_c0,comp379657_c0,comp92088_c1,comp1182116_c0,comp1695351_c0,comp93076_c0,comp80980_c0,comp86657_c0,comp96591_c0,comp93665_c0,comp88315_c…
GO:0008150	Biological Process	GO:0008152	metabolic process	GO:0071704	organic substance metabolic process	GO:0043446	cellular alkane metabolic process	61	comp620026_c0,comp89251_c0,comp86895_c0,comp82879_c0,comp17447_c0,comp1748946_c0,comp574518_c0,comp544652_c0,comp970953_c0,comp94928_c0,comp988718_c0,comp77512_c0,comp96680_c0,comp449288_c0,comp90620_c0,comp1416868_c0,comp82538_c0,comp92331_c0,comp682781_c0,comp86545_c0,comp78092_c0,comp95095_c0,comp827433_c0,comp95934_c0,comp85468_c0,comp6761_c0,comp779669_c0,comp82346_c0,comp682002_c0,comp82860…
GO:0008150	Biological Process	GO:0008152	metabolic process	GO:0071704	organic substance metabolic process	GO:0042180	cellular ketone metabolic process	100	comp76941_c1,comp549678_c0,comp84032_c0,comp93672_c0,comp68590_c0,comp88676_c0,comp77984_c0,comp28850_c0,comp1252471_c0,comp1539019_c0,comp93488_c0,comp89176_c0,comp80740_c0,comp74470_c0,comp1439889_c0,comp308349_c0,comp91072_c0,comp808122_c0,comp96300_c0,comp62748_c0,comp91444_c0,comp91151_c0,comp930711_c0,comp81136_c0,comp92269_c0,comp86064_c0,comp2323_c0,comp83902_c0,comp513142_c0,comp94700_c0…
GO:0008150	Biological Process	GO:0008152	metabolic process	GO:0071704	organic substance metabolic process	GO:1901615	organic hydroxy compound metabolic process	139	comp62214_c0,comp94882_c0,comp1584527_c0,comp1338254_c0,comp87987_c0,comp81368_c0,comp89873_c0,comp91296_c0,comp86285_c0,comp95430_c0,comp91850_c0,comp79420_c0,comp76960_c0,comp83168_c0,comp87798_c0,comp87271_c0,comp84257_c0,comp86657_c0,comp1260004_c0,comp82748_c0,comp93812_c0,comp92661_c0,comp84123_c0,comp69094_c0,comp85203_c0,comp92624_c0,comp94970_c0,comp555964_c0,comp75057_c0,comp87383_c0,co…
GO:0008150	Biological Process	GO:0008152	metabolic process	GO:0071704	organic substance metabolic process	GO:0015977	carbon fixation	26	comp88557_c1,comp1201854_c0,comp1547695_c0,comp85775_c0,comp84442_c0,comp95957_c1,comp92180_c0,comp71979_c0,comp1207605_c0,comp619158_c0,comp1623257_c0,comp83663_c0,comp86212_c0,comp83644_c0,comp89661_c0,comp92674_c0,comp77356_c0,comp79034_c0,comp93496_c1,comp83756_c0,comp85194_c0,comp82270_c0,comp1273544_c0,comp1344462_c0,comp92822_c0,comp92506_c0
GO:0008150	Biological Process	GO:0008152	metabolic process	GO:0071704	organic substance metabolic process	GO:1901440	poly(hydroxyalkanoate) metabolic process	2	comp83238_c1,comp88296_c0
GO:0008150	Biological Process	GO:0008152	metabolic process	GO:0071704	organic substance metabolic process	GO:0042197	halogenated hydrocarbon metabolic process	34	comp86931_c0,comp28479_c0,comp78303_c0,comp72788_c0,comp57623_c0,comp84751_c0,comp83462_c0,comp94463_c0,comp84740_c0,comp95534_c0,comp81859_c1,comp88468_c0,comp81214_c0,comp610181_c0,comp85889_c0,comp89371_c0,comp82525_c1,comp86839_c0,comp34942_c0,comp65359_c0,comp95323_c0,comp25613_c0,comp13657_c0,comp78693_c0,comp87309_c0,comp87259_c0,comp1628634_c0,comp88682_c1,comp90242_c0,comp95037_c0,comp64…
GO:0008150	Biological Process	GO:0008152	metabolic process	GO:0071704	organic substance metabolic process	GO:0019296	coenzyme M metabolic process	2	comp91372_c0,comp73179_c0
GO:0008150	Biological Process	GO:0008152	metabolic process	GO:0071704	organic substance metabolic process	GO:0005975	carbohydrate metabolic process	1017	comp84123_c0,comp85203_c0,comp71450_c0,comp92624_c0,comp96843_c0,comp70300_c0,comp448364_c0,comp89516_c0,comp81148_c0,comp85218_c0,comp87271_c0,comp833613_c0,comp78489_c0,comp95537_c0,comp822656_c0,comp92420_c0,comp89707_c0,comp84400_c0,comp63305_c0,comp95784_c0,comp89437_c1,comp94000_c0,comp84189_c0,comp84937_c0,comp94408_c1,comp90597_c0,comp45356_c0,comp87987_c0,comp96335_c1,comp81368_c0,comp86…
GO:0008150	Biological Process	GO:0008152	metabolic process	GO:0044238	primary metabolic process	GO:0005975	carbohydrate metabolic process	1017	comp84123_c0,comp85203_c0,comp71450_c0,comp92624_c0,comp96843_c0,comp70300_c0,comp448364_c0,comp89516_c0,comp81148_c0,comp85218_c0,comp87271_c0,comp833613_c0,comp78489_c0,comp95537_c0,comp822656_c0,comp92420_c0,comp89707_c0,comp84400_c0,comp63305_c0,comp95784_c0,comp89437_c1,comp94000_c0,comp84189_c0,comp84937_c0,comp94408_c1,comp90597_c0,comp45356_c0,comp87987_c0,comp96335_c1,comp81368_c0,comp86…
GO:0008150	Biological Process	GO:0008152	metabolic process	GO:0044238	primary metabolic process	GO:0006099	tricarboxylic acid cycle	23	comp86212_c0,comp83644_c0,comp92674_c0,comp89661_c0,comp83663_c0,comp92822_c0,comp92506_c0,comp83756_c0,comp93496_c1,comp85194_c0,comp1273544_c0,comp82270_c0,comp79034_c0,comp77356_c0,comp1344462_c0,comp85775_c0,comp1547695_c0,comp1201854_c0,comp95957_c1,comp92180_c0,comp1207605_c0,comp71979_c0,comp84442_c0
GO:0008150	Biological Process	GO:0008152	metabolic process	GO:0044238	primary metabolic process	GO:0006629	lipid metabolic process	1004	comp95362_c0,comp620013_c0,comp88261_c0,comp76951_c1,comp25045_c0,comp13636_c0,comp89138_c0,comp95642_c0,comp89319_c0,comp64844_c0,comp87989_c0,comp1903194_c0,comp96386_c0,comp91686_c0,comp96442_c1,comp1204834_c0,comp86515_c0,comp95146_c0,comp78205_c0,comp80289_c0,comp74781_c0,comp62229_c0,comp88354_c0,comp94376_c0,comp146823_c0,comp91556_c0,comp73622_c0,comp93914_c0,comp75057_c0,comp87383_c0,com…
GO:0008150	Biological Process	GO:0008152	metabolic process	GO:0044238	primary metabolic process	GO:0006139	nucleobase-containing compound metabolic process	5300	comp2182776_c0,comp853421_c0,comp70846_c0,comp75516_c0,comp71876_c1,comp10508_c0,comp96141_c0,comp86146_c0,comp45161_c0,comp18582_c0,comp294001_c0,comp74579_c0,comp91766_c0,comp90909_c0,comp10808_c0,comp92263_c0,comp58495_c0,comp84592_c0,comp89333_c0,comp94294_c0,comp88377_c0,comp84452_c0,comp91825_c0,comp447349_c0,comp92858_c0,comp84708_c0,comp1078666_c0,comp95163_c0,comp82113_c0,comp1170109_c0,…
mp90135_c0,comp96880_c0,comp92504_c0,comp62040_c0,comp64285_c0,comp86656_c0,comp78187_c0,comp93665_c0,comp88315_c0,comp65188_c0,comp96591_c0,comp95247_c0,comp94704_c0,comp92251_c0,comp90937_c0,comp92088_c1,comp1182116_c0,comp91678_c0,comp86657_c0,comp80980_c0,comp93076_c0,comp90414_c0,comp85556_c0,comp84113_c0,comp90298_c0,comp82742_c0,comp88834_c0,comp93267_c0,comp83749_c0,comp379657_c0,comp7110…
comp92911_c0,comp75580_c0,comp96895_c0,comp82318_c0,comp83543_c0,comp37842_c0,comp74362_c0,comp92493_c0,comp76405_c0,comp84951_c0,comp94967_c1,comp91418_c0,comp84200_c0,comp86622_c0,comp93052_c0,comp92925_c0,comp92611_c1,comp1325420_c0,comp673659_c0,comp90982_c1,comp93770_c1,comp62253_c0,comp1584347_c0,comp68559_c0,comp89258_c0,comp82534_c0,comp285968_c0,comp21689_c0,comp81185_c0,comp91920_c0,com…
GO:0008150	Biological Process	GO:0008152	metabolic process	GO:0044238	primary metabolic process	GO:0019538	protein metabolic process	3717	comp2203508_c0,comp89970_c1,comp10155_c0,comp90370_c0,comp93662_c0,comp79741_c0,comp67477_c0,comp94955_c0,comp93892_c0,comp77460_c0,comp91764_c1,comp90631_c0,comp55296_c0,comp94349_c0,comp83951_c0,comp74315_c0,comp2119380_c0,comp85914_c0,comp80950_c0,comp89240_c1,comp90273_c0,comp96201_c0,comp83655_c0,comp89298_c0,comp1172880_c0,comp94185_c0,comp89569_c0,comp432875_c0,comp299956_c0,comp452264_c0,…
,comp86124_c0,comp32446_c0,comp86972_c0,comp50642_c0,comp962437_c0,comp85689_c0,comp87240_c0,comp81032_c0,comp85012_c0,comp96522_c0,comp1272987_c0,comp306426_c0,comp93742_c0,comp94292_c0,comp94264_c0,comp87836_c0,comp95944_c0,comp71274_c0,comp1638190_c0,comp96679_c0,comp857353_c0,comp91038_c0,comp1562450_c0,comp60884_c0,comp5040_c0,comp89288_c0,comp81077_c0,comp76424_c0,comp86284_c1,comp82442_c2,…
GO:0008150	Biological Process	GO:0008152	metabolic process	GO:0044238	primary metabolic process	GO:0080090	regulation of primary metabolic process	2033	comp90965_c0,comp74306_c0,comp94446_c1,comp96919_c0,comp95441_c0,comp92047_c0,comp72098_c0,comp79981_c0,comp92409_c0,comp85577_c0,comp46174_c0,comp84054_c0,comp96465_c0,comp93778_c0,comp1660419_c0,comp90345_c0,comp84183_c0,comp83488_c0,comp91130_c0,comp88718_c0,comp61417_c0,comp92135_c1,comp95875_c0,comp54802_c0,comp81586_c0,comp61780_c0,comp500242_c0,comp85013_c0,comp80977_c0,comp22990_c0,comp93…
GO:0008150	Biological Process	GO:0008152	metabolic process	GO:0044238	primary metabolic process	GO:0006520	cellular amino acid metabolic process	1111	comp71580_c0,comp69415_c0,comp82488_c0,comp1258018_c0,comp78302_c0,comp94378_c0,comp75860_c0,comp84200_c0,comp76124_c0,comp76405_c0,comp84087_c0,comp954523_c0,comp85310_c0,comp76047_c0,comp96895_c0,comp96576_c0,comp83349_c0,comp79397_c0,comp84304_c0,comp90003_c0,comp87126_c0,comp79337_c0,comp84132_c0,comp76697_c0,comp33861_c0,comp76041_c1,comp511397_c0,comp90791_c0,comp94347_c1,comp91832_c0,comp8…
GO:0008150	Biological Process	GO:0008152	metabolic process	GO:0009893	positive regulation of metabolic process	GO:0009896	positive regulation of catabolic process	33	comp511397_c0,comp91077_c0,comp83821_c0,comp69984_c0,comp76549_c0,comp93344_c0,comp87821_c0,comp78404_c0,comp88346_c0,comp74676_c0,comp65542_c0,comp87236_c0,comp85563_c0,comp92037_c0,comp78399_c0,comp76955_c1,comp90542_c0,comp79430_c0,comp93609_c0,comp93538_c0,comp85617_c0,comp87866_c0,comp92779_c0,comp95125_c0,comp74165_c0,comp84510_c0,comp597476_c0,comp73116_c0,comp90937_c0,comp80744_c0,comp905…
GO:0008150	Biological Process	GO:0008152	metabolic process	GO:0009893	positive regulation of metabolic process	GO:0051173	positive regulation of nitrogen compound metabolic process	71	comp84322_c0,comp92618_c1,comp88877_c0,comp89542_c0,comp88836_c0,comp44736_c0,comp93692_c0,comp89916_c1,comp77942_c0,comp73962_c0,comp89988_c0,comp84251_c1,comp94171_c0,comp632034_c0,comp450455_c0,comp94735_c0,comp77459_c0,comp83348_c0,comp87626_c0,comp94739_c0,comp92711_c1,comp46966_c0,comp86704_c0,comp77032_c0,comp80287_c0,comp94412_c0,comp442328_c0,comp94123_c0,comp85443_c0,comp1227795_c0,comp…
GO:0008150	Biological Process	GO:0008152	metabolic process	GO:0009893	positive regulation of metabolic process	GO:0031325	positive regulation of cellular metabolic process	125	comp91215_c0,comp95271_c0,comp73316_c0,comp84431_c0,comp74676_c0,comp94493_c1,comp66874_c0,comp835663_c0,comp75456_c0,comp96679_c0,comp95123_c0,comp609706_c0,comp90901_c0,comp1057051_c0,comp89019_c0,comp687019_c0,comp1161995_c0,comp46822_c0,comp90520_c0,comp80744_c0,comp2551_c0,comp801008_c0,comp78626_c0,comp692466_c0,comp91112_c0,comp90694_c3,comp75121_c0,comp81853_c0,comp84510_c0,comp597476_c0,…
GO:0008150	Biological Process	GO:0008152	metabolic process	GO:0009893	positive regulation of metabolic process	GO:0010604	positive regulation of macromolecule metabolic process	89	comp77459_c0,comp77520_c0,comp87626_c0,comp94739_c0,comp83348_c0,comp450455_c0,comp632034_c0,comp94735_c0,comp89916_c1,comp77942_c0,comp84251_c1,comp89988_c0,comp73962_c0,comp89409_c0,comp94171_c0,comp88877_c0,comp84322_c0,comp92618_c1,comp89542_c0,comp88836_c0,comp44736_c0,comp93692_c0,comp481311_c0,comp97422_c0,comp87850_c0,comp26899_c0,comp78105_c0,comp42303_c0,comp965082_c0,comp95473_c0,comp8…
GO:0008150	Biological Process	GO:0008152	metabolic process	GO:0009893	positive regulation of metabolic process	GO:0009891	positive regulation of biosynthetic process	78	comp77459_c0,comp83348_c0,comp87626_c0,comp94739_c0,comp632034_c0,comp450455_c0,comp94735_c0,comp89988_c0,comp73962_c0,comp84251_c1,comp89916_c1,comp77942_c0,comp94171_c0,comp92618_c1,comp84322_c0,comp88877_c0,comp44736_c0,comp93692_c0,comp81129_c0,comp88836_c0,comp89542_c0,comp87850_c0,comp97422_c0,comp78105_c0,comp965082_c0,comp42303_c0,comp83433_c0,comp87562_c0,comp95473_c0,comp94123_c0,comp85…
GO:0008150	Biological Process	GO:0008152	metabolic process	GO:0044710	single-organism metabolic process	GO:0043446	cellular alkane metabolic process	61	comp620026_c0,comp89251_c0,comp86895_c0,comp82879_c0,comp17447_c0,comp1748946_c0,comp574518_c0,comp544652_c0,comp970953_c0,comp94928_c0,comp988718_c0,comp77512_c0,comp96680_c0,comp449288_c0,comp90620_c0,comp1416868_c0,comp82538_c0,comp92331_c0,comp682781_c0,comp86545_c0,comp78092_c0,comp95095_c0,comp827433_c0,comp95934_c0,comp85468_c0,comp6761_c0,comp779669_c0,comp82346_c0,comp682002_c0,comp82860…
GO:0008150	Biological Process	GO:0008152	metabolic process	GO:0044710	single-organism metabolic process	GO:0044711	single-organism biosynthetic process	828	comp94120_c0,comp96783_c0,comp76405_c0,comp26133_c0,comp96780_c0,comp89234_c0,comp90972_c0,comp91605_c0,comp75860_c0,comp81905_c0,comp90550_c0,comp90556_c0,comp1258018_c0,comp80953_c0,comp69415_c0,comp84473_c0,comp82488_c0,comp82346_c0,comp568140_c0,comp83722_c0,comp91821_c0,comp96895_c0,comp76047_c0,comp95648_c0,comp85310_c0,comp94773_c0,comp91450_c0,comp94347_c1,comp86624_c0,comp54126_c0,comp14…
GO:0008150	Biological Process	GO:0008152	metabolic process	GO:0044710	single-organism metabolic process	GO:0044281	small molecule metabolic process	2861	comp89829_c0,comp94238_c0,comp71223_c0,comp95032_c0,comp79524_c0,comp67623_c0,comp80549_c0,comp80957_c0,comp1426841_c0,comp77714_c0,comp82314_c0,comp94090_c0,comp90266_c0,comp88682_c1,comp75375_c0,comp1499152_c0,comp66267_c0,comp47554_c0,comp1265509_c0,comp93473_c1,comp96875_c0,comp86566_c0,comp8855_c0,comp82827_c0,comp88924_c0,comp84399_c0,comp93445_c0,comp84246_c0,comp95293_c0,comp749240_c0,com…
p51502_c0,comp94088_c0,comp812518_c0,comp70178_c0,comp519959_c0,comp80978_c0,comp86717_c0,comp90281_c0,comp80562_c0,comp84775_c2,comp556442_c0,comp96685_c0,comp89102_c0,comp21084_c0,comp47797_c0,comp94400_c1,comp83714_c0,comp74727_c0,comp70242_c0,comp81194_c0,comp80263_c0,comp447227_c0,comp204460_c0,comp87579_c0,comp84511_c0,comp1670933_c0,comp85655_c0,comp80836_c0,comp930064_c0,comp52632_c0,comp…
GO:0008150	Biological Process	GO:0008152	metabolic process	GO:0044710	single-organism metabolic process	GO:0042197	halogenated hydrocarbon metabolic process	34	comp86931_c0,comp28479_c0,comp78303_c0,comp72788_c0,comp57623_c0,comp84751_c0,comp83462_c0,comp94463_c0,comp84740_c0,comp95534_c0,comp81859_c1,comp88468_c0,comp81214_c0,comp610181_c0,comp85889_c0,comp89371_c0,comp82525_c1,comp86839_c0,comp34942_c0,comp65359_c0,comp95323_c0,comp25613_c0,comp13657_c0,comp78693_c0,comp87309_c0,comp87259_c0,comp1628634_c0,comp88682_c1,comp90242_c0,comp95037_c0,comp64…
GO:0008150	Biological Process	GO:0008152	metabolic process	GO:0044710	single-organism metabolic process	GO:0015977	carbon fixation	26	comp88557_c1,comp1201854_c0,comp1547695_c0,comp85775_c0,comp84442_c0,comp95957_c1,comp92180_c0,comp71979_c0,comp1207605_c0,comp619158_c0,comp1623257_c0,comp83663_c0,comp86212_c0,comp83644_c0,comp89661_c0,comp92674_c0,comp77356_c0,comp79034_c0,comp93496_c1,comp83756_c0,comp85194_c0,comp82270_c0,comp1273544_c0,comp1344462_c0,comp92822_c0,comp92506_c0
GO:0008150	Biological Process	GO:0008152	metabolic process	GO:0044710	single-organism metabolic process	GO:0019296	coenzyme M metabolic process	2	comp91372_c0,comp73179_c0
GO:0008150	Biological Process	GO:0008152	metabolic process	GO:0044710	single-organism metabolic process	GO:0019748	secondary metabolic process	126	comp96285_c0,comp77950_c0,comp88000_c1,comp88739_c0,comp95093_c0,comp1513229_c0,comp86007_c0,comp89742_c0,comp89744_c0,comp87903_c0,comp86020_c0,comp78308_c0,comp2697_c0,comp68184_c0,comp88799_c0,comp66765_c0,comp84769_c0,comp38102_c0,comp83976_c0,comp86979_c0,comp63327_c0,comp1344462_c0,comp90795_c0,comp80446_c0,comp75515_c0,comp86198_c1,comp73622_c0,comp933366_c0,comp78152_c0,comp75057_c0,comp9…
GO:0008150	Biological Process	GO:0008152	metabolic process	GO:0044710	single-organism metabolic process	GO:0006629	lipid metabolic process	1004	comp95362_c0,comp620013_c0,comp88261_c0,comp76951_c1,comp25045_c0,comp13636_c0,comp89138_c0,comp95642_c0,comp89319_c0,comp64844_c0,comp87989_c0,comp1903194_c0,comp96386_c0,comp91686_c0,comp96442_c1,comp1204834_c0,comp86515_c0,comp95146_c0,comp78205_c0,comp80289_c0,comp74781_c0,comp62229_c0,comp88354_c0,comp94376_c0,comp146823_c0,comp91556_c0,comp73622_c0,comp93914_c0,comp75057_c0,comp87383_c0,com…
GO:0008150	Biological Process	GO:0008152	metabolic process	GO:0044710	single-organism metabolic process	GO:0055114	oxidation-reduction process	534	comp81170_c1,comp88122_c0,comp87929_c0,comp1812707_c0,comp85861_c0,comp1538004_c0,comp92118_c0,comp1023255_c0,comp84442_c0,comp388738_c0,comp85573_c0,comp84970_c0,comp89349_c0,comp82512_c0,comp86217_c0,comp67636_c0,comp79635_c0,comp204460_c0,comp79034_c0,comp1572224_c0,comp90272_c0,comp2113103_c0,comp1781577_c0,comp90620_c0,comp82259_c0,comp932775_c0,comp89661_c0,comp78046_c0,comp88444_c0,comp898…
GO:0008150	Biological Process	GO:0008152	metabolic process	GO:0044710	single-organism metabolic process	GO:0006023	aminoglycan biosynthetic process	34	comp93525_c1,comp78706_c0,comp85832_c0,comp1994267_c0,comp81537_c0,comp667424_c0,comp71133_c0,comp95403_c0,comp940402_c0,comp89993_c0,comp55312_c0,comp91978_c0,comp94027_c0,comp77901_c0,comp86936_c0,comp84083_c0,comp82847_c0,comp95441_c0,comp368343_c0,comp52851_c0,comp94489_c0,comp88839_c0,comp94142_c0,comp74982_c0,comp1596963_c0,comp107988_c0,comp75922_c0,comp1533499_c0,comp86372_c0,comp645841_c…
GO:0008150	Biological Process	GO:0008152	metabolic process	GO:0044710	single-organism metabolic process	GO:0044712	single-organism catabolic process	168	comp1250901_c0,comp88063_c1,comp89834_c0,comp86987_c0,comp93635_c0,comp90942_c1,comp88743_c0,comp80871_c0,comp91501_c0,comp1604008_c0,comp96524_c0,comp94163_c0,comp89568_c0,comp91612_c0,comp89333_c0,comp86864_c0,comp84210_c0,comp86625_c0,comp1399876_c0,comp91825_c0,comp94318_c1,comp13657_c0,comp95395_c2,comp88480_c0,comp62493_c0,comp81512_c0,comp89073_c0,comp71598_c0,comp84020_c0,comp68698_c0,com…
GO:0008150	Biological Process	GO:0008152	metabolic process	GO:0044710	single-organism metabolic process	GO:1901657	glycosyl compound metabolic process	717	comp80613_c1,comp88799_c0,comp82534_c0,comp88473_c0,comp749240_c0,comp77866_c0,comp92301_c0,comp85493_c0,comp1685223_c0,comp82147_c0,comp84246_c0,comp91095_c0,comp88014_c0,comp703424_c0,comp96360_c0,comp80407_c0,comp90307_c0,comp96040_c0,comp71116_c0,comp89635_c0,comp90384_c1,comp86979_c0,comp91227_c0,comp94661_c0,comp79274_c0,comp79280_c0,comp8752_c0,comp96440_c0,comp84981_c0,comp92789_c0,comp88…
GO:0008150	Biological Process	GO:0008152	metabolic process	GO:0044710	single-organism metabolic process	GO:0042440	pigment metabolic process	271	comp94789_c0,comp89660_c0,comp91798_c0,comp93695_c0,comp1499152_c0,comp91276_c0,comp86361_c0,comp92077_c2,comp89200_c0,comp91596_c0,comp81008_c0,comp93375_c0,comp88489_c0,comp89635_c0,comp91376_c0,comp96524_c0,comp90677_c0,comp94832_c0,comp63817_c0,comp91825_c0,comp82131_c0,comp84270_c1,comp86940_c0,comp80407_c0,comp90902_c0,comp79315_c0,comp94449_c0,comp81077_c0,comp87285_c0,comp96378_c0,comp185…
GO:0008150	Biological Process	GO:0008152	metabolic process	GO:0044710	single-organism metabolic process	GO:0006081	cellular aldehyde metabolic process	67	comp13996_c0,comp1547695_c0,comp88580_c0,comp90018_c0,comp82841_c0,comp71979_c0,comp85842_c0,comp84635_c0,comp89513_c0,comp598745_c0,comp83663_c0,comp619158_c0,comp75614_c0,comp73643_c0,comp85194_c0,comp80227_c0,comp84995_c0,comp96341_c0,comp346305_c0,comp95957_c1,comp82538_c0,comp16609_c0,comp89861_c0,comp95868_c1,comp85441_c0,comp74522_c0,comp95677_c0,comp693087_c0,comp88842_c0,comp69853_c0,com…
GO:0008150	Biological Process	GO:0008152	metabolic process	GO:0044710	single-organism metabolic process	GO:1901568	fatty acid derivative metabolic process	13	comp91710_c0,comp95146_c0,comp79615_c0,comp1832590_c0,comp92319_c0,comp95769_c0,comp72387_c0,comp93250_c0,comp94690_c0,comp95103_c1,comp92514_c0,comp28847_c0,comp92981_c1
GO:0008150	Biological Process	GO:0065007	biological regulation	GO:0065008	regulation of biological quality	GO:0043487	regulation of RNA stability	9	comp94700_c0,comp87202_c0,comp677459_c0,comp95558_c0,comp96264_c0,comp93370_c0,comp2048172_c0,comp59782_c0,comp88830_c0
GO:0008150	Biological Process	GO:0065007	biological regulation	GO:0065008	regulation of biological quality	GO:0042592	homeostatic process	222	comp1179074_c0,comp80099_c0,comp481311_c0,comp86555_c0,comp90916_c0,comp744318_c0,comp96791_c0,comp73304_c0,comp95591_c1,comp91799_c0,comp88558_c0,comp68859_c0,comp10703_c0,comp89979_c0,comp3030585_c0,comp84777_c0,comp72563_c0,comp90675_c0,comp82901_c0,comp87870_c0,comp73559_c0,comp76489_c0,comp95037_c0,comp78208_c0,comp92057_c0,comp56431_c0,comp86704_c0,comp65305_c0,comp90829_c0,comp949181_c0,co…
GO:0008150	Biological Process	GO:0065007	biological regulation	GO:0065008	regulation of biological quality	GO:0051235	maintenance of location	58	comp85324_c0,comp819740_c0,comp980282_c0,comp95875_c0,comp91591_c0,comp86984_c0,comp84979_c0,comp95543_c0,comp94293_c0,comp68549_c0,comp90594_c0,comp74207_c1,comp81766_c0,comp88019_c0,comp85881_c0,comp89978_c0,comp984099_c0,comp75834_c0,comp94397_c0,comp73674_c0,comp81590_c0,comp88084_c0,comp84594_c0,comp71819_c0,comp85563_c0,comp3074_c0,comp80811_c0,comp743670_c0,comp88756_c0,comp84793_c0,comp68…
GO:0008150	Biological Process	GO:0065007	biological regulation	GO:0065008	regulation of biological quality	GO:0045924	regulation of female receptivity	15	comp82829_c0,comp92217_c0,comp90557_c0,comp91475_c1,comp89728_c0,comp90038_c0,comp88850_c0,comp84557_c0,comp87007_c0,comp92201_c0,comp49525_c0,comp82363_c0,comp96215_c0,comp67874_c0,comp91498_c1
GO:0008150	Biological Process	GO:0065007	biological regulation	GO:0065008	regulation of biological quality	GO:0001505	regulation of neurotransmitter levels	6	comp85658_c0,comp93028_c0,comp94798_c0,comp513675_c0,comp36858_c0,comp86699_c0
GO:0008150	Biological Process	GO:0065007	biological regulation	GO:0065008	regulation of biological quality	GO:0032098	regulation of appetite	6	comp77520_c0,comp481311_c0,comp609706_c0,comp81736_c0,comp811751_c0,comp95123_c0
GO:0008150	Biological Process	GO:0065007	biological regulation	GO:0065008	regulation of biological quality	GO:0050878	regulation of body fluid levels	45	comp73340_c0,comp84750_c0,comp46741_c0,comp91081_c1,comp538795_c0,comp81156_c0,comp13833_c0,comp96033_c0,comp93927_c0,comp54363_c0,comp69984_c0,comp556953_c0,comp75101_c0,comp88091_c0,comp80236_c0,comp1067508_c0,comp96190_c0,comp92295_c0,comp95101_c0,comp77254_c0,comp69001_c0,comp96751_c0,comp84678_c0,comp75121_c0,comp67846_c0,comp90839_c0,comp85031_c0,comp80238_c0,comp82481_c0,comp79658_c0,comp3…
GO:0008150	Biological Process	GO:0065007	biological regulation	GO:0065008	regulation of biological quality	GO:0010817	regulation of hormone levels	110	comp79826_c0,comp95677_c0,comp88411_c0,comp91627_c0,comp90550_c0,comp69614_c0,comp84829_c0,comp66847_c0,comp89529_c0,comp72887_c0,comp83161_c0,comp84233_c0,comp92594_c0,comp83000_c0,comp92057_c0,comp90325_c0,comp46211_c0,comp77526_c0,comp92034_c0,comp308365_c0,comp94773_c0,comp92522_c0,comp92378_c1,comp90916_c0,comp80227_c0,comp91575_c0,comp64120_c1,comp76772_c0,comp92234_c0,comp87622_c0,comp8857…
GO:0008150	Biological Process	GO:0065007	biological regulation	GO:0065008	regulation of biological quality	GO:0090066	regulation of anatomical structure size	41	comp86595_c0,comp1220832_c0,comp45898_c0,comp84762_c0,comp96979_c0,comp93819_c0,comp28118_c0,comp66677_c0,comp1244768_c0,comp80506_c2,comp77092_c0,comp639119_c0,comp14577_c0,comp496025_c0,comp45218_c0,comp91490_c0,comp94489_c0,comp96499_c0,comp94063_c0,comp96536_c0,comp50270_c0,comp91196_c0,comp90260_c0,comp673286_c0,comp89290_c0,comp2188_c0,comp82575_c0,comp63027_c0,comp93523_c0,comp95408_c0,com…
GO:0008150	Biological Process	GO:0065007	biological regulation	GO:0065008	regulation of biological quality	GO:0031647	regulation of protein stability	22	comp93019_c1,comp1198645_c0,comp67532_c0,comp94959_c0,comp2466_c0,comp49028_c0,comp90767_c0,comp96372_c3,comp611989_c0,comp94111_c0,comp82509_c0,comp66840_c0,comp90810_c0,comp95899_c0,comp91389_c0,comp1078666_c0,comp91967_c0,comp6322_c0,comp84167_c0,comp833950_c0,comp624085_c0,comp857353_c0
GO:0008150	Biological Process	GO:0065007	biological regulation	GO:0065008	regulation of biological quality	GO:0035821	modification of morphology or physiology of other organism	120	comp77534_c0,comp979491_c0,comp91170_c0,comp84332_c1,comp84403_c0,comp91540_c0,comp90181_c0,comp88692_c3,comp95309_c0,comp91769_c1,comp84510_c0,comp965917_c0,comp81044_c0,comp89780_c0,comp95924_c1,comp564515_c0,comp95573_c0,comp93176_c0,comp94033_c0,comp28890_c0,comp681011_c0,comp96192_c0,comp91136_c0,comp75242_c0,comp94991_c0,comp91049_c0,comp90017_c0,comp64496_c0,comp81355_c0,comp90230_c0,comp5…
GO:0008150	Biological Process	GO:0065007	biological regulation	GO:0065009	regulation of molecular function	GO:0032409	regulation of transporter activity	1	comp89865_c0
GO:0008150	Biological Process	GO:0065007	biological regulation	GO:0065009	regulation of molecular function	GO:0044092	negative regulation of molecular function	66	comp94323_c0,comp96797_c0,comp91154_c0,comp80406_c0,comp94269_c0,comp78259_c0,comp96208_c0,comp452147_c0,comp93926_c0,comp90412_c1,comp680177_c0,comp91804_c0,comp86849_c0,comp92198_c1,comp93610_c0,comp446596_c0,comp81599_c0,comp96452_c1,comp90108_c0,comp245644_c0,comp96535_c1,comp13586_c0,comp89865_c0,comp84410_c0,comp84727_c0,comp79924_c3,comp30684_c0,comp69251_c0,comp74200_c0,comp993540_c0,comp…
GO:0008150	Biological Process	GO:0065007	biological regulation	GO:0065009	regulation of molecular function	GO:0044093	positive regulation of molecular function	37	comp96440_c0,comp85438_c1,comp687019_c0,comp697870_c0,comp1588107_c0,comp1299702_c0,comp95866_c1,comp93592_c2,comp739614_c0,comp609706_c0,comp83241_c0,comp95123_c0,comp84967_c0,comp96017_c0,comp77520_c0,comp50547_c0,comp49067_c0,comp822035_c0,comp45161_c0,comp792029_c0,comp19640_c0,comp81736_c0,comp94050_c0,comp86727_c0,comp90263_c0,comp2437749_c0,comp93104_c0,comp96791_c0,comp1929808_c0,comp5543…
GO:0008150	Biological Process	GO:0065007	biological regulation	GO:0065009	regulation of molecular function	GO:0050790	regulation of catalytic activity	228	comp94946_c0,comp80280_c0,comp86160_c0,comp19640_c0,comp72669_c0,comp90188_c1,comp91475_c2,comp8855_c0,comp92529_c1,comp82828_c0,comp79884_c0,comp94480_c0,comp88781_c0,comp90422_c1,comp1014473_c0,comp94238_c0,comp58610_c0,comp316794_c0,comp91892_c0,comp41152_c0,comp47424_c0,comp93672_c0,comp90422_c0,comp92789_c0,comp93477_c0,comp86534_c0,comp84566_c0,comp687019_c0,comp96440_c0,comp87262_c0,comp85…
GO:0008150	Biological Process	GO:0065007	biological regulation	GO:0065009	regulation of molecular function	GO:0051090	regulation of sequence-specific DNA binding transcription factor activity	1	comp739614_c0
GO:0008150	Biological Process	GO:0065007	biological regulation	GO:0050789	regulation of biological process	GO:0050793	regulation of developmental process	29	comp1344462_c0,comp317803_c0,comp69984_c0,comp95707_c1,comp569431_c0,comp91136_c0,comp1832590_c0,comp23157_c0,comp95592_c0,comp91051_c0,comp92413_c0,comp93819_c0,comp79318_c0,comp95602_c0,comp77391_c0,comp83902_c0,comp78027_c0,comp95526_c1,comp1306679_c0,comp92971_c0,comp92584_c0,comp88365_c0,comp80090_c0,comp68924_c0,comp60226_c0,comp8549_c0,comp96243_c0,comp805854_c0,comp46276_c0
GO:0008150	Biological Process	GO:0065007	biological regulation	GO:0050789	regulation of biological process	GO:0031341	regulation of cell killing	7	comp88706_c0,comp68390_c0,comp256320_c0,comp75678_c0,comp82318_c0,comp96867_c0,comp96726_c0
GO:0008150	Biological Process	GO:0065007	biological regulation	GO:0050789	regulation of biological process	GO:0050794	regulation of cellular process	3522	comp76581_c0,comp1306679_c0,comp89490_c0,comp2464_c0,comp84544_c0,comp86394_c0,comp346409_c0,comp91167_c0,comp1774176_c0,comp819553_c0,comp69831_c0,comp75268_c0,comp14692_c0,comp87184_c0,comp83319_c0,comp81019_c0,comp90675_c0,comp93722_c0,comp92455_c0,comp92437_c0,comp93150_c0,comp85021_c1,comp29287_c0,comp95829_c1,comp1006513_c0,comp84675_c0,comp77032_c0,comp90906_c0,comp88624_c0,comp79789_c0,co…
c0,comp76241_c0,comp1314575_c0,comp78719_c0,comp967569_c0,comp934043_c0,comp1555111_c0,comp7326_c0,comp90538_c0,comp82618_c0,comp652793_c0,comp82075_c0,comp88523_c0,comp72718_c0,comp1549141_c0,comp387683_c0,comp96870_c0,comp58850_c0,comp93096_c0,comp13703_c0,comp90337_c0,comp81432_c0,comp93792_c0,comp85824_c0,comp65259_c0,comp93590_c0,comp94268_c1,comp88376_c0,comp66874_c0,comp81054_c0,comp91366_…
GO:0008150	Biological Process	GO:0065007	biological regulation	GO:0050789	regulation of biological process	GO:0051128	regulation of cellular component organization	92	comp95398_c0,comp78626_c0,comp84257_c0,comp28118_c0,comp93819_c0,comp84762_c0,comp1043650_c0,comp65782_c0,comp96128_c0,comp94369_c0,comp82020_c0,comp86595_c0,comp60255_c0,comp37572_c0,comp96499_c0,comp486178_c0,comp328214_c0,comp83601_c0,comp76752_c0,comp86225_c0,comp86433_c0,comp56049_c0,comp80429_c0,comp77092_c0,comp65259_c0,comp83902_c0,comp66874_c0,comp69950_c0,comp44025_c0,comp90260_c0,comp7…
GO:0008150	Biological Process	GO:0065007	biological regulation	GO:0050789	regulation of biological process	GO:2000241	regulation of reproductive process	3	comp60226_c0,comp80090_c0,comp93819_c0
GO:0008150	Biological Process	GO:0065007	biological regulation	GO:0050789	regulation of biological process	GO:0040012	regulation of locomotion	3	comp69984_c0,comp91136_c0,comp78027_c0
GO:0008150	Biological Process	GO:0065007	biological regulation	GO:0050789	regulation of biological process	GO:0023051	regulation of signaling	140	comp1595666_c0,comp93699_c2,comp91029_c0,comp95355_c0,comp82029_c0,comp80649_c0,comp85841_c0,comp79357_c0,comp92883_c0,comp20390_c0,comp91439_c0,comp20071_c0,comp86747_c0,comp609706_c0,comp95123_c0,comp96248_c0,comp95685_c1,comp91193_c0,comp83825_c0,comp513675_c0,comp95159_c1,comp94455_c0,comp90394_c0,comp95836_c0,comp94459_c0,comp81736_c0,comp95197_c0,comp95027_c0,comp1222636_c0,comp93028_c0,com…
GO:0008150	Biological Process	GO:0065007	biological regulation	GO:0050789	regulation of biological process	GO:0048583	regulation of response to stimulus	165	comp96742_c0,comp90789_c0,comp44993_c0,comp84967_c0,comp81144_c0,comp86902_c0,comp36153_c0,comp389512_c0,comp1181543_c0,comp95906_c0,comp95127_c0,comp87859_c0,comp95010_c0,comp57211_c0,comp89935_c0,comp1832590_c0,comp81783_c0,comp96274_c0,comp95574_c0,comp90418_c0,comp68330_c0,comp93355_c0,comp90001_c0,comp87378_c0,comp69407_c1,comp94780_c0,comp1046073_c0,comp88365_c0,comp77475_c0,comp95186_c1,co…
GO:0008150	Biological Process	GO:0065007	biological regulation	GO:0050789	regulation of biological process	GO:0048518	positive regulation of biological process	199	comp92553_c1,comp87562_c0,comp92779_c0,comp83433_c0,comp82318_c0,comp38109_c0,comp87850_c0,comp62196_c0,comp85563_c0,comp87236_c0,comp65542_c0,comp86476_c0,comp92711_c1,comp79430_c0,comp46966_c0,comp76955_c1,comp75860_c0,comp85443_c0,comp93104_c0,comp94882_c2,comp84672_c0,comp85617_c0,comp94123_c0,comp632034_c0,comp93344_c0,comp95899_c0,comp94460_c0,comp78404_c0,comp83348_c0,comp91691_c0,comp7745…
GO:0008150	Biological Process	GO:0065007	biological regulation	GO:0050789	regulation of biological process	GO:0048519	negative regulation of biological process	223	comp1528894_c0,comp80541_c0,comp85706_c0,comp80941_c0,comp23056_c0,comp90383_c0,comp80763_c0,comp85735_c0,comp89635_c0,comp95852_c0,comp95592_c0,comp74876_c0,comp96544_c0,comp88086_c0,comp79019_c0,comp1020869_c0,comp89903_c0,comp57762_c0,comp61179_c0,comp91221_c0,comp81087_c0,comp86699_c0,comp44025_c0,comp46276_c0,comp74592_c0,comp61008_c0,comp92887_c0,comp94397_c0,comp92663_c2,comp91297_c0,comp7…
GO:0008150	Biological Process	GO:0065007	biological regulation	GO:0050789	regulation of biological process	GO:0044087	regulation of cellular component biogenesis	30	comp92347_c0,comp80184_c0,comp94489_c0,comp91490_c0,comp77942_c0,comp45218_c0,comp328214_c0,comp96499_c0,comp93585_c0,comp24528_c0,comp60255_c0,comp77092_c0,comp80429_c0,comp77032_c0,comp92618_c1,comp92711_c1,comp93177_c0,comp442328_c0,comp78235_c0,comp93819_c0,comp28118_c0,comp78105_c0,comp63027_c0,comp86595_c0,comp96536_c0,comp84762_c0,comp90260_c0,comp50270_c0,comp91196_c0,comp44025_c0
GO:0008150	Biological Process	GO:0065007	biological regulation	GO:0050789	regulation of biological process	GO:0040008	regulation of growth	12	comp93636_c0,comp60180_c0,comp86324_c0,comp61427_c0,comp92971_c0,comp68924_c0,comp451585_c0,comp576906_c0,comp65782_c0,comp96243_c0,comp46276_c0,comp805854_c0
GO:0008150	Biological Process	GO:0065007	biological regulation	GO:0050789	regulation of biological process	GO:0002682	regulation of immune system process	26	comp93822_c0,comp91015_c0,comp89474_c0,comp92091_c0,comp90418_c0,comp58131_c0,comp90001_c0,comp1187467_c0,comp95127_c0,comp78115_c0,comp95010_c0,comp86476_c0,comp268987_c0,comp81783_c0,comp57188_c0,comp1623257_c0,comp95186_c1,comp36153_c0,comp89275_c0,comp893502_c0,comp80957_c0,comp96734_c1,comp80299_c0,comp1046073_c0,comp81077_c0,comp82068_c0
GO:0008150	Biological Process	GO:0065007	biological regulation	GO:0050789	regulation of biological process	GO:0019222	regulation of metabolic process	2230	comp26212_c0,comp94768_c0,comp89536_c0,comp73525_c0,comp84550_c2,comp91520_c1,comp96003_c1,comp62800_c1,comp673454_c0,comp92789_c0,comp96658_c0,comp95001_c0,comp84543_c0,comp96882_c0,comp94470_c0,comp87866_c0,comp83205_c0,comp93568_c0,comp985767_c0,comp95128_c0,comp88781_c0,comp91095_c0,comp94755_c0,comp79007_c0,comp94850_c0,comp6691_c0,comp951804_c0,comp83659_c0,comp6703_c0,comp38102_c0,comp8040…
GO:0008150	Biological Process	GO:0065007	biological regulation	GO:0050789	regulation of biological process	GO:0032879	regulation of localization	51	comp95875_c0,comp36858_c0,comp91591_c0,comp38109_c0,comp78027_c0,comp94798_c0,comp68549_c0,comp94293_c0,comp1663961_c0,comp85881_c0,comp85658_c0,comp81205_c0,comp80299_c0,comp1584527_c0,comp75834_c0,comp89865_c0,comp94397_c0,comp91136_c0,comp14018_c0,comp93028_c0,comp792029_c0,comp91070_c0,comp84594_c0,comp72718_c0,comp86856_c2,comp62178_c0,comp95899_c0,comp90378_c0,comp513675_c0,comp86902_c0,com…
GO:0008150	Biological Process	GO:0065007	biological regulation	GO:0050789	regulation of biological process	GO:0051239	regulation of multicellular organismal process	55	comp36858_c0,comp93819_c0,comp95526_c1,comp78027_c0,comp1306679_c0,comp80506_c2,comp66677_c0,comp1244768_c0,comp94798_c0,comp1220832_c0,comp34881_c0,comp45898_c0,comp80090_c0,comp88365_c0,comp94995_c0,comp92971_c0,comp85658_c0,comp96243_c0,comp96979_c0,comp8549_c0,comp317803_c0,comp91136_c0,comp93028_c0,comp14577_c0,comp639119_c0,comp53177_c0,comp92413_c0,comp496025_c0,comp79318_c0,comp673286_c0,…
GO:0008150	Biological Process	GO:0065007	biological regulation	GO:0050789	regulation of biological process	GO:0043900	regulation of multi-organism process	27	comp376542_c0,comp58166_c0,comp83131_c0,comp81586_c0,comp82318_c0,comp89672_c0,comp44992_c0,comp893502_c0,comp95795_c0,comp602406_c0,comp72714_c0,comp61721_c0,comp92091_c0,comp90157_c0,comp41022_c0,comp17684_c0,comp87806_c0,comp95127_c0,comp1416511_c0,comp91612_c0,comp95010_c0,comp88962_c0,comp83528_c0,comp616937_c0,comp57188_c0,comp84633_c0,comp268987_c0
GO:0008150	Biological Process	GO:0065007	biological regulation	GO:0050789	regulation of biological process	GO:0032844	regulation of homeostatic process	1	comp1832590_c0
GO:0008150	Biological Process	GO:0050896	response to stimulus	GO:0006950	response to stress	GO:0006970	response to osmotic stress	30	comp78635_c0,comp68589_c0,comp91097_c0,comp77907_c0,comp1663961_c0,comp75320_c0,comp85316_c0,comp80563_c0,comp91973_c0,comp92951_c0,comp79544_c0,comp92104_c2,comp86657_c0,comp80957_c0,comp63284_c0,comp79741_c0,comp83971_c0,comp95526_c1,comp387683_c0,comp1747363_c0,comp95592_c0,comp1584527_c0,comp94996_c0,comp1344462_c0,comp85429_c0,comp98079_c0,comp1227795_c0,comp87587_c0,comp88115_c0,comp96322_c0
GO:0008150	Biological Process	GO:0050896	response to stimulus	GO:0006950	response to stress	GO:0006952	defense response	188	comp400172_c0,comp306051_c0,comp95738_c0,comp1137462_c0,comp47735_c0,comp1046073_c0,comp95919_c0,comp92662_c0,comp91967_c0,comp85050_c0,comp85578_c0,comp680914_c0,comp82661_c0,comp3405_c0,comp945005_c0,comp92091_c0,comp60966_c0,comp491958_c0,comp70622_c0,comp95224_c1,comp25484_c0,comp14018_c0,comp91638_c0,comp1715089_c0,comp86900_c0,comp86094_c0,comp79022_c0,comp94295_c1,comp89802_c0,comp81978_c0…
GO:0008150	Biological Process	GO:0050896	response to stimulus	GO:0006950	response to stress	GO:0009611	response to wounding	62	comp96751_c0,comp47735_c0,comp84678_c0,comp75121_c0,comp67846_c0,comp90839_c0,comp85031_c0,comp80238_c0,comp82481_c0,comp79658_c0,comp86019_c0,comp3984_c0,comp91205_c0,comp90387_c0,comp68693_c0,comp89736_c0,comp85834_c0,comp94979_c0,comp92724_c0,comp13715_c0,comp53177_c0,comp94299_c0,comp92983_c0,comp65542_c0,comp89863_c0,comp87236_c0,comp3074_c0,comp508669_c0,comp79430_c0,comp178888_c0,comp73377…
GO:0008150	Biological Process	GO:0050896	response to stimulus	GO:0006950	response to stress	GO:0009414	response to water deprivation	1	comp86272_c0
GO:0008150	Biological Process	GO:0050896	response to stimulus	GO:0006950	response to stress	GO:0080134	regulation of response to stress	18	comp80957_c0,comp82115_c0,comp893502_c0,comp1046073_c0,comp76478_c0,comp1519832_c0,comp80299_c0,comp90001_c0,comp92091_c0,comp57188_c0,comp1832590_c0,comp268987_c0,comp1623257_c0,comp69001_c0,comp95010_c0,comp95127_c0,comp91163_c0,comp53177_c0
GO:0008150	Biological Process	GO:0050896	response to stimulus	GO:0006950	response to stress	GO:0035966	response to topologically incorrect protein	11	comp91212_c0,comp89815_c0,comp83040_c0,comp72431_c0,comp1264496_c0,comp68924_c0,comp95133_c0,comp96563_c0,comp87985_c0,comp80957_c0,comp1040874_c0
GO:0008150	Biological Process	GO:0050896	response to stimulus	GO:0006950	response to stress	GO:0001666	response to hypoxia	1	comp1832590_c0
GO:0008150	Biological Process	GO:0050896	response to stimulus	GO:0006950	response to stress	GO:0042594	response to starvation	15	comp609706_c0,comp95123_c0,comp1227795_c0,comp942546_c0,comp82525_c1,comp96120_c0,comp77520_c0,comp77050_c0,comp85363_c0,comp481311_c0,comp811751_c0,comp81736_c0,comp86247_c0,comp96030_c0,comp83047_c0
GO:0008150	Biological Process	GO:0050896	response to stimulus	GO:0006950	response to stress	GO:0033554	cellular response to stress	524	comp89635_c0,comp176221_c0,comp96518_c0,comp80941_c0,comp91067_c0,comp80407_c0,comp673659_c0,comp96036_c0,comp52098_c0,comp67043_c0,comp87285_c0,comp423199_c0,comp978147_c0,comp447022_c0,comp605561_c0,comp86684_c0,comp86829_c0,comp785421_c0,comp93695_c0,comp93599_c0,comp93568_c0,comp86035_c0,comp61008_c0,comp96120_c0,comp91305_c0,comp93473_c1,comp91596_c0,comp88289_c0,comp63995_c0,comp92338_c0,co…
GO:0008150	Biological Process	GO:0050896	response to stimulus	GO:0006950	response to stress	GO:0006979	response to oxidative stress	23	comp423199_c0,comp821534_c0,comp86545_c0,comp779669_c0,comp51824_c0,comp332933_c0,comp94723_c0,comp81087_c0,comp78635_c0,comp53126_c0,comp1853324_c0,comp1663961_c0,comp68924_c0,comp620026_c0,comp96322_c0,comp86895_c0,comp484461_c0,comp89948_c0,comp1344462_c0,comp988718_c0,comp85762_c0,comp1166198_c0,comp12750_c0
GO:0008150	Biological Process	GO:0050896	response to stimulus	GO:0009719	response to endogenous stimulus	GO:0009726	detection of endogenous stimulus	1	comp1344462_c0
GO:0008150	Biological Process	GO:0050896	response to stimulus	GO:0009719	response to endogenous stimulus	GO:0009725	response to hormone stimulus	65	comp86798_c1,comp66162_c0,comp96086_c1,comp90001_c0,comp76772_c0,comp93301_c0,comp14088_c0,comp98079_c0,comp88511_c0,comp91664_c0,comp94723_c0,comp60226_c0,comp75064_c0,comp91097_c0,comp77907_c0,comp90753_c0,comp73223_c0,comp91691_c0,comp77520_c0,comp7603_c0,comp91163_c0,comp79212_c0,comp84269_c0,comp81285_c1,comp74746_c0,comp1227795_c0,comp28249_c0,comp89951_c0,comp1046073_c0,comp805854_c0,comp9…
GO:0008150	Biological Process	GO:0050896	response to stimulus	GO:0009719	response to endogenous stimulus	GO:0010243	response to organonitrogen compound	9	comp1623257_c0,comp1046073_c0,comp75064_c0,comp1576156_c0,comp933254_c0,comp86747_c0,comp83830_c0,comp56725_c0,comp74746_c0
GO:0008150	Biological Process	GO:0050896	response to stimulus	GO:0009719	response to endogenous stimulus	GO:0071495	cellular response to endogenous stimulus	34	comp56725_c0,comp1227795_c0,comp84269_c0,comp81285_c1,comp79212_c0,comp58850_c0,comp92615_c1,comp1623257_c0,comp95526_c1,comp88674_c0,comp80957_c0,comp94154_c0,comp91167_c0,comp805854_c0,comp1576156_c0,comp1046073_c0,comp14088_c0,comp1187231_c0,comp91664_c0,comp86747_c0,comp90001_c0,comp949911_c0,comp66162_c0,comp91838_c0,comp84214_c0,comp91691_c0,comp77520_c0,comp90161_c0,comp95499_c2,comp91421_…
GO:0008150	Biological Process	GO:0050896	response to stimulus	GO:0009628	response to abiotic stimulus	GO:0070482	response to oxygen levels	4	comp1832590_c0,comp87126_c0,comp95504_c0,comp83971_c0
GO:0008150	Biological Process	GO:0050896	response to stimulus	GO:0009628	response to abiotic stimulus	GO:0006970	response to osmotic stress	30	comp78635_c0,comp68589_c0,comp91097_c0,comp77907_c0,comp1663961_c0,comp75320_c0,comp85316_c0,comp80563_c0,comp91973_c0,comp92951_c0,comp79544_c0,comp92104_c2,comp86657_c0,comp80957_c0,comp63284_c0,comp79741_c0,comp83971_c0,comp95526_c1,comp387683_c0,comp1747363_c0,comp95592_c0,comp1584527_c0,comp94996_c0,comp1344462_c0,comp85429_c0,comp98079_c0,comp1227795_c0,comp87587_c0,comp88115_c0,comp96322_c0
GO:0008150	Biological Process	GO:0050896	response to stimulus	GO:0009628	response to abiotic stimulus	GO:0009629	response to gravity	4	comp62464_c0,comp90550_c0,comp73674_c0,comp90330_c0
GO:0008150	Biological Process	GO:0050896	response to stimulus	GO:0009628	response to abiotic stimulus	GO:0009415	response to water stimulus	13	comp91097_c0,comp89951_c0,comp76958_c0,comp1663961_c0,comp86272_c0,comp79544_c0,comp80957_c0,comp92280_c0,comp84635_c0,comp94996_c0,comp77401_c0,comp1227795_c0,comp83830_c0
GO:0008150	Biological Process	GO:0050896	response to stimulus	GO:0009628	response to abiotic stimulus	GO:0009266	response to temperature stimulus	34	comp80957_c0,comp79544_c0,comp346305_c0,comp1220037_c0,comp87009_c0,comp1046073_c0,comp91811_c0,comp1761191_c0,comp26533_c0,comp94996_c0,comp1584527_c0,comp82381_c0,comp86900_c0,comp89570_c0,comp1227795_c0,comp792029_c0,comp1623257_c0,comp387683_c0,comp80405_c0,comp85363_c0,comp86064_c0,comp88518_c0,comp1385120_c0,comp79741_c0,comp63284_c0,comp91748_c0,comp68924_c0,comp77866_c0,comp88115_c0,comp9…
GO:0008150	Biological Process	GO:0050896	response to stimulus	GO:0009628	response to abiotic stimulus	GO:0009314	response to radiation	67	comp38437_c0,comp85771_c0,comp92034_c0,comp346305_c0,comp94658_c0,comp789517_c0,comp89764_c2,comp1663961_c0,comp88365_c0,comp87693_c0,comp95705_c0,comp89865_c0,comp93364_c0,comp74746_c0,comp95341_c0,comp14018_c0,comp89978_c0,comp78412_c0,comp792029_c0,comp91163_c0,comp88894_c1,comp95404_c0,comp91347_c0,comp88518_c0,comp83463_c0,comp84650_c0,comp68924_c0,comp75064_c0,comp86217_c0,comp90753_c0,comp…
GO:0008150	Biological Process	GO:0050896	response to stimulus	GO:0009628	response to abiotic stimulus	GO:0009268	response to pH	1	comp91588_c0
GO:0008150	Biological Process	GO:0050896	response to stimulus	GO:0009628	response to abiotic stimulus	GO:0071214	cellular response to abiotic stimulus	7	comp62464_c0,comp82521_c0,comp94658_c0,comp93364_c0,comp89865_c0,comp95404_c0,comp84228_c0
GO:0008150	Biological Process	GO:0050896	response to stimulus	GO:0009628	response to abiotic stimulus	GO:0009582	detection of abiotic stimulus	8	comp78412_c0,comp82521_c0,comp84228_c0,comp85771_c0,comp68099_c0,comp95404_c0,comp89127_c0,comp94658_c0
GO:0008150	Biological Process	GO:0050896	response to stimulus	GO:0042221	response to chemical stimulus	GO:0046685	response to arsenic-containing substance	2	comp88872_c0,comp90218_c0
GO:0008150	Biological Process	GO:0050896	response to stimulus	GO:0042221	response to chemical stimulus	GO:0009593	detection of chemical stimulus	5	comp82632_c0,comp92644_c0,comp597940_c0,comp1344462_c0,comp75024_c0
GO:0008150	Biological Process	GO:0050896	response to stimulus	GO:0042221	response to chemical stimulus	GO:1901698	response to nitrogen compound	15	comp92243_c0,comp74746_c0,comp83830_c0,comp56725_c0,comp1344462_c0,comp86747_c0,comp933254_c0,comp1576156_c0,comp75064_c0,comp86247_c0,comp1046073_c0,comp59733_c0,comp94723_c0,comp78635_c0,comp1623257_c0
GO:0008150	Biological Process	GO:0050896	response to stimulus	GO:0042221	response to chemical stimulus	GO:0010033	response to organic substance	124	comp89868_c0,comp1584527_c0,comp93088_c0,comp30267_c0,comp56725_c0,comp83830_c0,comp94179_c0,comp72397_c0,comp84714_c0,comp1623257_c0,comp84313_c0,comp387683_c0,comp92615_c1,comp58850_c0,comp80957_c0,comp933254_c0,comp394675_c0,comp92096_c0,comp67487_c0,comp95133_c0,comp86945_c0,comp85264_c0,comp1576156_c0,comp94578_c0,comp89815_c0,comp1712932_c0,comp91212_c0,comp68613_c0,comp1344462_c0,comp90307…
GO:0008150	Biological Process	GO:0050896	response to stimulus	GO:0042221	response to chemical stimulus	GO:1901700	response to oxygen-containing compound	80	comp94996_c0,comp30267_c0,comp1584527_c0,comp96322_c0,comp83830_c0,comp56725_c0,comp387683_c0,comp1623257_c0,comp779669_c0,comp80957_c0,comp79544_c0,comp933254_c0,comp86545_c0,comp4308_c0,comp80940_c0,comp1576156_c0,comp59733_c0,comp86272_c0,comp4133_c0,comp1344462_c0,comp86747_c0,comp90307_c0,comp95429_c0,comp87587_c0,comp87632_c0,comp1187231_c0,comp95592_c0,comp423199_c0,comp63284_c0,comp76958_…
GO:0008150	Biological Process	GO:0050896	response to stimulus	GO:0042221	response to chemical stimulus	GO:0001101	response to acid	7	comp88069_c0,comp87785_c0,comp83094_c0,comp86747_c0,comp390716_c0,comp933254_c0,comp92258_c0
GO:0008150	Biological Process	GO:0050896	response to stimulus	GO:0042221	response to chemical stimulus	GO:0070887	cellular response to chemical stimulus	111	comp91212_c0,comp1576156_c0,comp13657_c0,comp87785_c0,comp86545_c0,comp95323_c0,comp95133_c0,comp86945_c0,comp779669_c0,comp80957_c0,comp82525_c1,comp51824_c0,comp83094_c0,comp94887_c0,comp534989_c0,comp86921_c0,comp85920_c0,comp93578_c0,comp58850_c0,comp92615_c1,comp1623257_c0,comp88682_c1,comp93071_c0,comp56725_c0,comp95499_c2,comp84740_c0,comp91421_c1,comp95157_c0,comp88739_c0,comp423199_c0,co…
GO:0008150	Biological Process	GO:0050896	response to stimulus	GO:0042221	response to chemical stimulus	GO:0042493	response to drug	59	comp89284_c0,comp95486_c0,comp88473_c0,comp89071_c0,comp80818_c0,comp87207_c0,comp95014_c0,comp93557_c1,comp87310_c0,comp93663_c1,comp96590_c0,comp92913_c0,comp91816_c0,comp88832_c0,comp95190_c1,comp47705_c0,comp94124_c0,comp93277_c1,comp533819_c0,comp89526_c0,comp83857_c0,comp43918_c0,comp81535_c0,comp72535_c0,comp93351_c0,comp77970_c0,comp85620_c0,comp426969_c0,comp38785_c0,comp87051_c0,comp950…
GO:0008150	Biological Process	GO:0050896	response to stimulus	GO:0042221	response to chemical stimulus	GO:0006935	chemotaxis	1	comp1067508_c0
GO:0008150	Biological Process	GO:0050896	response to stimulus	GO:0042221	response to chemical stimulus	GO:0009410	response to xenobiotic stimulus	45	comp78693_c0,comp13657_c0,comp25613_c0,comp82525_c1,comp86839_c0,comp1668375_c0,comp89371_c0,comp85889_c0,comp95323_c0,comp34942_c0,comp65359_c0,comp93578_c0,comp85920_c0,comp95037_c0,comp88682_c1,comp90242_c0,comp87196_c0,comp64812_c0,comp94887_c0,comp86921_c0,comp534989_c0,comp87309_c0,comp94378_c0,comp93071_c0,comp87259_c0,comp1628634_c0,comp92339_c0,comp95157_c0,comp94463_c0,comp83462_c0,comp…
GO:0008150	Biological Process	GO:0050896	response to stimulus	GO:0042221	response to chemical stimulus	GO:0010035	response to inorganic substance	104	comp387683_c0,comp96322_c0,comp83830_c0,comp84399_c0,comp74732_c0,comp88896_c0,comp94996_c0,comp929758_c0,comp91973_c0,comp94927_c0,comp85316_c0,comp76478_c0,comp80940_c0,comp4133_c0,comp59733_c0,comp86272_c0,comp86545_c0,comp725324_c0,comp4308_c0,comp84739_c0,comp79544_c0,comp779669_c0,comp80957_c0,comp352107_c0,comp1304178_c0,comp92051_c0,comp95429_c0,comp87587_c0,comp87632_c0,comp93824_c0,comp…
GO:0008150	Biological Process	GO:0050896	response to stimulus	GO:0042221	response to chemical stimulus	GO:0009636	response to toxic substance	36	comp90218_c0,comp95921_c0,comp691399_c0,comp80493_c0,comp72627_c0,comp74518_c0,comp1115809_c0,comp2865_c0,comp662449_c0,comp91868_c0,comp93719_c0,comp95541_c0,comp84775_c0,comp941760_c0,comp85268_c0,comp88872_c0,comp79308_c0,comp96999_c0,comp83672_c0,comp86888_c0,comp93492_c0,comp89107_c0,comp72404_c0,comp94974_c0,comp81595_c0,comp46677_c0,comp83226_c0,comp85057_c0,comp95340_c1,comp1304178_c0,com…
GO:0008150	Biological Process	GO:0050896	response to stimulus	GO:0042221	response to chemical stimulus	GO:0032094	response to food	6	comp81736_c0,comp811751_c0,comp95123_c0,comp609706_c0,comp481311_c0,comp77520_c0
GO:0008150	Biological Process	GO:0050896	response to stimulus	GO:0009607	response to biotic stimulus	GO:0051707	response to other organism	174	comp80606_c0,comp453691_c0,comp88833_c2,comp76100_c0,comp40834_c0,comp85886_c0,comp1000383_c0,comp84635_c0,comp75035_c1,comp92311_c0,comp95865_c3,comp85070_c0,comp89290_c0,comp1154124_c0,comp81783_c0,comp93755_c0,comp251281_c0,comp83266_c0,comp95010_c0,comp95127_c0,comp576906_c0,comp81129_c0,comp938136_c0,comp64360_c0,comp1762505_c0,comp90001_c0,comp66550_c0,comp88115_c0,comp95919_c0,comp92662_c0…
GO:0008150	Biological Process	GO:0050896	response to stimulus	GO:0009607	response to biotic stimulus	GO:0002831	regulation of response to biotic stimulus	6	comp95127_c0,comp268987_c0,comp57188_c0,comp95010_c0,comp893502_c0,comp92091_c0
GO:0008150	Biological Process	GO:0050896	response to stimulus	GO:0009605	response to external stimulus	GO:0032101	regulation of response to external stimulus	9	comp69001_c0,comp1832590_c0,comp81736_c0,comp811751_c0,comp53177_c0,comp77520_c0,comp481311_c0,comp609706_c0,comp95123_c0
GO:0008150	Biological Process	GO:0050896	response to stimulus	GO:0009605	response to external stimulus	GO:0009991	response to extracellular stimulus	40	comp82273_c0,comp631045_c0,comp96030_c0,comp83047_c0,comp83847_c0,comp43_c0,comp81736_c0,comp263693_c0,comp96120_c0,comp1227795_c0,comp74559_c0,comp942546_c0,comp7188_c0,comp92334_c0,comp811751_c0,comp85458_c0,comp72958_c0,comp481311_c0,comp82525_c1,comp77050_c0,comp78188_c0,comp93957_c0,comp49151_c0,comp176221_c0,comp89583_c0,comp855178_c0,comp95123_c0,comp77401_c0,comp1564597_c0,comp609706_c0,c…
GO:0008150	Biological Process	GO:0050896	response to stimulus	GO:0009605	response to external stimulus	GO:0032103	positive regulation of response to external stimulus	1	comp1832590_c0
GO:0008150	Biological Process	GO:0050896	response to stimulus	GO:0009605	response to external stimulus	GO:0009581	detection of external stimulus	8	comp94658_c0,comp89127_c0,comp68099_c0,comp95404_c0,comp85771_c0,comp84228_c0,comp82521_c0,comp78412_c0
GO:0008150	Biological Process	GO:0050896	response to stimulus	GO:0009605	response to external stimulus	GO:0071496	cellular response to external stimulus	38	comp1704589_c0,comp89819_c0,comp86247_c0,comp89087_c0,comp85363_c0,comp86783_c0,comp77520_c0,comp88389_c0,comp951891_c0,comp93957_c0,comp49151_c0,comp176221_c0,comp78188_c0,comp95123_c0,comp609706_c0,comp1564597_c0,comp89583_c0,comp855178_c0,comp811751_c0,comp85458_c0,comp72958_c0,comp7188_c0,comp92334_c0,comp481311_c0,comp82525_c1,comp77050_c0,comp81736_c0,comp82273_c0,comp631045_c0,comp96030_c0…
GO:0008150	Biological Process	GO:0050896	response to stimulus	GO:0009605	response to external stimulus	GO:0009606	tropism	4	comp89865_c0,comp90330_c0,comp73674_c0,comp90550_c0
GO:0008150	Biological Process	GO:0050896	response to stimulus	GO:0009605	response to external stimulus	GO:0032102	negative regulation of response to external stimulus	6	comp481311_c0,comp77520_c0,comp95123_c0,comp811751_c0,comp81736_c0,comp609706_c0
GO:0008150	Biological Process	GO:0050896	response to stimulus	GO:0009605	response to external stimulus	GO:0042330	taxis	33	comp90621_c0,comp2309983_c0,comp81248_c0,comp91365_c0,comp781705_c0,comp12669_c0,comp76873_c0,comp2732_c0,comp1067508_c0,comp48304_c0,comp85576_c0,comp68330_c0,comp10324_c0,comp92506_c0,comp92984_c0,comp296259_c0,comp562497_c0,comp367881_c0,comp678550_c0,comp45334_c0,comp84421_c0,comp96895_c0,comp33713_c0,comp1185942_c0,comp96870_c0,comp83452_c0,comp65457_c0,comp82825_c0,comp443632_c0,comp93000_c…
GO:0008150	Biological Process	GO:0050896	response to stimulus	GO:0007610	behavior	GO:0044708	single-organism behavior	10	comp609706_c0,comp95123_c0,comp89717_c0,comp93290_c0,comp77520_c0,comp95015_c0,comp89513_c0,comp481311_c0,comp811751_c0,comp81736_c0
GO:0008150	Biological Process	GO:0050896	response to stimulus	GO:0007610	behavior	GO:0019098	reproductive behavior	25	comp89999_c0,comp91498_c1,comp67874_c0,comp79462_c0,comp82363_c0,comp94424_c1,comp96215_c0,comp89502_c1,comp87604_c0,comp84557_c0,comp95962_c0,comp49525_c0,comp92201_c0,comp92217_c0,comp94359_c0,comp88850_c0,comp91475_c1,comp89680_c0,comp87007_c0,comp90557_c0,comp82829_c0,comp957932_c0,comp90038_c0,comp89728_c0,comp93590_c0
GO:0008150	Biological Process	GO:0050896	response to stimulus	GO:0007610	behavior	GO:0007631	feeding behavior	6	comp95123_c0,comp811751_c0,comp81736_c0,comp609706_c0,comp481311_c0,comp77520_c0
GO:0008150	Biological Process	GO:0050896	response to stimulus	GO:0007610	behavior	GO:0051705	multi-organism behavior	32	comp89999_c0,comp82363_c0,comp94424_c1,comp89502_c1,comp96215_c0,comp95962_c0,comp92201_c0,comp92217_c0,comp792866_c0,comp2223145_c0,comp818978_c0,comp93192_c1,comp93590_c0,comp89728_c0,comp67874_c0,comp91498_c1,comp79462_c0,comp87318_c0,comp87604_c0,comp84557_c0,comp49525_c0,comp19656_c0,comp94359_c0,comp88850_c0,comp91475_c1,comp7992_c0,comp89680_c0,comp87007_c0,comp90557_c0,comp82829_c0,comp95…
GO:0008150	Biological Process	GO:0050896	response to stimulus	GO:0048584	positive regulation of response to stimulus	GO:0050778	positive regulation of immune response	16	comp81077_c0,comp82068_c0,comp89275_c0,comp36153_c0,comp95186_c1,comp96734_c1,comp78115_c0,comp1187467_c0,comp86476_c0,comp81783_c0,comp89474_c0,comp91015_c0,comp93822_c0,comp90001_c0,comp58131_c0,comp90418_c0
GO:0008150	Biological Process	GO:0050896	response to stimulus	GO:0048584	positive regulation of response to stimulus	GO:0031349	positive regulation of defense response	2	comp90001_c0,comp1832590_c0
GO:0008150	Biological Process	GO:0050896	response to stimulus	GO:0048584	positive regulation of response to stimulus	GO:0032103	positive regulation of response to external stimulus	1	comp1832590_c0
GO:0008150	Biological Process	GO:0050896	response to stimulus	GO:0048584	positive regulation of response to stimulus	GO:0009967	positive regulation of signal transduction	6	comp91691_c0,comp86747_c0,comp1222636_c0,comp92553_c1,comp555294_c0,comp94460_c0
GO:0008150	Biological Process	GO:0050896	response to stimulus	GO:0051716	cellular response to stimulus	GO:0031668	cellular response to extracellular stimulus	38	comp96120_c0,comp263693_c0,comp1227795_c0,comp74559_c0,comp942546_c0,comp96030_c0,comp83047_c0,comp43_c0,comp83847_c0,comp82273_c0,comp631045_c0,comp81736_c0,comp82525_c1,comp77050_c0,comp481311_c0,comp7188_c0,comp92334_c0,comp72958_c0,comp85458_c0,comp811751_c0,comp855178_c0,comp89583_c0,comp609706_c0,comp1564597_c0,comp95123_c0,comp78188_c0,comp49151_c0,comp176221_c0,comp93957_c0,comp86783_c0,c…
GO:0008150	Biological Process	GO:0050896	response to stimulus	GO:0051716	cellular response to stimulus	GO:0070887	cellular response to chemical stimulus	111	comp91212_c0,comp1576156_c0,comp13657_c0,comp87785_c0,comp86545_c0,comp95323_c0,comp95133_c0,comp86945_c0,comp779669_c0,comp80957_c0,comp82525_c1,comp51824_c0,comp83094_c0,comp94887_c0,comp534989_c0,comp86921_c0,comp85920_c0,comp93578_c0,comp58850_c0,comp92615_c1,comp1623257_c0,comp88682_c1,comp93071_c0,comp56725_c0,comp95499_c2,comp84740_c0,comp91421_c1,comp95157_c0,comp88739_c0,comp423199_c0,co…
GO:0008150	Biological Process	GO:0050896	response to stimulus	GO:0051716	cellular response to stimulus	GO:0033554	cellular response to stress	524	comp89635_c0,comp176221_c0,comp96518_c0,comp80941_c0,comp91067_c0,comp80407_c0,comp673659_c0,comp96036_c0,comp52098_c0,comp67043_c0,comp87285_c0,comp423199_c0,comp978147_c0,comp447022_c0,comp605561_c0,comp86684_c0,comp86829_c0,comp785421_c0,comp93695_c0,comp93599_c0,comp93568_c0,comp86035_c0,comp61008_c0,comp96120_c0,comp91305_c0,comp93473_c1,comp91596_c0,comp88289_c0,comp63995_c0,comp92338_c0,co…
GO:0008150	Biological Process	GO:0050896	response to stimulus	GO:0051716	cellular response to stimulus	GO:0071214	cellular response to abiotic stimulus	7	comp62464_c0,comp82521_c0,comp94658_c0,comp93364_c0,comp89865_c0,comp95404_c0,comp84228_c0
GO:0008150	Biological Process	GO:0050896	response to stimulus	GO:0051716	cellular response to stimulus	GO:0007165	signal transduction	832	comp72347_c0,comp93099_c2,comp80013_c0,comp94648_c1,comp91246_c0,comp594699_c0,comp40106_c0,comp89503_c0,comp89097_c0,comp91928_c0,comp85628_c0,comp90719_c0,comp73223_c0,comp93064_c0,comp93962_c0,comp84731_c0,comp62611_c0,comp89318_c2,comp90142_c1,comp89180_c0,comp68102_c0,comp94202_c0,comp92903_c0,comp90309_c0,comp38093_c0,comp91691_c0,comp89879_c0,comp562727_c0,comp96017_c0,comp77520_c0,comp284…
GO:0008150	Biological Process	GO:0050896	response to stimulus	GO:0051606	detection of stimulus	GO:0009593	detection of chemical stimulus	5	comp82632_c0,comp92644_c0,comp597940_c0,comp1344462_c0,comp75024_c0
GO:0008150	Biological Process	GO:0050896	response to stimulus	GO:0051606	detection of stimulus	GO:0009726	detection of endogenous stimulus	1	comp1344462_c0
GO:0008150	Biological Process	GO:0050896	response to stimulus	GO:0051606	detection of stimulus	GO:0050906	detection of stimulus involved in sensory perception	4	comp82632_c0,comp92644_c0,comp597940_c0,comp75024_c0
GO:0008150	Biological Process	GO:0050896	response to stimulus	GO:0051606	detection of stimulus	GO:0009582	detection of abiotic stimulus	8	comp78412_c0,comp82521_c0,comp84228_c0,comp85771_c0,comp68099_c0,comp95404_c0,comp89127_c0,comp94658_c0
GO:0008150	Biological Process	GO:0050896	response to stimulus	GO:0051606	detection of stimulus	GO:0009581	detection of external stimulus	8	comp94658_c0,comp89127_c0,comp68099_c0,comp95404_c0,comp85771_c0,comp84228_c0,comp82521_c0,comp78412_c0
GO:0008150	Biological Process	GO:0050896	response to stimulus	GO:0048583	regulation of response to stimulus	GO:0032101	regulation of response to external stimulus	9	comp69001_c0,comp1832590_c0,comp81736_c0,comp811751_c0,comp53177_c0,comp77520_c0,comp481311_c0,comp609706_c0,comp95123_c0
GO:0008150	Biological Process	GO:0050896	response to stimulus	GO:0048583	regulation of response to stimulus	GO:0009966	regulation of signal transduction	107	comp85660_c0,comp58210_c0,comp93028_c0,comp73529_c0,comp90188_c1,comp92887_c0,comp95197_c0,comp95027_c0,comp1222636_c0,comp81736_c0,comp94459_c0,comp95836_c0,comp94946_c0,comp80280_c0,comp94455_c0,comp94406_c0,comp92789_c0,comp93477_c0,comp1596471_c0,comp86534_c0,comp93961_c0,comp93672_c0,comp87578_c0,comp811751_c0,comp91892_c0,comp87440_c0,comp94238_c0,comp86260_c0,comp85186_c1,comp95123_c0,comp…
GO:0008150	Biological Process	GO:0050896	response to stimulus	GO:0048583	regulation of response to stimulus	GO:0002831	regulation of response to biotic stimulus	6	comp95127_c0,comp268987_c0,comp57188_c0,comp95010_c0,comp893502_c0,comp92091_c0
GO:0008150	Biological Process	GO:0050896	response to stimulus	GO:0048583	regulation of response to stimulus	GO:0048584	positive regulation of response to stimulus	23	comp93822_c0,comp91015_c0,comp89474_c0,comp58131_c0,comp90418_c0,comp1222636_c0,comp86747_c0,comp90001_c0,comp1187467_c0,comp78115_c0,comp86476_c0,comp81783_c0,comp1832590_c0,comp95186_c1,comp36153_c0,comp89275_c0,comp555294_c0,comp94460_c0,comp91691_c0,comp96734_c1,comp92553_c1,comp81077_c0,comp82068_c0
GO:0008150	Biological Process	GO:0050896	response to stimulus	GO:0048583	regulation of response to stimulus	GO:0050776	regulation of immune response	20	comp1046073_c0,comp81077_c0,comp82068_c0,comp80299_c0,comp80957_c0,comp96734_c1,comp95186_c1,comp36153_c0,comp89275_c0,comp86476_c0,comp81783_c0,comp1623257_c0,comp1187467_c0,comp78115_c0,comp90418_c0,comp58131_c0,comp90001_c0,comp93822_c0,comp91015_c0,comp89474_c0
GO:0008150	Biological Process	GO:0050896	response to stimulus	GO:0048583	regulation of response to stimulus	GO:2000030	regulation of response to red or far red light	1	comp88365_c0
GO:0008150	Biological Process	GO:0050896	response to stimulus	GO:0048583	regulation of response to stimulus	GO:0080134	regulation of response to stress	18	comp80957_c0,comp82115_c0,comp893502_c0,comp1046073_c0,comp76478_c0,comp1519832_c0,comp80299_c0,comp90001_c0,comp92091_c0,comp57188_c0,comp1832590_c0,comp268987_c0,comp1623257_c0,comp69001_c0,comp95010_c0,comp95127_c0,comp91163_c0,comp53177_c0
GO:0008150	Biological Process	GO:0050896	response to stimulus	GO:0048583	regulation of response to stimulus	GO:0048585	negative regulation of response to stimulus	26	comp1595666_c0,comp1623257_c0,comp95836_c0,comp81736_c0,comp93355_c0,comp92887_c0,comp609706_c0,comp95123_c0,comp95574_c0,comp1046073_c0,comp77261_c0,comp88365_c0,comp81087_c0,comp1519832_c0,comp811751_c0,comp94780_c0,comp88629_c0,comp77520_c0,comp80957_c0,comp87578_c0,comp91193_c0,comp10330_c0,comp481311_c0,comp94256_c0,comp1181543_c0,comp90527_c1
GO:0008150	Biological Process	GO:0050896	response to stimulus	GO:0006955	immune response	GO:0006959	humoral immune response	6	comp96033_c0,comp92724_c0,comp556953_c0,comp77254_c0,comp13833_c0,comp73340_c0
GO:0008150	Biological Process	GO:0050896	response to stimulus	GO:0006955	immune response	GO:0050778	positive regulation of immune response	16	comp81077_c0,comp82068_c0,comp89275_c0,comp36153_c0,comp95186_c1,comp96734_c1,comp78115_c0,comp1187467_c0,comp86476_c0,comp81783_c0,comp89474_c0,comp91015_c0,comp93822_c0,comp90001_c0,comp58131_c0,comp90418_c0
GO:0008150	Biological Process	GO:0050896	response to stimulus	GO:0006955	immune response	GO:0002263	cell activation involved in immune response	1	comp92709_c0
GO:0008150	Biological Process	GO:0050896	response to stimulus	GO:0006955	immune response	GO:0045087	innate immune response	19	comp79318_c0,comp13833_c0,comp80957_c0,comp73340_c0,comp95919_c0,comp96033_c0,comp1046073_c0,comp80299_c0,comp90753_c0,comp556953_c0,comp92724_c0,comp90001_c0,comp1584527_c0,comp60966_c0,comp91638_c0,comp97303_c0,comp1623257_c0,comp77254_c0,comp91163_c0
GO:0008150	Biological Process	GO:0050896	response to stimulus	GO:0006955	immune response	GO:0050776	regulation of immune response	20	comp1046073_c0,comp81077_c0,comp82068_c0,comp80299_c0,comp80957_c0,comp96734_c1,comp95186_c1,comp36153_c0,comp89275_c0,comp86476_c0,comp81783_c0,comp1623257_c0,comp1187467_c0,comp78115_c0,comp90418_c0,comp58131_c0,comp90001_c0,comp93822_c0,comp91015_c0,comp89474_c0
GO:0008150	Biological Process	GO:0050896	response to stimulus	GO:0048585	negative regulation of response to stimulus	GO:0009968	negative regulation of signal transduction	11	comp81087_c0,comp77261_c0,comp1595666_c0,comp88629_c0,comp92887_c0,comp91193_c0,comp93355_c0,comp90527_c1,comp95574_c0,comp1181543_c0,comp94256_c0
GO:0008150	Biological Process	GO:0050896	response to stimulus	GO:0048585	negative regulation of response to stimulus	GO:0032102	negative regulation of response to external stimulus	6	comp481311_c0,comp77520_c0,comp95123_c0,comp811751_c0,comp81736_c0,comp609706_c0
GO:0008150	Biological Process	GO:0048511	rhythmic process	GO:0007623	circadian rhythm	GO:0048512	circadian behavior	4	comp89717_c0,comp93290_c0,comp95015_c0,comp89513_c0
GO:0008150	Biological Process	GO:0048511	rhythmic process	GO:0007622	rhythmic behavior	GO:0048512	circadian behavior	4	comp89717_c0,comp93290_c0,comp95015_c0,comp89513_c0
GO:0008150	Biological Process	GO:0022610	biological adhesion	GO:0051825	adhesion to other organism involved in symbiotic interaction	GO:0044406	adhesion to host	28	comp92323_c1,comp92204_c0,comp77503_c0,comp84329_c1,comp93901_c0,comp79989_c0,comp77959_c0,comp80065_c0,comp53109_c0,comp72930_c0,comp418206_c0,comp83515_c0,comp1523002_c0,comp601665_c0,comp53155_c0,comp45932_c0,comp419450_c0,comp2691595_c0,comp86794_c0,comp92557_c0,comp91402_c0,comp96402_c0,comp90048_c0,comp96468_c0,comp67012_c0,comp90736_c0,comp62639_c0,comp95481_c1
GO:0008150	Biological Process	GO:0022610	biological adhesion	GO:0007155	cell adhesion	GO:0031589	cell-substrate adhesion	3	comp92281_c0,comp61781_c0,comp1234064_c0
GO:0008150	Biological Process	GO:0022610	biological adhesion	GO:0007155	cell adhesion	GO:0016337	cell-cell adhesion	6	comp85563_c0,comp312751_c0,comp89779_c0,comp56703_c0,comp81381_c0,comp85259_c0
GO:0008150	Biological Process	GO:0032501	multicellular organismal process	GO:0044706	multi-multicellular organism process	GO:0033057	multicellular organismal reproductive behavior	15	comp82363_c0,comp96215_c0,comp91498_c1,comp67874_c0,comp90557_c0,comp92217_c0,comp82829_c0,comp90038_c0,comp88850_c0,comp91475_c1,comp89728_c0,comp84557_c0,comp49525_c0,comp92201_c0,comp87007_c0
GO:0008150	Biological Process	GO:0032501	multicellular organismal process	GO:0044706	multi-multicellular organism process	GO:0009856	pollination	29	comp76478_c0,comp95750_c0,comp93993_c0,comp96583_c0,comp1372_c0,comp201137_c0,comp96450_c0,comp94246_c0,comp77680_c0,comp91159_c0,comp95193_c0,comp75945_c0,comp79470_c0,comp95500_c0,comp86932_c0,comp67545_c0,comp681922_c0,comp85515_c0,comp346748_c0,comp96736_c0,comp576906_c0,comp94984_c0,comp92717_c0,comp82373_c1,comp5760_c0,comp96795_c0,comp76052_c0,comp85993_c0,comp95170_c0
GO:0008150	Biological Process	GO:0032501	multicellular organismal process	GO:0032504	multicellular organism reproduction	GO:0048609	multicellular organismal reproductive process	75	comp93288_c1,comp938479_c0,comp90970_c0,comp87007_c0,comp1155083_c0,comp95193_c0,comp83388_c0,comp82829_c0,comp87382_c2,comp79924_c3,comp91294_c0,comp5707_c0,comp85007_c1,comp85232_c1,comp71063_c0,comp60142_c0,comp58168_c0,comp84557_c0,comp88824_c0,comp5335_c0,comp91475_c1,comp96221_c1,comp1161482_c0,comp82382_c0,comp52322_c0,comp90641_c1,comp89728_c0,comp96904_c0,comp92241_c0,comp86674_c0,comp68…
GO:0008150	Biological Process	GO:0032501	multicellular organismal process	GO:0032504	multicellular organism reproduction	GO:0022412	cellular process involved in reproduction in multicellular organism	33	comp92622_c0,comp76041_c1,comp90300_c0,comp955819_c0,comp126732_c0,comp89161_c0,comp84785_c0,comp86674_c0,comp681190_c0,comp93272_c0,comp92241_c0,comp82382_c0,comp90641_c1,comp77903_c0,comp93975_c0,comp85636_c0,comp79860_c0,comp1161482_c0,comp80260_c1,comp58168_c0,comp5335_c0,comp24356_c0,comp96934_c0,comp457721_c0,comp94734_c0,comp85007_c1,comp89473_c0,comp608352_c0,comp1155083_c0,comp938479_c0,…
GO:0008150	Biological Process	GO:0032501	multicellular organismal process	GO:0044707	single-multicellular organism process	GO:0009606	tropism	4	comp89865_c0,comp90330_c0,comp73674_c0,comp90550_c0
GO:0008150	Biological Process	GO:0032501	multicellular organismal process	GO:0044707	single-multicellular organism process	GO:0007389	pattern specification process	7	comp92700_c0,comp92096_c0,comp88030_c0,comp88511_c0,comp94154_c0,comp92971_c0,comp73674_c0
GO:0008150	Biological Process	GO:0032501	multicellular organismal process	GO:0044707	single-multicellular organism process	GO:0019827	stem cell maintenance	1	comp23157_c0
GO:0008150	Biological Process	GO:0032501	multicellular organismal process	GO:0044707	single-multicellular organism process	GO:0051240	positive regulation of multicellular organismal process	3	comp1344462_c0,comp1832590_c0,comp60226_c0
GO:0008150	Biological Process	GO:0032501	multicellular organismal process	GO:0044707	single-multicellular organism process	GO:0048771	tissue remodeling	2	comp92157_c0,comp78856_c0
GO:0008150	Biological Process	GO:0032501	multicellular organismal process	GO:0044707	single-multicellular organism process	GO:0048871	multicellular organismal homeostasis	1	comp1832590_c0
GO:0008150	Biological Process	GO:0032501	multicellular organismal process	GO:0044707	single-multicellular organism process	GO:0050878	regulation of body fluid levels	45	comp73340_c0,comp84750_c0,comp46741_c0,comp91081_c1,comp538795_c0,comp81156_c0,comp13833_c0,comp96033_c0,comp93927_c0,comp54363_c0,comp69984_c0,comp556953_c0,comp75101_c0,comp88091_c0,comp80236_c0,comp1067508_c0,comp96190_c0,comp92295_c0,comp95101_c0,comp77254_c0,comp69001_c0,comp96751_c0,comp84678_c0,comp75121_c0,comp67846_c0,comp90839_c0,comp85031_c0,comp80238_c0,comp82481_c0,comp79658_c0,comp3…
GO:0008150	Biological Process	GO:0032501	multicellular organismal process	GO:0044707	single-multicellular organism process	GO:0010022	meristem determinacy	1	comp92700_c0
GO:0008150	Biological Process	GO:0032501	multicellular organismal process	GO:0044707	single-multicellular organism process	GO:0010073	meristem maintenance	5	comp92971_c0,comp46276_c0,comp23157_c0,comp92700_c0,comp96243_c0
GO:0008150	Biological Process	GO:0032501	multicellular organismal process	GO:0044707	single-multicellular organism process	GO:0035637	multicellular organismal signaling	59	comp89076_c0,comp95605_c0,comp92466_c0,comp94701_c0,comp96479_c1,comp93640_c0,comp86385_c0,comp93028_c0,comp94934_c0,comp204460_c0,comp77332_c0,comp95119_c0,comp90807_c1,comp86899_c0,comp85658_c0,comp96845_c0,comp96029_c0,comp96278_c0,comp90452_c0,comp139022_c0,comp95302_c0,comp94798_c0,comp81212_c0,comp96016_c1,comp92376_c0,comp36858_c0,comp92419_c0,comp92200_c0,comp867853_c0,comp96657_c0,comp15…
GO:0008150	Biological Process	GO:0032501	multicellular organismal process	GO:0044707	single-multicellular organism process	GO:0051241	negative regulation of multicellular organismal process	3	comp80090_c0,comp88365_c0,comp95592_c0
GO:0008150	Biological Process	GO:0032501	multicellular organismal process	GO:0044707	single-multicellular organism process	GO:0008037	cell recognition	23	comp95170_c0,comp82373_c1,comp92717_c0,comp5760_c0,comp96795_c0,comp76052_c0,comp82630_c0,comp96736_c0,comp94984_c0,comp79470_c0,comp67545_c0,comp95500_c0,comp77680_c0,comp95193_c0,comp91159_c0,comp201137_c0,comp96450_c0,comp94246_c0,comp96583_c0,comp90473_c0,comp1372_c0,comp93993_c0,comp95750_c0
GO:0008150	Biological Process	GO:0032501	multicellular organismal process	GO:0044707	single-multicellular organism process	GO:0022404	molting cycle process	10	comp88243_c0,comp89469_c2,comp86506_c1,comp54527_c0,comp92812_c0,comp1832590_c0,comp96148_c0,comp94402_c0,comp943089_c0,comp96850_c0
GO:0008150	Biological Process	GO:0032501	multicellular organismal process	GO:0044707	single-multicellular organism process	GO:0009791	post-embryonic development	82	comp86864_c0,comp95592_c0,comp70275_c0,comp79814_c0,comp79885_c0,comp79924_c0,comp94402_c0,comp1344462_c0,comp68613_c0,comp46276_c0,comp96355_c0,comp86764_c0,comp88739_c0,comp78635_c0,comp81037_c0,comp96378_c0,comp63284_c0,comp4502_c0,comp38903_c0,comp90786_c0,comp85369_c0,comp88295_c0,comp92104_c2,comp74794_c0,comp550034_c0,comp81139_c0,comp92184_c0,comp387683_c0,comp90266_c0,comp835156_c0,comp9…
GO:0008150	Biological Process	GO:0032501	multicellular organismal process	GO:0044707	single-multicellular organism process	GO:0035264	multicellular organism growth	1	comp576906_c0
GO:0008150	Biological Process	GO:0032501	multicellular organismal process	GO:0044707	single-multicellular organism process	GO:0010162	seed dormancy process	1	comp79885_c0
GO:0008150	Biological Process	GO:0032501	multicellular organismal process	GO:0044707	single-multicellular organism process	GO:0042303	molting cycle	10	comp86506_c1,comp89469_c2,comp88243_c0,comp92812_c0,comp54527_c0,comp1832590_c0,comp943089_c0,comp94402_c0,comp96148_c0,comp96850_c0
GO:0008150	Biological Process	GO:0032501	multicellular organismal process	GO:0044707	single-multicellular organism process	GO:0010232	vascular transport	1	comp94154_c0
GO:0008150	Biological Process	GO:0032501	multicellular organismal process	GO:0044707	single-multicellular organism process	GO:0030534	adult behavior	6	comp609706_c0,comp81736_c0,comp95123_c0,comp811751_c0,comp77520_c0,comp481311_c0
GO:0008150	Biological Process	GO:0032501	multicellular organismal process	GO:0044707	single-multicellular organism process	GO:0007275	multicellular organismal development	193	comp88053_c0,comp91136_c0,comp1584527_c0,comp317803_c0,comp95027_c0,comp79575_c0,comp550034_c0,comp92184_c0,comp346748_c0,comp81139_c0,comp92096_c0,comp93250_c0,comp614167_c0,comp78027_c0,comp79544_c0,comp93724_c0,comp167639_c0,comp78686_c0,comp266609_c0,comp53058_c0,comp1829233_c0,comp93129_c0,comp68623_c0,comp8549_c0,comp26533_c0,comp89815_c0,comp92971_c0,comp1576156_c0,comp89473_c0,comp76239_c…
GO:0008150	Biological Process	GO:0032501	multicellular organismal process	GO:0044707	single-multicellular organism process	GO:0009845	seed germination	4	comp79924_c3,comp1344462_c0,comp95526_c1,comp95592_c0
GO:0008150	Biological Process	GO:0032501	multicellular organismal process	GO:0044707	single-multicellular organism process	GO:0050817	coagulation	45	comp96190_c0,comp92295_c0,comp1067508_c0,comp95101_c0,comp77254_c0,comp69001_c0,comp54363_c0,comp69984_c0,comp556953_c0,comp75101_c0,comp88091_c0,comp80236_c0,comp96033_c0,comp93927_c0,comp73340_c0,comp84750_c0,comp46741_c0,comp91081_c1,comp538795_c0,comp81156_c0,comp13833_c0,comp53177_c0,comp65542_c0,comp89863_c0,comp87236_c0,comp3074_c0,comp508669_c0,comp79430_c0,comp1162360_c0,comp90542_c0,com…
GO:0008150	Biological Process	GO:0032501	multicellular organismal process	GO:0044707	single-multicellular organism process	GO:0003008	system process	140	comp75834_c0,comp93088_c0,comp88048_c0,comp93028_c0,comp96760_c1,comp94701_c0,comp93640_c0,comp639119_c0,comp84313_c0,comp27171_c0,comp92419_c0,comp81212_c0,comp94995_c0,comp91473_c0,comp95119_c0,comp86899_c0,comp521255_c0,comp9457_c0,comp755824_c0,comp94997_c1,comp93319_c0,comp76059_c1,comp49663_c0,comp90855_c0,comp96657_c0,comp93940_c0,comp673286_c0,comp92644_c0,comp95340_c1,comp1120160_c0,comp…
GO:0008150	Biological Process	GO:0040007	growth	GO:0048589	developmental growth	GO:0048638	regulation of developmental growth	5	comp46276_c0,comp805854_c0,comp96243_c0,comp92971_c0,comp68924_c0
GO:0008150	Biological Process	GO:0040007	growth	GO:0048589	developmental growth	GO:0048588	developmental cell growth	10	comp85993_c0,comp23157_c0,comp576906_c0,comp89815_c0,comp26533_c0,comp86932_c0,comp76478_c0,comp75945_c0,comp85515_c0,comp681922_c0
GO:0008150	Biological Process	GO:0040007	growth	GO:0048589	developmental growth	GO:0035266	meristem growth	3	comp96243_c0,comp46276_c0,comp92971_c0
GO:0008150	Biological Process	GO:0040007	growth	GO:0048589	developmental growth	GO:0060560	developmental growth involved in morphogenesis	18	comp92234_c0,comp85993_c0,comp88511_c0,comp86932_c0,comp75945_c0,comp85515_c0,comp681922_c0,comp576906_c0,comp23157_c0,comp96086_c1,comp90694_c0,comp91691_c0,comp76478_c0,comp68924_c0,comp89815_c0,comp26533_c0,comp805854_c0,comp86084_c0
GO:0008150	Biological Process	GO:0040007	growth	GO:0040008	regulation of growth	GO:0048638	regulation of developmental growth	5	comp46276_c0,comp805854_c0,comp96243_c0,comp92971_c0,comp68924_c0
GO:0008150	Biological Process	GO:0040007	growth	GO:0040008	regulation of growth	GO:0001558	regulation of cell growth	2	comp805854_c0,comp68924_c0
GO:0008150	Biological Process	GO:0040007	growth	GO:0016049	cell growth	GO:0048588	developmental cell growth	10	comp85993_c0,comp23157_c0,comp576906_c0,comp89815_c0,comp26533_c0,comp86932_c0,comp76478_c0,comp75945_c0,comp85515_c0,comp681922_c0
GO:0008150	Biological Process	GO:0040007	growth	GO:0016049	cell growth	GO:0009825	multidimensional cell growth	1	comp88351_c0
GO:0008150	Biological Process	GO:0040007	growth	GO:0016049	cell growth	GO:0009826	unidimensional cell growth	12	comp681922_c0,comp85515_c0,comp75945_c0,comp76478_c0,comp68924_c0,comp86932_c0,comp86084_c0,comp805854_c0,comp576906_c0,comp23157_c0,comp91691_c0,comp85993_c0
GO:0008150	Biological Process	GO:0040007	growth	GO:0016049	cell growth	GO:0001558	regulation of cell growth	2	comp805854_c0,comp68924_c0
GO:0008150	Biological Process	GO:0051704	multi-organism process	GO:0007618	mating	GO:0007617	mating behavior	15	comp82363_c0,comp96215_c0,comp91498_c1,comp67874_c0,comp90557_c0,comp82829_c0,comp92217_c0,comp88850_c0,comp90038_c0,comp89728_c0,comp91475_c1,comp84557_c0,comp49525_c0,comp87007_c0,comp92201_c0
GO:0008150	Biological Process	GO:0051704	multi-organism process	GO:0044706	multi-multicellular organism process	GO:0033057	multicellular organismal reproductive behavior	15	comp82363_c0,comp96215_c0,comp91498_c1,comp67874_c0,comp90557_c0,comp92217_c0,comp82829_c0,comp90038_c0,comp88850_c0,comp91475_c1,comp89728_c0,comp84557_c0,comp49525_c0,comp92201_c0,comp87007_c0
GO:0008150	Biological Process	GO:0051704	multi-organism process	GO:0044706	multi-multicellular organism process	GO:0009856	pollination	29	comp76478_c0,comp95750_c0,comp93993_c0,comp96583_c0,comp1372_c0,comp201137_c0,comp96450_c0,comp94246_c0,comp77680_c0,comp91159_c0,comp95193_c0,comp75945_c0,comp79470_c0,comp95500_c0,comp86932_c0,comp67545_c0,comp681922_c0,comp85515_c0,comp346748_c0,comp96736_c0,comp576906_c0,comp94984_c0,comp92717_c0,comp82373_c1,comp5760_c0,comp96795_c0,comp76052_c0,comp85993_c0,comp95170_c0
GO:0008150	Biological Process	GO:0051704	multi-organism process	GO:0044766	multi-organism transport	GO:0075733	intracellular transport of viral material	6	comp629364_c0,comp955819_c0,comp82566_c0,comp92749_c0,comp858442_c0,comp96923_c0
GO:0008150	Biological Process	GO:0051704	multi-organism process	GO:0044766	multi-organism transport	GO:0051708	intracellular protein transport in other organism involved in symbiotic interaction	7	comp94628_c1,comp89979_c0,comp84403_c0,comp81044_c0,comp90172_c0,comp80482_c0,comp87870_c0
GO:0008150	Biological Process	GO:0051704	multi-organism process	GO:0035821	modification of morphology or physiology of other organism	GO:0051817	modification of morphology or physiology of other organism involved in symbiotic interaction	118	comp452215_c0,comp83460_c0,comp710187_c0,comp87524_c0,comp82318_c0,comp1167096_c0,comp2478370_c0,comp93606_c0,comp91167_c0,comp273379_c0,comp85102_c0,comp607241_c0,comp67781_c0,comp84233_c0,comp88652_c0,comp87870_c0,comp86663_c0,comp703590_c0,comp25484_c0,comp13783_c0,comp68579_c0,comp10465_c0,comp87886_c0,comp89979_c0,comp94018_c0,comp90753_c0,comp83516_c0,comp546063_c0,comp90080_c0,comp88314_c0…
GO:0008150	Biological Process	GO:0051704	multi-organism process	GO:0035821	modification of morphology or physiology of other organism	GO:0044531	modulation of programmed cell death in other organism	4	comp91724_c0,comp88086_c0,comp62969_c0,comp82318_c0
GO:0008150	Biological Process	GO:0051704	multi-organism process	GO:0035821	modification of morphology or physiology of other organism	GO:0044364	disruption of cells of other organism	17	comp681959_c0,comp607241_c0,comp64496_c0,comp93245_c1,comp681011_c0,comp987509_c0,comp29336_c0,comp452215_c0,comp90360_c0,comp546063_c0,comp80606_c0,comp82318_c0,comp83002_c0,comp1549885_c0,comp1181452_c0,comp85102_c0,comp91167_c0
GO:0008150	Biological Process	GO:0051704	multi-organism process	GO:0043900	regulation of multi-organism process	GO:0043902	positive regulation of multi-organism process	1	comp82318_c0
GO:0008150	Biological Process	GO:0051704	multi-organism process	GO:0043900	regulation of multi-organism process	GO:0051709	regulation of killing of cells of other organism	1	comp82318_c0
GO:0008150	Biological Process	GO:0051704	multi-organism process	GO:0043900	regulation of multi-organism process	GO:0043903	regulation of symbiosis, encompassing mutualism through parasitism	16	comp602406_c0,comp95795_c0,comp61721_c0,comp72714_c0,comp82318_c0,comp81586_c0,comp376542_c0,comp83131_c0,comp1416511_c0,comp17684_c0,comp84633_c0,comp616937_c0,comp88962_c0,comp91612_c0,comp41022_c0,comp90157_c0
GO:0008150	Biological Process	GO:0051704	multi-organism process	GO:0043900	regulation of multi-organism process	GO:0050688	regulation of defense response to virus	6	comp95127_c0,comp268987_c0,comp57188_c0,comp92091_c0,comp893502_c0,comp95010_c0
GO:0008150	Biological Process	GO:0051704	multi-organism process	GO:0051705	multi-organism behavior	GO:0007617	mating behavior	15	comp82363_c0,comp96215_c0,comp91498_c1,comp67874_c0,comp90557_c0,comp82829_c0,comp92217_c0,comp88850_c0,comp90038_c0,comp89728_c0,comp91475_c1,comp84557_c0,comp49525_c0,comp87007_c0,comp92201_c0
GO:0008150	Biological Process	GO:0051704	multi-organism process	GO:0051705	multi-organism behavior	GO:0035737	injection of substance in to other organism	7	comp87318_c0,comp7992_c0,comp792866_c0,comp2223145_c0,comp818978_c0,comp93192_c1,comp19656_c0
GO:0008150	Biological Process	GO:0051704	multi-organism process	GO:0044764	multi-organism cellular process	GO:0048874	homeostasis of number of cells in a free-living population	9	comp949181_c0,comp88558_c0,comp76993_c0,comp13401_c0,comp82690_c0,comp93025_c0,comp59697_c0,comp79445_c0,comp735146_c0
GO:0008150	Biological Process	GO:0051704	multi-organism process	GO:0044764	multi-organism cellular process	GO:0009292	genetic transfer	7	comp85797_c0,comp95289_c0,comp75156_c1,comp411163_c0,comp79318_c0,comp95956_c0,comp89549_c0
GO:0008150	Biological Process	GO:0051704	multi-organism process	GO:0044764	multi-organism cellular process	GO:0016032	viral process	452	comp89926_c0,comp80065_c0,comp91698_c1,comp46757_c0,comp66550_c0,comp75096_c0,comp87447_c0,comp90172_c0,comp81574_c0,comp87859_c0,comp80231_c0,comp1416511_c0,comp39026_c0,comp4976_c0,comp92749_c0,comp91663_c0,comp82732_c0,comp955819_c0,comp81245_c0,comp640113_c0,comp20107_c0,comp74607_c0,comp95865_c3,comp84101_c0,comp85500_c0,comp83070_c0,comp86618_c0,comp96118_c0,comp1688905_c0,comp61721_c0,comp…
GO:0008150	Biological Process	GO:0051704	multi-organism process	GO:0044764	multi-organism cellular process	GO:0000746	conjugation	6	comp58166_c0,comp89672_c0,comp85797_c0,comp87806_c0,comp83528_c0,comp44992_c0
GO:0008150	Biological Process	GO:0051704	multi-organism process	GO:0044419	interspecies interaction between organisms	GO:0051701	interaction with host	220	comp91540_c0,comp84403_c0,comp62639_c0,comp84510_c0,comp91769_c1,comp95309_c0,comp88833_c0,comp95125_c0,comp90181_c0,comp68678_c0,comp68590_c0,comp419450_c0,comp2691595_c0,comp91402_c0,comp87221_c1,comp91170_c0,comp96468_c0,comp84332_c1,comp90230_c0,comp81355_c0,comp91049_c0,comp72178_c0,comp95517_c0,comp82465_c0,comp84384_c0,comp93363_c2,comp78104_c0,comp61839_c0,comp82193_c0,comp95573_c0,comp92…
GO:0008150	Biological Process	GO:0051704	multi-organism process	GO:0044419	interspecies interaction between organisms	GO:0044403	symbiosis, encompassing mutualism through parasitism	635	comp13783_c0,comp86622_c0,comp71522_c0,comp87886_c0,comp10465_c0,comp88833_c3,comp45362_c0,comp839374_c0,comp92414_c0,comp82318_c0,comp87850_c0,comp94281_c0,comp80195_c0,comp93165_c1,comp91096_c0,comp452215_c0,comp94651_c0,comp83460_c0,comp7609_c0,comp91117_c0,comp82182_c0,comp60554_c0,comp2440_c0,comp83546_c0,comp1523002_c0,comp81018_c0,comp67012_c0,comp1007204_c0,comp75263_c0,comp89923_c0,comp9…
GO:0008150	Biological Process	GO:0051704	multi-organism process	GO:0043902	positive regulation of multi-organism process	GO:0051712	positive regulation of killing of cells of other organism	1	comp82318_c0
GO:0008150	Biological Process	GO:0051704	multi-organism process	GO:0051825	adhesion to other organism involved in symbiotic interaction	GO:0044406	adhesion to host	28	comp92323_c1,comp92204_c0,comp77503_c0,comp84329_c1,comp93901_c0,comp79989_c0,comp77959_c0,comp80065_c0,comp53109_c0,comp72930_c0,comp418206_c0,comp83515_c0,comp1523002_c0,comp601665_c0,comp53155_c0,comp45932_c0,comp419450_c0,comp2691595_c0,comp86794_c0,comp92557_c0,comp91402_c0,comp96402_c0,comp90048_c0,comp96468_c0,comp67012_c0,comp90736_c0,comp62639_c0,comp95481_c1
GO:0008150	Biological Process	GO:0051704	multi-organism process	GO:0051707	response to other organism	GO:0075136	response to host	18	comp66550_c0,comp564515_c0,comp25484_c0,comp96192_c0,comp93306_c0,comp68460_c0,comp25870_c0,comp57181_c0,comp938136_c0,comp95598_c0,comp90925_c0,comp89020_c0,comp1167096_c0,comp1154124_c0,comp95865_c3,comp95159_c1,comp88692_c3,comp84510_c0
GO:0008150	Biological Process	GO:0051704	multi-organism process	GO:0051707	response to other organism	GO:0009625	response to insect	1	comp88439_c0
GO:0008150	Biological Process	GO:0051704	multi-organism process	GO:0051707	response to other organism	GO:0052173	response to defenses of other organism involved in symbiotic interaction	18	comp96192_c0,comp25484_c0,comp66550_c0,comp564515_c0,comp938136_c0,comp57181_c0,comp95598_c0,comp90925_c0,comp68460_c0,comp93306_c0,comp25870_c0,comp95865_c3,comp1167096_c0,comp1154124_c0,comp95159_c1,comp89020_c0,comp88692_c3,comp84510_c0
GO:0008150	Biological Process	GO:0051704	multi-organism process	GO:0051707	response to other organism	GO:0002239	response to oomycetes	1	comp81129_c0
GO:0008150	Biological Process	GO:0051704	multi-organism process	GO:0051707	response to other organism	GO:0009608	response to symbiont	1	comp95065_c0
GO:0008150	Biological Process	GO:0051704	multi-organism process	GO:0051707	response to other organism	GO:0009620	response to fungus	22	comp1046073_c0,comp92662_c0,comp80606_c0,comp96405_c0,comp88021_c0,comp88439_c0,comp61201_c0,comp80957_c0,comp86442_c1,comp400172_c0,comp81389_c0,comp84635_c0,comp84332_c1,comp90525_c2,comp1623257_c0,comp97303_c0,comp68236_c0,comp95065_c0,comp1159183_c0,comp79885_c0,comp87239_c0,comp78335_c0
GO:0008150	Biological Process	GO:0051704	multi-organism process	GO:0051707	response to other organism	GO:0009814	defense response, incompatible interaction	6	comp80957_c0,comp1046073_c0,comp97303_c0,comp79318_c0,comp1623257_c0,comp91638_c0
GO:0008150	Biological Process	GO:0051704	multi-organism process	GO:0051707	response to other organism	GO:0009615	response to virus	23	comp78306_c0,comp75970_c0,comp538795_c0,comp893502_c0,comp75035_c1,comp92311_c0,comp85013_c0,comp813981_c0,comp83806_c0,comp93086_c0,comp93608_c0,comp90753_c0,comp70606_c0,comp75203_c0,comp1762505_c0,comp92091_c0,comp1200723_c0,comp268987_c0,comp57188_c0,comp95010_c0,comp195956_c0,comp95127_c0,comp87236_c0
GO:0008150	Biological Process	GO:0051704	multi-organism process	GO:0051707	response to other organism	GO:0009617	response to bacterium	104	comp92058_c1,comp1519832_c0,comp70394_c0,comp36487_c0,comp82094_c0,comp93801_c0,comp84332_c1,comp91791_c1,comp80957_c0,comp90981_c0,comp91558_c0,comp96337_c1,comp93231_c0,comp829503_c0,comp1623257_c0,comp84864_c0,comp42974_c0,comp96148_c0,comp86361_c0,comp79642_c0,comp56725_c0,comp91947_c0,comp60937_c0,comp88565_c0,comp2342576_c0,comp1584527_c0,comp87105_c2,comp697389_c0,comp70503_c0,comp80041_c0…
GO:0008150	Biological Process	GO:0040011	locomotion	GO:0040012	regulation of locomotion	GO:2000145	regulation of cell motility	3	comp69984_c0,comp78027_c0,comp91136_c0
GO:0008150	Biological Process	GO:0040011	locomotion	GO:0042330	taxis	GO:0006935	chemotaxis	1	comp1067508_c0
GO:0008150	Biological Process	GO:0040011	locomotion	GO:0048870	cell motility	GO:2000145	regulation of cell motility	3	comp69984_c0,comp78027_c0,comp91136_c0
GO:0008150	Biological Process	GO:0040011	locomotion	GO:0048870	cell motility	GO:0016477	cell migration	3	comp78027_c0,comp91136_c0,comp69984_c0
GO:0008150	Biological Process	GO:0040011	locomotion	GO:0052192	movement in environment of other organism involved in symbiotic interaction	GO:0052126	movement in host environment	58	comp85823_c0,comp89778_c0,comp90816_c0,comp74607_c0,comp4225_c0,comp69102_c0,comp694176_c0,comp89098_c1,comp85589_c0,comp63573_c0,comp91698_c1,comp93437_c1,comp96857_c0,comp85528_c0,comp955819_c0,comp483384_c0,comp13676_c0,comp52975_c0,comp4976_c0,comp94938_c0,comp92749_c0,comp83546_c0,comp63744_c0,comp58495_c0,comp82566_c0,comp87859_c0,comp44706_c0,comp68678_c0,comp94281_c0,comp68590_c0,comp8467…
GO:0008150	Biological Process	GO:0040011	locomotion	GO:0052192	movement in environment of other organism involved in symbiotic interaction	GO:0051828	entry into other organism involved in symbiotic interaction	30	comp84678_c0,comp68678_c0,comp85823_c0,comp44706_c0,comp90816_c0,comp629364_c0,comp83925_c0,comp88224_c0,comp95125_c0,comp63573_c0,comp92779_c0,comp91698_c1,comp88491_c0,comp858442_c0,comp96923_c0,comp96857_c0,comp93437_c1,comp13676_c0,comp94179_c0,comp955819_c0,comp483384_c0,comp85528_c0,comp82566_c0,comp83546_c0,comp58495_c0,comp63744_c0,comp61839_c0,comp94938_c0,comp92749_c0,comp65542_c0
GO:0008150	Biological Process	GO:0040011	locomotion	GO:0052192	movement in environment of other organism involved in symbiotic interaction	GO:0051814	movement in other organism involved in symbiotic interaction	28	comp89098_c1,comp85589_c0,comp694176_c0,comp95148_c0,comp92666_c1,comp80826_c0,comp89778_c0,comp94281_c0,comp68590_c0,comp74607_c0,comp37529_c0,comp4225_c0,comp87221_c1,comp69102_c0,comp72178_c0,comp52975_c0,comp96629_c0,comp4976_c0,comp92022_c0,comp82193_c0,comp87859_c0,comp95517_c0,comp77537_c0,comp88833_c3,comp71106_c0,comp71522_c0,comp80055_c1,comp72085_c0
GO:0008150	Biological Process	GO:0040011	locomotion	GO:0051821	dissemination or transmission of organism from other organism involved in symbiotic interaction	GO:0044007	dissemination or transmission of symbiont from host	16	comp95020_c0,comp82219_c0,comp88833_c0,comp87821_c0,comp76549_c0,comp86570_c0,comp76278_c0,comp46757_c0,comp94584_c0,comp21086_c0,comp91077_c0,comp80231_c0,comp84384_c0,comp87094_c0,comp84956_c0,comp44462_c0
GO:0008150	Biological Process	GO:0048518	positive regulation of biological process	GO:0048584	positive regulation of response to stimulus	GO:0050778	positive regulation of immune response	16	comp81077_c0,comp82068_c0,comp89275_c0,comp36153_c0,comp95186_c1,comp96734_c1,comp78115_c0,comp1187467_c0,comp86476_c0,comp81783_c0,comp89474_c0,comp91015_c0,comp93822_c0,comp90001_c0,comp58131_c0,comp90418_c0
GO:0008150	Biological Process	GO:0048518	positive regulation of biological process	GO:0048584	positive regulation of response to stimulus	GO:0031349	positive regulation of defense response	2	comp90001_c0,comp1832590_c0
GO:0008150	Biological Process	GO:0048518	positive regulation of biological process	GO:0048584	positive regulation of response to stimulus	GO:0032103	positive regulation of response to external stimulus	1	comp1832590_c0
GO:0008150	Biological Process	GO:0048518	positive regulation of biological process	GO:0048584	positive regulation of response to stimulus	GO:0009967	positive regulation of signal transduction	6	comp91691_c0,comp86747_c0,comp1222636_c0,comp92553_c1,comp555294_c0,comp94460_c0
GO:0008150	Biological Process	GO:0048518	positive regulation of biological process	GO:0031343	positive regulation of cell killing	GO:0051712	positive regulation of killing of cells of other organism	1	comp82318_c0
GO:0008150	Biological Process	GO:0048518	positive regulation of biological process	GO:0002684	positive regulation of immune system process	GO:0050778	positive regulation of immune response	16	comp81077_c0,comp82068_c0,comp89275_c0,comp36153_c0,comp95186_c1,comp96734_c1,comp78115_c0,comp1187467_c0,comp86476_c0,comp81783_c0,comp89474_c0,comp91015_c0,comp93822_c0,comp90001_c0,comp58131_c0,comp90418_c0
GO:0008150	Biological Process	GO:0048518	positive regulation of biological process	GO:0048522	positive regulation of cellular process	GO:0010647	positive regulation of cell communication	6	comp94460_c0,comp555294_c0,comp92553_c1,comp86747_c0,comp1222636_c0,comp91691_c0
GO:0008150	Biological Process	GO:0048518	positive regulation of biological process	GO:0048522	positive regulation of cellular process	GO:0045597	positive regulation of cell differentiation	2	comp1832590_c0,comp92584_c0
GO:0008150	Biological Process	GO:0048518	positive regulation of biological process	GO:0048522	positive regulation of cellular process	GO:0010942	positive regulation of cell death	17	comp94882_c2,comp84672_c0,comp64813_c0,comp90422_c1,comp46806_c0,comp63973_c0,comp5570_c0,comp62196_c0,comp86707_c0,comp60999_c0,comp82318_c0,comp85261_c0,comp994764_c0,comp83887_c0,comp79737_c0,comp1258313_c0,comp88830_c0
GO:0008150	Biological Process	GO:0048518	positive regulation of biological process	GO:0048522	positive regulation of cellular process	GO:0043243	positive regulation of protein complex disassembly	4	comp1043650_c0,comp66874_c0,comp75860_c0,comp78626_c0
GO:0008150	Biological Process	GO:0048518	positive regulation of biological process	GO:0048522	positive regulation of cellular process	GO:0010638	positive regulation of organelle organization	9	comp50270_c0,comp93177_c0,comp91196_c0,comp96536_c0,comp77092_c0,comp63027_c0,comp96499_c0,comp28118_c0,comp93819_c0
GO:0008150	Biological Process	GO:0048518	positive regulation of biological process	GO:0048522	positive regulation of cellular process	GO:0031325	positive regulation of cellular metabolic process	125	comp91215_c0,comp95271_c0,comp73316_c0,comp84431_c0,comp74676_c0,comp94493_c1,comp66874_c0,comp835663_c0,comp75456_c0,comp96679_c0,comp95123_c0,comp609706_c0,comp90901_c0,comp1057051_c0,comp89019_c0,comp687019_c0,comp1161995_c0,comp46822_c0,comp90520_c0,comp80744_c0,comp2551_c0,comp801008_c0,comp78626_c0,comp692466_c0,comp91112_c0,comp90694_c3,comp75121_c0,comp81853_c0,comp84510_c0,comp597476_c0,…
GO:0008150	Biological Process	GO:0048518	positive regulation of biological process	GO:0023056	positive regulation of signaling	GO:0009967	positive regulation of signal transduction	6	comp91691_c0,comp86747_c0,comp1222636_c0,comp92553_c1,comp555294_c0,comp94460_c0
GO:0008150	Biological Process	GO:0048518	positive regulation of biological process	GO:0043902	positive regulation of multi-organism process	GO:0051712	positive regulation of killing of cells of other organism	1	comp82318_c0
GO:0008150	Biological Process	GO:0048518	positive regulation of biological process	GO:0051050	positive regulation of transport	GO:0032388	positive regulation of intracellular transport	18	comp72718_c0,comp89362_c0,comp81777_c0,comp68898_c0,comp89408_c0,comp48592_c0,comp92201_c0,comp87066_c0,comp658189_c0,comp95734_c0,comp53251_c0,comp91660_c1,comp41285_c0,comp86902_c0,comp95899_c0,comp90378_c0,comp38109_c0,comp86856_c2
GO:0008150	Biological Process	GO:0048518	positive regulation of biological process	GO:0051050	positive regulation of transport	GO:0051222	positive regulation of protein transport	18	comp92201_c0,comp658189_c0,comp87066_c0,comp72718_c0,comp81777_c0,comp89362_c0,comp68898_c0,comp89408_c0,comp48592_c0,comp86902_c0,comp95899_c0,comp90378_c0,comp38109_c0,comp86856_c2,comp95734_c0,comp53251_c0,comp91660_c1,comp41285_c0
GO:0008150	Biological Process	GO:0048518	positive regulation of biological process	GO:0051130	positive regulation of cellular component organization	GO:0031334	positive regulation of protein complex assembly	9	comp50270_c0,comp93177_c0,comp91196_c0,comp96536_c0,comp77092_c0,comp63027_c0,comp96499_c0,comp28118_c0,comp93819_c0
GO:0008150	Biological Process	GO:0048518	positive regulation of biological process	GO:0051130	positive regulation of cellular component organization	GO:0010638	positive regulation of organelle organization	9	comp50270_c0,comp93177_c0,comp91196_c0,comp96536_c0,comp77092_c0,comp63027_c0,comp96499_c0,comp28118_c0,comp93819_c0
GO:0008150	Biological Process	GO:0048518	positive regulation of biological process	GO:0051130	positive regulation of cellular component organization	GO:0043243	positive regulation of protein complex disassembly	4	comp1043650_c0,comp66874_c0,comp75860_c0,comp78626_c0
GO:0008150	Biological Process	GO:0048518	positive regulation of biological process	GO:0032846	positive regulation of homeostatic process	GO:0031652	positive regulation of heat generation	1	comp1832590_c0
GO:0008150	Biological Process	GO:0048518	positive regulation of biological process	GO:0051094	positive regulation of developmental process	GO:0048582	positive regulation of post-embryonic development	2	comp1344462_c0,comp60226_c0
GO:0008150	Biological Process	GO:0048518	positive regulation of biological process	GO:0051094	positive regulation of developmental process	GO:0043938	positive regulation of sporulation	1	comp92584_c0
[truncated: 35 more rows]

## Sheet: B. Cellular Component
GO ID (Lev1)	GO Term (Lev1)	GO ID (Lev2)	GO Term (Lev2)	GO ID (Lev3)	GO Term (Lev3)	GO ID (Lev4)	GO Term (Lev4)	Gene Number	Gene List
[truncated: 360 more rows]

[truncated: 2 more sheets: C. Molecular Function, D. Total GO terms]
