# Supplementary material for: Transcriptome Characterization of Gnetum parvifolium Reveals Candidate Genes Involved in Important Secondary Metabolic Pathways of Flavonoids and Stilbenoids
Source: Front Plant Sci. 2016 Mar 4;7:174. doi: 10.3389/fpls.2016.00174 (PMC4778121; doi:10.3389/fpls.2016.00174)
Supplement: Supplementary Table S5 — Functional annotation of unigenes based on KOG classification. (A) Main unigenes of KOG classification; (B) Unigenes of KOG subcategories; (C) Unigenes involved in secondary metabolism. [file Table5.XLSX]

## Sheet: A. KOG_classification
Class	Abbreviation	Gene Numbers	Gene IDs
RNA processing and modification	A	434	comp1070058_c0,comp111980_c0,comp1182093_c0,comp1420009_c0,comp15430_c0,comp1548797_c0,comp1652268_c0,comp1720567_c0,comp173611_c0,comp22881_c1,comp2372195_c0,comp329088_c0,comp33319_c0,comp34800_c0,comp35629_c0,comp368435_c0,comp423978_c0,comp44577_c0,comp44972_c0,comp46552_c0,comp46994_c0,comp482643_c0,comp49193_c0,comp537096_c0,comp5580_c0,comp56935_c0,comp60516_c0,comp61496_c0,comp61855_c0,co…
Chromatin structure and dynamics	B	167	comp10720_c0,comp1083393_c0,comp1177947_c0,comp1519832_c0,comp1535948_c0,comp1561_c0,comp17152_c0,comp23157_c0,comp34342_c0,comp3846724_c0,comp390684_c0,comp44828_c0,comp46552_c0,comp46757_c0,comp512141_c0,comp517243_c0,comp52135_c0,comp53570_c0,comp553704_c0,comp56935_c0,comp5875_c0,comp588378_c0,comp61832_c0,comp64285_c0,comp679786_c0,comp71280_c0,comp715114_c0,comp72637_c0,comp73372_c0,comp749…
Energy production and conversion	C	429	comp1008033_c0,comp1009616_c0,comp1023255_c0,comp10571_c0,comp1126421_c0,comp1153343_c0,comp1157323_c0,comp1162404_c0,comp1167997_c0,comp116967_c0,comp11964_c0,comp11964_c1,comp1201854_c0,comp1207605_c0,comp1209149_c0,comp1221632_c0,comp1266420_c0,comp1273544_c0,comp1275189_c0,comp13657_c0,comp1454717_c0,comp1519330_c0,comp1531598_c0,comp1539019_c0,comp1547622_c0,comp1547695_c0,comp1562537_c0,com…
Cell cycle control, cell division, chromosome partitioning	D	225	comp1058902_c0,comp11132_c0,comp1168801_c0,comp1272324_c0,comp1557326_c0,comp2075_c0,comp2075_c1,comp300849_c0,comp35430_c0,comp389322_c0,comp3986_c0,comp404158_c0,comp49055_c0,comp50012_c0,comp51976_c0,comp546336_c0,comp553784_c0,comp576906_c0,comp61571_c0,comp62179_c0,comp63419_c0,comp64210_c0,comp68001_c0,comp69806_c0,comp69910_c0,comp701684_c0,comp70723_c0,comp70770_c0,comp72669_c0,comp72995_…
Amino acid transport and metabolism	E	372	comp1072470_c0,comp1102209_c0,comp1161900_c0,comp1170416_c0,comp1201854_c0,comp1207605_c0,comp1273544_c0,comp1521179_c0,comp1547695_c0,comp1548078_c0,comp1575810_c0,comp1651344_c0,comp181633_c0,comp1863600_c0,comp1876449_c0,comp192617_c0,comp203384_c0,comp23084_c0,comp2315576_c0,comp243875_c0,comp278207_c0,comp27869_c0,comp28847_c0,comp28875_c0,comp30445_c0,comp37398_c0,comp38776_c0,comp40183_c0,…
Nucleotide transport and metabolism	F	99	comp1035236_c0,comp1175883_c0,comp1537301_c0,comp1594285_c0,comp20158_c0,comp48592_c0,comp50089_c0,comp52617_c0,comp56815_c0,comp59548_c0,comp72234_c0,comp73345_c0,comp74732_c0,comp75373_c0,comp76116_c0,comp76749_c0,comp77514_c0,comp79673_c0,comp80418_c0,comp80418_c1,comp81003_c0,comp81762_c0,comp82555_c0,comp82922_c0,comp82955_c0,comp83417_c0,comp83434_c0,comp83693_c0,comp83737_c1,comp83818_c0,c…
Carbohydrate transport and metabolism	G	434	comp1001033_c0,comp1061663_c0,comp1076613_c0,comp1160864_c0,comp1201954_c0,comp1235343_c0,comp1306839_c0,comp14402_c0,comp1466957_c0,comp1554429_c0,comp1655513_c0,comp1690163_c0,comp1702540_c0,comp1721804_c0,comp1748554_c0,comp1768651_c0,comp1793865_c0,comp18079_c0,comp1916884_c0,comp20407_c0,comp2143727_c0,comp218488_c0,comp25613_c0,comp26784_c0,comp28571_c0,comp31914_c0,comp3406_c0,comp421493_c…
Coenzyme transport and metabolism	H	107	comp23084_c0,comp278207_c0,comp27869_c0,comp48857_c0,comp49685_c2,comp65185_c0,comp662050_c0,comp69758_c0,comp72957_c0,comp73890_c0,comp74091_c0,comp74406_c0,comp74467_c0,comp74493_c0,comp74511_c1,comp74559_c0,comp76579_c0,comp77116_c0,comp77353_c0,comp77353_c1,comp78119_c0,comp78309_c0,comp78720_c0,comp79641_c0,comp79702_c0,comp80052_c0,comp80782_c0,comp80981_c0,comp81026_c0,comp81181_c0,comp812…
Lipid transport and metabolism	I	385	comp109202_c0,comp1164757_c0,comp1200796_c0,comp1210187_c0,comp1210405_c0,comp1534584_c0,comp154876_c0,comp1590995_c0,comp1631570_c0,comp1666507_c0,comp1751768_c0,comp18330_c0,comp225105_c0,comp2386181_c0,comp239303_c0,comp320384_c0,comp32552_c0,comp373601_c0,comp37678_c0,comp38368_c0,comp44616_c0,comp452040_c0,comp45826_c0,comp46197_c0,comp462547_c0,comp46692_c0,comp47844_c0,comp503323_c0,comp50…
Translation, ribosomal structure and biogenesis	J	693	comp1000386_c0,comp1006513_c0,comp1009061_c0,comp10353_c0,comp1035864_c0,comp1036042_c0,comp1041789_c0,comp1047953_c0,comp1064094_c0,comp1070058_c0,comp1082021_c0,comp1091106_c0,comp1094515_c0,comp1137462_c0,comp1155317_c0,comp1173931_c0,comp1174678_c0,comp1178670_c0,comp1179551_c0,comp1180901_c0,comp1189694_c0,comp1202969_c0,comp1208582_c0,comp1210902_c0,comp1234699_c0,comp1258313_c0,comp1259927…
Transcription	K	507	comp1059927_c0,comp1083393_c0,comp1208691_c0,comp1209639_c0,comp1317368_c0,comp1519832_c0,comp1544059_c0,comp1561_c0,comp1564874_c0,comp1590991_c0,comp1635212_c0,comp1695351_c0,comp1866901_c0,comp22859_c0,comp23400_c0,comp240829_c0,comp2852874_c0,comp296585_c0,comp30047_c0,comp31213_c0,comp31842_c0,comp320145_c0,comp322491_c0,comp34342_c0,comp360388_c0,comp36396_c0,comp365315_c0,comp38458_c0,comp…
Replication, recombination and repair	L	240	comp1549450_c0,comp176221_c0,comp3884_c0,comp403228_c0,comp45863_c0,comp46276_c0,comp55823_c0,comp602968_c0,comp65638_c0,comp68490_c0,comp70493_c0,comp72770_c0,comp72843_c0,comp72933_c0,comp72958_c0,comp736826_c0,comp73835_c0,comp74330_c0,comp74753_c0,comp75615_c0,comp76001_c0,comp76200_c0,comp76751_c0,comp77041_c0,comp77271_c0,comp78164_c0,comp78293_c0,comp78436_c0,comp78815_c0,comp79057_c0,comp…
Cell wall/membrane/envelope biogenesis	M	101	comp1233216_c0,comp1529996_c0,comp1662566_c0,comp25344_c0,comp26784_c0,comp540260_c0,comp54120_c0,comp54172_c0,comp55959_c1,comp65124_c0,comp72458_c0,comp73622_c0,comp75323_c0,comp76670_c0,comp77725_c0,comp77950_c0,comp78609_c0,comp79980_c0,comp80227_c0,comp80823_c0,comp80909_c0,comp81083_c0,comp82107_c0,comp82505_c1,comp82510_c0,comp82524_c0,comp84558_c0,comp84558_c1,comp84904_c0,comp84973_c0,co…
Cell motility	N	5	comp1748948_c0,comp1822376_c0,comp90083_c0,comp90989_c0,comp95064_c0
Posttranslational modification, protein turnover, chaperones	O	1137	comp1000040_c0,comp1003767_c0,comp1006682_c0,comp103502_c0,comp1064301_c0,comp106879_c0,comp11085_c0,comp1119956_c0,comp1120508_c0,comp1141499_c0,comp1158540_c0,comp1158859_c0,comp1159749_c0,comp1166198_c0,comp1170001_c0,comp1172880_c0,comp1173871_c0,comp1179074_c0,comp1187231_c0,comp1190806_c0,comp1192689_c0,comp1194175_c0,comp1204365_c0,comp1211808_c0,comp1219617_c0,comp1220037_c0,comp12488_c0,…
Inorganic ion transport and metabolism	P	238	comp1010151_c0,comp1020135_c0,comp1046363_c0,comp107531_c0,comp1134118_c0,comp1160606_c0,comp1162215_c0,comp1188681_c0,comp1200995_c0,comp1215552_c0,comp1235599_c0,comp1416868_c0,comp15167_c0,comp15167_c1,comp1522260_c0,comp1544762_c0,comp1545230_c0,comp1643144_c0,comp1644208_c0,comp1650652_c0,comp1661742_c0,comp1685223_c0,comp1688389_c0,comp18406_c0,comp1847652_c0,comp1853324_c0,comp1915825_c0,c…
Secondary metabolites biosynthesis, transport and catabolism	Q	447	comp1018248_c0,comp1024625_c0,comp1049839_c0,comp109202_c0,comp116333_c0,comp1164757_c0,comp1188681_c0,comp1227790_c0,comp1231310_c0,comp1260354_c0,comp1513229_c0,comp15167_c0,comp15167_c1,comp1538004_c0,comp1563599_c0,comp16762_c0,comp17204_c0,comp1842475_c0,comp1847652_c0,comp185772_c0,comp1875749_c0,comp192073_c0,comp22256_c0,comp22474_c0,comp239303_c0,comp24944_c0,comp25278_c0,comp256845_c0,c…
General function prediction only	R	1787	comp1016317_c0,comp1020135_c0,comp102177_c0,comp1023062_c0,comp1029345_c0,comp1047063_c0,comp1055_c0,comp10679_c0,comp10713_c0,comp10845_c0,comp108755_c0,comp1095471_c0,comp1110258_c0,comp1157412_c0,comp1157457_c0,comp1158411_c0,comp1160588_c0,comp1165299_c0,comp116967_c0,comp1170109_c0,comp1170403_c0,comp1183277_c0,comp1184876_c0,comp1188164_c0,comp1189501_c0,comp1196212_c0,comp1207185_c0,comp12…
Function unknown	S	378	comp1249615_c0,comp1620265_c0,comp1623608_c0,comp1643760_c0,comp2217271_c0,comp2228273_c0,comp2593766_c0,comp26547_c0,comp44992_c0,comp46706_c0,comp46805_c0,comp46847_c1,comp4867_c0,comp52518_c0,comp60937_c0,comp62800_c0,comp63867_c0,comp64226_c0,comp65413_c0,comp66558_c0,comp68236_c0,comp68525_c0,comp68990_c1,comp69177_c0,comp70582_c0,comp72397_c0,comp73016_c0,comp74071_c0,comp74074_c0,comp74172…
Signal transduction mechanisms	T	624	comp107531_c0,comp1157432_c0,comp1170403_c0,comp1212009_c0,comp1240092_c0,comp1249759_c0,comp13245_c0,comp13245_c1,comp1397136_c0,comp142632_c0,comp1499658_c0,comp1535030_c0,comp15430_c0,comp1544708_c0,comp1567831_c0,comp1639749_c0,comp1641365_c0,comp1660918_c0,comp1774176_c0,comp1849975_c0,comp194034_c0,comp1960458_c0,comp2217525_c0,comp25027_c0,comp254471_c0,comp26828_c0,comp275169_c0,comp28539…
Intracellular trafficking, secretion, and vesicular transport	U	474	comp1028516_c0,comp1212009_c0,comp1240092_c0,comp13141_c0,comp1535030_c0,comp1540343_c0,comp1612227_c0,comp1641365_c0,comp1652058_c0,comp1666447_c0,comp1670933_c0,comp1838024_c0,comp2242545_c0,comp2409590_c0,comp248745_c0,comp27574_c0,comp27770_c0,comp28783_c0,comp3000_c0,comp45587_c0,comp48176_c0,comp49075_c0,comp51656_c0,comp535934_c0,comp537112_c0,comp559552_c0,comp58495_c0,comp594699_c0,comp6…
Defense mechanisms	V	74	comp106690_c0,comp2115406_c0,comp49971_c1,comp69614_c0,comp73002_c0,comp76893_c0,comp77488_c0,comp77944_c0,comp78198_c0,comp79826_c0,comp80271_c0,comp81087_c0,comp82123_c0,comp82123_c1,comp823774_c0,comp82513_c0,comp82770_c0,comp84168_c0,comp84233_c0,comp85874_c0,comp86020_c0,comp86198_c1,comp86389_c0,comp86437_c0,comp87002_c0,comp87072_c0,comp87324_c0,comp87338_c0,comp87339_c0,comp87383_c0,comp8…
Extracellular structures	W	25	comp1181471_c0,comp26784_c0,comp540260_c0,comp55959_c1,comp80909_c0,comp82107_c0,comp84860_c0,comp85737_c0,comp86596_c0,comp86749_c0,comp86817_c0,comp86959_c0,comp88223_c0,comp89230_c0,comp90993_c0,comp91192_c0,comp91253_c0,comp91284_c0,comp91317_c0,comp91788_c0,comp93100_c0,comp93792_c0,comp93859_c0,comp94734_c0,comp96670_c0
Unamed protein	X	1	comp65066_c0
Nuclear structure	Y	33	comp15430_c0,comp82870_c0,comp83223_c0,comp84128_c0,comp84534_c0,comp84940_c0,comp86733_c0,comp88157_c0,comp89846_c0,comp90114_c0,comp90458_c0,comp90554_c0,comp90644_c0,comp90667_c0,comp90787_c0,comp90830_c0,comp90937_c0,comp91050_c0,comp91392_c0,comp91572_c0,comp91780_c0,comp92427_c0,comp92766_c1,comp93019_c1,comp93143_c0,comp93621_c0,comp93668_c1,comp95047_c0,comp95088_c0,comp951061_c0,comp9519…
Cytoskeleton	Z	284	comp103812_c0,comp1038412_c0,comp1051_c0,comp1058902_c0,comp1067508_c0,comp1111312_c0,comp1154632_c0,comp1156758_c0,comp1158789_c0,comp11618_c0,comp1168801_c0,comp1170403_c0,comp1210421_c0,comp12495_c0,comp1257533_c0,comp1272324_c0,comp1281047_c0,comp1300531_c0,comp132006_c0,comp13245_c0,comp13245_c1,comp1475794_c0,comp1530476_c0,comp1531558_c0,comp1556402_c0,comp1562005_c0,comp1563038_c0,comp158…

## Sheet: B. Annotation of KOG
Class	Abbreviation	Gene Numbers	Gene IDs
comp82886_c0	KOG0333	A	U5 snRNP-like RNA helicase subunit
comp90945_c0	KOG0924	A	mRNA splicing factor ATP-dependent RNA helicase
comp84485_c0	KOG2098	A	Predicted N6-adenine RNA methylase
comp86848_c0	KOG1919	A	RNA pseudouridylate synthases
comp85239_c0	KOG0922	A	DEAH-box RNA helicase
comp87944_c0	KOG2953	A	mRNA-binding protein Encore
comp93836_c0	KOG1919	A	RNA pseudouridylate synthases
comp72732_c0	KOG0329	A	ATP-dependent RNA helicase
comp94148_c0	KOG4318	A	Bicoid mRNA stability factor
comp90322_c0	KOG0922	A	DEAH-box RNA helicase
comp89134_c0	KOG0948	A	Nuclear exosomal RNA helicase MTR4, DEAD-box superfamily
comp696858_c0	KOG1975	A	mRNA cap methyltransferase
comp91664_c0	KOG0306	A	WD40-repeat-containing subunit of the 18S rRNA processing complex
comp83288_c0	KOG3045	A	Predicted RNA methylase involved in rRNA processing
comp93590_c0	KOG0947	A	Cytoplasmic exosomal RNA helicase SKI2, DEAD-box superfamily
comp88182_c0	KOG1040	A	Polyadenylation factor I complex, subunit, Yth1 (CPSF subunit)
comp89137_c0	KOG1609	A	Protein involved in mRNA turnover and stability
comp83674_c0	KOG2330	A	Splicing factor 3b, subunit 2
comp95911_c0	KOG1784	A	Small Nuclear ribonucleoprotein splicing factor
comp62598_c0	KOG1774	A	Small nuclear ribonucleoprotein E
comp87647_c0	KOG2051	A	Nonsense-mediated mRNA decay 2 protein
comp85607_c0	KOG0922	A	DEAH-box RNA helicase
comp93035_c0	KOG0331	A	ATP-dependent RNA helicase
comp88918_c0	KOG1295	A	Nonsense-mediated decay protein Upf3
comp63035_c0	KOG1783	A	Small nuclear ribonucleoprotein F
comp69875_c0	KOG0922	A	DEAH-box RNA helicase
comp94614_c0	KOG0344	A	ATP-dependent RNA helicase
comp1720567_c0	KOG0145	A	RNA-binding protein ELAV/HU (RRM superfamily)
comp96425_c2	KOG0335	A	ATP-dependent RNA helicase
comp76471_c0	KOG3242	A	Oligoribonuclease (3'->5' exoribonuclease)
comp94910_c0	KOG4318	A	Bicoid mRNA stability factor
comp92383_c0	KOG4205	A	RNA-binding protein musashi/mRNA cleavage and polyadenylation factor I complex, subunit HRP1
comp75819_c0	KOG4207	A	Predicted splicing factor, SR protein superfamily
comp78435_c0	KOG1994	A	Predicted RNA binding protein, contains G-patch and Zn-finger domains
comp84272_c0	KOG0816	A	Protein involved in mRNA turnover
comp92117_c0	KOG2651	A	rRNA adenine N-6-methyltransferase
comp84859_c0	KOG1137	A	mRNA cleavage and polyadenylation factor II complex, BRR5 (CPSF subunit)
comp91544_c0	KOG0951	A	RNA helicase BRR2, DEAD-box superfamily
comp77368_c0	KOG0272	A	U4/U6 small nuclear ribonucleoprotein Prp4 (contains WD40 repeats)
comp90319_c0	KOG0922	A	DEAH-box RNA helicase
comp95991_c0	KOG1856	A	Transcription elongation factor SPT6
comp90665_c0	KOG4768	A	Mitochondrial mRNA maturase
comp93806_c0	KOG0291	A	WD40-repeat-containing subunit of the 18S rRNA processing complex
comp61855_c0	KOG0304	A	mRNA deadenylase subunit
comp89409_c0	KOG2808	A	U5 snRNP-associated RNA splicing factor
comp75574_c0	KOG0107	A	Alternative splicing factor SRp20/9G8 (RRM superfamily)
comp79692_c0	KOG0131	A	Splicing factor 3b, subunit 4
comp90166_c0	KOG1802	A	RNA helicase nonsense mRNA reducing factor (pNORF1)
comp88784_c1	KOG0284	A	Polyadenylation factor I complex, subunit PFS2
comp92143_c0	KOG1804	A	RNA helicase
comp89286_c1	KOG1781	A	Small Nuclear ribonucleoprotein splicing factor
comp92363_c0	KOG2071	A	mRNA cleavage and polyadenylation factor I/II complex, subunit Pcf11
comp92237_c0	KOG3909	A	Queuine-tRNA ribosyltransferase
comp83546_c0	KOG0107	A	Alternative splicing factor SRp20/9G8 (RRM superfamily)
comp95820_c2	KOG0007	A	Splicing factor 3a, subunit 1
comp82213_c0	KOG0331	A	ATP-dependent RNA helicase
comp91016_c0	KOG2217	A	U4/U6.U5 snRNP associated protein
comp83318_c0	KOG4768	A	Mitochondrial mRNA maturase
comp78984_c0	KOG0533	A	RRM motif-containing protein
comp80891_c0	KOG0121	A	Nuclear cap-binding protein complex, subunit CBP20 (RRM superfamily)
comp84447_c0	KOG0326	A	ATP-dependent RNA helicase
comp81114_c0	KOG3454	A	U1 snRNP-specific protein C
comp96401_c0	KOG0334	A	RNA helicase
comp91765_c0	KOG4318	A	Bicoid mRNA stability factor
comp95967_c0	KOG0920	A	ATP-dependent RNA helicase A
comp89156_c0	KOG0265	A	U5 snRNP-specific protein-like factor and related proteins
comp77958_c0	KOG3428	A	Small nuclear ribonucleoprotein SMD1 and related snRNPs
comp92448_c0	KOG2253	A	U1 snRNP complex, subunit SNU71 and related PWI-motif proteins
comp83576_c0	KOG2560	A	RNA splicing factor - Slu7p
comp89142_c0	KOG0117	A	Heterogeneous nuclear ribonucleoprotein R (RRM superfamily)
comp90687_c0	KOG1609	A	Protein involved in mRNA turnover and stability
comp94850_c0	KOG1609	A	Protein involved in mRNA turnover and stability
comp96751_c0	KOG1104	A	Nuclear cap-binding complex, subunit NCBP1/CBP80
comp1652268_c0	KOG0213	A	Splicing factor 3b, subunit 1
comp92345_c0	KOG0120	A	Splicing factor U2AF, large subunit (RRM superfamily)
comp173611_c0	KOG4768	A	Mitochondrial mRNA maturase
comp96226_c0	KOG0988	A	RNA-directed RNA polymerase QDE-1 required for posttranscriptional gene silencing and RNA interference
comp95348_c0	KOG1896	A	mRNA cleavage and polyadenylation factor II complex, subunit CFT1 (CPSF subunit)
comp91282_c0	KOG0152	A	Spliceosomal protein FBP11/Splicing factor PRP40
comp93107_c1	KOG4849	A	mRNA cleavage factor I subunit/CPSF subunit
comp95206_c0	KOG1049	A	Polyadenylation factor I complex, subunit FIP1
comp95254_c1	KOG3068	A	mRNA splicing factor
comp88931_c0	KOG3117	A	Protein involved in rRNA processing
comp92296_c0	KOG2636	A	Splicing factor 3a, subunit 3
comp89992_c0	KOG3980	A	RNA 3'-terminal phosphate cyclase
comp90506_c0	KOG2793	A	Putative N2,N2-dimethylguanosine tRNA methyltransferase
comp74793_c0	KOG3172	A	Small nuclear ribonucleoprotein Sm D3
comp93334_c0	KOG0345	A	ATP-dependent RNA helicase
comp85959_c0	KOG0127	A	Nucleolar protein fibrillarin NOP77 (RRM superfamily)
comp92032_c0	KOG1644	A	U2-associated snRNP A' protein
comp94089_c0	KOG1801	A	tRNA-splicing endonuclease positive effector (SEN1)
comp95555_c0	KOG0330	A	ATP-dependent RNA helicase
comp91079_c0	KOG0347	A	RNA helicase
comp84546_c0	KOG2184	A	Tuftelin-interacting protein TIP39, contains G-patch domain
comp86351_c0	KOG4768	A	Mitochondrial mRNA maturase
comp90710_c0	KOG3911	A	Nucleolar protein NOP52/RRP1
comp96538_c0	KOG0495	A	HAT repeat protein
comp74708_c0	KOG2202	A	U2 snRNP splicing factor, small subunit, and related proteins
comp95452_c0	KOG0952	A	DNA/RNA helicase MER3/SLH1, DEAD-box superfamily
comp90733_c0	KOG0120	A	Splicing factor U2AF, large subunit (RRM superfamily)
comp89793_c0	KOG2185	A	Predicted RNA-processing protein, contains G-patch domain
comp91098_c1	KOG0342	A	ATP-dependent RNA helicase pitchoune
comp96276_c0	KOG2047	A	mRNA splicing factor
comp329088_c0	KOG1475	A	Ribosomal protein RPL1/RPL2/RL4L4
comp95224_c1	KOG1136	A	Predicted cleavage and polyadenylation specificity factor (CPSF subunit)
comp80482_c0	KOG2837	A	Protein containing a U1-type Zn-finger and implicated in RNA splicing or processing
comp76111_c0	KOG1802	A	RNA helicase nonsense mRNA reducing factor (pNORF1)
comp90980_c0	KOG0331	A	ATP-dependent RNA helicase
comp92393_c2	KOG2245	A	Poly(A) polymerase and related nucleotidyltransferases
comp83588_c0	KOG0533	A	RRM motif-containing protein
comp1182093_c0	KOG0335	A	ATP-dependent RNA helicase
comp95805_c0	KOG2600	A	U3 small nucleolar ribonucleoprotein (snoRNP) subunit - Mpp10p
comp92106_c0	KOG0331	A	ATP-dependent RNA helicase
comp81027_c0	KOG4207	A	Predicted splicing factor, SR protein superfamily
comp79590_c0	KOG4206	A	Spliceosomal protein snRNP-U1A/U2B
comp84454_c0	KOG1782	A	Small Nuclear ribonucleoprotein splicing factor
comp80217_c0	KOG2574	A	mRNA splicing factor PRP31
comp71131_c0	KOG3503	A	H/ACA snoRNP complex, subunit NOP10
comp61496_c0	KOG1780	A	Small Nuclear ribonucleoprotein G
comp74526_c0	KOG0329	A	ATP-dependent RNA helicase
comp87967_c0	KOG1609	A	Protein involved in mRNA turnover and stability
comp87753_c0	KOG0333	A	U5 snRNP-like RNA helicase subunit
comp87954_c0	KOG0304	A	mRNA deadenylase subunit
comp94088_c0	KOG0820	A	Ribosomal RNA adenine dimethylase
comp93638_c0	KOG0332	A	ATP-dependent RNA helicase
comp87263_c0	KOG0131	A	Splicing factor 3b, subunit 4
comp85519_c0	KOG0331	A	ATP-dependent RNA helicase
comp83887_c0	KOG0291	A	WD40-repeat-containing subunit of the 18S rRNA processing complex
comp79527_c0	KOG1689	A	mRNA cleavage factor I subunit
comp89693_c0	KOG0117	A	Heterogeneous nuclear ribonucleoprotein R (RRM superfamily)
comp89259_c1	KOG0106	A	Alternative splicing factor SRp55/B52/SRp75 (RRM superfamily)
comp91197_c0	KOG0953	A	Mitochondrial RNA helicase SUV3, DEAD-box superfamily
comp86729_c0	KOG4213	A	RNA-binding protein La
comp76629_c0	KOG3482	A	Small nuclear ribonucleoprotein (snRNP) SMF
comp87036_c0	KOG0796	A	Spliceosome subunit
comp91801_c0	KOG2162	A	Nonsense-mediated mRNA decay protein
comp88386_c0	KOG0951	A	RNA helicase BRR2, DEAD-box superfamily
comp82660_c0	KOG3908	A	Queuine-tRNA ribosyltransferase
comp89858_c0	KOG0920	A	ATP-dependent RNA helicase A
comp88900_c0	KOG2242	A	Scaffold/matrix specific factor hnRNP-U/SAF-A, contains SPRY domain
comp96673_c1	KOG1801	A	tRNA-splicing endonuclease positive effector (SEN1)
comp96155_c0	KOG0331	A	ATP-dependent RNA helicase
comp88324_c0	KOG4205	A	RNA-binding protein musashi/mRNA cleavage and polyadenylation factor I complex, subunit HRP1
comp91217_c0	KOG0338	A	ATP-dependent RNA helicase
comp85436_c0	KOG0796	A	Spliceosome subunit
comp88336_c0	KOG0331	A	ATP-dependent RNA helicase
comp96988_c0	KOG0838	A	RNA Methylase, SpoU family
comp90534_c0	KOG0925	A	mRNA splicing factor ATP-dependent RNA helicase
comp94225_c0	KOG1996	A	mRNA splicing factor
comp93625_c0	KOG1898	A	Splicing factor 3b, subunit 3
comp76625_c0	KOG2781	A	U3 small nucleolar ribonucleoprotein (snoRNP) component
comp78203_c0	KOG1644	A	U2-associated snRNP A' protein
comp94534_c0	KOG2138	A	Predicted RNA binding protein, contains G-patch domain
comp93499_c0	KOG0346	A	RNA helicase
comp83240_c0	KOG2749	A	mRNA cleavage and polyadenylation factor IA/II complex, subunit CLP1
comp84913_c0	KOG2548	A	SWAP mRNA splicing regulator
comp88510_c0	KOG1975	A	mRNA cap methyltransferase
comp86165_c0	KOG1049	A	Polyadenylation factor I complex, subunit FIP1
comp93885_c0	KOG0340	A	ATP-dependent RNA helicase
comp96673_c0	KOG1801	A	tRNA-splicing endonuclease positive effector (SEN1)
comp77755_c0	KOG0304	A	mRNA deadenylase subunit
comp60516_c0	KOG1609	A	Protein involved in mRNA turnover and stability
comp88959_c0	KOG0285	A	Pleiotropic regulator 1
comp90215_c0	KOG1122	A	tRNA and rRNA cytosine-C5-methylase (nucleolar protein NOL1/NOP2)
comp89510_c0	KOG0922	A	DEAH-box RNA helicase
comp77524_c0	KOG3392	A	Exon-exon junction complex, Magoh component
comp91721_c0	KOG0342	A	ATP-dependent RNA helicase pitchoune
comp69172_c0	KOG0227	A	Splicing factor 3a, subunit 2
comp89386_c0	KOG2669	A	Regulator of nuclear mRNA
comp94161_c0	KOG0131	A	Splicing factor 3b, subunit 4
comp95838_c0	KOG4206	A	Spliceosomal protein snRNP-U1A/U2B
comp92005_c0	KOG1869	A	Splicing coactivator SRm160/300, subunit SRm300
comp80921_c1	KOG1588	A	RNA-binding protein Sam68 and related KH domain proteins
comp81262_c0	KOG2780	A	Ribosome biogenesis protein RPF1, contains IMP4 domain
comp95230_c2	KOG0952	A	DNA/RNA helicase MER3/SLH1, DEAD-box superfamily
comp91368_c0	KOG0268	A	Sof1-like rRNA processing protein (contains WD40 repeats)
comp89290_c0	KOG0272	A	U4/U6 small nuclear ribonucleoprotein Prp4 (contains WD40 repeats)
comp84148_c0	KOG0925	A	mRNA splicing factor ATP-dependent RNA helicase
comp84106_c0	KOG1975	A	mRNA cap methyltransferase
comp96086_c0	KOG0343	A	RNA Helicase
comp95779_c0	KOG0007	A	Splicing factor 3a, subunit 1
comp423978_c0	KOG1475	A	Ribosomal protein RPL1/RPL2/RL4L4
comp87390_c0	KOG0106	A	Alternative splicing factor SRp55/B52/SRp75 (RRM superfamily)
comp90025_c0	KOG2375	A	Protein interacting with poly(A)-binding protein
comp34800_c0	KOG0063	A	RNAse L inhibitor, ABC superfamily
comp74526_c1	KOG0329	A	ATP-dependent RNA helicase
comp95820_c0	KOG0007	A	Splicing factor 3a, subunit 1
comp84081_c0	KOG0922	A	DEAH-box RNA helicase
comp92533_c1	KOG0119	A	Splicing factor 1/branch point binding protein (RRM superfamily)
comp81254_c0	KOG0117	A	Heterogeneous nuclear ribonucleoprotein R (RRM superfamily)
comp91726_c0	KOG0213	A	Splicing factor 3b, subunit 1
comp90683_c0	KOG4318	A	Bicoid mRNA stability factor
comp96072_c1	KOG1801	A	tRNA-splicing endonuclease positive effector (SEN1)
comp89775_c0	KOG1919	A	RNA pseudouridylate synthases
comp91127_c0	KOG2245	A	Poly(A) polymerase and related nucleotidyltransferases
comp92056_c0	KOG4318	A	Bicoid mRNA stability factor
comp94647_c0	KOG1070	A	rRNA processing protein Rrp5
comp95026_c0	KOG0701	A	dsRNA-specific nuclease Dicer and related ribonucleases
comp89741_c0	KOG1609	A	Protein involved in mRNA turnover and stability
comp93208_c0	KOG2777	A	tRNA-specific adenosine deaminase 1
comp81177_c0	KOG2731	A	DNA alkylation damage repair protein
comp1420009_c0	KOG1795	A	U5 snRNP spliceosome subunit
comp78230_c0	KOG4046	A	RNase MRP and P, subunit POP4/p29
comp94726_c0	KOG0348	A	ATP-dependent RNA helicase
comp84709_c0	KOG1272	A	WD40-repeat-containing subunit of the 18S rRNA processing complex
comp88898_c0	KOG2769	A	Putative u4/u6 small nuclear ribonucleoprotein
comp93500_c0	KOG0304	A	mRNA deadenylase subunit
comp94816_c0	KOG2184	A	Tuftelin-interacting protein TIP39, contains G-patch domain
comp95246_c0	KOG0947	A	Cytoplasmic exosomal RNA helicase SKI2, DEAD-box superfamily
comp85496_c0	KOG0128	A	RNA-binding protein SART3 (RRM superfamily)
comp84227_c0	KOG2731	A	DNA alkylation damage repair protein
comp80701_c0	KOG0640	A	mRNA cleavage stimulating factor complex; subunit 1
comp92265_c0	KOG0920	A	ATP-dependent RNA helicase A
comp83655_c0	KOG0647	A	mRNA export protein (contains WD40 repeats)
comp91663_c0	KOG0922	A	DEAH-box RNA helicase
comp80685_c0	KOG3013	A	Exosomal 3'-5' exoribonuclease complex, subunit Rrp4
comp93438_c0	KOG0920	A	ATP-dependent RNA helicase A
comp92612_c0	KOG2162	A	Nonsense-mediated mRNA decay protein
comp76955_c1	KOG4209	A	Splicing factor RNPS1, SR protein superfamily
comp84693_c0	KOG2051	A	Nonsense-mediated mRNA decay 2 protein
comp88161_c0	KOG0640	A	mRNA cleavage stimulating factor complex; subunit 1
comp1548797_c0	KOG0342	A	ATP-dependent RNA helicase pitchoune
comp94553_c0	KOG1596	A	Fibrillarin and related nucleolar RNA-binding proteins
comp74432_c0	KOG3293	A	Small nuclear ribonucleoprotein (snRNP)
comp83070_c0	KOG0922	A	DEAH-box RNA helicase
comp81274_c0	KOG4318	A	Bicoid mRNA stability factor
comp79129_c0	KOG1689	A	mRNA cleavage factor I subunit
comp86878_c0	KOG3801	A	Uncharacterized conserved protein BCN92
comp89920_c0	KOG1919	A	RNA pseudouridylate synthases
comp69243_c0	KOG4676	A	Splicing factor, arginine/serine-rich
comp92903_c0	KOG0920	A	ATP-dependent RNA helicase A
comp95629_c1	KOG0331	A	ATP-dependent RNA helicase
comp81279_c0	KOG3080	A	Nucleolar protein-like/EBNA1-binding protein
comp90778_c0	KOG0331	A	ATP-dependent RNA helicase
comp88751_c0	KOG4205	A	RNA-binding protein musashi/mRNA cleavage and polyadenylation factor I complex, subunit HRP1
comp75546_c0	KOG4206	A	Spliceosomal protein snRNP-U1A/U2B
comp69778_c0	KOG1689	A	mRNA cleavage factor I subunit
comp89202_c0	KOG0319	A	WD40-repeat-containing subunit of the 18S rRNA processing complex
comp92580_c0	KOG1856	A	Transcription elongation factor SPT6
comp86462_c0	KOG0923	A	mRNA splicing factor ATP-dependent RNA helicase
comp93884_c0	KOG2071	A	mRNA cleavage and polyadenylation factor I/II complex, subunit Pcf11
comp82078_c0	KOG0117	A	Heterogeneous nuclear ribonucleoprotein R (RRM superfamily)
comp69202_c0	KOG0331	A	ATP-dependent RNA helicase
comp96785_c0	KOG0701	A	dsRNA-specific nuclease Dicer and related ribonucleases
comp94226_c0	KOG4768	A	Mitochondrial mRNA maturase
comp86407_c0	KOG0533	A	RRM motif-containing protein
comp68368_c0	KOG0304	A	mRNA deadenylase subunit
comp90723_c0	KOG0339	A	ATP-dependent RNA helicase
comp79120_c0	KOG2669	A	Regulator of nuclear mRNA
comp95651_c0	KOG4205	A	RNA-binding protein musashi/mRNA cleavage and polyadenylation factor I complex, subunit HRP1
comp90686_c0	KOG4318	A	Bicoid mRNA stability factor
comp89292_c0	KOG0113	A	U1 small nuclear ribonucleoprotein (RRM superfamily)
comp77809_c0	KOG3459	A	Small nuclear ribonucleoprotein (snRNP) Sm core protein
comp537096_c0	KOG4318	A	Bicoid mRNA stability factor
comp83108_c0	KOG4318	A	Bicoid mRNA stability factor
comp96846_c0	KOG2731	A	DNA alkylation damage repair protein
comp93290_c0	KOG3322	A	Ribonucleases P/MRP protein subunit
comp88094_c0	KOG2202	A	U2 snRNP splicing factor, small subunit, and related proteins
comp91012_c0	KOG1040	A	Polyadenylation factor I complex, subunit, Yth1 (CPSF subunit)
comp92793_c0	KOG0106	A	Alternative splicing factor SRp55/B52/SRp75 (RRM superfamily)
comp94997_c0	KOG2793	A	Putative N2,N2-dimethylguanosine tRNA methyltransferase
comp84513_c0	KOG0342	A	ATP-dependent RNA helicase pitchoune
comp94345_c0	KOG2634	A	Initiator tRNA phosphoribosyl-transferase
comp94471_c0	KOG2098	A	Predicted N6-adenine RNA methylase
comp80761_c0	KOG1258	A	mRNA processing protein
comp87493_c0	KOG0326	A	ATP-dependent RNA helicase
comp81237_c0	KOG1919	A	RNA pseudouridylate synthases
comp94174_c0	KOG2242	A	Scaffold/matrix specific factor hnRNP-U/SAF-A, contains SPRY domain
comp91839_c0	KOG1122	A	tRNA and rRNA cytosine-C5-methylase (nucleolar protein NOL1/NOP2)
comp86376_c0	KOG2202	A	U2 snRNP splicing factor, small subunit, and related proteins
comp96054_c0	KOG1588	A	RNA-binding protein Sam68 and related KH domain proteins
comp95811_c0	KOG0701	A	dsRNA-specific nuclease Dicer and related ribonucleases
comp92263_c0	KOG2953	A	mRNA-binding protein Encore
comp79180_c0	KOG0335	A	ATP-dependent RNA helicase
comp111980_c0	KOG0007	A	Splicing factor 3a, subunit 1
comp92646_c0	KOG3408	A	U1-like Zn-finger-containing protein, probabl erole in RNA processing/splicing
comp88191_c0	KOG1190	A	Polypyrimidine tract-binding protein
comp89669_c0	KOG0953	A	Mitochondrial RNA helicase SUV3, DEAD-box superfamily
comp84965_c0	KOG0265	A	U5 snRNP-specific protein-like factor and related proteins
comp89010_c1	KOG1475	A	Ribosomal protein RPL1/RPL2/RL4L4
comp46994_c0	KOG3167	A	Box H/ACA snoRNP component, involved in ribosomal RNA pseudouridinylation
comp90403_c0	KOG1895	A	mRNA cleavage and polyadenylation factor II complex, subunit PTA1
comp96230_c0	KOG0144	A	RNA-binding protein CUGBP1/BRUNO (RRM superfamily)
comp88948_c0	KOG1137	A	mRNA cleavage and polyadenylation factor II complex, BRR5 (CPSF subunit)
comp90276_c0	KOG1609	A	Protein involved in mRNA turnover and stability
comp33319_c0	KOG0335	A	ATP-dependent RNA helicase
comp92595_c0	KOG1895	A	mRNA cleavage and polyadenylation factor II complex, subunit PTA1
comp87025_c0	KOG0951	A	RNA helicase BRR2, DEAD-box superfamily
comp91052_c0	KOG0150	A	Spliceosomal protein FBP21
comp94624_c0	KOG0063	A	RNAse L inhibitor, ABC superfamily
comp86191_c2	KOG0922	A	DEAH-box RNA helicase
comp85797_c0	KOG0344	A	ATP-dependent RNA helicase
comp87799_c0	KOG2991	A	Splicing regulator
comp80311_c0	KOG2793	A	Putative N2,N2-dimethylguanosine tRNA methyltransferase
comp79559_c0	KOG0331	A	ATP-dependent RNA helicase
comp94466_c0	KOG1795	A	U5 snRNP spliceosome subunit
comp93869_c0	KOG0350	A	DEAD-box ATP-dependent RNA helicase
comp82275_c0	KOG2793	A	Putative N2,N2-dimethylguanosine tRNA methyltransferase
comp72794_c0	KOG0265	A	U5 snRNP-specific protein-like factor and related proteins
comp84566_c0	KOG1609	A	Protein involved in mRNA turnover and stability
comp96936_c0	KOG0988	A	RNA-directed RNA polymerase QDE-1 required for posttranscriptional gene silencing and RNA interference
comp87847_c0	KOG0299	A	U3 snoRNP-associated protein (contains WD40 repeats)
comp81321_c0	KOG4374	A	RNA-binding protein Bicaudal-C
comp81113_c0	KOG0331	A	ATP-dependent RNA helicase
comp74658_c0	KOG0952	A	DNA/RNA helicase MER3/SLH1, DEAD-box superfamily
comp95107_c2	KOG3167	A	Box H/ACA snoRNP component, involved in ribosomal RNA pseudouridinylation
comp87687_c0	KOG4207	A	Predicted splicing factor, SR protein superfamily
comp93382_c0	KOG1960	A	Predicted RNA-binding protein, contains KH domains
comp96104_c0	KOG0922	A	DEAH-box RNA helicase
comp95263_c0	KOG4150	A	Predicted ATP-dependent RNA helicase
comp86560_c0	KOG2245	A	Poly(A) polymerase and related nucleotidyltransferases
comp89050_c0	KOG1609	A	Protein involved in mRNA turnover and stability
comp623188_c0	KOG1475	A	Ribosomal protein RPL1/RPL2/RL4L4
comp79331_c0	KOG4206	A	Spliceosomal protein snRNP-U1A/U2B
comp84918_c0	KOG0670	A	U4/U6-associated splicing factor PRP4
comp88452_c0	KOG0337	A	ATP-dependent RNA helicase
comp87873_c0	KOG0339	A	ATP-dependent RNA helicase
comp96423_c0	KOG0920	A	ATP-dependent RNA helicase A
comp90123_c0	KOG0107	A	Alternative splicing factor SRp20/9G8 (RRM superfamily)
comp88250_c0	KOG1135	A	mRNA cleavage and polyadenylation factor II complex, subunit CFT2 (CPSF subunit)
comp95122_c0	KOG0820	A	Ribosomal RNA adenine dimethylase
comp92328_c0	KOG0331	A	ATP-dependent RNA helicase
comp85090_c0	KOG0988	A	RNA-directed RNA polymerase QDE-1 required for posttranscriptional gene silencing and RNA interference
comp95002_c0	KOG0119	A	Splicing factor 1/branch point binding protein (RRM superfamily)
comp96138_c0	KOG1138	A	Predicted cleavage and polyadenylation specificity factor (CPSF subunit)
comp81503_c0	KOG1137	A	mRNA cleavage and polyadenylation factor II complex, BRR5 (CPSF subunit)
comp91652_c0	KOG0127	A	Nucleolar protein fibrillarin NOP77 (RRM superfamily)
comp80306_c0	KOG1914	A	mRNA cleavage and polyadenylation factor I complex, subunit RNA14
comp92059_c0	KOG2771	A	Subunit of tRNA-specific adenosine-34 deaminase
comp94618_c0	KOG4318	A	Bicoid mRNA stability factor
comp96265_c0	KOG0701	A	dsRNA-specific nuclease Dicer and related ribonucleases
comp84176_c0	KOG0329	A	ATP-dependent RNA helicase
comp94043_c0	KOG2412	A	Nuclear-export-signal (NES)-containing protein/polyadenylated-RNA export factor
comp74800_c0	KOG0063	A	RNAse L inhibitor, ABC superfamily
comp89867_c0	KOG0113	A	U1 small nuclear ribonucleoprotein (RRM superfamily)
comp84469_c0	KOG4008	A	rRNA processing protein RRP7
comp76497_c1	KOG4374	A	RNA-binding protein Bicaudal-C
comp75456_c0	KOG2937	A	Decapping enzyme complex, predicted pyrophosphatase DCP2
comp64646_c0	KOG4205	A	RNA-binding protein musashi/mRNA cleavage and polyadenylation factor I complex, subunit HRP1
comp94966_c0	KOG2481	A	Protein required for normal rRNA processing
comp76010_c0	KOG3448	A	Predicted snRNP core protein
comp88030_c0	KOG0948	A	Nuclear exosomal RNA helicase MTR4, DEAD-box superfamily
comp83198_c0	KOG1122	A	tRNA and rRNA cytosine-C5-methylase (nucleolar protein NOL1/NOP2)
comp93700_c0	KOG3702	A	Nuclear polyadenylated RNA binding protein
comp709365_c0	KOG4318	A	Bicoid mRNA stability factor
comp94204_c0	KOG0105	A	Alternative splicing factor ASF/SF2 (RRM superfamily)
comp75516_c0	KOG4768	A	Mitochondrial mRNA maturase
comp74979_c0	KOG0335	A	ATP-dependent RNA helicase
comp91578_c0	KOG0108	A	mRNA cleavage and polyadenylation factor I complex, subunit RNA15
comp78644_c0	KOG4655	A	U3 small nucleolar ribonucleoprotein (snoRNP) component
comp92905_c1	KOG1588	A	RNA-binding protein Sam68 and related KH domain proteins
comp44577_c0	KOG2330	A	Splicing factor 3b, subunit 2
comp86147_c0	KOG2202	A	U2 snRNP splicing factor, small subunit, and related proteins
comp72813_c0	KOG1780	A	Small Nuclear ribonucleoprotein G
comp92284_c0	KOG0144	A	RNA-binding protein CUGBP1/BRUNO (RRM superfamily)
comp22881_c1	KOG4768	A	Mitochondrial mRNA maturase
comp95791_c0	KOG1127	A	TPR repeat-containing protein
comp95097_c0	KOG1801	A	tRNA-splicing endonuclease positive effector (SEN1)
comp75473_c0	KOG1775	A	U6 snRNA-associated Sm-like protein
comp815634_c0	KOG1070	A	rRNA processing protein Rrp5
comp89495_c0	KOG4676	A	Splicing factor, arginine/serine-rich
comp89713_c0	KOG0820	A	Ribosomal RNA adenine dimethylase
comp94168_c0	KOG2245	A	Poly(A) polymerase and related nucleotidyltransferases
comp85410_c0	KOG2863	A	RNA lariat debranching enzyme
comp77909_c0	KOG4209	A	Splicing factor RNPS1, SR protein superfamily
comp95554_c0	KOG1138	A	Predicted cleavage and polyadenylation specificity factor (CPSF subunit)
comp75576_c0	KOG0331	A	ATP-dependent RNA helicase
comp86159_c0	KOG1609	A	Protein involved in mRNA turnover and stability
comp94430_c0	KOG0120	A	Splicing factor U2AF, large subunit (RRM superfamily)
comp84490_c0	KOG2441	AB	mRNA splicing factor/probable chromatin binding snw family nuclear protein
Gene ID	KOG ID	Abbreviation	KOG Description
comp79108_c0	KOG1446	ABO	Histone H3 (Lys4) methyltransferase complex and RNA cleavage factor II complex, subunit SWD2
comp72637_c0	KOG1446	ABO	Histone H3 (Lys4) methyltransferase complex and RNA cleavage factor II complex, subunit SWD2
comp56935_c0	KOG1446	ABO	Histone H3 (Lys4) methyltransferase complex and RNA cleavage factor II complex, subunit SWD2
comp46552_c0	KOG1446	ABO	Histone H3 (Lys4) methyltransferase complex and RNA cleavage factor II complex, subunit SWD2
comp79004_c1	KOG3414	AD	Component of the U4/U6.U5 snRNP/mitosis protein DIM1
comp89128_c0	KOG3414	AD	Component of the U4/U6.U5 snRNP/mitosis protein DIM1
comp91445_c0	KOG0050	AD	mRNA splicing protein CDC5 (Myb superfamily)
comp89985_c0	KOG2809	AD	Telomerase elongation inhibitor/RNA maturation protein PINX1
comp74444_c0	KOG2573	AJ	Ribosome biogenesis protein - Nop56p/Sik1p
comp76519_c0	KOG3387	AJ	60S ribosomal protein 15.5kD/SNU13, NHP2/L7A family (includes ribonuclease P subunit p38), involved in splicing
comp91739_c1	KOG0452	AJ	RNA-binding translational regulator IRP (aconitase superfamily)
comp677459_c0	KOG0123	AJ	Polyadenylate-binding protein (RRM superfamily)
comp88309_c0	KOG2572	AJ	Ribosome biogenesis protein - Nop58p/Nop5p
comp79895_c0	KOG0123	AJ	Polyadenylate-binding protein (RRM superfamily)
comp77277_c0	KOG2572	AJ	Ribosome biogenesis protein - Nop58p/Nop5p
comp44972_c0	KOG0452	AJ	RNA-binding translational regulator IRP (aconitase superfamily)
comp70405_c1	KOG0148	AJ	Apoptosis-promoting RNA-binding protein TIA-1/TIAR (RRM superfamily)
comp90239_c0	KOG4393	AJ	Predicted pseudouridylate synthase
comp2372195_c0	KOG0123	AJ	Polyadenylate-binding protein (RRM superfamily)
comp95947_c1	KOG2573	AJ	Ribosome biogenesis protein - Nop56p/Sik1p
comp482643_c0	KOG0123	AJ	Polyadenylate-binding protein (RRM superfamily)
comp69438_c0	KOG0123	AJ	Polyadenylate-binding protein (RRM superfamily)
comp96346_c0	KOG0926	AJ	DEAH-box RNA helicase
comp65620_c0	KOG0452	AJ	RNA-binding translational regulator IRP (aconitase superfamily)
comp91731_c0	KOG3387	AJ	60S ribosomal protein 15.5kD/SNU13, NHP2/L7A family (includes ribonuclease P subunit p38), involved in splicing
comp35629_c0	KOG0452	AJ	RNA-binding translational regulator IRP (aconitase superfamily)
comp1070058_c0	KOG3387	AJ	60S ribosomal protein 15.5kD/SNU13, NHP2/L7A family (includes ribonuclease P subunit p38), involved in splicing
comp368435_c0	KOG0452	AJ	RNA-binding translational regulator IRP (aconitase superfamily)
comp88423_c0	KOG0123	AJ	Polyadenylate-binding protein (RRM superfamily)
comp87844_c0	KOG4393	AJ	Predicted pseudouridylate synthase
comp92611_c1	KOG0123	AJ	Polyadenylate-binding protein (RRM superfamily)
comp68223_c0	KOG2573	AJ	Ribosome biogenesis protein - Nop56p/Sik1p
comp89375_c0	KOG0123	AJ	Polyadenylate-binding protein (RRM superfamily)
comp65338_c0	KOG0452	AJ	RNA-binding translational regulator IRP (aconitase superfamily)
comp93317_c0	KOG2146	AR	Splicing coactivator SRm160/300, subunit SRm160 (contains PWI domain)
comp83860_c0	KOG2190	AR	PolyC-binding proteins alphaCP-1 and related KH domain proteins
comp79361_c0	KOG2191	AR	RNA-binding protein NOVA1/PASILLA and related KH domain proteins
comp88593_c0	KOG1365	AR	RNA-binding protein Fusilli, contains RRM domain
comp96757_c3	KOG2192	AR	PolyC-binding hnRNP-K protein HRB57A/hnRNP, contains KH domain
comp88020_c0	KOG2190	AR	PolyC-binding proteins alphaCP-1 and related KH domain proteins
comp96868_c0	KOG1098	AR	Putative SAM-dependent rRNA methyltransferase SPB1
comp79472_c0	KOG2190	AR	PolyC-binding proteins alphaCP-1 and related KH domain proteins
comp93908_c0	KOG2191	AR	RNA-binding protein NOVA1/PASILLA and related KH domain proteins
comp74744_c0	KOG2190	AR	PolyC-binding proteins alphaCP-1 and related KH domain proteins
comp96757_c1	KOG2190	AR	PolyC-binding proteins alphaCP-1 and related KH domain proteins
comp95580_c0	KOG2190	AR	PolyC-binding proteins alphaCP-1 and related KH domain proteins
comp85331_c0	KOG1098	AR	Putative SAM-dependent rRNA methyltransferase SPB1
comp83405_c0	KOG2190	AR	PolyC-binding proteins alphaCP-1 and related KH domain proteins
comp5580_c0	KOG1098	AR	Putative SAM-dependent rRNA methyltransferase SPB1
comp88156_c0	KOG2190	AR	PolyC-binding proteins alphaCP-1 and related KH domain proteins
comp83203_c0	KOG0109	AR	RNA-binding protein LARK, contains RRM and retroviral-type Zn-finger domains
comp85502_c0	KOG2190	AR	PolyC-binding proteins alphaCP-1 and related KH domain proteins
comp951061_c0	KOG1909	AYT	Ran GTPase-activating protein
comp91572_c0	KOG1909	AYT	Ran GTPase-activating protein
comp15430_c0	KOG1909	AYT	Ran GTPase-activating protein
comp840798_c0	KOG3467	B	Histone H4
comp76267_c0	KOG3467	B	Histone H4
comp83186_c0	KOG1342	B	Histone deacetylase complex, catalytic component RPD3
comp82409_c0	KOG0264	B	Nucleosome remodeling factor, subunit CAF1/NURF55/MSI1
comp95329_c0	KOG0264	B	Nucleosome remodeling factor, subunit CAF1/NURF55/MSI1
comp866265_c0	KOG1745	B	Histones H3 and H4
comp80784_c0	KOG1343	B	Histone deacetylase complex, catalytic component HDA1
comp44828_c0	KOG1745	B	Histones H3 and H4
comp81299_c0	KOG1745	B	Histones H3 and H4
comp75156_c0	KOG1756	B	Histone 2A
comp80357_c0	KOG1279	B	Chromatin remodeling factor subunit and related transcription factors
comp952390_c0	KOG1745	B	Histones H3 and H4
comp95870_c0	KOG2084	B	Predicted histone tail methylase containing SET domain
comp83219_c0	KOG1156	B	N-terminal acetyltransferase
comp87232_c0	KOG2696	B	Histone acetyltransferase type b catalytic subunit
comp95008_c0	KOG1279	B	Chromatin remodeling factor subunit and related transcription factors
comp80094_c0	KOG1973	B	Chromatin remodeling protein, contains PHD Zn-finger
comp91485_c0	KOG1279	B	Chromatin remodeling factor subunit and related transcription factors
comp10720_c0	KOG1756	B	Histone 2A
comp81080_c0	KOG1342	B	Histone deacetylase complex, catalytic component RPD3
comp91378_c0	KOG4204	B	Histone deacetylase complex, SIN3 component
comp88753_c0	KOG2266	B	Chromatin-associated protein Dek and related proteins, contains SAP DNA binding domain
comp53570_c0	KOG1745	B	Histones H3 and H4
comp90832_c0	KOG3118	B	Disrupter of silencing SAS10
comp89095_c0	KOG3467	B	Histone H4
comp87982_c0	KOG2084	B	Predicted histone tail methylase containing SET domain
comp23157_c0	KOG2747	B	Histone acetyltransferase (MYST family)
comp80903_c0	KOG1745	B	Histones H3 and H4
comp85657_c0	KOG1756	B	Histone 2A
comp71280_c0	KOG1756	B	Histone 2A
comp715114_c0	KOG1745	B	Histones H3 and H4
comp93496_c0	KOG1911	B	Heterochromatin-associated protein HP1 and related CHROMO domain proteins
comp76446_c0	KOG4364	B	Chromatin assembly factor-I
comp73372_c0	KOG1745	B	Histones H3 and H4
comp679786_c0	KOG1744	B	Histone H2B
comp92826_c0	KOG0355	B	DNA topoisomerase type II
comp517243_c0	KOG1744	B	Histone H2B
comp91856_c0	KOG1343	B	Histone deacetylase complex, catalytic component HDA1
comp89968_c0	KOG0264	B	Nucleosome remodeling factor, subunit CAF1/NURF55/MSI1
comp80623_c0	KOG3467	B	Histone H4
comp82668_c0	KOG2747	B	Histone acetyltransferase (MYST family)
comp94521_c0	KOG0389	B	SNF2 family DNA-dependent ATPase
comp1535948_c0	KOG1756	B	Histone 2A
comp390684_c0	KOG1745	B	Histones H3 and H4
comp75156_c1	KOG1756	B	Histone 2A
comp95364_c0	KOG1245	B	Chromatin remodeling complex WSTF-ISWI, large subunit (contains heterochromatin localization, PHD and BROMO domains)
comp61832_c0	KOG1757	B	Histone 2A
comp79318_c0	KOG1342	B	Histone deacetylase complex, catalytic component RPD3
comp87326_c1	KOG1744	B	Histone H2B
comp90803_c0	KOG1343	B	Histone deacetylase complex, catalytic component HDA1
comp95441_c0	KOG4204	B	Histone deacetylase complex, SIN3 component
comp46757_c0	KOG1745	B	Histones H3 and H4
comp82416_c0	KOG2084	B	Predicted histone tail methylase containing SET domain
comp512141_c0	KOG1745	B	Histones H3 and H4
comp64285_c0	KOG1745	B	Histones H3 and H4
comp94405_c0	KOG3467	B	Histone H4
comp78753_c0	KOG3467	B	Histone H4
comp80814_c0	KOG1745	B	Histones H3 and H4
comp91504_c0	KOG1343	B	Histone deacetylase complex, catalytic component HDA1
comp94730_c0	KOG0355	B	DNA topoisomerase type II
comp96017_c0	KOG0389	B	SNF2 family DNA-dependent ATPase
comp83936_c0	KOG1745	B	Histones H3 and H4
comp553704_c0	KOG1744	B	Histone H2B
comp81185_c0	KOG1745	B	Histones H3 and H4
comp86315_c1	KOG1744	B	Histone H2B
comp94405_c1	KOG3467	B	Histone H4
comp81175_c0	KOG1744	B	Histone H2B
comp79761_c0	KOG1911	B	Heterochromatin-associated protein HP1 and related CHROMO domain proteins
comp86422_c0	KOG2747	B	Histone acetyltransferase (MYST family)
comp91277_c0	KOG0355	B	DNA topoisomerase type II
comp90879_c0	KOG0264	B	Nucleosome remodeling factor, subunit CAF1/NURF55/MSI1
comp76895_c0	KOG0264	B	Nucleosome remodeling factor, subunit CAF1/NURF55/MSI1
comp89547_c0	KOG0264	B	Nucleosome remodeling factor, subunit CAF1/NURF55/MSI1
comp92394_c0	KOG0457	B	Histone acetyltransferase complex SAGA/ADA, subunit ADA2
comp86723_c0	KOG1279	B	Chromatin remodeling factor subunit and related transcription factors
comp86182_c0	KOG1344	B	Predicted histone deacetylase
comp91261_c0	KOG1245	B	Chromatin remodeling complex WSTF-ISWI, large subunit (contains heterochromatin localization, PHD and BROMO domains)
comp79322_c0	KOG2084	B	Predicted histone tail methylase containing SET domain
comp588378_c0	KOG1756	B	Histone 2A
comp5875_c0	KOG2747	B	Histone acetyltransferase (MYST family)
comp77254_c0	KOG1744	B	Histone H2B
comp3846724_c0	KOG0457	B	Histone acetyltransferase complex SAGA/ADA, subunit ADA2
comp17152_c0	KOG1756	B	Histone 2A
comp91505_c0	KOG2084	B	Predicted histone tail methylase containing SET domain
comp78543_c0	KOG1756	B	Histone 2A
comp1177947_c0	KOG3467	B	Histone H4
comp91349_c1	KOG0273	B	Beta-transducin family (WD-40 repeat) protein
comp92280_c0	KOG3467	B	Histone H4
comp95975_c0	KOG0996	BD	Structural maintenance of chromosome protein 4 (chromosome condensation complex Condensin, subunit C)
comp93037_c0	KOG0933	BD	Structural maintenance of chromosome protein 2 (chromosome condensation complex Condensin, subunit E)
comp95975_c1	KOG0996	BD	Structural maintenance of chromosome protein 4 (chromosome condensation complex Condensin, subunit C)
comp96436_c0	KOG0414	BD	Chromosome condensation complex Condensin, subunit D2
comp95775_c0	KOG2025	BD	Chromosome condensation complex Condensin, subunit G
comp87449_c0	KOG2328	BD	Chromosome condensation complex Condensin, subunit H
comp87532_c0	KOG1507	BD	Nucleosome assembly protein NAP-1
comp87457_c0	KOG2328	BD	Chromosome condensation complex Condensin, subunit H
comp87015_c0	KOG1507	BD	Nucleosome assembly protein NAP-1
comp93626_c0	KOG0933	BD	Structural maintenance of chromosome protein 2 (chromosome condensation complex Condensin, subunit E)
comp88398_c0	KOG4563	BD	Cell cycle-regulated histone H1-binding protein
comp93276_c0	KOG0996	BD	Structural maintenance of chromosome protein 4 (chromosome condensation complex Condensin, subunit C)
comp95698_c1	KOG1020	BDL	Sister chromatid cohesion protein SCC2/Nipped-B
comp91549_c0	KOG0979	BDL	Structural maintenance of chromosome protein SMC5/Spr18, SMC superfamily
comp93419_c0	KOG1020	BDL	Sister chromatid cohesion protein SCC2/Nipped-B
comp93815_c0	KOG2633	BK	Hismacro and SEC14 domain-containing proteins
comp94037_c1	KOG2656	BK	DNA methyltransferase 1-associated protein-1
comp76993_c0	KOG2570	BK	SWI/SNF transcription activation complex subunit
comp52135_c0	KOG1082	BK	Histone H3 (Lys9) methyltransferase SUV39H1/Clr4, required for transcriptional silencing
comp93359_c0	KOG1082	BK	Histone H3 (Lys9) methyltransferase SUV39H1/Clr4, required for transcriptional silencing
comp94435_c0	KOG1473	BK	Nucleosome remodeling factor, subunit NURF301/BPTF
comp96287_c0	KOG0386	BK	Chromatin remodeling complex SWI/SNF, component SWI2 and related ATPases (DNA/RNA helicase superfamily)
comp89073_c0	KOG1082	BK	Histone H3 (Lys9) methyltransferase SUV39H1/Clr4, required for transcriptional silencing
comp96396_c0	KOG2684	BK	Sirtuin 5 and related class III sirtuins (SIR2 family)
comp90314_c0	KOG1082	BK	Histone H3 (Lys9) methyltransferase SUV39H1/Clr4, required for transcriptional silencing
comp88763_c0	KOG1082	BK	Histone H3 (Lys9) methyltransferase SUV39H1/Clr4, required for transcriptional silencing
comp88288_c0	KOG2535	BK	RNA polymerase II elongator complex, subunit ELP3/histone acetyltransferase
comp96400_c0	KOG1080	BK	Histone H3 (Lys4) methyltransferase complex, subunit SET1 and related methyltransferases
comp86637_c0	KOG2570	BK	SWI/SNF transcription activation complex subunit
comp91896_c0	KOG0386	BK	Chromatin remodeling complex SWI/SNF, component SWI2 and related ATPases (DNA/RNA helicase superfamily)
comp93763_c0	KOG1082	BK	Histone H3 (Lys9) methyltransferase SUV39H1/Clr4, required for transcriptional silencing
comp90406_c0	KOG1080	BK	Histone H3 (Lys4) methyltransferase complex, subunit SET1 and related methyltransferases
comp78173_c0	KOG1905	BK	Class IV sirtuins (SIR2 family)
comp88743_c0	KOG1082	BK	Histone H3 (Lys9) methyltransferase SUV39H1/Clr4, required for transcriptional silencing
comp91612_c0	KOG1082	BK	Histone H3 (Lys9) methyltransferase SUV39H1/Clr4, required for transcriptional silencing
comp1519832_c0	KOG2683	BK	Sirtuin 4 and related class II sirtuins (SIR2 family)
comp96171_c0	KOG0386	BK	Chromatin remodeling complex SWI/SNF, component SWI2 and related ATPases (DNA/RNA helicase superfamily)
comp91501_c0	KOG1082	BK	Histone H3 (Lys9) methyltransferase SUV39H1/Clr4, required for transcriptional silencing
comp95841_c0	KOG1473	BK	Nucleosome remodeling factor, subunit NURF301/BPTF
comp83008_c0	KOG3949	BK	RNA polymerase II elongator complex, subunit ELP4
comp95965_c0	KOG1080	BK	Histone H3 (Lys4) methyltransferase complex, subunit SET1 and related methyltransferases
comp93005_c0	KOG1082	BK	Histone H3 (Lys9) methyltransferase SUV39H1/Clr4, required for transcriptional silencing
comp95379_c0	KOG1080	BK	Histone H3 (Lys4) methyltransferase complex, subunit SET1 and related methyltransferases
comp91067_c0	KOG1063	BK	RNA polymerase II elongator complex, subunit ELP2, WD repeat superfamily
comp93021_c0	KOG2683	BK	Sirtuin 4 and related class II sirtuins (SIR2 family)
comp77697_c0	KOG1649	BK	SWI-SNF chromatin remodeling complex, Snf5 subunit
comp75715_c0	KOG2633	BK	Hismacro and SEC14 domain-containing proteins
comp96386_c0	KOG1082	BK	Histone H3 (Lys9) methyltransferase SUV39H1/Clr4, required for transcriptional silencing
comp95725_c0	KOG1080	BK	Histone H3 (Lys4) methyltransferase complex, subunit SET1 and related methyltransferases
comp89834_c0	KOG1082	BK	Histone H3 (Lys9) methyltransferase SUV39H1/Clr4, required for transcriptional silencing
comp84568_c0	KOG1082	BK	Histone H3 (Lys9) methyltransferase SUV39H1/Clr4, required for transcriptional silencing
comp91995_c0	KOG1080	BK	Histone H3 (Lys4) methyltransferase complex, subunit SET1 and related methyltransferases
comp94373_c0	KOG1082	BK	Histone H3 (Lys9) methyltransferase SUV39H1/Clr4, required for transcriptional silencing
comp74902_c0	KOG2633	BK	Hismacro and SEC14 domain-containing proteins
comp83239_c0	KOG2633	BK	Hismacro and SEC14 domain-containing proteins
comp34342_c0	KOG3001	BK	Dosage compensation regulatory complex/histone acetyltransferase complex, subunit MSL-3/MRG15/EAF3, and related CHROMO domain-containing proteins
comp92472_c0	KOG1472	BK	Histone acetyltransferase SAGA/ADA, catalytic subunit PCAF/GCN5 and related proteins
comp83583_c0	KOG3001	BK	Dosage compensation regulatory complex/histone acetyltransferase complex, subunit MSL-3/MRG15/EAF3, and related CHROMO domain-containing proteins
comp1083393_c0	KOG2633	BK	Hismacro and SEC14 domain-containing proteins
comp85743_c0	KOG2626	BK	Histone H3 (Lys4) methyltransferase complex, subunit CPS60/ASH2/BRE2
comp92940_c0	KOG1009	BL	Chromatin assembly complex 1 subunit B/CAC2 (contains WD40 repeats)
comp95440_c0	KOG2132	BT	Uncharacterized conserved protein, contains JmjC domain
comp91796_c0	KOG2131	BT	Uncharacterized conserved protein, contains JmjC domain
comp90498_c0	KOG2130	BT	Phosphatidylserine-specific receptor PtdSerR, contains JmjC domain
comp89256_c0	KOG2130	BT	Phosphatidylserine-specific receptor PtdSerR, contains JmjC domain
comp75662_c0	KOG0752	C	Mitochondrial solute carrier protein
comp518361_c0	KOG4664	C	Cytochrome oxidase subunit III and related proteins
comp10571_c0	KOG1764	C	5'-AMP-activated protein kinase, gamma subunit
comp80469_c0	KOG3256	C	NADH:ubiquinone oxidoreductase, NDUFS8/23 kDa subunit
comp16609_c0	KOG1261	C	Malate synthase
comp79991_c0	KOG3049	C	Succinate dehydrogenase, Fe-S protein subunit
comp84222_c0	KOG1160	C	Fe-S oxidoreductase
comp88141_c0	KOG0538	C	Glycolate oxidase
comp81081_c0	KOG0769	C	Predicted mitochondrial carrier protein
comp60863_c0	KOG2536	C	MAM33, mitochondrial matrix glycoprotein
comp77083_c1	KOG3432	C	Vacuolar H+-ATPase V1 sector, subunit F
comp78737_c0	KOG2617	C	Citrate synthase
comp83439_c0	KOG0770	C	Predicted mitochondrial carrier protein
comp46157_c0	KOG1772	C	Vacuolar H+-ATPase V1 sector, subunit G
comp94545_c1	KOG2450	C	Aldehyde dehydrogenase
comp1531598_c0	KOG2870	C	NADH:ubiquinone oxidoreductase, NDUFS2/49 kDa subunit
comp85667_c1	KOG2792	C	Putative cytochrome C oxidase assembly protein
comp96128_c0	KOG1159	C	NADP-dependent flavoprotein reductase
comp93404_c0	KOG0752	C	Mitochondrial solute carrier protein
comp1547622_c0	KOG1350	C	F0F1-type ATP synthase, beta subunit
comp84587_c0	KOG4770	C	NADH dehydrogenase subunit 1
comp96150_c1	KOG1231	C	Proteins containing the FAD binding domain
comp88580_c0	KOG2617	C	Citrate synthase
comp3186741_c0	KOG2711	C	Glycerol-3-phosphate dehydrogenase/dihydroxyacetone 3-phosphate reductase
comp794836_c0	KOG3440	C	Ubiquinol cytochrome c reductase, subunit QCR7
comp25033_c0	KOG0762	C	Mitochondrial carrier protein
comp80867_c0	KOG2536	C	MAM33, mitochondrial matrix glycoprotein
comp91388_c0	KOG0756	C	Mitochondrial tricarboxylate/dicarboxylate carrier proteins
comp1610371_c0	KOG2620	C	Prohibitins and stomatins of the PID superfamily
comp76554_c0	KOG0225	C	Pyruvate dehydrogenase E1, alpha subunit
comp681873_c0	KOG3352	C	Cytochrome c oxidase, subunit Vb/COX4
comp1730412_c0	KOG4767	C	Cytochrome c oxidase, subunit II, and related proteins
comp79652_c0	KOG0524	C	Pyruvate dehydrogenase E1, beta subunit
comp90324_c0	KOG1335	C	Dihydrolipoamide dehydrogenase
comp89493_c0	KOG0767	C	Mitochondrial phosphate carrier protein
comp235490_c0	KOG4665	C	ATP synthase F0 subunit 6 and related proteins
comp86647_c1	KOG1182	C	Branched chain alpha-keto acid dehydrogenase complex, alpha subunit
comp1661418_c0	KOG1575	C	Voltage-gated shaker-like K+ channel, subunit beta/KCNAB
comp87868_c0	KOG1254	C	ATP-citrate lyase
comp79034_c0	KOG1254	C	ATP-citrate lyase
comp89344_c0	KOG1158	C	NADP/FAD dependent oxidoreductase
comp77694_c1	KOG1626	C	Inorganic pyrophosphatase/Nucleosome remodeling factor, subunit NURF38
comp95217_c3	KOG1353	C	F0F1-type ATP synthase, alpha subunit
comp91532_c1	KOG2450	C	Aldehyde dehydrogenase
comp90940_c0	KOG1647	C	Vacuolar H+-ATPase V1 sector, subunit D
comp85021_c1	KOG1772	C	Vacuolar H+-ATPase V1 sector, subunit G
comp68688_c0	KOG3453	C	Cytochrome c
comp92182_c0	KOG1575	C	Voltage-gated shaker-like K+ channel, subunit beta/KCNAB
comp94498_c0	KOG0538	C	Glycolate oxidase
comp75315_c0	KOG3389	C	NADH:ubiquinone oxidoreductase, NDUFS4/18 kDa subunit
comp955934_c0	KOG3495	C	Mitochondrial F1F0-ATP synthase, subunit epsilon/ATP15
comp79814_c0	KOG0749	C	Mitochondrial ADP/ATP carrier proteins
comp76981_c0	KOG2957	C	Vacuolar H+-ATPase V0 sector, subunit d
comp69961_c0	KOG3180	C	Electron transfer flavoprotein, beta subunit
comp595586_c0	KOG0749	C	Mitochondrial ADP/ATP carrier proteins
comp88607_c0	KOG0752	C	Mitochondrial solute carrier protein
comp77173_c0	KOG4770	C	NADH dehydrogenase subunit 1
comp84775_c0	KOG0069	C	Glyoxylate/hydroxypyruvate reductase (D-isomer-specific 2-hydroxy acid dehydrogenase superfamily)
comp90124_c0	KOG2620	C	Prohibitins and stomatins of the PID superfamily
comp1742141_c0	KOG1531	C	F0F1-type ATP synthase, gamma subunit
comp604149_c0	KOG0232	C	Vacuolar H+-ATPase V0 sector, subunits c/c'
comp86212_c0	KOG1526	C	NADP-dependent isocitrate dehydrogenase
comp77929_c0	KOG1662	C	Mitochondrial F1F0-ATP synthase, subunit OSCP/ATP5
comp82378_c0	KOG2759	C	Vacuolar H+-ATPase V1 sector, subunit H
comp82911_c0	KOG0753	C	Mitochondrial fatty acid anion carrier protein/Uncoupling protein
comp90228_c0	KOG2451	C	Aldehyde dehydrogenase
comp95581_c0	KOG1257	C	NADP+-dependent malic enzyme
comp1578276_c0	KOG1350	C	F0F1-type ATP synthase, beta subunit
comp2113103_c0	KOG4664	C	Cytochrome oxidase subunit III and related proteins
comp82937_c0	KOG3378	C	Globins and related hemoproteins
comp1519330_c0	KOG4664	C	Cytochrome oxidase subunit III and related proteins
comp1640954_c0	KOG0232	C	Vacuolar H+-ATPase V0 sector, subunits c/c'
comp83544_c0	KOG1352	C	Vacuolar H+-ATPase V1 sector, subunit A
comp1817130_c0	KOG0232	C	Vacuolar H+-ATPase V0 sector, subunits c/c'
comp1562537_c0	KOG2450	C	Aldehyde dehydrogenase
comp1647393_c0	KOG0538	C	Glycolate oxidase
comp82698_c0	KOG0761	C	Mitochondrial carrier protein CGI-69
comp89612_c0	KOG3954	C	Electron transfer flavoprotein, alpha subunit
comp1157323_c0	KOG4663	C	Cytochrome b
comp85394_c0	KOG1671	C	Ubiquinol cytochrome c reductase, subunit RIP1
comp83251_c0	KOG2495	C	NADH-dehydrogenase (ubiquinone)
comp89063_c1	KOG0225	C	Pyruvate dehydrogenase E1, alpha subunit
comp1266420_c0	KOG0767	C	Mitochondrial phosphate carrier protein
comp796301_c0	KOG3976	C	Mitochondrial F1F0-ATP synthase, subunit b/ATP4
comp91413_c0	KOG0768	C	Mitochondrial carrier protein PET8
comp88676_c0	KOG2495	C	NADH-dehydrogenase (ubiquinone)
comp79380_c0	KOG3365	C	NADH:ubiquinone oxidoreductase, NDUFA5/B13 subunit
comp76232_c0	KOG0537	C	Cytochrome b5
comp85872_c0	KOG1494	C	NAD-dependent malate dehydrogenase
comp1725545_c0	KOG1254	C	ATP-citrate lyase
comp77434_c0	KOG0769	C	Predicted mitochondrial carrier protein
comp92608_c0	KOG4668	C	NADH dehydrogenase subunits 2, 5, and related proteins
comp95283_c1	KOG2870	C	NADH:ubiquinone oxidoreductase, NDUFS2/49 kDa subunit
comp698333_c0	KOG0749	C	Mitochondrial ADP/ATP carrier proteins
comp79104_c0	KOG1158	C	NADP/FAD dependent oxidoreductase
comp87945_c0	KOG2450	C	Aldehyde dehydrogenase
comp98079_c0	KOG0767	C	Mitochondrial phosphate carrier protein
comp1671580_c0	KOG2403	C	Succinate dehydrogenase, flavoprotein subunit
comp345162_c0	KOG3025	C	Mitochondrial F1F0-ATP synthase, subunit c/ATP9/proteolipid
comp82412_c0	KOG3309	C	Ferredoxin
comp705429_c0	KOG1350	C	F0F1-type ATP synthase, beta subunit
comp82108_c0	KOG3015	C	F1-ATP synthase assembly protein
comp74351_c0	KOG3196	C	NADH:ubiquinone oxidoreductase, NDUFV2/24 kD subunit
comp88480_c0	KOG1335	C	Dihydrolipoamide dehydrogenase
comp86330_c0	KOG0752	C	Mitochondrial solute carrier protein
comp83663_c0	KOG1494	C	NAD-dependent malate dehydrogenase
comp78411_c0	KOG0537	C	Cytochrome b5
comp75827_c0	KOG0757	C	Mitochondrial carrier protein - Rim2p/Mrs12p
comp87330_c0	KOG2450	C	Aldehyde dehydrogenase
comp86999_c0	KOG1758	C	Mitochondrial F1F0-ATP synthase, subunit delta/ATP16
comp87665_c0	KOG1626	C	Inorganic pyrophosphatase/Nucleosome remodeling factor, subunit NURF38
comp1884_c0	KOG4668	C	NADH dehydrogenase subunits 2, 5, and related proteins
comp77614_c0	KOG2450	C	Aldehyde dehydrogenase
comp92301_c0	KOG1350	C	F0F1-type ATP synthase, beta subunit
comp84768_c0	KOG0768	C	Mitochondrial carrier protein PET8
comp74336_c0	KOG2909	C	Vacuolar H+-ATPase V1 sector, subunit C
comp91447_c0	KOG2873	C	Ubiquinol cytochrome c reductase assembly protein CBP3
comp94176_c0	KOG0537	C	Cytochrome b5
comp93049_c0	KOG2456	C	Aldehyde dehydrogenase
comp27058_c0	KOG4663	C	Cytochrome b
comp1539019_c0	KOG4631	C	NADH:ubiquinone oxidoreductase, NDUFB3/B12 subunit
comp94800_c0	KOG2456	C	Aldehyde dehydrogenase
comp89063_c0	KOG0225	C	Pyruvate dehydrogenase E1, alpha subunit
comp76282_c0	KOG0759	C	Mitochondrial oxoglutarate/malate carrier proteins
comp950352_c0	KOG3453	C	Cytochrome c
comp442893_c0	KOG4767	C	Cytochrome c oxidase, subunit II, and related proteins
comp76051_c0	KOG4663	C	Cytochrome b
comp76928_c0	KOG2536	C	MAM33, mitochondrial matrix glycoprotein
comp76945_c0	KOG1575	C	Voltage-gated shaker-like K+ channel, subunit beta/KCNAB
comp86790_c0	KOG2456	C	Aldehyde dehydrogenase
comp933540_c0	KOG3025	C	Mitochondrial F1F0-ATP synthase, subunit c/ATP9/proteolipid
comp3997451_c0	KOG0760	C	Mitochondrial carrier protein MRS3/4
comp719766_c0	KOG1350	C	F0F1-type ATP synthase, beta subunit
comp204460_c0	KOG1713	C	NADH-ubiquinone oxidoreductase, NDUFS3/30 kDa subunit
comp969476_c0	KOG4663	C	Cytochrome b
comp456699_c0	KOG4665	C	ATP synthase F0 subunit 6 and related proteins
comp86590_c0	KOG2865	C	NADH:ubiquinone oxidoreductase, NDUFA9/39kDa subunit
comp91254_c0	KOG0559	C	Dihydrolipoamide succinyltransferase (2-oxoglutarate dehydrogenase, E2 subunit)
comp1454717_c0	KOG0749	C	Mitochondrial ADP/ATP carrier proteins
comp198841_c0	KOG4767	C	Cytochrome c oxidase, subunit II, and related proteins
comp82591_c0	KOG0233	C	Vacuolar H+-ATPase V0 sector, subunit c''
comp81307_c1	KOG1563	C	Mitochondrial protein Surfeit 1/SURF1/SHY1, required for expression of cytochrome oxidase
comp91382_c0	KOG0760	C	Mitochondrial carrier protein MRS3/4
comp79524_c0	KOG1576	C	Predicted oxidoreductase
comp69726_c0	KOG0758	C	Mitochondrial carnitine-acylcarnitine carrier protein
comp91202_c1	KOG1764	C	5'-AMP-activated protein kinase, gamma subunit
comp158777_c0	KOG4664	C	Cytochrome oxidase subunit III and related proteins
comp87858_c0	KOG1257	C	NADP+-dependent malic enzyme
comp86003_c0	KOG0069	C	Glyoxylate/hydroxypyruvate reductase (D-isomer-specific 2-hydroxy acid dehydrogenase superfamily)
comp82116_c0	KOG1575	C	Voltage-gated shaker-like K+ channel, subunit beta/KCNAB
comp63281_c0	KOG3453	C	Cytochrome c
comp83097_c0	KOG0537	C	Cytochrome b5
comp91601_c0	KOG1575	C	Voltage-gated shaker-like K+ channel, subunit beta/KCNAB
comp52476_c0	KOG2450	C	Aldehyde dehydrogenase
comp1710828_c0	KOG0767	C	Mitochondrial phosphate carrier protein
comp1620917_c0	KOG0749	C	Mitochondrial ADP/ATP carrier proteins
comp77563_c0	KOG1531	C	F0F1-type ATP synthase, gamma subunit
comp87359_c1	KOG1575	C	Voltage-gated shaker-like K+ channel, subunit beta/KCNAB
comp87618_c0	KOG2456	C	Aldehyde dehydrogenase
comp466696_c0	KOG1758	C	Mitochondrial F1F0-ATP synthase, subunit delta/ATP16
comp85479_c0	KOG0761	C	Mitochondrial carrier protein CGI-69
comp94242_c0	KOG2403	C	Succinate dehydrogenase, flavoprotein subunit
comp90389_c0	KOG0538	C	Glycolate oxidase
comp77063_c0	KOG2620	C	Prohibitins and stomatins of the PID superfamily
comp91512_c0	KOG0764	C	Mitochondrial FAD carrier protein
comp1008033_c0	KOG1260	C	Isocitrate lyase
comp81846_c1	KOG0753	C	Mitochondrial fatty acid anion carrier protein/Uncoupling protein
comp93437_c1	KOG2451	C	Aldehyde dehydrogenase
comp90193_c1	KOG0536	C	Flavohemoprotein b5+b5R
comp66265_c0	KOG0749	C	Mitochondrial ADP/ATP carrier proteins
comp83905_c0	KOG0758	C	Mitochondrial carnitine-acylcarnitine carrier protein
comp33861_c0	KOG4664	C	Cytochrome oxidase subunit III and related proteins
comp299743_c0	KOG4665	C	ATP synthase F0 subunit 6 and related proteins
comp81282_c0	KOG0752	C	Mitochondrial solute carrier protein
comp77516_c0	KOG2456	C	Aldehyde dehydrogenase
comp835453_c0	KOG2711	C	Glycerol-3-phosphate dehydrogenase/dihydroxyacetone 3-phosphate reductase
comp68918_c0	KOG3468	C	NADH:ubiquinone oxidoreductase, NDUFB7/B18 subunit
comp85203_c0	KOG2258	C	Glycerophosphoryl diester phosphodiesterase
comp82277_c0	KOG2258	C	Glycerophosphoryl diester phosphodiesterase
comp959694_c0	KOG3052	C	Cytochrome c1
comp1832590_c0	KOG4767	C	Cytochrome c oxidase, subunit II, and related proteins
comp82966_c0	KOG0537	C	Cytochrome b5
comp80788_c0	KOG0069	C	Glyoxylate/hydroxypyruvate reductase (D-isomer-specific 2-hydroxy acid dehydrogenase superfamily)
comp91941_c0	KOG1260	C	Isocitrate lyase
comp1167997_c0	KOG3495	C	Mitochondrial F1F0-ATP synthase, subunit epsilon/ATP15
comp82247_c0	KOG0759	C	Mitochondrial oxoglutarate/malate carrier proteins
comp86178_c0	KOG1764	C	5'-AMP-activated protein kinase, gamma subunit
comp90893_c0	KOG1257	C	NADP+-dependent malic enzyme
comp2174071_c0	KOG1671	C	Ubiquinol cytochrome c reductase, subunit RIP1
comp95782_c0	KOG0749	C	Mitochondrial ADP/ATP carrier proteins
comp80450_c0	KOG0232	C	Vacuolar H+-ATPase V0 sector, subunits c/c'
comp471460_c0	KOG4664	C	Cytochrome oxidase subunit III and related proteins
comp77356_c0	KOG1494	C	NAD-dependent malate dehydrogenase
comp94452_c0	KOG0770	C	Predicted mitochondrial carrier protein
comp942940_c0	KOG4326	C	Mitochondrial F1F0-ATP synthase, subunit e
comp95301_c1	KOG1664	C	Vacuolar H+-ATPase V1 sector, subunit E
comp1747363_c0	KOG1352	C	Vacuolar H+-ATPase V1 sector, subunit A
comp965052_c0	KOG3025	C	Mitochondrial F1F0-ATP synthase, subunit c/ATP9/proteolipid
comp74983_c0	KOG1350	C	F0F1-type ATP synthase, beta subunit
comp85466_c0	KOG1158	C	NADP/FAD dependent oxidoreductase
comp88106_c0	KOG3382	C	NADH:ubiquinone oxidoreductase, B17.2 subunit
comp53534_c0	KOG2450	C	Aldehyde dehydrogenase
comp95899_c0	KOG4663	C	Cytochrome b
comp496105_c0	KOG4663	C	Cytochrome b
comp89331_c1	KOG0752	C	Mitochondrial solute carrier protein
comp78124_c0	KOG3477	C	Putative cytochrome c oxidase, subunit COX19
comp13657_c0	KOG2450	C	Aldehyde dehydrogenase
comp84473_c0	KOG0042	C	Glycerol-3-phosphate dehydrogenase
comp91760_c0	KOG1671	C	Ubiquinol cytochrome c reductase, subunit RIP1
comp578309_c0	KOG1353	C	F0F1-type ATP synthase, alpha subunit
comp782845_c0	KOG1531	C	F0F1-type ATP synthase, gamma subunit
comp93750_c0	KOG1232	C	Proteins containing the FAD binding domain
comp76907_c0	KOG3466	C	NADH:ubiquinone oxidoreductase, NDUFB9/B22 subunit
comp88894_c1	KOG2415	C	Electron transfer flavoprotein ubiquinone oxidoreductase
comp82896_c0	KOG0768	C	Mitochondrial carrier protein PET8
comp782375_c0	KOG4663	C	Cytochrome b
comp79454_c0	KOG3382	C	NADH:ubiquinone oxidoreductase, B17.2 subunit
comp70616_c0	KOG1687	C	NADH-ubiquinone oxidoreductase, NUFS7/PSST/20 kDa subunit
comp1812707_c0	KOG1257	C	NADP+-dependent malic enzyme
comp89007_c0	KOG0751	C	Mitochondrial aspartate/glutamate carrier protein Aralar/Citrin (contains EF-hand Ca2+-binding domains)
comp68904_c0	KOG2536	C	MAM33, mitochondrial matrix glycoprotein
comp87892_c0	KOG0537	C	Cytochrome b5
comp85655_c0	KOG0538	C	Glycolate oxidase
comp85775_c0	KOG1494	C	NAD-dependent malate dehydrogenase
comp84577_c0	KOG0524	C	Pyruvate dehydrogenase E1, beta subunit
comp1646529_c0	KOG0538	C	Glycolate oxidase
comp68900_c0	KOG3446	C	NADH:ubiquinone oxidoreductase NDUFA2/B8 subunit
comp84399_c0	KOG0557	C	Dihydrolipoamide acetyltransferase
comp808122_c0	KOG2658	C	NADH:ubiquinone oxidoreductase, NDUFV1/51kDa subunit
comp90934_c0	KOG1257	C	NADP+-dependent malic enzyme
comp89675_c0	KOG0767	C	Mitochondrial phosphate carrier protein
comp71979_c0	KOG1494	C	NAD-dependent malate dehydrogenase
comp81253_c0	KOG1351	C	Vacuolar H+-ATPase V1 sector, subunit B
comp693087_c0	KOG2617	C	Citrate synthase
comp11964_c0	KOG0749	C	Mitochondrial ADP/ATP carrier proteins
comp83758_c0	KOG0069	C	Glyoxylate/hydroxypyruvate reductase (D-isomer-specific 2-hydroxy acid dehydrogenase superfamily)
comp87634_c0	KOG2403	C	Succinate dehydrogenase, flavoprotein subunit
comp80953_c0	KOG2495	C	NADH-dehydrogenase (ubiquinone)
comp96430_c0	KOG4664	C	Cytochrome oxidase subunit III and related proteins
comp91866_c0	KOG2450	C	Aldehyde dehydrogenase
comp74372_c0	KOG3352	C	Cytochrome c oxidase, subunit Vb/COX4
comp89773_c0	KOG2799	C	Succinyl-CoA synthetase, beta subunit
comp388738_c0	KOG4668	C	NADH dehydrogenase subunits 2, 5, and related proteins
comp79320_c0	KOG4662	C	NADH dehydrogenase subunit 3 and related proteins
comp1023255_c0	KOG3469	C	Cytochrome c oxidase, subunit VIa/COX13
comp1126421_c0	KOG0749	C	Mitochondrial ADP/ATP carrier proteins
comp58130_c0	KOG2450	C	Aldehyde dehydrogenase
comp282615_c0	KOG4767	C	Cytochrome c oxidase, subunit II, and related proteins
comp45943_c0	KOG0069	C	Glyoxylate/hydroxypyruvate reductase (D-isomer-specific 2-hydroxy acid dehydrogenase superfamily)
comp71611_c0	KOG0749	C	Mitochondrial ADP/ATP carrier proteins
comp11964_c1	KOG0749	C	Mitochondrial ADP/ATP carrier proteins
comp1275189_c0	KOG1350	C	F0F1-type ATP synthase, beta subunit
comp341369_c0	KOG3025	C	Mitochondrial F1F0-ATP synthase, subunit c/ATP9/proteolipid
comp83756_c0	KOG1494	C	NAD-dependent malate dehydrogenase
comp1162404_c0	KOG0749	C	Mitochondrial ADP/ATP carrier proteins
comp77638_c0	KOG3456	C	NADH:ubiquinone oxidoreductase, NDUFS6/13 kDa subunit
comp84775_c2	KOG0069	C	Glyoxylate/hydroxypyruvate reductase (D-isomer-specific 2-hydroxy acid dehydrogenase superfamily)
comp70953_c0	KOG1671	C	Ubiquinol cytochrome c reductase, subunit RIP1
comp671351_c0	KOG2450	C	Aldehyde dehydrogenase
comp82270_c0	KOG1494	C	NAD-dependent malate dehydrogenase
comp88436_c0	KOG2536	C	MAM33, mitochondrial matrix glycoprotein
comp846776_c0	KOG4077	C	Cytochrome c oxidase, subunit Va/COX6
comp80942_c0	KOG0225	C	Pyruvate dehydrogenase E1, alpha subunit
comp91251_c0	KOG0557	C	Dihydrolipoamide acetyltransferase
comp78329_c0	KOG1575	C	Voltage-gated shaker-like K+ channel, subunit beta/KCNAB
comp30572_c0	KOG3025	C	Mitochondrial F1F0-ATP synthase, subunit c/ATP9/proteolipid
comp613251_c0	KOG4767	C	Cytochrome c oxidase, subunit II, and related proteins
comp79452_c0	KOG2711	C	Glycerol-3-phosphate dehydrogenase/dihydroxyacetone 3-phosphate reductase
comp86512_c0	KOG1350	C	F0F1-type ATP synthase, beta subunit
comp84139_c0	KOG0768	C	Mitochondrial carrier protein PET8
comp92484_c0	KOG0524	C	Pyruvate dehydrogenase E1, beta subunit
comp857983_c0	KOG3057	C	Cytochrome c oxidase, subunit VIb/COX12
comp93760_c0	KOG0768	C	Mitochondrial carrier protein PET8
comp76899_c0	KOG0769	C	Predicted mitochondrial carrier protein
comp92347_c0	KOG1260	C	Isocitrate lyase
comp91377_c0	KOG2450	C	Aldehyde dehydrogenase
comp375442_c0	KOG3366	C	Mitochondrial F1F0-ATP synthase, subunit d/ATP7
comp931143_c0	KOG1662	C	Mitochondrial F1F0-ATP synthase, subunit OSCP/ATP5
comp90306_c0	KOG1626	C	Inorganic pyrophosphatase/Nucleosome remodeling factor, subunit NURF38
comp83644_c0	KOG1255	C	Succinyl-CoA synthetase, alpha subunit
comp1586965_c0	KOG2711	C	Glycerol-3-phosphate dehydrogenase/dihydroxyacetone 3-phosphate reductase
comp89011_c0	KOG1575	C	Voltage-gated shaker-like K+ channel, subunit beta/KCNAB
comp84381_c0	KOG0225	C	Pyruvate dehydrogenase E1, alpha subunit
comp89563_c1	KOG2495	C	NADH-dehydrogenase (ubiquinone)
comp942305_c0	KOG1353	C	F0F1-type ATP synthase, alpha subunit
comp85892_c0	KOG0752	C	Mitochondrial solute carrier protein
comp75092_c0	KOG3057	C	Cytochrome c oxidase, subunit VIb/COX12
comp92980_c0	KOG0754	C	Mitochondrial oxodicarboxylate carrier protein
comp92788_c0	KOG2495	C	NADH-dehydrogenase (ubiquinone)
comp2340316_c0	KOG2450	C	Aldehyde dehydrogenase
comp91943_c0	KOG3025	C	Mitochondrial F1F0-ATP synthase, subunit c/ATP9/proteolipid
comp68590_c0	KOG2658	C	NADH:ubiquinone oxidoreductase, NDUFV1/51kDa subunit
comp94034_c1	KOG1575	C	Voltage-gated shaker-like K+ channel, subunit beta/KCNAB
comp76834_c0	KOG3361	C	Iron binding protein involved in Fe-S cluster formation
comp83521_c0	KOG2792	C	Putative cytochrome C oxidase assembly protein
comp1009616_c0	KOG4767	C	Cytochrome c oxidase, subunit II, and related proteins
comp1209149_c0	KOG1531	C	F0F1-type ATP synthase, gamma subunit
comp90870_c0	KOG2450	C	Aldehyde dehydrogenase
comp85667_c0	KOG2792	C	Putative cytochrome C oxidase assembly protein
comp1221632_c0	KOG0767	C	Mitochondrial phosphate carrier protein
comp91605_c0	KOG2282	C	NADH-ubiquinone oxidoreductase, NDUFS1/75 kDa subunit
comp85895_c0	KOG0762	C	Mitochondrial carrier protein
comp1153343_c0	KOG1664	C	Vacuolar H+-ATPase V1 sector, subunit E
comp91228_c1	KOG2454	C	Betaine aldehyde dehydrogenase
comp81191_c1	KOG0749	C	Mitochondrial ADP/ATP carrier proteins
comp89819_c0	KOG2189	C	Vacuolar H+-ATPase V0 sector, subunit a
comp80125_c0	KOG3426	C	NADH:ubiquinone oxidoreductase, NDUFA6/B14 subunit
comp95828_c1	KOG1575	C	Voltage-gated shaker-like K+ channel, subunit beta/KCNAB
comp675007_c0	KOG4767	C	Cytochrome c oxidase, subunit II, and related proteins
comp294111_c0	KOG4663	C	Cytochrome b
comp88204_c0	KOG1531	C	F0F1-type ATP synthase, gamma subunit
comp80807_c0	KOG2536	C	MAM33, mitochondrial matrix glycoprotein
comp575370_c0	KOG4663	C	Cytochrome b
comp94829_c0	KOG0535	C	Sulfite oxidase, molybdopterin-binding component
comp95065_c0	KOG0535	C	Sulfite oxidase, molybdopterin-binding component
comp83997_c0	KOG1575	C	Voltage-gated shaker-like K+ channel, subunit beta/KCNAB
comp1765580_c0	KOG4663	C	Cytochrome b
comp82375_c0	KOG2536	C	MAM33, mitochondrial matrix glycoprotein
comp89416_c0	KOG0557	C	Dihydrolipoamide acetyltransferase
comp54108_c0	KOG3025	C	Mitochondrial F1F0-ATP synthase, subunit c/ATP9/proteolipid
comp79334_c0	KOG0753	C	Mitochondrial fatty acid anion carrier protein/Uncoupling protein
comp489051_c0	KOG3025	C	Mitochondrial F1F0-ATP synthase, subunit c/ATP9/proteolipid
comp51907_c0	KOG2450	C	Aldehyde dehydrogenase
comp74371_c0	KOG3440	C	Ubiquinol cytochrome c reductase, subunit QCR7
comp814515_c0	KOG2617	C	Citrate synthase
comp93214_c0	KOG0760	C	Mitochondrial carrier protein MRS3/4
comp89664_c0	KOG0535	C	Sulfite oxidase, molybdopterin-binding component
comp88466_c0	KOG2189	C	Vacuolar H+-ATPase V0 sector, subunit a
comp782007_c0	KOG4663	C	Cytochrome b
comp798990_c0	KOG3453	C	Cytochrome c
comp89226_c0	KOG3052	C	Cytochrome c1
comp84150_c0	KOG1254	C	ATP-citrate lyase
comp65525_c0	KOG3309	C	Ferredoxin
comp84442_c0	KOG1317	C	Fumarase
comp602406_c0	KOG2711	C	Glycerol-3-phosphate dehydrogenase/dihydroxyacetone 3-phosphate reductase
comp86771_c0	KOG1626	C	Inorganic pyrophosphatase/Nucleosome remodeling factor, subunit NURF38
comp931973_c0	KOG4075	C	Cytochrome c oxidase, subunit IV/COX5b
comp93635_c0	KOG0559	C	Dihydrolipoamide succinyltransferase (2-oxoglutarate dehydrogenase, E2 subunit)
comp92815_c0	KOG1575	C	Voltage-gated shaker-like K+ channel, subunit beta/KCNAB
comp81139_c0	KOG3300	CD	NADH:ubiquinone oxidoreductase, B16.6 subunit/cell death-regulatory protein
comp1207605_c0	KOG0453	CE	Aconitase/homoaconitase (aconitase superfamily)
comp1273544_c0	KOG0453	CE	Aconitase/homoaconitase (aconitase superfamily)
comp1575810_c0	KOG0453	CE	Aconitase/homoaconitase (aconitase superfamily)
comp1547695_c0	KOG0453	CE	Aconitase/homoaconitase (aconitase superfamily)
comp1201854_c0	KOG0453	CE	Aconitase/homoaconitase (aconitase superfamily)
comp87233_c0	KOG0325	CH	Lipoyltransferase
comp94779_c1	KOG1748	CIQ	Acyl carrier protein/NADH-ubiquinone oxidoreductase, NDUFAB1/SDAP subunit
comp46692_c0	KOG1748	CIQ	Acyl carrier protein/NADH-ubiquinone oxidoreductase, NDUFAB1/SDAP subunit
comp88708_c0	KOG0134	CR	NADH:flavin oxidoreductase/12-oxophytodienoate reductase
comp91216_c0	KOG1197	CR	Predicted quinone oxidoreductase
comp74768_c0	KOG1198	CR	Zinc-binding oxidoreductase
comp31655_c0	KOG1197	CR	Predicted quinone oxidoreductase
comp116967_c0	KOG1197	CR	Predicted quinone oxidoreductase
comp91991_c0	KOG2614	CR	Kynurenine 3-monooxygenase and related flavoprotein monooxygenases
comp91566_c0	KOG0134	CR	NADH:flavin oxidoreductase/12-oxophytodienoate reductase
comp96065_c0	KOG1198	CR	Zinc-binding oxidoreductase
comp86282_c0	KOG1198	CR	Zinc-binding oxidoreductase
comp86779_c1	KOG0134	CR	NADH:flavin oxidoreductase/12-oxophytodienoate reductase
comp92630_c0	KOG1198	CR	Zinc-binding oxidoreductase
comp94643_c0	KOG0134	CR	NADH:flavin oxidoreductase/12-oxophytodienoate reductase
comp94643_c1	KOG0134	CR	NADH:flavin oxidoreductase/12-oxophytodienoate reductase
comp75083_c0	KOG1198	CR	Zinc-binding oxidoreductase
comp84310_c0	KOG1198	CR	Zinc-binding oxidoreductase
comp84402_c0	KOG1119	CU	Mitochondrial Fe-S cluster biosynthesis protein ISA2 (contains a HesB-like domain)
comp75556_c0	KOG2166	D	Cullins
comp78686_c0	KOG4842	D	Protein involved in sister chromatid separation and/or segregation
comp91849_c0	KOG2277	D	S-M checkpoint control protein CID1 and related nucleotidyltransferases
comp96705_c0	KOG0654	D	G2/Mitotic-specific cyclin A
comp50012_c0	KOG1509	D	Predicted nucleic acid-binding protein ASMTL
comp93287_c0	KOG1845	D	MORC family ATPases
comp70723_c0	KOG0580	D	Serine/threonine protein kinase
comp88296_c0	KOG2168	D	Cullins
comp84770_c0	KOG4842	D	Protein involved in sister chromatid separation and/or segregation
comp85437_c0	KOG1036	D	Mitotic spindle checkpoint protein BUB3, WD repeat superfamily
comp94236_c0	KOG1938	D	Protein with predicted involvement in meiosis (GSG1)
comp91416_c0	KOG4660	D	Protein Mei2, essential for commitment to meiosis, and related proteins
comp91355_c0	KOG0267	D	Microtubule severing protein katanin p80 subunit B (contains WD40 repeats)
comp95396_c0	KOG2360	D	Proliferation-associated nucleolar protein (NOL1)
comp83501_c0	KOG2688	D	Transcription-associated recombination protein - Thp1p
comp83221_c0	KOG0653	D	Cyclin B and related kinase-activating proteins
comp89634_c0	KOG0601	D	Cyclin-dependent kinase WEE1
comp96792_c0	KOG1810	D	Cell cycle-associated protein
comp87276_c0	KOG0653	D	Cyclin B and related kinase-activating proteins
comp2075_c1	KOG2167	D	Cullins
comp93940_c0	KOG4660	D	Protein Mei2, essential for commitment to meiosis, and related proteins
comp82659_c0	KOG0267	D	Microtubule severing protein katanin p80 subunit B (contains WD40 repeats)
comp404158_c0	KOG3484	D	Cyclin-dependent protein kinase CDC28, regulatory subunit CKS1, and related proteins
comp87650_c0	KOG0600	D	Cdc2-related protein kinase
comp91033_c0	KOG1036	D	Mitotic spindle checkpoint protein BUB3, WD repeat superfamily
comp90820_c0	KOG4593	D	Mitotic checkpoint protein MAD1
comp96371_c0	KOG1213	D	Sister chromatid cohesion complex Cohesin, subunit RAD21/SCC1
comp91530_c0	KOG2864	D	Nuclear division RFT1 protein
comp84486_c0	KOG0964	D	Structural maintenance of chromosome protein 3 (sister chromatid cohesion complex Cohesin, subunit SMC3)
comp69806_c0	KOG0654	D	G2/Mitotic-specific cyclin A
comp94025_c1	KOG1845	D	MORC family ATPases
comp70770_c0	KOG0580	D	Serine/threonine protein kinase
comp92045_c0	KOG2073	D	SAP family cell cycle dependent phosphatase-associated protein
comp1557326_c0	KOG0588	D	Serine/threonine protein kinase
comp94763_c0	KOG2011	D	Sister chromatid cohesion complex Cohesin, subunit STAG/IRR1/SCC3
comp90273_c0	KOG1525	D	Sister chromatid cohesion complex Cohesin, subunit PDS5
comp90130_c0	KOG0653	D	Cyclin B and related kinase-activating proteins
comp89070_c0	KOG2073	D	SAP family cell cycle dependent phosphatase-associated protein
comp90360_c0	KOG0018	D	Structural maintenance of chromosome protein 1 (sister chromatid cohesion complex Cohesin, subunit SMC1)
comp95121_c0	KOG1845	D	MORC family ATPases
comp86464_c0	KOG0580	D	Serine/threonine protein kinase
comp85189_c0	KOG0654	D	G2/Mitotic-specific cyclin A
comp96038_c0	KOG1525	D	Sister chromatid cohesion complex Cohesin, subunit PDS5
comp91467_c0	KOG2277	D	S-M checkpoint control protein CID1 and related nucleotidyltransferases
comp95524_c0	KOG1849	D	Regulator of spindle pole body duplication
comp96201_c0	KOG2464	D	Serine/threonine kinase (haspin family)
comp546336_c0	KOG2166	D	Cullins
comp76791_c0	KOG3022	D	Predicted ATPase, nucleotide-binding
comp91893_c0	KOG0580	D	Serine/threonine protein kinase
comp92435_c0	KOG2277	D	S-M checkpoint control protein CID1 and related nucleotidyltransferases
comp96274_c0	KOG0834	D	CDK9 kinase-activating protein cyclin T
comp553784_c0	KOG2166	D	Cullins
comp81345_c0	KOG1166	D	Mitotic checkpoint serine/threonine protein kinase
comp64210_c0	KOG0656	D	G1/S-specific cyclin D
comp69910_c0	KOG3484	D	Cyclin-dependent protein kinase CDC28, regulatory subunit CKS1, and related proteins
comp92251_c0	KOG1010	D	Rb (Retinoblastoma tumor suppressor)-related protein
comp75763_c0	KOG0580	D	Serine/threonine protein kinase
comp2075_c0	KOG2166	D	Cullins
comp90599_c0	KOG0656	D	G1/S-specific cyclin D
comp94769_c0	KOG0267	D	Microtubule severing protein katanin p80 subunit B (contains WD40 repeats)
comp91048_c0	KOG1525	D	Sister chromatid cohesion complex Cohesin, subunit PDS5
comp63419_c0	KOG3431	D	Apoptosis-related protein/predicted DNA-binding protein
comp11132_c0	KOG0580	D	Serine/threonine protein kinase
comp95387_c0	KOG4438	D	Centromere-associated protein NUF2
comp701684_c0	KOG2166	D	Cullins
comp92131_c0	KOG1166	D	Mitotic checkpoint serine/threonine protein kinase
comp80824_c0	KOG3772	D	M-phase inducer phosphatase
comp87881_c0	KOG0600	D	Cdc2-related protein kinase
comp85176_c0	KOG2166	D	Cullins
comp94629_c0	KOG1517	D	Guanine nucleotide binding protein MIP1
comp92111_c0	KOG0798	D	Uncharacterized conserved protein
comp81681_c0	KOG3056	D	Protein required for S-phase initiation or completion
comp825324_c0	KOG2166	D	Cullins
comp3986_c0	KOG0580	D	Serine/threonine protein kinase
comp88805_c0	KOG3022	D	Predicted ATPase, nucleotide-binding
comp86781_c0	KOG0653	D	Cyclin B and related kinase-activating proteins
comp89814_c0	KOG0834	D	CDK9 kinase-activating protein cyclin T
comp94070_c1	KOG0267	D	Microtubule severing protein katanin p80 subunit B (contains WD40 repeats)
comp95564_c0	KOG1213	D	Sister chromatid cohesion complex Cohesin, subunit RAD21/SCC1
comp84933_c0	KOG0600	D	Cdc2-related protein kinase
comp92209_c0	KOG0653	D	Cyclin B and related kinase-activating proteins
comp49055_c0	KOG1845	D	MORC family ATPases
comp81286_c0	KOG3022	D	Predicted ATPase, nucleotide-binding
comp85001_c0	KOG3186	D	Mitotic spindle checkpoint protein
comp89761_c0	KOG2687	D	Spindle pole body protein, contains UNC-84 domain
comp61571_c0	KOG0653	D	Cyclin B and related kinase-activating proteins
comp86926_c0	KOG3004	D	Meiotic chromosome segregation protein
comp86290_c0	KOG1126	D	DNA-binding cell division cycle control protein
comp93415_c0	KOG0600	D	Cdc2-related protein kinase
comp84628_c0	KOG0995	D	Centromere-associated protein HEC1
comp35430_c0	KOG0580	D	Serine/threonine protein kinase
comp83937_c0	KOG2167	D	Cullins
comp85325_c0	KOG0440	D	Cell cycle-associated protein Mob1-1
comp84916_c0	KOG1915	D	Cell cycle control protein (crooked neck)
comp90161_c0	KOG1166	D	Mitotic checkpoint serine/threonine protein kinase
comp92258_c0	KOG1845	D	MORC family ATPases
comp72669_c0	KOG3484	D	Cyclin-dependent protein kinase CDC28, regulatory subunit CKS1, and related proteins
comp89193_c0	KOG0822	D	Protein kinase inhibitor
comp77674_c0	KOG2609	DA	Cyclin D-interacting protein GCIP
comp89797_c1	KOG0973	DK	Histone transcription regulator HIRA, WD repeat superfamily
comp92242_c0	KOG0973	DK	Histone transcription regulator HIRA, WD repeat superfamily
comp85660_c0	KOG0659	DKL	Cdk activating kinase (CAK)/RNA polymerase II transcription initiation/nucleotide excision repair factor TFIIH/TFIIK, kinase subunit CDK7
comp84943_c0	KOG2496	DKL	Cdk activating kinase (CAK)/RNA polymerase II transcription initiation/nucleotide excision repair factor TFIIH/TFIIK, cyclin H subunit
comp87586_c0	KOG2952	DKT	Cell cycle control protein
comp78732_c0	KOG2952	DKT	Cell cycle control protein
comp87568_c0	KOG2035	DL	Replication factor C, subunit RFC3
comp95228_c0	KOG1434	DL	Meiotic recombination protein Dmc1
comp80941_c0	KOG3999	DL	Checkpoint 9-1-1 complex, HUS1 component
comp93241_c0	KOG1969	DL	DNA replication checkpoint protein CHL12/CTF18
comp96310_c0	KOG1970	DL	Checkpoint RAD17-RFC complex, RAD17/RAD24 component
comp94228_c0	KOG0305	DO	Anaphase promoting complex, Cdc20, Cdh1, and Ama1 subunits
comp90198_c0	KOG0305	DO	Anaphase promoting complex, Cdc20, Cdh1, and Ama1 subunits
comp88518_c1	KOG0305	DO	Anaphase promoting complex, Cdc20, Cdh1, and Ama1 subunits
comp83664_c0	KOG1546	DO	Metacaspase involved in regulation of apoptosis
comp68001_c0	KOG0305	DO	Anaphase promoting complex, Cdc20, Cdh1, and Ama1 subunits
comp93585_c0	KOG0305	DO	Anaphase promoting complex, Cdc20, Cdh1, and Ama1 subunits
comp94264_c0	KOG1546	DO	Metacaspase involved in regulation of apoptosis
comp94548_c1	KOG4640	DO	Anaphase-promoting complex (APC), subunit 4
comp80929_c0	KOG1746	DO	Defender against cell death protein/oligosaccharyltransferase, epsilon subunit
comp91985_c0	KOG1546	DO	Metacaspase involved in regulation of apoptosis
comp86433_c0	KOG1173	DO	Anaphase-promoting complex (APC), Cdc16 subunit
comp51976_c0	KOG1546	DO	Metacaspase involved in regulation of apoptosis
comp93794_c0	KOG1155	DO	Anaphase-promoting complex (APC), Cdc23 subunit
comp82484_c0	KOG0005	DO	Ubiquitin-like protein
comp87805_c0	KOG1546	DO	Metacaspase involved in regulation of apoptosis
comp96325_c0	KOG1858	DO	Anaphase-promoting complex (APC), subunit 1 (meiotic check point regulator/Tsg24)
comp89709_c0	KOG1546	DO	Metacaspase involved in regulation of apoptosis
comp93809_c0	KOG1546	DO	Metacaspase involved in regulation of apoptosis
comp90573_c0	KOG0305	DO	Anaphase promoting complex, Cdc20, Cdh1, and Ama1 subunits
comp90714_c0	KOG1546	DO	Metacaspase involved in regulation of apoptosis
comp81055_c0	KOG3437	DO	Anaphase-promoting complex (APC), subunit 10
comp91361_c0	KOG2165	DO	Anaphase-promoting complex (APC), subunit 2
comp85818_c0	KOG0305	DO	Anaphase promoting complex, Cdc20, Cdh1, and Ama1 subunits
comp85969_c0	KOG1174	DO	Anaphase-promoting complex (APC), subunit 7
comp96907_c0	KOG4322	DO	Anaphase-promoting complex (APC), subunit 5
comp80613_c0	KOG1493	DO	Anaphase-promoting complex (APC), subunit 11
comp94705_c1	KOG1546	DO	Metacaspase involved in regulation of apoptosis
comp90419_c0	KOG1987	DR	Speckle-type POZ protein SPOP and related proteins with TRAF, MATH and BTB/POZ domains
comp83460_c0	KOG1987	DR	Speckle-type POZ protein SPOP and related proteins with TRAF, MATH and BTB/POZ domains
comp80837_c1	KOG1987	DR	Speckle-type POZ protein SPOP and related proteins with TRAF, MATH and BTB/POZ domains
comp95249_c0	KOG1101	DR	Apoptosis inhibitor IAP1 and related BIR domain proteins
comp84406_c0	KOG1101	DR	Apoptosis inhibitor IAP1 and related BIR domain proteins
comp88503_c0	KOG1987	DR	Speckle-type POZ protein SPOP and related proteins with TRAF, MATH and BTB/POZ domains
comp86513_c0	KOG1101	DR	Apoptosis inhibitor IAP1 and related BIR domain proteins
comp90127_c0	KOG1101	DR	Apoptosis inhibitor IAP1 and related BIR domain proteins
comp82452_c0	KOG1101	DR	Apoptosis inhibitor IAP1 and related BIR domain proteins
comp81007_c0	KOG1987	DR	Speckle-type POZ protein SPOP and related proteins with TRAF, MATH and BTB/POZ domains
comp92726_c0	KOG1101	DR	Apoptosis inhibitor IAP1 and related BIR domain proteins
comp93740_c0	KOG1987	DR	Speckle-type POZ protein SPOP and related proteins with TRAF, MATH and BTB/POZ domains
comp84543_c0	KOG1099	DR	SAM-dependent methyltransferase/cell division protein FtsJ
comp75167_c0	KOG1101	DR	Apoptosis inhibitor IAP1 and related BIR domain proteins
comp93233_c0	KOG1101	DR	Apoptosis inhibitor IAP1 and related BIR domain proteins
comp75532_c0	KOG1987	DR	Speckle-type POZ protein SPOP and related proteins with TRAF, MATH and BTB/POZ domains
comp72995_c0	KOG1101	DR	Apoptosis inhibitor IAP1 and related BIR domain proteins
comp90938_c1	KOG1987	DR	Speckle-type POZ protein SPOP and related proteins with TRAF, MATH and BTB/POZ domains
comp89999_c0	KOG1987	DR	Speckle-type POZ protein SPOP and related proteins with TRAF, MATH and BTB/POZ domains
comp86521_c0	KOG1987	DR	Speckle-type POZ protein SPOP and related proteins with TRAF, MATH and BTB/POZ domains
comp93544_c0	KOG1987	DR	Speckle-type POZ protein SPOP and related proteins with TRAF, MATH and BTB/POZ domains
comp80090_c0	KOG0373	DT	Serine/threonine specific protein phosphatase involved in cell cycle control, PP2A-related
comp95799_c0	KOG0082	DT	G-protein alpha subunit (small G protein superfamily)
comp88376_c0	KOG0082	DT	G-protein alpha subunit (small G protein superfamily)
comp90527_c1	KOG0082	DT	G-protein alpha subunit (small G protein superfamily)
comp87767_c0	KOG2867	DT	Phosphotyrosyl phosphatase activator
comp90937_c0	KOG0977	DY	Nuclear envelope protein lamin, intermediate filament superfamily
comp80826_c1	KOG3000	DZ	Microtubule-binding protein involved in cell cycle control
comp1272324_c0	KOG3000	DZ	Microtubule-binding protein involved in cell cycle control
comp78172_c0	KOG3000	DZ	Microtubule-binding protein involved in cell cycle control
comp576906_c0	KOG1727	DZ	Microtubule-binding protein (translationally controlled tumor protein)
comp933061_c0	KOG1727	DZ	Microtubule-binding protein (translationally controlled tumor protein)
comp389322_c0	KOG1727	DZ	Microtubule-binding protein (translationally controlled tumor protein)
comp1168801_c0	KOG1727	DZ	Microtubule-binding protein (translationally controlled tumor protein)
comp92572_c0	KOG2229	DZ	Protein required for actin cytoskeleton organization and cell cycle progression
comp300849_c0	KOG3000	DZ	Microtubule-binding protein involved in cell cycle control
comp73979_c0	KOG1727	DZ	Microtubule-binding protein (translationally controlled tumor protein)
comp62179_c0	KOG1727	DZ	Microtubule-binding protein (translationally controlled tumor protein)
comp82596_c0	KOG3285	DZ	Spindle assembly checkpoint protein
comp94690_c0	KOG2410	E	Gamma-glutamyltransferase
comp89783_c1	KOG1237	E	H+/oligopeptide symporter
comp1170416_c0	KOG2250	E	Glutamate/leucine/phenylalanine/valine dehydrogenases
comp80169_c0	KOG1562	E	Spermidine synthase
comp1072470_c0	KOG0784	E	Isocitrate dehydrogenase, gamma subunit
comp94317_c0	KOG1401	E	Acetylornithine aminotransferase
comp91375_c0	KOG4750	E	Serine O-acetyltransferase
comp80383_c0	KOG1252	E	Cystathionine beta-synthase and related enzymes
comp96715_c0	KOG1237	E	H+/oligopeptide symporter
comp75671_c0	KOG1286	E	Amino acid transporters
comp88211_c0	KOG1304	E	Amino acid transporters
comp82827_c0	KOG4201	E	Anthranilate synthase component II
comp75056_c0	KOG1591	E	Prolyl 4-hydroxylase alpha subunit
comp62493_c0	KOG3373	E	Glycine cleavage system H protein (lipoate-binding)
comp89991_c0	KOG0629	E	Glutamate decarboxylase and related proteins
comp92541_c0	KOG4777	E	Aspartate-semialdehyde dehydrogenase
comp88390_c1	KOG0795	E	Chorismate mutase
comp84624_c0	KOG3216	E	Diamine acetyltransferase
comp89803_c0	KOG2380	E	Prephenate dehydrogenase (NADP+)
comp90295_c0	KOG1252	E	Cystathionine beta-synthase and related enzymes
comp89623_c0	KOG1237	E	H+/oligopeptide symporter
comp89701_c0	KOG1237	E	H+/oligopeptide symporter
comp87787_c0	KOG2663	E	Acetolactate synthase, small subunit
comp89701_c2	KOG1237	E	H+/oligopeptide symporter
comp87210_c1	KOG0795	E	Chorismate mutase
comp78706_c0	KOG0683	E	Glutamine synthetase
comp88148_c0	KOG1549	E	Cysteine desulfurase NFS1
comp85469_c0	KOG1237	E	H+/oligopeptide symporter
comp94343_c0	KOG0623	E	Glutamine amidotransferase/cyclase
comp87297_c0	KOG1592	E	Asparaginase
comp83467_c0	KOG0280	E	Uncharacterized conserved protein
comp91170_c0	KOG1303	E	Amino acid transporters
comp93730_c0	KOG2040	E	Glycine dehydrogenase (decarboxylating)
comp51901_c0	KOG0571	E	Asparagine synthase (glutamine-hydrolyzing)
comp91965_c0	KOG1286	E	Amino acid transporters
comp91759_c0	KOG2551	E	Phospholipase/carboxyhydrolase
comp99419_c0	KOG1411	E	Aspartate aminotransferase/Glutamic oxaloacetic transaminase AAT1/GOT2
comp77794_c0	KOG2467	E	Glycine/serine hydroxymethyltransferase
comp91186_c0	KOG1401	E	Acetylornithine aminotransferase
comp94927_c0	KOG2275	E	Aminoacylase ACY1 and related metalloexopeptidases
comp84407_c0	KOG1504	E	Ornithine carbamoyltransferase OTC/ARG3
comp86987_c0	KOG0186	E	Proline oxidase
comp77206_c0	KOG0784	E	Isocitrate dehydrogenase, gamma subunit
comp87317_c0	KOG1189	E	Global transcriptional regulator, cell division control protein
comp70884_c0	KOG1237	E	H+/oligopeptide symporter
comp93891_c0	KOG1237	E	H+/oligopeptide symporter
comp96491_c0	KOG0053	E	Cystathionine beta-lyases/cystathionine gamma-synthases
comp85113_c0	KOG2352	E	Predicted spermine/spermidine synthase
comp83688_c0	KOG2275	E	Aminoacylase ACY1 and related metalloexopeptidases
comp87055_c0	KOG1591	E	Prolyl 4-hydroxylase alpha subunit
comp40183_c0	KOG1237	E	H+/oligopeptide symporter
comp96376_c0	KOG1939	E	Oxoprolinase
comp87686_c0	KOG1706	E	Argininosuccinate synthase
comp85520_c0	KOG1401	E	Acetylornithine aminotransferase
comp940402_c0	KOG0683	E	Glutamine synthetase
comp1548078_c0	KOG2467	E	Glycine/serine hydroxymethyltransferase
comp83553_c0	KOG1237	E	H+/oligopeptide symporter
comp84369_c0	KOG1223	E	Isochorismate synthase
comp37398_c0	KOG0795	E	Chorismate mutase
comp83679_c0	KOG1223	E	Isochorismate synthase
comp95632_c0	KOG1305	E	Amino acid transporter protein
comp82488_c0	KOG0455	E	Homoserine dehydrogenase
comp90835_c0	KOG1411	E	Aspartate aminotransferase/Glutamic oxaloacetic transaminase AAT1/GOT2
comp1876449_c0	KOG2596	E	Aminopeptidase I zinc metalloprotease (M18)
comp44531_c0	KOG1237	E	H+/oligopeptide symporter
comp88586_c0	KOG2797	E	Prephenate dehydratase
comp68050_c0	KOG1303	E	Amino acid transporters
comp93153_c2	KOG1411	E	Aspartate aminotransferase/Glutamic oxaloacetic transaminase AAT1/GOT2
comp93229_c0	KOG2596	E	Aminopeptidase I zinc metalloprotease (M18)
comp85315_c0	KOG4165	E	Gamma-glutamyl phosphate reductase
comp86670_c0	KOG1303	E	Amino acid transporters
comp70420_c0	KOG1237	E	H+/oligopeptide symporter
comp85388_c0	KOG4311	E	Histidinol dehydrogenase
comp87681_c0	KOG0629	E	Glutamate decarboxylase and related proteins
comp90862_c1	KOG0629	E	Glutamate decarboxylase and related proteins
comp68197_c0	KOG1304	E	Amino acid transporters
comp88517_c0	KOG0692	E	Pentafunctional AROM protein
comp86341_c0	KOG0784	E	Isocitrate dehydrogenase, gamma subunit
comp96307_c0	KOG1252	E	Cystathionine beta-synthase and related enzymes
comp93744_c0	KOG4165	E	Gamma-glutamyl phosphate reductase
comp85929_c0	KOG1404	E	Alanine-glyoxylate aminotransferase AGT2
comp75292_c0	KOG1562	E	Spermidine synthase
comp96493_c1	KOG2040	E	Glycine dehydrogenase (decarboxylating)
comp85859_c0	KOG1287	E	Amino acid transporters
comp92159_c0	KOG4175	E	Tryptophan synthase alpha chain
comp83912_c0	KOG0622	E	Ornithine decarboxylase
comp83559_c0	KOG3124	E	Pyrroline-5-carboxylate reductase
comp89732_c0	KOG0633	E	Histidinol phosphate aminotransferase
comp89549_c0	KOG1237	E	H+/oligopeptide symporter
comp92276_c0	KOG0257	E	Kynurenine aminotransferase, glutamine transaminase K
comp89870_c0	KOG2786	E	Putative glutamate/ornithine acetyltransferase
comp77523_c0	KOG0257	E	Kynurenine aminotransferase, glutamine transaminase K
comp65814_c0	KOG1252	E	Cystathionine beta-synthase and related enzymes
comp1863600_c0	KOG2965	E	Arginase
comp76613_c0	KOG2352	E	Predicted spermine/spermidine synthase
comp96629_c0	KOG1286	E	Amino acid transporters
comp93755_c0	KOG1237	E	H+/oligopeptide symporter
comp95699_c0	KOG2596	E	Aminopeptidase I zinc metalloprotease (M18)
comp85544_c0	KOG1237	E	H+/oligopeptide symporter
comp90304_c0	KOG2551	E	Phospholipase/carboxyhydrolase
comp57597_c0	KOG0622	E	Ornithine decarboxylase
comp72866_c1	KOG1305	E	Amino acid transporter protein
comp94347_c1	KOG1481	E	Cysteine synthase
comp192617_c0	KOG1237	E	H+/oligopeptide symporter
comp66635_c0	KOG0257	E	Kynurenine aminotransferase, glutamine transaminase K
comp80441_c0	KOG0785	E	Isocitrate dehydrogenase, alpha subunit
comp83750_c0	KOG1438	E	Anthranilate phosphoribosyltransferase
comp94883_c0	KOG2367	E	Alpha-isopropylmalate synthase/homocitrate synthase
comp91553_c0	KOG2467	E	Glycine/serine hydroxymethyltransferase
comp93319_c0	KOG0257	E	Kynurenine aminotransferase, glutamine transaminase K
comp95146_c0	KOG2410	E	Gamma-glutamyltransferase
comp92651_c0	KOG1404	E	Alanine-glyoxylate aminotransferase AGT2
comp83577_c0	KOG0692	E	Pentafunctional AROM protein
comp94722_c0	KOG0454	E	3-isopropylmalate dehydratase (aconitase superfamily)
comp89578_c0	KOG1287	E	Amino acid transporters
comp69168_c0	KOG1549	E	Cysteine desulfurase NFS1
comp84440_c0	KOG1562	E	Spermidine synthase
comp96078_c0	KOG1289	E	Amino acid transporters
comp81117_c0	KOG1591	E	Prolyl 4-hydroxylase alpha subunit
comp86714_c0	KOG1579	E	Homocysteine S-methyltransferase
comp95144_c0	KOG1189	E	Global transcriptional regulator, cell division control protein
comp83057_c0	KOG1237	E	H+/oligopeptide symporter
comp85449_c0	KOG1237	E	H+/oligopeptide symporter
comp89979_c0	KOG1579	E	Homocysteine S-methyltransferase
comp93699_c1	KOG0564	E	5,10-methylenetetrahydrofolate reductase
comp81099_c0	KOG2697	E	Histidinol dehydrogenase
comp87448_c0	KOG1562	E	Spermidine synthase
comp88684_c0	KOG1591	E	Prolyl 4-hydroxylase alpha subunit
comp96348_c0	KOG2413	E	Xaa-Pro aminopeptidase
comp76012_c0	KOG0805	E	Carbon-nitrogen hydrolase
comp88086_c0	KOG1305	E	Amino acid transporter protein
comp76124_c0	KOG0806	E	Carbon-nitrogen hydrolase
comp87000_c0	KOG4202	E	Phosphoribosylanthranilate isomerase
comp85194_c0	KOG0454	E	3-isopropylmalate dehydratase (aconitase superfamily)
comp1161900_c0	KOG0785	E	Isocitrate dehydrogenase, alpha subunit
comp88304_c0	KOG1237	E	H+/oligopeptide symporter
comp89417_c0	KOG0257	E	Kynurenine aminotransferase, glutamine transaminase K
comp793586_c0	KOG0806	E	Carbon-nitrogen hydrolase
comp85360_c0	KOG2250	E	Glutamate/leucine/phenylalanine/valine dehydrogenases
comp91675_c0	KOG1304	E	Amino acid transporters
comp91366_c0	KOG3143	E	Imidazoleglycerol-phosphate dehydratase
comp1102209_c0	KOG2250	E	Glutamate/leucine/phenylalanine/valine dehydrogenases
comp243875_c0	KOG1237	E	H+/oligopeptide symporter
comp87972_c0	KOG1237	E	H+/oligopeptide symporter
comp84181_c0	KOG3055	E	Phosphoribosylformimino-5-aminoimidazole carboxamide ribonucleotide (ProFAR) isomerase
comp28847_c0	KOG2410	E	Gamma-glutamyltransferase
comp88699_c0	KOG0456	E	Aspartate kinase
comp88954_c0	KOG1252	E	Cystathionine beta-synthase and related enzymes
comp92865_c0	KOG2352	E	Predicted spermine/spermidine synthase
comp73617_c0	KOG0399	E	Glutamate synthase
comp77811_c0	KOG3007	E	Mu-crystallin
comp94485_c0	KOG1304	E	Amino acid transporters
comp89436_c1	KOG0053	E	Cystathionine beta-lyases/cystathionine gamma-synthases
comp62855_c0	KOG1305	E	Amino acid transporter protein
comp93685_c0	KOG2448	E	Dihydroxy-acid dehydratase
comp75671_c1	KOG1286	E	Amino acid transporters
comp82890_c0	KOG0786	E	3-isopropylmalate dehydrogenase
comp1521179_c0	KOG0784	E	Isocitrate dehydrogenase, gamma subunit
comp78101_c0	KOG1411	E	Aspartate aminotransferase/Glutamic oxaloacetic transaminase AAT1/GOT2
comp94898_c0	KOG0399	E	Glutamate synthase
comp95533_c0	KOG1303	E	Amino acid transporters
comp90601_c0	KOG2797	E	Prephenate dehydratase
comp74640_c0	KOG4750	E	Serine O-acetyltransferase
comp91163_c1	KOG0638	E	4-hydroxyphenylpyruvate dioxygenase
comp92679_c0	KOG1402	E	Ornithine aminotransferase
comp86540_c0	KOG0068	E	D-3-phosphoglycerate dehydrogenase, D-isomer-specific 2-hydroxy acid dehydrogenase superfamily
comp94531_c0	KOG1368	E	Threonine aldolase
comp95473_c0	KOG0399	E	Glutamate synthase
comp88911_c0	KOG1287	E	Amino acid transporters
comp82314_c0	KOG0258	E	Alanine aminotransferase
comp38776_c0	KOG1304	E	Amino acid transporters
comp91150_c0	KOG4201	E	Anthranilate synthase component II
comp488922_c0	KOG0795	E	Chorismate mutase
comp89913_c0	KOG0806	E	Carbon-nitrogen hydrolase
comp87070_c0	KOG1562	E	Spermidine synthase
comp59562_c0	KOG2263	E	Methionine synthase II (cobalamin-independent)
comp71102_c0	KOG1237	E	H+/oligopeptide symporter
comp88215_c0	KOG1562	E	Spermidine synthase
comp81222_c0	KOG0258	E	Alanine aminotransferase
comp87574_c0	KOG1304	E	Amino acid transporters
comp89701_c1	KOG1237	E	H+/oligopeptide symporter
comp93325_c0	KOG2263	E	Methionine synthase II (cobalamin-independent)
comp28875_c0	KOG1706	E	Argininosuccinate synthase
comp89916_c0	KOG2436	E	Acetylglutamate kinase/acetylglutamate synthase
comp85804_c0	KOG2770	E	Aminomethyl transferase
comp88323_c0	KOG1709	E	Guanidinoacetate methyltransferase and related proteins
comp94589_c0	KOG0138	E	Glutaryl-CoA dehydrogenase
comp88508_c0	KOG1237	E	H+/oligopeptide symporter
comp740490_c0	KOG1304	E	Amino acid transporters
comp68002_c0	KOG1237	E	H+/oligopeptide symporter
comp78255_c0	KOG0807	E	Carbon-nitrogen hydrolase
comp79615_c0	KOG2410	E	Gamma-glutamyltransferase
comp82723_c0	KOG0622	E	Ornithine decarboxylase
comp88682_c1	KOG1615	E	Phosphoserine phosphatase
comp90101_c0	KOG1395	E	Tryptophan synthase beta chain
comp89692_c0	KOG1537	E	Homoserine kinase
comp93205_c0	KOG0806	E	Carbon-nitrogen hydrolase
comp85363_c0	KOG4750	E	Serine O-acetyltransferase
comp84005_c0	KOG0455	E	Homoserine dehydrogenase
comp91832_c0	KOG0571	E	Asparagine synthase (glutamine-hydrolyzing)
comp96170_c0	KOG1286	E	Amino acid transporters
comp82905_c0	KOG1237	E	H+/oligopeptide symporter
comp80843_c1	KOG0026	E	Anthranilate synthase, beta chain
comp1651344_c0	KOG3627	E	Trypsin
comp85369_c0	KOG1237	E	H+/oligopeptide symporter
comp46136_c0	KOG1237	E	H+/oligopeptide symporter
comp79300_c0	KOG1286	E	Amino acid transporters
comp95427_c1	KOG2831	E	ATP phosphoribosyltransferase
comp90615_c0	KOG1237	E	H+/oligopeptide symporter
comp91777_c0	KOG1286	E	Amino acid transporters
comp93381_c0	KOG1237	E	H+/oligopeptide symporter
comp94562_c0	KOG2348	E	Urea transporter
comp88105_c0	KOG0189	E	Phosphoadenosine phosphosulfate reductase
comp84937_c0	KOG2352	E	Predicted spermine/spermidine synthase
comp88847_c0	KOG2467	E	Glycine/serine hydroxymethyltransferase
comp79268_c1	KOG1237	E	H+/oligopeptide symporter
comp83345_c0	KOG2263	E	Methionine synthase II (cobalamin-independent)
comp89791_c0	KOG1305	E	Amino acid transporter protein
comp929257_c0	KOG0068	E	D-3-phosphoglycerate dehydrogenase, D-isomer-specific 2-hydroxy acid dehydrogenase superfamily
comp95783_c0	KOG0172	E	Lysine-ketoglutarate reductase/saccharopine dehydrogenase
comp77901_c0	KOG0683	E	Glutamine synthetase
comp92163_c0	KOG1252	E	Cystathionine beta-synthase and related enzymes
comp91135_c0	KOG1591	E	Prolyl 4-hydroxylase alpha subunit
comp739761_c0	KOG0068	E	D-3-phosphoglycerate dehydrogenase, D-isomer-specific 2-hydroxy acid dehydrogenase superfamily
comp89195_c0	KOG1303	E	Amino acid transporters
comp90092_c0	KOG0795	E	Chorismate mutase
comp95354_c0	KOG1592	E	Asparaginase
comp86119_c0	KOG1592	E	Asparaginase
comp87085_c0	KOG1237	E	H+/oligopeptide symporter
comp89874_c0	KOG1316	E	Argininosuccinate lyase
comp89436_c0	KOG0053	E	Cystathionine beta-lyases/cystathionine gamma-synthases
comp91774_c1	KOG2797	E	Prephenate dehydratase
comp92487_c0	KOG2414	E	Putative Xaa-Pro aminopeptidase
comp86941_c0	KOG1250	E	Threonine/serine dehydratases
comp95255_c0	KOG2797	E	Prephenate dehydratase
comp99413_c0	KOG1411	E	Aspartate aminotransferase/Glutamic oxaloacetic transaminase AAT1/GOT2
comp87772_c0	KOG1237	E	H+/oligopeptide symporter
comp88874_c0	KOG2352	E	Predicted spermine/spermidine synthase
comp87594_c0	KOG1305	E	Amino acid transporter protein
comp92086_c0	KOG4750	E	Serine O-acetyltransferase
comp81076_c0	KOG0053	E	Cystathionine beta-lyases/cystathionine gamma-synthases
comp87335_c0	KOG4165	E	Gamma-glutamyl phosphate reductase
comp633495_c0	KOG3627	E	Trypsin
comp92655_c0	KOG1286	E	Amino acid transporters
comp79656_c0	KOG2263	E	Methionine synthase II (cobalamin-independent)
comp87126_c0	KOG0258	E	Alanine aminotransferase
comp85315_c1	KOG4165	E	Gamma-glutamyl phosphate reductase
comp91930_c0	KOG1303	E	Amino acid transporters
comp89656_c0	KOG2467	E	Glycine/serine hydroxymethyltransferase
comp903714_c0	KOG3627	E	Trypsin
comp90266_c0	KOG0571	E	Asparagine synthase (glutamine-hydrolyzing)
comp88588_c0	KOG1237	E	H+/oligopeptide symporter
comp30445_c0	KOG0571	E	Asparagine synthase (glutamine-hydrolyzing)
comp89234_c0	KOG0975	E	Branched chain aminotransferase BCAT1, pyridoxal phosphate enzymes type IV superfamily
comp8736_c0	KOG1286	E	Amino acid transporters
comp2315576_c0	KOG1237	E	H+/oligopeptide symporter
comp499552_c0	KOG1237	E	H+/oligopeptide symporter
comp91422_c0	KOG2414	E	Putative Xaa-Pro aminopeptidase
comp88362_c0	KOG0257	E	Kynurenine aminotransferase, glutamine transaminase K
comp82257_c0	KOG3145	E	Cystine transporter Cystinosin
comp84836_c1	KOG0257	E	Kynurenine aminotransferase, glutamine transaminase K
comp96228_c0	KOG1237	E	H+/oligopeptide symporter
comp77688_c0	KOG1591	E	Prolyl 4-hydroxylase alpha subunit
comp93060_c0	KOG1303	E	Amino acid transporters
comp89905_c0	KOG1287	E	Amino acid transporters
comp85993_c0	KOG1237	E	H+/oligopeptide symporter
comp88997_c0	KOG2250	E	Glutamate/leucine/phenylalanine/valine dehydrogenases
comp95103_c1	KOG1592	E	Asparaginase
comp86751_c0	KOG4750	E	Serine O-acetyltransferase
comp89891_c4	KOG1404	E	Alanine-glyoxylate aminotransferase AGT2
comp77921_c0	KOG0692	E	Pentafunctional AROM protein
comp93082_c0	KOG1237	E	H+/oligopeptide symporter
comp89497_c0	KOG0068	E	D-3-phosphoglycerate dehydrogenase, D-isomer-specific 2-hydroxy acid dehydrogenase superfamily
comp86912_c0	KOG2467	E	Glycine/serine hydroxymethyltransferase
comp77613_c0	KOG4492	E	Chorismate synthase
comp87553_c0	KOG2449	EG	Methylmalonate semialdehyde dehydrogenase
comp88881_c0	KOG2644	EH	3'-phosphoadenosine 5'-phosphosulfate sulfotransferase (PAPS reductase)/FAD synthetase and related enzymes
comp49685_c2	KOG1184	EH	Thiamine pyrophosphate-requiring enzyme
comp82860_c0	KOG1184	EH	Thiamine pyrophosphate-requiring enzyme
comp91262_c0	KOG4166	EH	Thiamine pyrophosphate-requiring enzyme
comp662050_c0	KOG1185	EH	Thiamine pyrophosphate-requiring enzyme
comp23084_c0	KOG1184	EH	Thiamine pyrophosphate-requiring enzyme
comp96680_c0	KOG1185	EH	Thiamine pyrophosphate-requiring enzyme
comp27869_c0	KOG1184	EH	Thiamine pyrophosphate-requiring enzyme
comp86949_c0	KOG1184	EH	Thiamine pyrophosphate-requiring enzyme
comp278207_c0	KOG1184	EH	Thiamine pyrophosphate-requiring enzyme
comp73890_c0	KOG1184	EH	Thiamine pyrophosphate-requiring enzyme
comp88013_c0	KOG1184	EH	Thiamine pyrophosphate-requiring enzyme
comp86233_c0	KOG1184	EH	Thiamine pyrophosphate-requiring enzyme
comp88229_c2	KOG0540	EI	3-Methylcrotonyl-CoA carboxylase, non-biotin containing subunit/Acetyl-CoA carboxylase carboxyl transferase, subunit beta
comp89599_c0	KOG0540	EI	3-Methylcrotonyl-CoA carboxylase, non-biotin containing subunit/Acetyl-CoA carboxylase carboxyl transferase, subunit beta
comp95798_c0	KOG0540	EI	3-Methylcrotonyl-CoA carboxylase, non-biotin containing subunit/Acetyl-CoA carboxylase carboxyl transferase, subunit beta
comp80977_c0	KOG0141	EI	Isovaleryl-CoA dehydrogenase
comp86045_c0	KOG0062	EJ	ATPase component of ABC transporters with duplicated ATPase domains/Translation elongation factor EF-3b
comp96893_c0	KOG1046	EO	Puromycin-sensitive aminopeptidase and related aminopeptidases
comp78231_c0	KOG1046	EO	Puromycin-sensitive aminopeptidase and related aminopeptidases
comp65554_c0	KOG1046	EO	Puromycin-sensitive aminopeptidase and related aminopeptidases
comp70344_c0	KOG1046	EO	Puromycin-sensitive aminopeptidase and related aminopeptidases
comp68735_c0	KOG1046	EO	Puromycin-sensitive aminopeptidase and related aminopeptidases
comp78632_c0	KOG1046	EO	Puromycin-sensitive aminopeptidase and related aminopeptidases
comp84280_c0	KOG1046	EO	Puromycin-sensitive aminopeptidase and related aminopeptidases
comp92205_c0	KOG1046	EO	Puromycin-sensitive aminopeptidase and related aminopeptidases
comp93612_c0	KOG2938	F	Predicted inosine-uridine preferring nucleoside hydrolase
comp89198_c0	KOG1567	F	Ribonucleotide reductase, beta subunit
comp73345_c0	KOG1096	F	Adenosine monophosphate deaminase
comp84132_c0	KOG1355	F	Adenylosuccinate synthase
comp1035236_c0	KOG0888	F	Nucleoside diphosphate kinase
comp89502_c3	KOG1712	F	Adenine phosphoribosyl transferases
comp86034_c0	KOG1479	F	Nucleoside transporter
comp90150_c0	KOG1018	F	Cytosine deaminase FCY1 and related enzymes
comp85850_c0	KOG3347	F	Predicted nucleotide kinase/nuclear protein involved oxidative stress response
comp90050_c0	KOG0707	F	Guanylate kinase
comp82555_c0	KOG1622	F	GMP synthase
comp90012_c0	KOG1377	F	Uridine 5'- monophosphate synthase/orotate phosphoribosyltransferase
comp1537301_c0	KOG1096	F	Adenosine monophosphate deaminase
comp96511_c0	KOG0430	F	Xanthine dehydrogenase
comp89715_c0	KOG1112	F	Ribonucleotide reductase, alpha subunit
comp85470_c0	KOG3222	F	Inosine triphosphate pyrophosphatase
comp85305_c0	KOG1567	F	Ribonucleotide reductase, beta subunit
comp82955_c0	KOG2387	F	CTP synthase (UTP-ammonia lyase)
comp85215_c0	KOG1567	F	Ribonucleotide reductase, beta subunit
comp75373_c0	KOG1292	F	Xanthine/uracil transporters
comp86434_c0	KOG3179	F	Predicted glutamine synthetase
comp94709_c0	KOG1800	F	Ferredoxin/adrenodoxin reductase
comp85666_c0	KOG4313	F	Thiamine pyrophosphokinase
comp74732_c0	KOG3078	F	Adenylate kinase
comp83417_c0	KOG0036	F	Predicted mitochondrial carrier protein
comp56815_c0	KOG0430	F	Xanthine dehydrogenase
comp86482_c1	KOG1436	F	Dihydroorotate dehydrogenase
comp83434_c0	KOG0707	F	Guanylate kinase
comp96314_c1	KOG1018	F	Cytosine deaminase FCY1 and related enzymes
comp84981_c0	KOG0833	F	Cytidine deaminase
comp89625_c0	KOG1386	F	Nucleoside phosphatase
comp85348_c0	KOG1112	F	Ribonucleotide reductase, alpha subunit
comp50089_c0	KOG3327	F	Thymidylate kinase/adenylate kinase
comp92450_c0	KOG3370	F	dUTPase
comp85960_c0	KOG0430	F	Xanthine dehydrogenase
comp83852_c0	KOG3078	F	Adenylate kinase
comp81003_c0	KOG1712	F	Adenine phosphoribosyl transferases
comp81762_c0	KOG3370	F	dUTPase
comp95110_c0	KOG1292	F	Xanthine/uracil transporters
comp96469_c0	KOG2056	F	Equilibrative nucleoside transporter protein
comp89539_c0	KOG0237	F	Glycinamide ribonucleotide synthetase (GARS)/Aminoimidazole ribonucleotide synthetase (AIRS)
comp90619_c0	KOG2835	F	Phosphoribosylamidoimidazole-succinocarboxamide synthase
comp48592_c0	KOG1292	F	Xanthine/uracil transporters
comp91851_c0	KOG2700	F	Adenylosuccinate lyase
comp84720_c0	KOG1097	F	Adenine deaminase/adenosine deaminase
comp84914_c0	KOG1292	F	Xanthine/uracil transporters
comp84351_c0	KOG0430	F	Xanthine dehydrogenase
comp52617_c0	KOG1292	F	Xanthine/uracil transporters
comp89392_c0	KOG0673	F	Thymidylate synthase
comp83737_c1	KOG3078	F	Adenylate kinase
comp90878_c0	KOG2938	F	Predicted inosine-uridine preferring nucleoside hydrolase
comp92002_c0	KOG1292	F	Xanthine/uracil transporters
comp20158_c0	KOG0430	F	Xanthine dehydrogenase
comp85613_c0	KOG2555	F	AICAR transformylase/IMP cyclohydrolase/methylglyoxal synthase
comp59548_c0	KOG3327	F	Thymidylate kinase/adenylate kinase
comp94347_c0	KOG2056	F	Equilibrative nucleoside transporter protein
comp83693_c0	KOG0888	F	Nucleoside diphosphate kinase
comp86281_c0	KOG3327	F	Thymidylate kinase/adenylate kinase
comp91070_c0	KOG3078	F	Adenylate kinase
comp89209_c0	KOG2584	F	Dihydroorotase and related enzymes
comp95505_c0	KOG1907	F	Phosphoribosylformylglycinamidine synthase
comp76749_c0	KOG0888	F	Nucleoside diphosphate kinase
comp89329_c0	KOG1096	F	Adenosine monophosphate deaminase
comp79673_c0	KOG3079	F	Uridylate kinase/adenylate kinase
comp77514_c0	KOG1096	F	Adenosine monophosphate deaminase
comp89964_c0	KOG1292	F	Xanthine/uracil transporters
comp95633_c0	KOG2056	F	Equilibrative nucleoside transporter protein
comp85860_c0	KOG3179	F	Predicted glutamine synthetase
comp72234_c0	KOG2584	F	Dihydroorotase and related enzymes
comp91555_c0	KOG2902	F	Dihydroorotase
comp83818_c0	KOG1567	F	Ribonucleotide reductase, beta subunit
comp90034_c0	KOG2550	F	IMP dehydrogenase/GMP reductase
comp95599_c0	KOG0237	F	Glycinamide ribonucleotide synthetase (GARS)/Aminoimidazole ribonucleotide synthetase (AIRS)
comp82922_c0	KOG3127	F	Deoxycytidylate deaminase
comp95635_c0	KOG2056	F	Equilibrative nucleoside transporter protein
comp1594285_c0	KOG3370	F	dUTPase
comp1175883_c0	KOG0888	F	Nucleoside diphosphate kinase
comp90067_c1	KOG0888	F	Nucleoside diphosphate kinase
comp84879_c0	KOG1385	F	Nucleoside phosphatase
comp90343_c0	KOG2387	F	CTP synthase (UTP-ammonia lyase)
comp85398_c0	KOG0572	F	Glutamine phosphoribosylpyrophosphate amidotransferase
comp88149_c0	KOG3078	F	Adenylate kinase
comp96399_c1	KOG1567	F	Ribonucleotide reductase, beta subunit
comp86936_c0	KOG2835	F	Phosphoribosylamidoimidazole-succinocarboxamide synthase
comp91443_c0	KOG1386	F	Nucleoside phosphatase
comp83907_c0	KOG1018	F	Cytosine deaminase FCY1 and related enzymes
comp92118_c0	KOG1448	FE	Ribose-phosphate pyrophosphokinase
comp76116_c0	KOG1448	FE	Ribose-phosphate pyrophosphokinase
comp80418_c1	KOG1448	FE	Ribose-phosphate pyrophosphokinase
comp80418_c0	KOG1448	FE	Ribose-phosphate pyrophosphokinase
comp91188_c0	KOG2466	FH	Uridine permease/thiamine transporter/allantoin transport
comp95739_c0	KOG2466	FH	Uridine permease/thiamine transporter/allantoin transport
comp89160_c0	KOG2466	FH	Uridine permease/thiamine transporter/allantoin transport
comp95891_c1	KOG2702	FH	Predicted panthothenate kinase/uridine kinase-related protein
comp90827_c0	KOG1528	FP	Salt-sensitive 3'-phosphoadenosine-5'-phosphatase HAL2/SAL1
comp85634_c0	KOG1528	FP	Salt-sensitive 3'-phosphoadenosine-5'-phosphatase HAL2/SAL1
comp95285_c0	KOG3968	FQ	Atrazine chlorohydrolase/guanine deaminase
comp95157_c0	KOG3968	FQ	Atrazine chlorohydrolase/guanine deaminase
comp88375_c0	KOG3379	FR	Diadenosine polyphosphate hydrolase and related proteins of the histidine triad (HIT) family
comp81046_c0	KOG2366	G	Alpha-D-galactosidase (melibiase)
comp56879_c0	KOG0657	G	Glyceraldehyde 3-phosphate dehydrogenase
comp90495_c0	KOG2366	G	Alpha-D-galactosidase (melibiase)
comp88051_c1	KOG3221	G	Glycolipid transfer protein
comp91456_c0	KOG1378	G	Purple acid phosphatase
comp95403_c0	KOG2287	G	Galactosyltransferases
comp831710_c0	KOG1643	G	Triosephosphate isomerase
comp80446_c0	KOG1203	G	Predicted dehydrogenase
comp84800_c0	KOG0523	G	Transketolase
comp679513_c0	KOG0602	G	Neutral trehalase
comp88122_c0	KOG2440	G	Pyrophosphate-dependent phosphofructo-1-kinase
comp91610_c1	KOG2798	G	Putative trehalase
comp85652_c0	KOG2323	G	Pyruvate kinase
comp89922_c0	KOG0799	G	Branching enzyme
comp80732_c0	KOG0602	G	Neutral trehalase
comp96323_c0	KOG2440	G	Pyrophosphate-dependent phosphofructo-1-kinase
comp80070_c0	KOG3147	G	6-phosphogluconolactonase - like protein
comp86052_c0	KOG2431	G	1, 2-alpha-mannosidase
comp86937_c0	KOG2323	G	Pyruvate kinase
comp83815_c0	KOG0657	G	Glyceraldehyde 3-phosphate dehydrogenase
comp88629_c0	KOG3111	G	D-ribulose-5-phosphate 3-epimerase
comp89517_c1	KOG2287	G	Galactosyltransferases
comp75567_c0	KOG2099	G	Glycogen phosphorylase
comp83365_c0	KOG0228	G	Beta-fructofuranosidase (invertase)
comp85179_c0	KOG0657	G	Glyceraldehyde 3-phosphate dehydrogenase
comp86563_c0	KOG2762	G	Mannosyltransferase
comp96153_c1	KOG0496	G	Beta-galactosidase
comp90728_c0	KOG2757	G	Mannose-6-phosphate isomerase
comp89993_c0	KOG2788	G	Glycosyltransferase
comp994638_c0	KOG1065	G	Maltase glucoamylase and related hydrolases, glycosyl hydrolase family 31
comp95934_c0	KOG2323	G	Pyruvate kinase
comp94325_c1	KOG0631	G	Galactokinase
comp90720_c0	KOG2670	G	Enolase
comp89320_c0	KOG2855	G	Ribokinase
comp86994_c0	KOG0657	G	Glyceraldehyde 3-phosphate dehydrogenase
comp81284_c0	KOG2951	G	Inositol monophosphatase
comp92429_c0	KOG1065	G	Maltase glucoamylase and related hydrolases, glycosyl hydrolase family 31
comp2143727_c0	KOG1367	G	3-phosphoglycerate kinase
comp1160864_c0	KOG0471	G	Alpha-amylase
comp87707_c1	KOG1050	G	Trehalose-6-phosphate synthase component TPS1 and related subunits
comp87691_c0	KOG0637	G	Sucrose transporter and related proteins
comp93649_c1	KOG3075	G	Ribose 5-phosphate isomerase
comp76034_c0	KOG0658	G	Glycogen synthase kinase-3
comp3406_c0	KOG2323	G	Pyruvate kinase
comp92636_c0	KOG0223	G	Aquaporin (major intrinsic protein family)
comp822656_c0	KOG0602	G	Neutral trehalase
comp90838_c0	KOG0496	G	Beta-galactosidase
comp85433_c0	KOG2366	G	Alpha-D-galactosidase (melibiase)
comp84390_c0	KOG3075	G	Ribose 5-phosphate isomerase
comp80491_c0	KOG1050	G	Trehalose-6-phosphate synthase component TPS1 and related subunits
comp80281_c0	KOG2161	G	Glucosidase I
comp86621_c0	KOG2692	G	Sialyltransferase
comp78323_c0	KOG0602	G	Neutral trehalase
comp91838_c0	KOG4644	G	L-fucose kinase
comp80816_c0	KOG0235	G	Phosphoglycerate mutase
comp88817_c0	KOG2533	G	Permease of the major facilitator superfamily
comp80399_c1	KOG2806	G	Chitinase
comp90853_c0	KOG2532	G	Permease of the major facilitator superfamily
comp87340_c0	KOG2234	G	Predicted UDP-galactose transporter
comp92775_c0	KOG0223	G	Aquaporin (major intrinsic protein family)
comp74105_c0	KOG1065	G	Maltase glucoamylase and related hydrolases, glycosyl hydrolase family 31
comp87599_c0	KOG0223	G	Aquaporin (major intrinsic protein family)
comp88408_c1	KOG1378	G	Purple acid phosphatase
comp79883_c0	KOG2175	G	Protein predicted to be involved in carbohydrate metabolism
comp90801_c0	KOG2653	G	6-phosphogluconate dehydrogenase
comp90652_c0	KOG1616	G	Protein involved in Snf1 protein kinase complex assembly
comp67688_c0	KOG4830	G	Predicted sugar transporter
comp92654_c2	KOG0223	G	Aquaporin (major intrinsic protein family)
comp85571_c0	KOG1643	G	Triosephosphate isomerase
comp95323_c0	KOG1378	G	Purple acid phosphatase
comp95789_c0	KOG2951	G	Inositol monophosphatase
comp84087_c0	KOG0658	G	Glycogen synthase kinase-3
comp25613_c0	KOG1378	G	Purple acid phosphatase
comp82525_c1	KOG1378	G	Purple acid phosphatase
comp74298_c0	KOG1950	G	Glycosyl transferase, family 8 - glycogenin
comp91902_c0	KOG4754	G	Predicted phosphoglycerate mutase
comp92843_c0	KOG2024	G	Beta-Glucuronidase GUSB (glycosylhydrolase superfamily 2)
comp421493_c0	KOG1378	G	Purple acid phosphatase
comp90685_c0	KOG0523	G	Transketolase
comp93517_c0	KOG0450	G	2-oxoglutarate dehydrogenase, E1 subunit
comp1793865_c0	KOG2531	G	Sugar (pentulose and hexulose) kinases
comp88658_c0	KOG2287	G	Galactosyltransferases
comp95585_c1	KOG1950	G	Glycosyl transferase, family 8 - glycogenin
comp92481_c0	KOG2440	G	Pyrophosphate-dependent phosphofructo-1-kinase
comp91291_c0	KOG1616	G	Protein involved in Snf1 protein kinase complex assembly
comp87151_c0	KOG0658	G	Glycogen synthase kinase-3
comp953775_c0	KOG0657	G	Glyceraldehyde 3-phosphate dehydrogenase
comp86996_c0	KOG0223	G	Aquaporin (major intrinsic protein family)
comp83379_c0	KOG1369	G	Hexokinase
comp85696_c0	KOG1616	G	Protein involved in Snf1 protein kinase complex assembly
comp88739_c0	KOG0747	G	Putative NAD+-dependent epimerases
comp83311_c0	KOG0223	G	Aquaporin (major intrinsic protein family)
comp87711_c0	KOG2178	G	Predicted sugar kinase
comp78745_c0	KOG2323	G	Pyruvate kinase
comp92416_c0	KOG0523	G	Transketolase
comp88248_c0	KOG2670	G	Enolase
comp87652_c0	KOG2854	G	Possible pfkB family carbohydrate kinase
comp49272_c0	KOG0223	G	Aquaporin (major intrinsic protein family)
comp84000_c1	KOG0625	G	Phosphoglucomutase
comp85670_c0	KOG2323	G	Pyruvate kinase
comp78559_c0	KOG2234	G	Predicted UDP-galactose transporter
comp14402_c0	KOG0657	G	Glyceraldehyde 3-phosphate dehydrogenase
comp73049_c0	KOG2806	G	Chitinase
comp935340_c0	KOG0471	G	Alpha-amylase
comp68803_c0	KOG2323	G	Pyruvate kinase
comp94674_c0	KOG0223	G	Aquaporin (major intrinsic protein family)
comp84104_c0	KOG2854	G	Possible pfkB family carbohydrate kinase
comp84353_c0	KOG2806	G	Chitinase
comp87042_c1	KOG2366	G	Alpha-D-galactosidase (melibiase)
comp96085_c0	KOG1050	G	Trehalose-6-phosphate synthase component TPS1 and related subunits
comp1702540_c0	KOG0224	G	Aquaporin (major intrinsic protein family)
comp86339_c0	KOG1557	G	Fructose-biphosphate aldolase
comp85240_c1	KOG0223	G	Aquaporin (major intrinsic protein family)
comp87443_c0	KOG1616	G	Protein involved in Snf1 protein kinase complex assembly
comp88374_c0	KOG2254	G	Predicted endo-1,3-beta-glucanase
comp1061663_c0	KOG2653	G	6-phosphogluconate dehydrogenase
comp92160_c0	KOG2099	G	Glycogen phosphorylase
comp88866_c0	KOG4513	G	Phosphoglycerate mutase
comp84964_c0	KOG2366	G	Alpha-D-galactosidase (melibiase)
comp89339_c0	KOG0523	G	Transketolase
comp824143_c0	KOG0602	G	Neutral trehalase
comp92975_c0	KOG0631	G	Galactokinase
comp92899_c0	KOG2532	G	Permease of the major facilitator superfamily
comp1690163_c0	KOG2638	G	UDP-glucose pyrophosphorylase
comp91684_c0	KOG2855	G	Ribokinase
comp79954_c0	KOG0658	G	Glycogen synthase kinase-3
comp82728_c0	KOG3734	G	Predicted phosphoglycerate mutase
comp73118_c1	KOG1050	G	Trehalose-6-phosphate synthase component TPS1 and related subunits
comp78311_c0	KOG2366	G	Alpha-D-galactosidase (melibiase)
comp88012_c0	KOG0631	G	Galactokinase
comp541280_c0	KOG0471	G	Alpha-amylase
comp80904_c0	KOG1458	G	Fructose-1,6-bisphosphatase
comp90855_c0	KOG0799	G	Branching enzyme
comp87546_c0	KOG3076	G	5'-phosphoribosylglycinamide formyltransferase
comp87571_c0	KOG1050	G	Trehalose-6-phosphate synthase component TPS1 and related subunits
comp92035_c0	KOG2499	G	Beta-N-acetylhexosaminidase
comp86442_c1	KOG0563	G	Glucose-6-phosphate 1-dehydrogenase
comp83854_c0	KOG0235	G	Phosphoglycerate mutase
comp79286_c0	KOG0657	G	Glyceraldehyde 3-phosphate dehydrogenase
comp89632_c0	KOG3147	G	6-phosphogluconolactonase - like protein
comp90373_c0	KOG1050	G	Trehalose-6-phosphate synthase component TPS1 and related subunits
comp1306839_c0	KOG2772	G	Transaldolase
comp86310_c0	KOG0223	G	Aquaporin (major intrinsic protein family)
comp94428_c0	KOG2531	G	Sugar (pentulose and hexulose) kinases
comp86737_c0	KOG2287	G	Galactosyltransferases
comp81170_c1	KOG1458	G	Fructose-1,6-bisphosphatase
comp87752_c0	KOG2855	G	Ribokinase
comp88842_c0	KOG3076	G	5'-phosphoribosylglycinamide formyltransferase
comp85512_c0	KOG0235	G	Phosphoglycerate mutase
comp94456_c0	KOG1378	G	Purple acid phosphatase
comp957932_c0	KOG2757	G	Mannose-6-phosphate isomerase
comp89181_c0	KOG2951	G	Inositol monophosphatase
comp1076613_c0	KOG0657	G	Glyceraldehyde 3-phosphate dehydrogenase
comp92064_c0	KOG2119	G	Predicted bile acid beta-glucosidase
comp91681_c0	KOG1879	G	UDP-glucose:glycoprotein glucosyltransferase
comp87996_c0	KOG2692	G	Sialyltransferase
comp95191_c0	KOG0234	G	Fructose-6-phosphate 2-kinase/fructose-2,6-biphosphatase
comp70133_c0	KOG0658	G	Glycogen synthase kinase-3
comp94018_c0	KOG2234	G	Predicted UDP-galactose transporter
comp89400_c0	KOG1959	G	Glycosyl hydrolase, family 38 - alpha-mannosidase
comp779989_c0	KOG2772	G	Transaldolase
comp88557_c1	KOG1367	G	3-phosphoglycerate kinase
comp84531_c0	KOG2944	G	Glyoxalase
comp89276_c0	KOG1367	G	3-phosphoglycerate kinase
comp76024_c0	KOG1581	G	UDP-galactose transporter related protein
comp95552_c1	KOG0799	G	Branching enzyme
comp81214_c0	KOG1378	G	Purple acid phosphatase
comp28571_c0	KOG1367	G	3-phosphoglycerate kinase
comp1001033_c0	KOG1065	G	Maltase glucoamylase and related hydrolases, glycosyl hydrolase family 31
comp96649_c1	KOG1065	G	Maltase glucoamylase and related hydrolases, glycosyl hydrolase family 31
comp82259_c0	KOG3075	G	Ribose 5-phosphate isomerase
comp86976_c0	KOG0799	G	Branching enzyme
comp94768_c0	KOG2532	G	Permease of the major facilitator superfamily
comp82101_c1	KOG0496	G	Beta-galactosidase
comp96596_c1	KOG0228	G	Beta-fructofuranosidase (invertase)
comp49922_c0	KOG2806	G	Chitinase
comp86544_c1	KOG1050	G	Trehalose-6-phosphate synthase component TPS1 and related subunits
comp74146_c0	KOG0449	G	Succinate dehydrogenase, cytochrome b subunit
comp91841_c0	KOG1950	G	Glycosyl transferase, family 8 - glycogenin
comp92289_c0	KOG2429	G	Glycosyl hydrolase, family 47
comp86793_c0	KOG3075	G	Ribose 5-phosphate isomerase
comp90024_c0	KOG1065	G	Maltase glucoamylase and related hydrolases, glycosyl hydrolase family 31
comp87481_c0	KOG3221	G	Glycolipid transfer protein
comp85373_c0	KOG0625	G	Phosphoglucomutase
comp95466_c0	KOG0496	G	Beta-galactosidase
comp84418_c0	KOG1369	G	Hexokinase
comp87092_c0	KOG0563	G	Glucose-6-phosphate 1-dehydrogenase
comp75390_c0	KOG4135	G	Predicted phosphoglucosamine acetyltransferase
comp93572_c0	KOG1959	G	Glycosyl hydrolase, family 38 - alpha-mannosidase
comp92429_c1	KOG1065	G	Maltase glucoamylase and related hydrolases, glycosyl hydrolase family 31
comp6691_c0	KOG0657	G	Glyceraldehyde 3-phosphate dehydrogenase
comp1916884_c0	KOG1458	G	Fructose-1,6-bisphosphatase
comp94451_c0	KOG2246	G	Galactosyltransferases
comp90039_c0	KOG1369	G	Hexokinase
comp86256_c0	KOG2246	G	Galactosyltransferases
comp1466957_c0	KOG0602	G	Neutral trehalase
comp1748554_c0	KOG1369	G	Hexokinase
comp91104_c0	KOG0799	G	Branching enzyme
comp787309_c0	KOG0228	G	Beta-fructofuranosidase (invertase)
comp85109_c0	KOG2366	G	Alpha-D-galactosidase (melibiase)
comp83462_c0	KOG1378	G	Purple acid phosphatase
comp18079_c0	KOG2806	G	Chitinase
comp90769_c0	KOG2178	G	Predicted sugar kinase
comp89475_c0	KOG2532	G	Permease of the major facilitator superfamily
comp94123_c0	KOG1050	G	Trehalose-6-phosphate synthase component TPS1 and related subunits
comp85582_c0	KOG2772	G	Transaldolase
comp677087_c0	KOG2323	G	Pyruvate kinase
comp81283_c0	KOG0235	G	Phosphoglycerate mutase
comp76805_c1	KOG0658	G	Glycogen synthase kinase-3
comp84960_c0	KOG0235	G	Phosphoglycerate mutase
comp90842_c0	KOG0223	G	Aquaporin (major intrinsic protein family)
comp96510_c0	KOG1959	G	Glycosyl hydrolase, family 38 - alpha-mannosidase
comp814298_c0	KOG0602	G	Neutral trehalase
comp76688_c0	KOG1458	G	Fructose-1,6-bisphosphatase
comp78311_c1	KOG2366	G	Alpha-D-galactosidase (melibiase)
comp93271_c0	KOG1950	G	Glycosyl transferase, family 8 - glycogenin
comp83739_c0	KOG1367	G	3-phosphoglycerate kinase
comp90157_c0	KOG3111	G	D-ribulose-5-phosphate 3-epimerase
comp91934_c0	KOG2246	G	Galactosyltransferases
comp93350_c0	KOG2670	G	Enolase
comp96366_c0	KOG2287	G	Galactosyltransferases
comp82837_c0	KOG1616	G	Protein involved in Snf1 protein kinase complex assembly
comp93582_c0	KOG1065	G	Maltase glucoamylase and related hydrolases, glycosyl hydrolase family 31
comp86408_c0	KOG2533	G	Permease of the major facilitator superfamily
comp1655513_c0	KOG0563	G	Glucose-6-phosphate 1-dehydrogenase
comp479867_c0	KOG2806	G	Chitinase
comp93123_c0	KOG2855	G	Ribokinase
comp83881_c0	KOG2234	G	Predicted UDP-galactose transporter
comp89045_c0	KOG2366	G	Alpha-D-galactosidase (melibiase)
comp88825_c0	KOG2854	G	Possible pfkB family carbohydrate kinase
comp88408_c0	KOG1378	G	Purple acid phosphatase
comp82977_c0	KOG2099	G	Glycogen phosphorylase
comp91914_c0	KOG2366	G	Alpha-D-galactosidase (melibiase)
comp1235343_c0	KOG2806	G	Chitinase
comp86116_c1	KOG1950	G	Glycosyl transferase, family 8 - glycogenin
comp94411_c0	KOG0496	G	Beta-galactosidase
comp94433_c0	KOG0496	G	Beta-galactosidase
comp79840_c0	KOG1557	G	Fructose-biphosphate aldolase
comp96331_c0	KOG1378	G	Purple acid phosphatase
comp79388_c0	KOG1065	G	Maltase glucoamylase and related hydrolases, glycosyl hydrolase family 31
comp7603_c0	KOG1557	G	Fructose-biphosphate aldolase
comp93643_c1	KOG0228	G	Beta-fructofuranosidase (invertase)
comp87353_c0	KOG1413	G	N-acetylglucosaminyltransferase I
comp85218_c0	KOG1367	G	3-phosphoglycerate kinase
comp87146_c1	KOG2440	G	Pyrophosphate-dependent phosphofructo-1-kinase
comp92941_c0	KOG2631	G	Class II aldolase/adducin N-terminal domain protein
comp92116_c0	KOG0496	G	Beta-galactosidase
comp86472_c0	KOG2806	G	Chitinase
comp94255_c1	KOG0496	G	Beta-galactosidase
comp218488_c0	KOG2287	G	Galactosyltransferases
comp78980_c0	KOG1458	G	Fructose-1,6-bisphosphatase
comp984959_c0	KOG2638	G	UDP-glucose pyrophosphorylase
comp1721804_c0	KOG2757	G	Mannose-6-phosphate isomerase
comp76275_c0	KOG2323	G	Pyruvate kinase
comp64543_c0	KOG2806	G	Chitinase
comp74664_c0	KOG0496	G	Beta-galactosidase
comp46073_c0	KOG0223	G	Aquaporin (major intrinsic protein family)
comp84477_c0	KOG1367	G	3-phosphoglycerate kinase
comp88239_c0	KOG2517	G	Ribulose kinase and related carbohydrate kinases
comp67435_c0	KOG0657	G	Glyceraldehyde 3-phosphate dehydrogenase
comp759968_c0	KOG2323	G	Pyruvate kinase
comp84992_c0	KOG2855	G	Ribokinase
comp85852_c0	KOG1557	G	Fructose-biphosphate aldolase
comp89755_c0	KOG2178	G	Predicted sugar kinase
comp91689_c0	KOG1050	G	Trehalose-6-phosphate synthase component TPS1 and related subunits
comp79259_c0	KOG4754	G	Predicted phosphoglycerate mutase
comp74995_c0	KOG1369	G	Hexokinase
comp92239_c0	KOG2429	G	Glycosyl hydrolase, family 47
comp84751_c0	KOG1378	G	Purple acid phosphatase
comp89886_c0	KOG0223	G	Aquaporin (major intrinsic protein family)
comp84845_c0	KOG0223	G	Aquaporin (major intrinsic protein family)
comp87480_c0	KOG2638	G	UDP-glucose pyrophosphorylase
comp83086_c0	KOG1950	G	Glycosyl transferase, family 8 - glycogenin
comp86081_c0	KOG2944	G	Glyoxalase
comp80298_c0	KOG1581	G	UDP-galactose transporter related protein
comp89124_c0	KOG1643	G	Triosephosphate isomerase
comp84964_c1	KOG2366	G	Alpha-D-galactosidase (melibiase)
comp90131_c0	KOG0799	G	Branching enzyme
comp83182_c0	KOG1581	G	UDP-galactose transporter related protein
comp85889_c0	KOG1378	G	Purple acid phosphatase
comp86618_c0	KOG0658	G	Glycogen synthase kinase-3
comp93285_c0	KOG2517	G	Ribulose kinase and related carbohydrate kinases
comp92902_c0	KOG2806	G	Chitinase
comp945005_c0	KOG0602	G	Neutral trehalase
comp90488_c0	KOG1378	G	Purple acid phosphatase
comp87697_c0	KOG2287	G	Galactosyltransferases
comp79408_c0	KOG3974	G	Predicted sugar kinase
comp80908_c0	KOG2517	G	Ribulose kinase and related carbohydrate kinases
comp91069_c0	KOG2178	G	Predicted sugar kinase
comp86388_c0	KOG2533	G	Permease of the major facilitator superfamily
comp92246_c1	KOG1369	G	Hexokinase
comp89110_c0	KOG2431	G	1, 2-alpha-mannosidase
comp94376_c0	KOG2951	G	Inositol monophosphatase
comp86995_c0	KOG2537	G	Phosphoglucomutase/phosphomannomutase
comp85467_c0	KOG2323	G	Pyruvate kinase
comp79637_c0	KOG1557	G	Fructose-biphosphate aldolase
comp47478_c0	KOG0228	G	Beta-fructofuranosidase (invertase)
comp94887_c0	KOG1378	G	Purple acid phosphatase
comp87742_c0	KOG1950	G	Glycosyl transferase, family 8 - glycogenin
comp85985_c0	KOG3893	G	Mannosyltransferase
comp96811_c0	KOG1369	G	Hexokinase
comp85070_c0	KOG2532	G	Permease of the major facilitator superfamily
comp84226_c0	KOG3147	G	6-phosphogluconolactonase - like protein
comp94493_c0	KOG2119	G	Predicted bile acid beta-glucosidase
comp1201954_c0	KOG2446	G	Glucose-6-phosphate isomerase
comp87929_c0	KOG2855	G	Ribokinase
comp71096_c0	KOG2944	G	Glyoxalase
comp96649_c0	KOG1065	G	Maltase glucoamylase and related hydrolases, glycosyl hydrolase family 31
comp1554429_c0	KOG1367	G	3-phosphoglycerate kinase
comp20407_c0	KOG0657	G	Glyceraldehyde 3-phosphate dehydrogenase
comp69094_c0	KOG0747	G	Putative NAD+-dependent epimerases
comp82175_c0	KOG2499	G	Beta-N-acetylhexosaminidase
comp77030_c0	KOG0223	G	Aquaporin (major intrinsic protein family)
comp92681_c0	KOG4830	G	Predicted sugar transporter
comp79800_c0	KOG0223	G	Aquaporin (major intrinsic protein family)
comp84000_c0	KOG0625	G	Phosphoglucomutase
comp89371_c0	KOG1378	G	Purple acid phosphatase
comp31914_c0	KOG1192	GC	UDP-glucuronosyl and UDP-glucosyl transferase
comp95903_c0	KOG1192	GC	UDP-glucuronosyl and UDP-glucosyl transferase
comp94626_c1	KOG1192	GC	UDP-glucuronosyl and UDP-glucosyl transferase
comp94467_c1	KOG1192	GC	UDP-glucuronosyl and UDP-glucosyl transferase
comp93043_c0	KOG1192	GC	UDP-glucuronosyl and UDP-glucosyl transferase
comp90335_c0	KOG1192	GC	UDP-glucuronosyl and UDP-glucosyl transferase
comp76390_c0	KOG1192	GC	UDP-glucuronosyl and UDP-glucosyl transferase
comp95592_c0	KOG1192	GC	UDP-glucuronosyl and UDP-glucosyl transferase
comp495246_c0	KOG1192	GC	UDP-glucuronosyl and UDP-glucosyl transferase
comp81740_c1	KOG1192	GC	UDP-glucuronosyl and UDP-glucosyl transferase
comp66387_c0	KOG1192	GC	UDP-glucuronosyl and UDP-glucosyl transferase
comp83475_c0	KOG1192	GC	UDP-glucuronosyl and UDP-glucosyl transferase
comp91500_c0	KOG1192	GC	UDP-glucuronosyl and UDP-glucosyl transferase
comp74781_c0	KOG1192	GC	UDP-glucuronosyl and UDP-glucosyl transferase
comp1768651_c0	KOG1192	GC	UDP-glucuronosyl and UDP-glucosyl transferase
comp94408_c1	KOG1192	GC	UDP-glucuronosyl and UDP-glucosyl transferase
comp95762_c0	KOG1192	GC	UDP-glucuronosyl and UDP-glucosyl transferase
comp47097_c0	KOG1192	GC	UDP-glucuronosyl and UDP-glucosyl transferase
comp93542_c0	KOG1192	GC	UDP-glucuronosyl and UDP-glucosyl transferase
comp96690_c0	KOG1192	GC	UDP-glucuronosyl and UDP-glucosyl transferase
comp94948_c1	KOG1192	GC	UDP-glucuronosyl and UDP-glucosyl transferase
comp81703_c1	KOG1192	GC	UDP-glucuronosyl and UDP-glucosyl transferase
comp79734_c0	KOG1192	GC	UDP-glucuronosyl and UDP-glucosyl transferase
comp94193_c0	KOG1192	GC	UDP-glucuronosyl and UDP-glucosyl transferase
comp88081_c0	KOG1192	GC	UDP-glucuronosyl and UDP-glucosyl transferase
comp58809_c0	KOG1192	GC	UDP-glucuronosyl and UDP-glucosyl transferase
comp96776_c0	KOG1192	GC	UDP-glucuronosyl and UDP-glucosyl transferase
comp95691_c0	KOG1192	GC	UDP-glucuronosyl and UDP-glucosyl transferase
comp92573_c0	KOG1192	GC	UDP-glucuronosyl and UDP-glucosyl transferase
comp85977_c0	KOG1192	GC	UDP-glucuronosyl and UDP-glucosyl transferase
comp93788_c0	KOG1192	GC	UDP-glucuronosyl and UDP-glucosyl transferase
comp92420_c0	KOG1192	GC	UDP-glucuronosyl and UDP-glucosyl transferase
comp954584_c0	KOG1192	GC	UDP-glucuronosyl and UDP-glucosyl transferase
comp78772_c0	KOG1192	GC	UDP-glucuronosyl and UDP-glucosyl transferase
comp96560_c0	KOG1192	GC	UDP-glucuronosyl and UDP-glucosyl transferase
comp85549_c0	KOG1192	GC	UDP-glucuronosyl and UDP-glucosyl transferase
comp96554_c0	KOG1192	GC	UDP-glucuronosyl and UDP-glucosyl transferase
comp95665_c1	KOG1192	GC	UDP-glucuronosyl and UDP-glucosyl transferase
comp96636_c0	KOG1192	GC	UDP-glucuronosyl and UDP-glucosyl transferase
comp93602_c0	KOG1192	GC	UDP-glucuronosyl and UDP-glucosyl transferase
comp88998_c0	KOG1192	GC	UDP-glucuronosyl and UDP-glucosyl transferase
comp91807_c0	KOG1192	GC	UDP-glucuronosyl and UDP-glucosyl transferase
comp94310_c0	KOG1192	GC	UDP-glucuronosyl and UDP-glucosyl transferase
comp91806_c0	KOG1192	GC	UDP-glucuronosyl and UDP-glucosyl transferase
comp76095_c0	KOG1192	GC	UDP-glucuronosyl and UDP-glucosyl transferase
comp95575_c0	KOG1192	GC	UDP-glucuronosyl and UDP-glucosyl transferase
comp80799_c0	KOG1192	GC	UDP-glucuronosyl and UDP-glucosyl transferase
comp89884_c0	KOG1192	GC	UDP-glucuronosyl and UDP-glucosyl transferase
comp94890_c0	KOG1192	GC	UDP-glucuronosyl and UDP-glucosyl transferase
comp83428_c0	KOG1192	GC	UDP-glucuronosyl and UDP-glucosyl transferase
comp95194_c0	KOG1192	GC	UDP-glucuronosyl and UDP-glucosyl transferase
comp96405_c0	KOG1192	GC	UDP-glucuronosyl and UDP-glucosyl transferase
comp79455_c0	KOG1192	GC	UDP-glucuronosyl and UDP-glucosyl transferase
comp86502_c0	KOG1192	GC	UDP-glucuronosyl and UDP-glucosyl transferase
comp95982_c0	KOG1192	GC	UDP-glucuronosyl and UDP-glucosyl transferase
comp78205_c0	KOG1192	GC	UDP-glucuronosyl and UDP-glucosyl transferase
comp96475_c0	KOG1192	GC	UDP-glucuronosyl and UDP-glucosyl transferase
comp91020_c0	KOG1192	GC	UDP-glucuronosyl and UDP-glucosyl transferase
comp87168_c0	KOG1441	GE	Glucose-6-phosphate/phosphate and phosphoenolpyruvate/phosphate antiporter
comp86355_c0	KOG1441	GE	Glucose-6-phosphate/phosphate and phosphoenolpyruvate/phosphate antiporter
comp82160_c0	KOG1441	GE	Glucose-6-phosphate/phosphate and phosphoenolpyruvate/phosphate antiporter
comp82677_c0	KOG1441	GE	Glucose-6-phosphate/phosphate and phosphoenolpyruvate/phosphate antiporter
comp90070_c0	KOG2619	GE	Fucosyltransferase
comp84666_c0	KOG1441	GE	Glucose-6-phosphate/phosphate and phosphoenolpyruvate/phosphate antiporter
comp88068_c0	KOG2619	GE	Fucosyltransferase
comp90757_c0	KOG1441	GE	Glucose-6-phosphate/phosphate and phosphoenolpyruvate/phosphate antiporter
comp85903_c0	KOG1441	GE	Glucose-6-phosphate/phosphate and phosphoenolpyruvate/phosphate antiporter
comp48136_c0	KOG1441	GE	Glucose-6-phosphate/phosphate and phosphoenolpyruvate/phosphate antiporter
comp90436_c0	KOG1441	GE	Glucose-6-phosphate/phosphate and phosphoenolpyruvate/phosphate antiporter
comp75626_c0	KOG1441	GE	Glucose-6-phosphate/phosphate and phosphoenolpyruvate/phosphate antiporter
comp88076_c0	KOG1441	GE	Glucose-6-phosphate/phosphate and phosphoenolpyruvate/phosphate antiporter
comp90062_c1	KOG1441	GE	Glucose-6-phosphate/phosphate and phosphoenolpyruvate/phosphate antiporter
comp88400_c0	KOG2575	GE	Glucosyltransferase - Alg6p
comp72458_c0	KOG1429	GM	dTDP-glucose 4-6-dehydratase/UDP-glucuronic acid decarboxylase
comp88411_c0	KOG1429	GM	dTDP-glucose 4-6-dehydratase/UDP-glucuronic acid decarboxylase
comp87413_c0	KOG1429	GM	dTDP-glucose 4-6-dehydratase/UDP-glucuronic acid decarboxylase
comp93691_c0	KOG4748	GM	Subunit of Golgi mannosyltransferase complex
comp91296_c0	KOG1429	GM	dTDP-glucose 4-6-dehydratase/UDP-glucuronic acid decarboxylase
comp75323_c0	KOG1429	GM	dTDP-glucose 4-6-dehydratase/UDP-glucuronic acid decarboxylase
comp90795_c0	KOG1429	GM	dTDP-glucose 4-6-dehydratase/UDP-glucuronic acid decarboxylase
comp85798_c0	KOG4748	GM	Subunit of Golgi mannosyltransferase complex
comp87864_c0	KOG4748	GM	Subunit of Golgi mannosyltransferase complex
comp96011_c1	KOG1066	GMO	Glucosidase II catalytic (alpha) subunit and related enzymes, glycosyl hydrolase family 31
comp96716_c0	KOG1066	GMO	Glucosidase II catalytic (alpha) subunit and related enzymes, glycosyl hydrolase family 31
comp96164_c0	KOG1066	GMO	Glucosidase II catalytic (alpha) subunit and related enzymes, glycosyl hydrolase family 31
comp79980_c0	KOG1460	GMO	GDP-mannose pyrophosphorylase
comp94734_c0	KOG1021	GMW	Acetylglucosaminyltransferase EXT1/exostosin 1
comp89230_c0	KOG1021	GMW	Acetylglucosaminyltransferase EXT1/exostosin 1
comp93792_c0	KOG1021	GMW	Acetylglucosaminyltransferase EXT1/exostosin 1
comp55959_c1	KOG1021	GMW	Acetylglucosaminyltransferase EXT1/exostosin 1
comp86959_c0	KOG1021	GMW	Acetylglucosaminyltransferase EXT1/exostosin 1
comp85737_c0	KOG1021	GMW	Acetylglucosaminyltransferase EXT1/exostosin 1
comp96670_c0	KOG1021	GMW	Acetylglucosaminyltransferase EXT1/exostosin 1
comp540260_c0	KOG1021	GMW	Acetylglucosaminyltransferase EXT1/exostosin 1
comp91284_c0	KOG1021	GMW	Acetylglucosaminyltransferase EXT1/exostosin 1
comp82107_c0	KOG1021	GMW	Acetylglucosaminyltransferase EXT1/exostosin 1
comp86817_c0	KOG1021	GMW	Acetylglucosaminyltransferase EXT1/exostosin 1
comp80909_c0	KOG1021	GMW	Acetylglucosaminyltransferase EXT1/exostosin 1
comp91253_c0	KOG1021	GMW	Acetylglucosaminyltransferase EXT1/exostosin 1
comp88223_c0	KOG1021	GMW	Acetylglucosaminyltransferase EXT1/exostosin 1
comp91317_c0	KOG1021	GMW	Acetylglucosaminyltransferase EXT1/exostosin 1
comp26784_c0	KOG1021	GMW	Acetylglucosaminyltransferase EXT1/exostosin 1
comp93859_c0	KOG1021	GMW	Acetylglucosaminyltransferase EXT1/exostosin 1
comp75057_c0	KOG1431	GO	GDP-L-fucose synthetase
comp86211_c0	KOG4626	GOT	O-linked N-acetylglucosamine transferase OGT
comp92649_c0	KOG4626	GOT	O-linked N-acetylglucosamine transferase OGT
comp88674_c0	KOG4626	GOT	O-linked N-acetylglucosamine transferase OGT
comp92692_c0	KOG4626	GOT	O-linked N-acetylglucosamine transferase OGT
comp92528_c0	KOG1444	GOU	Nucleotide-sugar transporter VRG4/SQV-7
comp85478_c0	KOG1444	GOU	Nucleotide-sugar transporter VRG4/SQV-7
comp83549_c0	KOG1444	GOU	Nucleotide-sugar transporter VRG4/SQV-7
comp86137_c0	KOG1444	GOU	Nucleotide-sugar transporter VRG4/SQV-7
comp92914_c1	KOG1444	GOU	Nucleotide-sugar transporter VRG4/SQV-7
comp89482_c0	KOG1444	GOU	Nucleotide-sugar transporter VRG4/SQV-7
comp92639_c0	KOG0372	GT	Serine/threonine specific protein phosphatase involved in glycogen accumulation, PP2A-related
comp95301_c0	KOG2201	H	Pantothenate kinase PanK and related proteins
comp78309_c0	KOG1518	H	Coproporphyrinogen III oxidase CPO/HEM13
comp96148_c0	KOG0776	H	Geranylgeranyl pyrophosphate synthase/Polyprenyl synthetase
comp90634_c0	KOG2017	H	Molybdopterin synthase sulfurylase
comp77116_c0	KOG1276	H	Protoporphyrinogen oxidase
comp96341_c0	KOG0089	H	Methylenetetrahydrofolate dehydrogenase/methylenetetrahydrofolate cyclohydrolase
comp83082_c0	KOG3199	H	Nicotinamide mononucleotide adenylyl transferase
comp86921_c0	KOG3110	H	Riboflavin kinase
comp90329_c0	KOG3093	H	5-formyltetrahydrofolate cyclo-ligase
comp48857_c0	KOG0711	H	Polyprenyl synthetase
comp89177_c0	KOG3153	H	Thiamine pyrophosphokinase
comp87141_c0	KOG1380	H	Heme A farnesyltransferase
comp88253_c0	KOG0776	H	Geranylgeranyl pyrophosphate synthase/Polyprenyl synthetase
comp90172_c0	KOG2876	H	Molybdenum cofactor biosynthesis pathway protein
comp89397_c0	KOG2511	H	Nicotinic acid phosphoribosyltransferase
comp78119_c0	KOG1540	H	Ubiquinone biosynthesis methyltransferase COQ5
comp83448_c0	KOG2949	H	Ketopantoate hydroxymethyltransferase
comp81181_c0	KOG1540	H	Ubiquinone biosynthesis methyltransferase COQ5
comp92308_c0	KOG2672	H	Lipoate synthase
comp95766_c0	KOG1360	H	5-aminolevulinate synthase
comp91499_c0	KOG0711	H	Polyprenyl synthetase
comp82342_c0	KOG0776	H	Geranylgeranyl pyrophosphate synthase/Polyprenyl synthetase
comp96858_c0	KOG0711	H	Polyprenyl synthetase
comp74467_c0	KOG3210	H	Imidazoleglycerol-phosphate synthase subunit H-like
comp92668_c0	KOG0776	H	Geranylgeranyl pyrophosphate synthase/Polyprenyl synthetase
comp84790_c0	KOG2872	H	Uroporphyrinogen decarboxylase
comp74511_c1	KOG2900	H	Biotin synthase
comp93263_c0	KOG2743	H	Cobalamin synthesis protein
comp91237_c0	KOG3310	H	Riboflavin synthase alpha chain
comp91268_c1	KOG3310	H	Riboflavin synthase alpha chain
comp89541_c0	KOG4230	H	C1-tetrahydrofolate synthase
comp83389_c0	KOG2524	H	Cobyrinic acid a,c-diamide synthase
comp84422_c0	KOG0776	H	Geranylgeranyl pyrophosphate synthase/Polyprenyl synthetase
comp92805_c0	KOG2876	H	Molybdenum cofactor biosynthesis pathway protein
comp82845_c0	KOG1527	H	Uroporphyrin III methyltransferase
comp76579_c0	KOG2511	H	Nicotinic acid phosphoribosyltransferase
comp90499_c0	KOG3042	H	Panthothenate synthetase
comp74406_c0	KOG2794	H	Delta-aminolevulinic acid dehydratase
comp82879_c0	KOG1506	H	S-adenosylmethionine synthetase
comp78720_c0	KOG1606	H	Stationary phase-induced protein, SOR/SNZ family
comp81269_c0	KOG1506	H	S-adenosylmethionine synthetase
comp80782_c0	KOG2672	H	Lipoate synthase
comp85386_c0	KOG2698	H	GTP cyclohydrolase I
comp96414_c0	KOG3220	H	Similar to bacterial dephospho-CoA kinase
comp91743_c0	KOG2544	H	Dihydropteroate synthase/7,8-dihydro-6-hydroxymethylpterin-pyrophosphokinase/Dihydroneopterin aldolase
comp79641_c0	KOG1540	H	Ubiquinone biosynthesis methyltransferase COQ5
comp80981_c0	KOG0711	H	Polyprenyl synthetase
[truncated: 6,645 more rows]

## Sheet: C. Secondary metabolism
Class	Abbreviation	Gene Numbers	Gene IDs
comp826868_c0	KOG0061	Q	Transporter, ABC superfamily (Breast cancer resistance protein)
comp90309_c0	KOG0055	Q	Multidrug/pheromone exporter, ABC superfamily
comp92368_c0	KOG0054	Q	Multidrug resistance-associated protein/mitoxantrone resistance protein, ABC superfamily
comp382115_c0	KOG0023	Q	Alcohol dehydrogenase, class V
comp92334_c0	KOG0055	Q	Multidrug/pheromone exporter, ABC superfamily
comp65023_c0	KOG1210	Q	Predicted 3-ketosphinganine reductase
comp77999_c0	KOG1263	Q	Multicopper oxidases
comp1563599_c0	KOG0065	Q	Pleiotropic drug resistance proteins (PDR1-15), ABC superfamily
comp82763_c0	KOG0023	Q	Alcohol dehydrogenase, class V
comp418721_c0	KOG0156	Q	Cytochrome P450 CYP2 subfamily
comp537024_c0	KOG0156	Q	Cytochrome P450 CYP2 subfamily
comp33549_c0	KOG1263	Q	Multicopper oxidases
comp89588_c0	KOG0023	Q	Alcohol dehydrogenase, class V
comp87272_c0	KOG1263	Q	Multicopper oxidases
comp96350_c0	KOG0055	Q	Multidrug/pheromone exporter, ABC superfamily
comp95436_c0	KOG0054	Q	Multidrug resistance-associated protein/mitoxantrone resistance protein, ABC superfamily
comp76510_c0	KOG0156	Q	Cytochrome P450 CYP2 subfamily
comp935624_c0	KOG0158	Q	Cytochrome P450 CYP3/CYP5/CYP6/CYP9 subfamilies
comp91907_c0	KOG0156	Q	Cytochrome P450 CYP2 subfamily
comp89376_c0	KOG0029	Q	Amine oxidase
comp96590_c0	KOG0055	Q	Multidrug/pheromone exporter, ABC superfamily
comp86587_c1	KOG0022	Q	Alcohol dehydrogenase, class III
comp724800_c0	KOG0158	Q	Cytochrome P450 CYP3/CYP5/CYP6/CYP9 subfamilies
comp95156_c0	KOG0156	Q	Cytochrome P450 CYP2 subfamily
comp52936_c0	KOG1263	Q	Multicopper oxidases
comp94892_c0	KOG0061	Q	Transporter, ABC superfamily (Breast cancer resistance protein)
comp78949_c0	KOG0684	Q	Cytochrome P450
comp81801_c0	KOG0156	Q	Cytochrome P450 CYP2 subfamily
comp87118_c0	KOG0156	Q	Cytochrome P450 CYP2 subfamily
comp83706_c0	KOG1263	Q	Multicopper oxidases
comp82763_c1	KOG0023	Q	Alcohol dehydrogenase, class V
comp85514_c0	KOG0156	Q	Cytochrome P450 CYP2 subfamily
comp89333_c0	KOG0405	Q	Pyridine nucleotide-disulphide oxidoreductase
comp95574_c0	KOG0156	Q	Cytochrome P450 CYP2 subfamily
comp89986_c0	KOG0156	Q	Cytochrome P450 CYP2 subfamily
comp597626_c0	KOG1263	Q	Multicopper oxidases
comp85820_c0	KOG1399	Q	Flavin-containing monooxygenase
comp88473_c0	KOG0055	Q	Multidrug/pheromone exporter, ABC superfamily
comp95577_c0	KOG0156	Q	Cytochrome P450 CYP2 subfamily
comp93298_c0	KOG1263	Q	Multicopper oxidases
comp64089_c0	KOG0156	Q	Cytochrome P450 CYP2 subfamily
comp88261_c0	KOG1399	Q	Flavin-containing monooxygenase
comp90371_c0	KOG1399	Q	Flavin-containing monooxygenase
comp66390_c0	KOG0055	Q	Multidrug/pheromone exporter, ABC superfamily
comp78625_c0	KOG0156	Q	Cytochrome P450 CYP2 subfamily
comp79027_c0	KOG0024	Q	Sorbitol dehydrogenase
comp86958_c0	KOG0023	Q	Alcohol dehydrogenase, class V
comp91455_c0	KOG1263	Q	Multicopper oxidases
comp35015_c0	KOG1263	Q	Multicopper oxidases
comp1875749_c0	KOG0065	Q	Pleiotropic drug resistance proteins (PDR1-15), ABC superfamily
comp90691_c0	KOG0156	Q	Cytochrome P450 CYP2 subfamily
comp89790_c0	KOG1263	Q	Multicopper oxidases
comp68313_c0	KOG1210	Q	Predicted 3-ketosphinganine reductase
comp78369_c0	KOG0055	Q	Multidrug/pheromone exporter, ABC superfamily
comp74175_c0	KOG0055	Q	Multidrug/pheromone exporter, ABC superfamily
comp88084_c0	KOG0029	Q	Amine oxidase
comp93265_c0	KOG0055	Q	Multidrug/pheromone exporter, ABC superfamily
comp80772_c0	KOG1210	Q	Predicted 3-ketosphinganine reductase
comp88565_c0	KOG0024	Q	Sorbitol dehydrogenase
comp92132_c0	KOG0156	Q	Cytochrome P450 CYP2 subfamily
comp83647_c1	KOG0055	Q	Multidrug/pheromone exporter, ABC superfamily
comp77708_c0	KOG0061	Q	Transporter, ABC superfamily (Breast cancer resistance protein)
comp94184_c1	KOG1210	Q	Predicted 3-ketosphinganine reductase
comp355187_c0	KOG0156	Q	Cytochrome P450 CYP2 subfamily
comp44901_c0	KOG0055	Q	Multidrug/pheromone exporter, ABC superfamily
comp66827_c0	KOG0156	Q	Cytochrome P450 CYP2 subfamily
comp96983_c0	KOG0054	Q	Multidrug resistance-associated protein/mitoxantrone resistance protein, ABC superfamily
comp91825_c0	KOG0029	Q	Amine oxidase
comp83971_c0	KOG0022	Q	Alcohol dehydrogenase, class III
comp94798_c0	KOG0156	Q	Cytochrome P450 CYP2 subfamily
comp93745_c0	KOG1263	Q	Multicopper oxidases
comp80576_c0	KOG0156	Q	Cytochrome P450 CYP2 subfamily
comp86905_c0	KOG1663	Q	O-methyltransferase
comp61472_c0	KOG0156	Q	Cytochrome P450 CYP2 subfamily
comp355499_c0	KOG0054	Q	Multidrug resistance-associated protein/mitoxantrone resistance protein, ABC superfamily
comp89404_c0	KOG0156	Q	Cytochrome P450 CYP2 subfamily
comp82099_c0	KOG0022	Q	Alcohol dehydrogenase, class III
comp49801_c1	KOG0055	Q	Multidrug/pheromone exporter, ABC superfamily
comp83295_c0	KOG0029	Q	Amine oxidase
comp77579_c1	KOG0029	Q	Amine oxidase
comp276514_c0	KOG0156	Q	Cytochrome P450 CYP2 subfamily
comp95671_c0	KOG0029	Q	Amine oxidase
comp82466_c0	KOG0055	Q	Multidrug/pheromone exporter, ABC superfamily
comp64116_c0	KOG0055	Q	Multidrug/pheromone exporter, ABC superfamily
comp69191_c0	KOG0156	Q	Cytochrome P450 CYP2 subfamily
comp65240_c0	KOG0156	Q	Cytochrome P450 CYP2 subfamily
comp72433_c0	KOG1263	Q	Multicopper oxidases
comp91966_c0	KOG0061	Q	Transporter, ABC superfamily (Breast cancer resistance protein)
comp256845_c0	KOG0055	Q	Multidrug/pheromone exporter, ABC superfamily
comp95528_c0	KOG0055	Q	Multidrug/pheromone exporter, ABC superfamily
comp96758_c0	KOG0054	Q	Multidrug resistance-associated protein/mitoxantrone resistance protein, ABC superfamily
comp91704_c0	KOG0055	Q	Multidrug/pheromone exporter, ABC superfamily
comp63109_c0	KOG0156	Q	Cytochrome P450 CYP2 subfamily
comp74680_c0	KOG1210	Q	Predicted 3-ketosphinganine reductase
comp63646_c0	KOG0156	Q	Cytochrome P450 CYP2 subfamily
comp87816_c0	KOG1263	Q	Multicopper oxidases
comp91075_c0	KOG0065	Q	Pleiotropic drug resistance proteins (PDR1-15), ABC superfamily
comp93839_c0	KOG1263	Q	Multicopper oxidases
comp94676_c0	KOG1209	Q	1-Acyl dihydroxyacetone phosphate reductase and related dehydrogenases
comp66765_c0	KOG1263	Q	Multicopper oxidases
comp87393_c0	KOG0029	Q	Amine oxidase
comp49801_c0	KOG0055	Q	Multidrug/pheromone exporter, ABC superfamily
comp67862_c0	KOG0156	Q	Cytochrome P450 CYP2 subfamily
comp75006_c0	KOG0156	Q	Cytochrome P450 CYP2 subfamily
comp88716_c0	KOG1663	Q	O-methyltransferase
comp95683_c0	KOG0065	Q	Pleiotropic drug resistance proteins (PDR1-15), ABC superfamily
comp94995_c0	KOG1263	Q	Multicopper oxidases
comp73112_c0	KOG0156	Q	Cytochrome P450 CYP2 subfamily
comp62305_c0	KOG1208	Q	Dehydrogenases with different specificities (related to short-chain alcohol dehydrogenases)
comp93997_c0	KOG1263	Q	Multicopper oxidases
comp85497_c0	KOG0156	Q	Cytochrome P450 CYP2 subfamily
comp79683_c0	KOG0029	Q	Amine oxidase
comp89194_c0	KOG1208	Q	Dehydrogenases with different specificities (related to short-chain alcohol dehydrogenases)
comp85358_c0	KOG0061	Q	Transporter, ABC superfamily (Breast cancer resistance protein)
comp62315_c0	KOG1263	Q	Multicopper oxidases
comp31533_c0	KOG0156	Q	Cytochrome P450 CYP2 subfamily
comp91075_c1	KOG0065	Q	Pleiotropic drug resistance proteins (PDR1-15), ABC superfamily
comp74973_c0	KOG0061	Q	Transporter, ABC superfamily (Breast cancer resistance protein)
comp88108_c0	KOG1205	Q	Predicted dehydrogenase
comp85592_c0	KOG1263	Q	Multicopper oxidases
comp82742_c0	KOG1663	Q	O-methyltransferase
comp185772_c0	KOG0023	Q	Alcohol dehydrogenase, class V
comp83647_c0	KOG0055	Q	Multidrug/pheromone exporter, ABC superfamily
comp95857_c0	KOG0061	Q	Transporter, ABC superfamily (Breast cancer resistance protein)
comp39163_c0	KOG0054	Q	Multidrug resistance-associated protein/mitoxantrone resistance protein, ABC superfamily
comp561472_c0	KOG1263	Q	Multicopper oxidases
comp96754_c0	KOG1186	Q	Copper amine oxidase
comp87781_c0	KOG0061	Q	Transporter, ABC superfamily (Breast cancer resistance protein)
comp6042_c0	KOG1263	Q	Multicopper oxidases
comp95004_c0	KOG0023	Q	Alcohol dehydrogenase, class V
comp90617_c0	KOG0156	Q	Cytochrome P450 CYP2 subfamily
comp61772_c0	KOG0055	Q	Multidrug/pheromone exporter, ABC superfamily
comp94724_c0	KOG0156	Q	Cytochrome P450 CYP2 subfamily
comp93541_c0	KOG1663	Q	O-methyltransferase
comp49004_c0	KOG0156	Q	Cytochrome P450 CYP2 subfamily
comp50261_c0	KOG0156	Q	Cytochrome P450 CYP2 subfamily
comp1842475_c0	KOG0156	Q	Cytochrome P450 CYP2 subfamily
comp82761_c0	KOG1208	Q	Dehydrogenases with different specificities (related to short-chain alcohol dehydrogenases)
comp25278_c0	KOG0156	Q	Cytochrome P450 CYP2 subfamily
comp85339_c0	KOG0156	Q	Cytochrome P450 CYP2 subfamily
comp85426_c0	KOG0023	Q	Alcohol dehydrogenase, class V
comp94131_c0	KOG0156	Q	Cytochrome P450 CYP2 subfamily
comp93073_c0	KOG1263	Q	Multicopper oxidases
comp992731_c0	KOG0061	Q	Transporter, ABC superfamily (Breast cancer resistance protein)
comp92414_c0	KOG0054	Q	Multidrug resistance-associated protein/mitoxantrone resistance protein, ABC superfamily
comp87066_c0	KOG1186	Q	Copper amine oxidase
comp22474_c0	KOG1263	Q	Multicopper oxidases
comp71798_c0	KOG0054	Q	Multidrug resistance-associated protein/mitoxantrone resistance protein, ABC superfamily
comp85505_c0	KOG0055	Q	Multidrug/pheromone exporter, ABC superfamily
comp312333_c0	KOG0156	Q	Cytochrome P450 CYP2 subfamily
comp75900_c0	KOG1263	Q	Multicopper oxidases
comp44827_c0	KOG0156	Q	Cytochrome P450 CYP2 subfamily
comp89192_c0	KOG1663	Q	O-methyltransferase
comp75203_c0	KOG1263	Q	Multicopper oxidases
comp96519_c1	KOG0022	Q	Alcohol dehydrogenase, class III
comp80860_c0	KOG1210	Q	Predicted 3-ketosphinganine reductase
comp91330_c0	KOG0061	Q	Transporter, ABC superfamily (Breast cancer resistance protein)
comp17204_c0	KOG1208	Q	Dehydrogenases with different specificities (related to short-chain alcohol dehydrogenases)
comp89875_c0	KOG0029	Q	Amine oxidase
comp87692_c0	KOG1399	Q	Flavin-containing monooxygenase
comp74684_c0	KOG0156	Q	Cytochrome P450 CYP2 subfamily
comp38273_c0	KOG0055	Q	Multidrug/pheromone exporter, ABC superfamily
comp82743_c0	KOG0156	Q	Cytochrome P450 CYP2 subfamily
comp93864_c0	KOG0065	Q	Pleiotropic drug resistance proteins (PDR1-15), ABC superfamily
comp96077_c0	KOG0156	Q	Cytochrome P450 CYP2 subfamily
comp90935_c0	KOG0029	Q	Amine oxidase
comp45030_c0	KOG0054	Q	Multidrug resistance-associated protein/mitoxantrone resistance protein, ABC superfamily
comp85201_c0	KOG1263	Q	Multicopper oxidases
comp96056_c0	KOG0055	Q	Multidrug/pheromone exporter, ABC superfamily
comp94095_c0	KOG1263	Q	Multicopper oxidases
comp91289_c0	KOG0055	Q	Multidrug/pheromone exporter, ABC superfamily
comp91442_c0	KOG1208	Q	Dehydrogenases with different specificities (related to short-chain alcohol dehydrogenases)
comp92196_c0	KOG0029	Q	Amine oxidase
comp88720_c0	KOG0156	Q	Cytochrome P450 CYP2 subfamily
comp85395_c0	KOG0061	Q	Transporter, ABC superfamily (Breast cancer resistance protein)
comp88074_c0	KOG0156	Q	Cytochrome P450 CYP2 subfamily
comp96114_c0	KOG1263	Q	Multicopper oxidases
comp90938_c0	KOG0156	Q	Cytochrome P450 CYP2 subfamily
comp92493_c0	KOG0055	Q	Multidrug/pheromone exporter, ABC superfamily
comp64484_c0	KOG0156	Q	Cytochrome P450 CYP2 subfamily
comp68321_c0	KOG0055	Q	Multidrug/pheromone exporter, ABC superfamily
comp86123_c0	KOG1208	Q	Dehydrogenases with different specificities (related to short-chain alcohol dehydrogenases)
comp96607_c0	KOG0156	Q	Cytochrome P450 CYP2 subfamily
comp598781_c0	KOG1263	Q	Multicopper oxidases
comp86587_c0	KOG0022	Q	Alcohol dehydrogenase, class III
comp96177_c0	KOG0156	Q	Cytochrome P450 CYP2 subfamily
comp96130_c0	KOG0156	Q	Cytochrome P450 CYP2 subfamily
comp77155_c0	KOG1208	Q	Dehydrogenases with different specificities (related to short-chain alcohol dehydrogenases)
comp87084_c0	KOG1208	Q	Dehydrogenases with different specificities (related to short-chain alcohol dehydrogenases)
comp82494_c0	KOG0024	Q	Sorbitol dehydrogenase
comp80102_c0	KOG0156	Q	Cytochrome P450 CYP2 subfamily
comp86625_c0	KOG0022	Q	Alcohol dehydrogenase, class III
comp80552_c0	KOG0024	Q	Sorbitol dehydrogenase
comp95307_c0	KOG1399	Q	Flavin-containing monooxygenase
comp76941_c1	KOG0024	Q	Sorbitol dehydrogenase
comp86576_c1	KOG0156	Q	Cytochrome P450 CYP2 subfamily
comp81368_c0	KOG1210	Q	Predicted 3-ketosphinganine reductase
comp90819_c0	KOG0156	Q	Cytochrome P450 CYP2 subfamily
comp82238_c0	KOG0023	Q	Alcohol dehydrogenase, class V
comp96000_c0	KOG0023	Q	Alcohol dehydrogenase, class V
comp93962_c0	KOG0054	Q	Multidrug resistance-associated protein/mitoxantrone resistance protein, ABC superfamily
comp92966_c0	KOG0156	Q	Cytochrome P450 CYP2 subfamily
comp1231310_c0	KOG1263	Q	Multicopper oxidases
comp90185_c0	KOG0156	Q	Cytochrome P450 CYP2 subfamily
comp47769_c0	KOG0055	Q	Multidrug/pheromone exporter, ABC superfamily
comp96076_c0	KOG1178	Q	Non-ribosomal peptide synthetase/alpha-aminoadipate reductase and related enzymes
comp68053_c0	KOG0156	Q	Cytochrome P450 CYP2 subfamily
comp91999_c0	KOG0156	Q	Cytochrome P450 CYP2 subfamily
comp74672_c0	KOG0156	Q	Cytochrome P450 CYP2 subfamily
comp90272_c0	KOG1399	Q	Flavin-containing monooxygenase
comp79952_c0	KOG0024	Q	Sorbitol dehydrogenase
comp41670_c0	KOG0023	Q	Alcohol dehydrogenase, class V
comp78272_c0	KOG0156	Q	Cytochrome P450 CYP2 subfamily
comp79392_c0	KOG0684	Q	Cytochrome P450
comp95658_c0	KOG0061	Q	Transporter, ABC superfamily (Breast cancer resistance protein)
comp1024625_c0	KOG0055	Q	Multidrug/pheromone exporter, ABC superfamily
comp45447_c0	KOG1186	Q	Copper amine oxidase
comp96288_c0	KOG0024	Q	Sorbitol dehydrogenase
comp92617_c0	KOG0156	Q	Cytochrome P450 CYP2 subfamily
comp780534_c0	KOG0061	Q	Transporter, ABC superfamily (Breast cancer resistance protein)
comp81093_c0	KOG0156	Q	Cytochrome P450 CYP2 subfamily
comp85627_c0	KOG0054	Q	Multidrug resistance-associated protein/mitoxantrone resistance protein, ABC superfamily
comp89875_c1	KOG0061	Q	Transporter, ABC superfamily (Breast cancer resistance protein)
comp89299_c0	KOG0156	Q	Cytochrome P450 CYP2 subfamily
comp89873_c0	KOG1208	Q	Dehydrogenases with different specificities (related to short-chain alcohol dehydrogenases)
comp97561_c0	KOG1263	Q	Multicopper oxidases
comp92274_c1	KOG0061	Q	Transporter, ABC superfamily (Breast cancer resistance protein)
comp76047_c0	KOG1399	Q	Flavin-containing monooxygenase
comp84743_c0	KOG1208	Q	Dehydrogenases with different specificities (related to short-chain alcohol dehydrogenases)
comp89568_c0	KOG0405	Q	Pyridine nucleotide-disulphide oxidoreductase
comp85210_c0	KOG1663	Q	O-methyltransferase
comp93914_c0	KOG0029	Q	Amine oxidase
comp69317_c0	KOG0156	Q	Cytochrome P450 CYP2 subfamily
comp66267_c0	KOG0055	Q	Multidrug/pheromone exporter, ABC superfamily
comp83971_c1	KOG0022	Q	Alcohol dehydrogenase, class III
comp83285_c1	KOG0061	Q	Transporter, ABC superfamily (Breast cancer resistance protein)
comp83137_c0	KOG0156	Q	Cytochrome P450 CYP2 subfamily
comp495640_c0	KOG0055	Q	Multidrug/pheromone exporter, ABC superfamily
comp74776_c0	KOG0065	Q	Pleiotropic drug resistance proteins (PDR1-15), ABC superfamily
comp77442_c0	KOG1263	Q	Multicopper oxidases
comp61229_c0	KOG0065	Q	Pleiotropic drug resistance proteins (PDR1-15), ABC superfamily
comp96292_c0	KOG0156	Q	Cytochrome P450 CYP2 subfamily
comp91582_c1	KOG0156	Q	Cytochrome P450 CYP2 subfamily
comp96767_c0	KOG1208	Q	Dehydrogenases with different specificities (related to short-chain alcohol dehydrogenases)
comp22256_c0	KOG1263	Q	Multicopper oxidases
comp90158_c0	KOG0156	Q	Cytochrome P450 CYP2 subfamily
comp33355_c0	KOG0055	Q	Multidrug/pheromone exporter, ABC superfamily
comp85940_c0	KOG1663	Q	O-methyltransferase
comp86917_c0	KOG0156	Q	Cytochrome P450 CYP2 subfamily
comp90649_c0	KOG0021	Q	Glutathione synthetase
comp88014_c0	KOG1663	Q	O-methyltransferase
comp36015_c0	KOG0156	Q	Cytochrome P450 CYP2 subfamily
comp931069_c0	KOG0023	Q	Alcohol dehydrogenase, class V
comp96730_c0	KOG1263	Q	Multicopper oxidases
comp83556_c0	KOG1399	Q	Flavin-containing monooxygenase
comp95481_c1	KOG0022	Q	Alcohol dehydrogenase, class III
comp94449_c0	KOG0061	Q	Transporter, ABC superfamily (Breast cancer resistance protein)
comp536288_c0	KOG1399	Q	Flavin-containing monooxygenase
comp91289_c1	KOG0055	Q	Multidrug/pheromone exporter, ABC superfamily
comp96883_c0	KOG0055	Q	Multidrug/pheromone exporter, ABC superfamily
comp94878_c0	KOG0054	Q	Multidrug resistance-associated protein/mitoxantrone resistance protein, ABC superfamily
comp62371_c0	KOG1263	Q	Multicopper oxidases
comp95949_c0	KOG0156	Q	Cytochrome P450 CYP2 subfamily
comp16762_c0	KOG0156	Q	Cytochrome P450 CYP2 subfamily
comp96993_c0	KOG0156	Q	Cytochrome P450 CYP2 subfamily
comp89147_c0	KOG0055	Q	Multidrug/pheromone exporter, ABC superfamily
comp81685_c0	KOG1208	Q	Dehydrogenases with different specificities (related to short-chain alcohol dehydrogenases)
comp93727_c0	KOG0156	Q	Cytochrome P450 CYP2 subfamily
comp85778_c0	KOG0142	Q	Isopentenyl pyrophosphate:dimethylallyl pyrophosphate isomerase
comp83811_c0	KOG0156	Q	Cytochrome P450 CYP2 subfamily
comp92459_c0	KOG0156	Q	Cytochrome P450 CYP2 subfamily
comp78964_c0	KOG0156	Q	Cytochrome P450 CYP2 subfamily
comp69329_c0	KOG0156	Q	Cytochrome P450 CYP2 subfamily
comp77028_c0	KOG1663	Q	O-methyltransferase
comp24944_c0	KOG0156	Q	Cytochrome P450 CYP2 subfamily
comp88055_c0	KOG1263	Q	Multicopper oxidases
comp96494_c0	KOG0065	Q	Pleiotropic drug resistance proteins (PDR1-15), ABC superfamily
comp696342_c0	KOG0023	Q	Alcohol dehydrogenase, class V
comp868543_c0	KOG0055	Q	Multidrug/pheromone exporter, ABC superfamily
comp1260354_c0	KOG1263	Q	Multicopper oxidases
comp69348_c0	KOG0054	Q	Multidrug resistance-associated protein/mitoxantrone resistance protein, ABC superfamily
comp94906_c0	KOG0156	Q	Cytochrome P450 CYP2 subfamily
comp76347_c0	KOG0023	Q	Alcohol dehydrogenase, class V
comp77470_c0	KOG0222	Q	Phenylalanine and histidine ammonia-lyase
comp93315_c0	KOG0023	Q	Alcohol dehydrogenase, class V
comp96780_c0	KOG0222	Q	Phenylalanine and histidine ammonia-lyase
comp453662_c0	KOG1263	Q	Multicopper oxidases
comp65442_c0	KOG0029	Q	Amine oxidase
comp45253_c0	KOG0023	Q	Alcohol dehydrogenase, class V
comp86600_c0	KOG1663	Q	O-methyltransferase
comp90351_c0	KOG0055	Q	Multidrug/pheromone exporter, ABC superfamily
comp116333_c0	KOG0055	Q	Multidrug/pheromone exporter, ABC superfamily
comp1018248_c0	KOG0029	Q	Amine oxidase
comp277525_c0	KOG1263	Q	Multicopper oxidases
comp84958_c0	KOG0061	Q	Transporter, ABC superfamily (Breast cancer resistance protein)
comp60658_c0	KOG0023	Q	Alcohol dehydrogenase, class V
comp91320_c0	KOG0022	Q	Alcohol dehydrogenase, class III
comp95785_c0	KOG0054	Q	Multidrug resistance-associated protein/mitoxantrone resistance protein, ABC superfamily
comp92965_c0	KOG1208	Q	Dehydrogenases with different specificities (related to short-chain alcohol dehydrogenases)
comp95616_c0	KOG1263	Q	Multicopper oxidases
comp82317_c0	KOG0024	Q	Sorbitol dehydrogenase
comp96697_c0	KOG1263	Q	Multicopper oxidases
comp80652_c0	KOG1599	Q	Uricase (urate oxidase)
comp96378_c0	KOG0029	Q	Amine oxidase
comp94938_c0	KOG0156	Q	Cytochrome P450 CYP2 subfamily
comp77330_c0	KOG0055	Q	Multidrug/pheromone exporter, ABC superfamily
comp1227790_c0	KOG0065	Q	Pleiotropic drug resistance proteins (PDR1-15), ABC superfamily
comp89971_c0	KOG0029	Q	Amine oxidase
comp96604_c0	KOG0156	Q	Cytochrome P450 CYP2 subfamily
comp93015_c0	KOG0061	Q	Transporter, ABC superfamily (Breast cancer resistance protein)
comp91657_c0	KOG0065	Q	Pleiotropic drug resistance proteins (PDR1-15), ABC superfamily
comp77999_c1	KOG1263	Q	Multicopper oxidases
comp1049839_c0	KOG0023	Q	Alcohol dehydrogenase, class V
comp1513229_c0	KOG1263	Q	Multicopper oxidases
comp88176_c0	KOG0029	Q	Amine oxidase
comp79353_c0	KOG1263	Q	Multicopper oxidases
comp92274_c0	KOG0061	Q	Transporter, ABC superfamily (Breast cancer resistance protein)
comp68415_c0	KOG0023	Q	Alcohol dehydrogenase, class V
comp85223_c0	KOG0061	Q	Transporter, ABC superfamily (Breast cancer resistance protein)
comp76664_c0	KOG0055	Q	Multidrug/pheromone exporter, ABC superfamily
comp192073_c0	KOG0022	Q	Alcohol dehydrogenase, class III
comp60441_c0	KOG0023	Q	Alcohol dehydrogenase, class V
comp1538004_c0	KOG0023	Q	Alcohol dehydrogenase, class V
comp83451_c0	KOG0157	QI	Cytochrome P450 CYP4/CYP19/CYP26 subfamilies
comp80907_c0	KOG0157	QI	Cytochrome P450 CYP4/CYP19/CYP26 subfamilies
comp32552_c0	KOG0157	QI	Cytochrome P450 CYP4/CYP19/CYP26 subfamilies
comp95776_c0	KOG0157	QI	Cytochrome P450 CYP4/CYP19/CYP26 subfamilies
comp66629_c0	KOG0157	QI	Cytochrome P450 CYP4/CYP19/CYP26 subfamilies
comp78743_c0	KOG0157	QI	Cytochrome P450 CYP4/CYP19/CYP26 subfamilies
comp84782_c0	KOG0157	QI	Cytochrome P450 CYP4/CYP19/CYP26 subfamilies
comp44616_c0	KOG0157	QI	Cytochrome P450 CYP4/CYP19/CYP26 subfamilies
comp96909_c0	KOG0157	QI	Cytochrome P450 CYP4/CYP19/CYP26 subfamilies
comp89381_c0	KOG0157	QI	Cytochrome P450 CYP4/CYP19/CYP26 subfamilies
comp86704_c0	KOG0157	QI	Cytochrome P450 CYP4/CYP19/CYP26 subfamilies
comp90976_c0	KOG0157	QI	Cytochrome P450 CYP4/CYP19/CYP26 subfamilies
comp95994_c0	KOG0157	QI	Cytochrome P450 CYP4/CYP19/CYP26 subfamilies
comp85875_c0	KOG0157	QI	Cytochrome P450 CYP4/CYP19/CYP26 subfamilies
comp86731_c0	KOG0157	QI	Cytochrome P450 CYP4/CYP19/CYP26 subfamilies
comp94227_c1	KOG0157	QI	Cytochrome P450 CYP4/CYP19/CYP26 subfamilies
comp67694_c0	KOG0157	QI	Cytochrome P450 CYP4/CYP19/CYP26 subfamilies
comp54747_c0	KOG0157	QI	Cytochrome P450 CYP4/CYP19/CYP26 subfamilies
comp1164757_c0	KOG0157	QI	Cytochrome P450 CYP4/CYP19/CYP26 subfamilies
comp84854_c0	KOG0157	QI	Cytochrome P450 CYP4/CYP19/CYP26 subfamilies
comp47844_c0	KOG0157	QI	Cytochrome P450 CYP4/CYP19/CYP26 subfamilies
comp89004_c0	KOG0157	QI	Cytochrome P450 CYP4/CYP19/CYP26 subfamilies
comp239303_c0	KOG0157	QI	Cytochrome P450 CYP4/CYP19/CYP26 subfamilies
comp93380_c0	KOG0157	QI	Cytochrome P450 CYP4/CYP19/CYP26 subfamilies
comp96545_c0	KOG0157	QI	Cytochrome P450 CYP4/CYP19/CYP26 subfamilies
comp320384_c0	KOG0157	QI	Cytochrome P450 CYP4/CYP19/CYP26 subfamilies
comp799409_c0	KOG0157	QI	Cytochrome P450 CYP4/CYP19/CYP26 subfamilies
comp73940_c0	KOG0157	QI	Cytochrome P450 CYP4/CYP19/CYP26 subfamilies
comp90800_c0	KOG0157	QI	Cytochrome P450 CYP4/CYP19/CYP26 subfamilies
comp90093_c0	KOG0157	QI	Cytochrome P450 CYP4/CYP19/CYP26 subfamilies
comp95259_c1	KOG0157	QI	Cytochrome P450 CYP4/CYP19/CYP26 subfamilies
comp83830_c0	KOG0157	QI	Cytochrome P450 CYP4/CYP19/CYP26 subfamilies
comp90616_c0	KOG0157	QI	Cytochrome P450 CYP4/CYP19/CYP26 subfamilies
comp82910_c0	KOG0157	QI	Cytochrome P450 CYP4/CYP19/CYP26 subfamilies
comp694479_c0	KOG0157	QI	Cytochrome P450 CYP4/CYP19/CYP26 subfamilies
comp93821_c0	KOG0157	QI	Cytochrome P450 CYP4/CYP19/CYP26 subfamilies
comp82482_c0	KOG0157	QI	Cytochrome P450 CYP4/CYP19/CYP26 subfamilies
comp88146_c1	KOG0157	QI	Cytochrome P450 CYP4/CYP19/CYP26 subfamilies
comp551385_c0	KOG0157	QI	Cytochrome P450 CYP4/CYP19/CYP26 subfamilies
comp45826_c0	KOG0157	QI	Cytochrome P450 CYP4/CYP19/CYP26 subfamilies
comp86795_c0	KOG0157	QI	Cytochrome P450 CYP4/CYP19/CYP26 subfamilies
comp74092_c0	KOG0157	QI	Cytochrome P450 CYP4/CYP19/CYP26 subfamilies
comp93866_c0	KOG0157	QI	Cytochrome P450 CYP4/CYP19/CYP26 subfamilies
comp88446_c0	KOG0157	QI	Cytochrome P450 CYP4/CYP19/CYP26 subfamilies
comp93821_c1	KOG0157	QI	Cytochrome P450 CYP4/CYP19/CYP26 subfamilies
comp86860_c0	KOG0157	QI	Cytochrome P450 CYP4/CYP19/CYP26 subfamilies
comp546072_c0	KOG0157	QI	Cytochrome P450 CYP4/CYP19/CYP26 subfamilies
comp88799_c0	KOG0157	QI	Cytochrome P450 CYP4/CYP19/CYP26 subfamilies
comp109202_c0	KOG0157	QI	Cytochrome P450 CYP4/CYP19/CYP26 subfamilies
comp94357_c0	KOG0157	QI	Cytochrome P450 CYP4/CYP19/CYP26 subfamilies
comp79885_c0	KOG0157	QI	Cytochrome P450 CYP4/CYP19/CYP26 subfamilies
comp65292_c0	KOG0157	QI	Cytochrome P450 CYP4/CYP19/CYP26 subfamilies
comp93808_c0	KOG0157	QI	Cytochrome P450 CYP4/CYP19/CYP26 subfamilies
comp89766_c0	KOG0157	QI	Cytochrome P450 CYP4/CYP19/CYP26 subfamilies
comp62699_c0	KOG0157	QI	Cytochrome P450 CYP4/CYP19/CYP26 subfamilies
comp46197_c0	KOG0157	QI	Cytochrome P450 CYP4/CYP19/CYP26 subfamilies
comp82103_c0	KOG0157	QI	Cytochrome P450 CYP4/CYP19/CYP26 subfamilies
comp7797_c0	KOG0157	QI	Cytochrome P450 CYP4/CYP19/CYP26 subfamilies
comp90467_c0	KOG0157	QI	Cytochrome P450 CYP4/CYP19/CYP26 subfamilies
comp90671_c0	KOG0157	QI	Cytochrome P450 CYP4/CYP19/CYP26 subfamilies
comp90252_c1	KOG0157	QI	Cytochrome P450 CYP4/CYP19/CYP26 subfamilies
comp67623_c0	KOG0157	QI	Cytochrome P450 CYP4/CYP19/CYP26 subfamilies
comp95028_c0	KOG0157	QI	Cytochrome P450 CYP4/CYP19/CYP26 subfamilies
comp63456_c0	KOG0157	QI	Cytochrome P450 CYP4/CYP19/CYP26 subfamilies
comp95081_c0	KOG0157	QI	Cytochrome P450 CYP4/CYP19/CYP26 subfamilies
comp38368_c0	KOG0157	QI	Cytochrome P450 CYP4/CYP19/CYP26 subfamilies
comp72789_c0	KOG0157	QI	Cytochrome P450 CYP4/CYP19/CYP26 subfamilies
comp95859_c0	KOG0157	QI	Cytochrome P450 CYP4/CYP19/CYP26 subfamilies
comp90363_c0	KOG0143	QR	Iron/ascorbate family oxidoreductases
comp83611_c0	KOG0143	QR	Iron/ascorbate family oxidoreductases
comp87192_c0	KOG0143	QR	Iron/ascorbate family oxidoreductases
comp79852_c0	KOG0143	QR	Iron/ascorbate family oxidoreductases
comp93099_c1	KOG0143	QR	Iron/ascorbate family oxidoreductases
comp75272_c0	KOG0143	QR	Iron/ascorbate family oxidoreductases
comp85427_c0	KOG0143	QR	Iron/ascorbate family oxidoreductases
comp81044_c0	KOG0143	QR	Iron/ascorbate family oxidoreductases
comp78132_c0	KOG0143	QR	Iron/ascorbate family oxidoreductases
comp94657_c0	KOG0143	QR	Iron/ascorbate family oxidoreductases
comp81889_c0	KOG0143	QR	Iron/ascorbate family oxidoreductases
comp88031_c0	KOG0143	QR	Iron/ascorbate family oxidoreductases
comp82767_c1	KOG0143	QR	Iron/ascorbate family oxidoreductases
comp94396_c0	KOG0143	QR	Iron/ascorbate family oxidoreductases
comp31448_c0	KOG0143	QR	Iron/ascorbate family oxidoreductases
comp88237_c0	KOG0143	QR	Iron/ascorbate family oxidoreductases
comp89544_c0	KOG0143	QR	Iron/ascorbate family oxidoreductases
comp90587_c0	KOG0143	QR	Iron/ascorbate family oxidoreductases
comp93616_c0	KOG0143	QR	Iron/ascorbate family oxidoreductases
comp87554_c0	KOG0143	QR	Iron/ascorbate family oxidoreductases
comp82200_c0	KOG0143	QR	Iron/ascorbate family oxidoreductases
comp95226_c0	KOG0143	QR	Iron/ascorbate family oxidoreductases
comp92659_c0	KOG0143	QR	Iron/ascorbate family oxidoreductases
comp95275_c0	KOG0143	QR	Iron/ascorbate family oxidoreductases
comp82832_c0	KOG0143	QR	Iron/ascorbate family oxidoreductases
comp88073_c0	KOG0143	QR	Iron/ascorbate family oxidoreductases
comp90845_c1	KOG0143	QR	Iron/ascorbate family oxidoreductases
comp88393_c0	KOG0143	QR	Iron/ascorbate family oxidoreductases
comp88870_c0	KOG0143	QR	Iron/ascorbate family oxidoreductases
comp96456_c0	KOG0143	QR	Iron/ascorbate family oxidoreductases
comp86494_c0	KOG0143	QR	Iron/ascorbate family oxidoreductases
comp87857_c0	KOG1529	V	Mercaptopyruvate sulfurtransferase/thiosulfate sulfurtransferase
comp91232_c0	KOG4730	V	D-arabinono-1, 4-lactone oxidase
comp95272_c0	KOG4730	V	D-arabinono-1, 4-lactone oxidase
comp91151_c0	KOG4730	V	D-arabinono-1, 4-lactone oxidase
comp86437_c0	KOG4730	V	D-arabinono-1, 4-lactone oxidase
comp91096_c0	KOG4730	V	D-arabinono-1, 4-lactone oxidase
comp49971_c1	KOG1502	V	Flavonol reductase/cinnamoyl-CoA reductase
comp90325_c0	KOG1502	V	Flavonol reductase/cinnamoyl-CoA reductase
comp92129_c0	KOG1502	V	Flavonol reductase/cinnamoyl-CoA reductase
comp79826_c0	KOG1502	V	Flavonol reductase/cinnamoyl-CoA reductase
comp87383_c0	KOG1502	V	Flavonol reductase/cinnamoyl-CoA reductase
comp95093_c0	KOG1502	V	Flavonol reductase/cinnamoyl-CoA reductase
comp91627_c0	KOG1502	V	Flavonol reductase/cinnamoyl-CoA reductase
comp92378_c1	KOG1502	V	Flavonol reductase/cinnamoyl-CoA reductase
comp94260_c1	KOG1502	V	Flavonol reductase/cinnamoyl-CoA reductase
comp86198_c1	KOG1502	V	Flavonol reductase/cinnamoyl-CoA reductase
comp106690_c0	KOG1502	V	Flavonol reductase/cinnamoyl-CoA reductase
comp93327_c0	KOG1502	V	Flavonol reductase/cinnamoyl-CoA reductase
comp77488_c0	KOG1502	V	Flavonol reductase/cinnamoyl-CoA reductase
comp96318_c0	KOG1502	V	Flavonol reductase/cinnamoyl-CoA reductase
comp94636_c0	KOG1502	V	Flavonol reductase/cinnamoyl-CoA reductase
comp84233_c0	KOG1502	V	Flavonol reductase/cinnamoyl-CoA reductase
comp86020_c0	KOG1502	V	Flavonol reductase/cinnamoyl-CoA reductase
comp91575_c0	KOG1502	V	Flavonol reductase/cinnamoyl-CoA reductase
comp95093_c1	KOG1502	V	Flavonol reductase/cinnamoyl-CoA reductase
comp91022_c0	KOG1502	V	Flavonol reductase/cinnamoyl-CoA reductase
comp69614_c0	KOG1502	V	Flavonol reductase/cinnamoyl-CoA reductase
comp96641_c0	KOG2622	V	Putative myrosinase precursor
