# Supplementary material for: Transcriptome Characterization of Gnetum parvifolium Reveals Candidate Genes Involved in Important Secondary Metabolic Pathways of Flavonoids and Stilbenoids
Source: Front Plant Sci. 2016 Mar 4;7:174. doi: 10.3389/fpls.2016.00174 (PMC4778121; doi:10.3389/fpls.2016.00174)
Supplement: Supplementary Table S6 — Functional annotation of unigenes based on KEGG classification. (A) Unigenes involved in metabolism; (B) Unigenes involved in secondary metabolites; (C) Total KEGG classification without removing pathways. In Figure 4, several pathways were excluded from the total including “Nervous system”, “Immune system”, “Digestive system”, “Endocrine system”, and “Circulatory system”. [file Table6.XLSX]

## Sheet: A. KEGG Metabolism
Pathway Hierarchy1	Pathway Hierarchy2	KEGG Pathway	Pathway ID	Gene Number	Gene IDs
Metabolism	Amino acid metabolism	Alanine, aspartate and glutamate metabolism	ko00250	46	comp77901_c0,comp91832_c0,comp99419_c0,comp78706_c0,comp89781_c0,comp1102209_c0,comp93153_c2,comp88997_c0,comp89444_c0,comp93205_c0,comp78101_c0,comp86565_c0,comp79793_c0,comp85360_c0,comp16841_c0,comp30445_c0,comp86763_c0,comp28875_c0,comp85929_c0,comp94847_c0,comp84132_c0,comp99413_c0,comp89891_c4,comp90266_c0,comp94242_c0,comp1170416_c0,comp89874_c0,comp93437_c1,comp50738_c0,comp90228_c0,comp4…
Metabolism	Amino acid metabolism	Arginine and proline metabolism	ko00330	78	comp83295_c0,comp84407_c0,comp81117_c0,comp77579_c2,comp81664_c0,comp93071_c0,comp90228_c0,comp1170416_c0,comp75056_c0,comp78857_c0,comp89874_c0,comp1018248_c0,comp88684_c0,comp86987_c0,comp94057_c0,comp91866_c0,comp88215_c0,comp77688_c0,comp92375_c1,comp58130_c0,comp94582_c0,comp13657_c0,comp78101_c0,comp671351_c0,comp87618_c0,comp93153_c2,comp89870_c0,comp87070_c0,comp83688_c0,comp87335_c0,comp…
Metabolism	Amino acid metabolism	Cysteine and methionine metabolism	ko00270	70	comp82270_c0,comp1544708_c0,comp78101_c0,comp92163_c0,comp88699_c0,comp92086_c0,comp87999_c0,comp87857_c0,comp93153_c2,comp86714_c0,comp65814_c0,comp87070_c0,comp80019_c0,comp84005_c0,comp94723_c0,comp77356_c0,comp96491_c0,comp1046393_c0,comp92541_c0,comp59062_c0,comp88073_c0,comp86751_c0,comp80383_c0,comp59562_c0,comp85775_c0,comp81076_c0,comp89436_c0,comp78857_c0,comp93774_c0,comp71979_c0,comp1…
Metabolism	Amino acid metabolism	Glycine, serine and threonine metabolism	ko00260	51	comp93730_c0,comp1548078_c0,comp85804_c0,comp91532_c1,comp929257_c0,comp940555_c0,comp1179485_c0,comp486569_c0,comp614279_c0,comp88699_c0,comp77614_c0,comp88480_c0,comp89656_c0,comp80816_c0,comp81283_c0,comp84775_c1,comp79793_c0,comp62493_c0,comp89891_c4,comp84005_c0,comp77794_c0,comp85929_c0,comp89692_c0,comp88682_c1,comp84775_c0,comp86941_c0,comp88847_c0,comp81230_c0,comp94531_c0,comp86912_c0,c…
Metabolism	Amino acid metabolism	Histidine metabolism	ko00340	29	comp85388_c0,comp87618_c0,comp2340316_c0,comp671351_c0,comp13657_c0,comp91366_c0,comp94800_c0,comp81099_c0,comp90862_c1,comp63764_c0,comp2079754_c0,comp93049_c0,comp87681_c0,comp94343_c0,comp87330_c0,comp86649_c0,comp84181_c0,comp1562537_c0,comp58130_c0,comp86790_c0,comp90870_c0,comp89732_c0,comp89262_c0,comp95073_c0,comp95427_c1,comp94545_c1,comp87945_c0,comp77516_c0,comp91866_c0
Metabolism	Amino acid metabolism	Lysine biosynthesis	ko00300	9	comp84836_c1,comp91866_c0,comp83912_c0,comp88707_c0,comp92541_c0,comp84180_c0,comp80956_c0,comp84005_c0,comp88699_c0
Metabolism	Amino acid metabolism	Lysine degradation	ko00310	33	comp93763_c0,comp87330_c0,comp96386_c0,comp81153_c0,comp81153_c1,comp89834_c0,comp79070_c0,comp91866_c0,comp96047_c0,comp58130_c0,comp89073_c0,comp93517_c0,comp2340316_c0,comp94373_c0,comp93226_c0,comp93437_c1,comp52135_c0,comp95783_c0,comp93049_c0,comp88763_c0,comp87945_c0,comp77516_c0,comp94545_c1,comp90870_c0,comp93005_c0,comp86790_c0,comp94800_c0,comp93359_c0,comp13657_c0,comp671351_c0,comp90…
Metabolism	Amino acid metabolism	Phenylalanine metabolism	ko00360	112	comp25645_c0,comp94745_c0,comp78359_c0,comp68896_c0,comp93153_c2,comp1239473_c0,comp76725_c0,comp29040_c0,comp92786_c0,comp78101_c0,comp45010_c0,comp85430_c0,comp82685_c0,comp86240_c0,comp74575_c0,comp1220635_c0,comp73740_c0,comp55610_c0,comp80637_c0,comp93541_c0,comp95407_c0,comp75901_c0,comp84467_c0,comp2079754_c0,comp95498_c0,comp67703_c0,comp89267_c0,comp88965_c0,comp89040_c2,comp87924_c0,com…
Metabolism	Amino acid metabolism	Phenylalanine, tyrosine and tryptophan biosynthesis	ko00400	39	comp77613_c0,comp83577_c0,comp90601_c0,comp95255_c0,comp88390_c1,comp86441_c0,comp87835_c0,comp80843_c1,comp90092_c0,comp99413_c0,comp88586_c1,comp82737_c0,comp77523_c0,comp99419_c0,comp90415_c0,comp93153_c2,comp92874_c0,comp82827_c0,comp89803_c0,comp83679_c0,comp78101_c0,comp488922_c0,comp87210_c1,comp88517_c0,comp82314_c0,comp37398_c0,comp88586_c0,comp90101_c0,comp77921_c0,comp89732_c0,comp8836…
Metabolism	Amino acid metabolism	Tryptophan metabolism	ko00380	48	comp78544_c0,comp93049_c0,comp821534_c0,comp8439_c0,comp79863_c0,comp86790_c0,comp69191_c0,comp90870_c0,comp20158_c0,comp1235599_c0,comp94545_c1,comp87945_c0,comp77516_c0,comp484461_c0,comp87618_c0,comp671351_c0,comp13657_c0,comp94800_c0,comp1192874_c0,comp544652_c0,comp56488_c0,comp86545_c0,comp536288_c0,comp84351_c0,comp51675_c0,comp85820_c0,comp87330_c0,comp779669_c0,comp95526_c2,comp83556_c0,…
Metabolism	Amino acid metabolism	Tyrosine metabolism	ko00350	47	comp192073_c0,comp60658_c0,comp78101_c0,comp1538004_c0,comp95481_c1,comp86603_c0,comp82099_c0,comp94378_c0,comp93153_c2,comp77523_c0,comp99419_c0,comp96519_c1,comp99413_c0,comp83971_c1,comp86649_c0,comp1049839_c0,comp91163_c1,comp1562537_c0,comp86418_c0,comp41670_c0,comp83481_c1,comp82742_c0,comp95073_c0,comp88716_c0,comp83211_c0,comp83971_c0,comp90835_c0,comp89588_c0,comp86587_c1,comp93437_c1,co…
Metabolism	Amino acid metabolism	Valine, leucine and isoleucine biosynthesis	ko00290	12	comp89234_c0,comp94883_c0,comp87787_c0,comp85194_c0,comp93685_c0,comp91262_c0,comp1647525_c0,comp86410_c0,comp82890_c0,comp94722_c0,comp82847_c0,comp86941_c0
Metabolism	Amino acid metabolism	Valine, leucine and isoleucine degradation	ko00280	42	comp79144_c0,comp89234_c0,comp1704640_c0,comp87330_c0,comp1210405_c0,comp93635_c0,comp81153_c0,comp85531_c0,comp81153_c1,comp79070_c0,comp91866_c0,comp89382_c0,comp87553_c0,comp90324_c0,comp58130_c0,comp90758_c0,comp92484_c0,comp2340316_c0,comp84898_c0,comp82847_c0,comp75607_c0,comp93049_c0,comp87945_c0,comp86647_c1,comp77516_c0,comp88936_c0,comp91876_c0,comp91771_c0,comp88480_c0,comp94545_c1,com…
Metabolism	Amino acid metabolism	Biosynthesis of amino acids	ko01230	212	comp76116_c0,comp37398_c0,comp77921_c0,comp90227_c0,comp81269_c0,comp94722_c0,comp84836_c1,comp78737_c0,comp91866_c0,comp1076613_c0,comp82879_c0,comp68803_c0,comp94343_c0,comp88362_c0,comp80418_c0,comp76275_c0,comp89436_c0,comp89874_c0,comp79840_c0,comp59562_c0,comp86937_c0,comp84407_c0,comp86751_c0,comp86540_c0,comp88580_c0,comp86912_c0,comp92541_c0,comp94866_c0,comp86793_c0,comp1554429_c0,comp9…
Metabolism	Biosynthesis of other secondary metabolites	Phenylpropanoid biosynthesis	ko00940	162	comp423199_c0,comp382115_c0,comp85426_c0,comp459973_c0,comp83316_c0,comp47921_c0,comp51907_c0,comp95004_c0,comp62938_c0,comp540987_c0,comp92560_c0,comp31942_c0,comp94797_c0,comp90886_c0,comp89383_c0,comp86600_c0,comp62477_c0,comp94627_c0,comp82763_c0,comp79050_c0,comp95129_c0,comp91646_c0,comp93707_c0,comp95900_c2,comp91666_c0,comp244619_c0,comp68238_c0,comp261902_c0,comp269112_c0,comp72072_c0,co…
Metabolism	Biosynthesis of other secondary metabolites	Flavone and flavonol biosynthesis	ko00944	16	comp87212_c0,comp92966_c0,comp95574_c0,comp93039_c0,comp94680_c0,comp93727_c0,comp75963_c0,comp78565_c0,comp90819_c0,comp73943_c0,comp82743_c0,comp91907_c0,comp63646_c0,comp89704_c0,comp67862_c0,comp48190_c0
Metabolism	Biosynthesis of other secondary metabolites	Flavonoid biosynthesis	ko00941	65	comp96077_c0,comp94260_c1,comp69495_c0,comp95482_c1,comp95326_c1,comp244619_c0,comp94118_c0,comp323402_c0,comp89299_c0,comp92966_c0,comp69614_c0,comp67468_c0,comp75963_c0,comp78565_c0,comp88014_c0,comp86905_c0,comp96052_c0,comp82743_c0,comp95003_c0,comp48456_c0,comp93634_c0,comp51417_c0,comp93616_c0,comp95574_c0,comp79730_c0,comp85210_c0,comp93727_c0,comp92378_c1,comp49971_c1,comp86600_c0,comp908…
Metabolism	Biosynthesis of other secondary metabolites	Indole alkaloid biosynthesis	ko00901	7	comp86278_c0,comp82875_c0,comp70935_c0,comp82131_c0,comp234079_c0,comp2079754_c0,comp87865_c0
Metabolism	Biosynthesis of other secondary metabolites	Isoquinoline alkaloid biosynthesis	ko00950	15	comp68722_c1,comp2079754_c0,comp68722_c0,comp89991_c0,comp77523_c0,comp50738_c0,comp99419_c0,comp93153_c2,comp45447_c0,comp82314_c0,comp87066_c0,comp90835_c0,comp99413_c0,comp88362_c0,comp78101_c0
Metabolism	Biosynthesis of other secondary metabolites	Tropane, piperidine and pyridine alkaloid biosynthesis	ko00960	14	comp87066_c0,comp90835_c0,comp99413_c0,comp78101_c0,comp88362_c0,comp68722_c0,comp89732_c0,comp68722_c1,comp77523_c0,comp99419_c0,comp50738_c0,comp82314_c0,comp45447_c0,comp93153_c2
Metabolism	Biosynthesis of other secondary metabolites	Stilbenoid, diarylheptanoid and gingerol biosynthesis	ko00945	32	comp89986_c0,comp89299_c0,comp88074_c0,comp83811_c0,comp569431_c0,comp96077_c0,comp92597_c0,comp86917_c0,comp244619_c0,comp91582_c1,comp276514_c0,comp96993_c0,comp95003_c0,comp87938_c0,comp89959_c0,comp60276_c0,comp88014_c0,comp86905_c0,comp69329_c0,comp86331_c0,comp85514_c0,comp90938_c0,comp74684_c0,comp85497_c0,comp92132_c0,comp46018_c0,comp75901_c0,comp93541_c0,comp85210_c0,comp90467_c0,comp69…
Metabolism	Biosynthesis of other secondary metabolites	Streptomycin biosynthesis	ko00521	11	comp84000_c1,comp83379_c0,comp74995_c0,comp88956_c0,comp84418_c0,comp94376_c0,comp96811_c0,comp92246_c1,comp84000_c0,comp85373_c0,comp90039_c0
Metabolism	Biosynthesis of other secondary metabolites	Aflatoxin biosynthesis	ko00254	1	comp94489_c0
Metabolism	Biosynthesis of other secondary metabolites	Anthocyanin biosynthesis	ko00942	1	comp78205_c0
Metabolism	Biosynthesis of other secondary metabolites	Betalain biosynthesis	ko00965	6	comp82742_c0,comp88716_c0,comp77028_c0,comp85940_c0,comp77828_c0,comp2079754_c0
Metabolism	Biosynthesis of other secondary metabolites	Butirosin and neomycin biosynthesis	ko00524	6	comp90039_c0,comp92246_c1,comp96811_c0,comp84418_c0,comp83379_c0,comp74995_c0
Metabolism	Biosynthesis of other secondary metabolites	Caffeine metabolism	ko00232	2	comp80652_c0,comp85960_c0
Metabolism	Biosynthesis of other secondary metabolites	Novobiocin biosynthesis	ko00401	3	comp77523_c0,comp82314_c0,comp89732_c0
Metabolism	Carbohydrate metabolism	Amino sugar and nucleotide sugar metabolism	ko00520	132	comp87480_c0,comp87752_c0,comp738107_c0,comp602527_c0,comp88295_c0,comp94838_c0,comp75789_c0,comp102177_c0,comp92171_c0,comp80399_c0,comp33106_c0,comp91040_c0,comp84722_c0,comp63198_c0,comp75405_c0,comp95025_c0,comp68589_c0,comp1208652_c0,comp79980_c0,comp88739_c0,comp76960_c0,comp84000_c0,comp87987_c0,comp84000_c1,comp95069_c0,comp94873_c0,comp88973_c0,comp90456_c0,comp87798_c0,comp86979_c0,comp…
Metabolism	Carbohydrate metabolism	Ascorbate and aldarate metabolism	ko00053	39	comp88489_c0,comp671351_c0,comp87618_c0,comp75525_c0,comp79524_c0,comp85231_c1,comp92850_c0,comp94800_c0,comp78676_c0,comp13657_c0,comp94995_c0,comp95789_c0,comp78489_c0,comp93049_c0,comp27216_c0,comp90870_c0,comp72458_c0,comp72746_c0,comp86790_c0,comp77516_c0,comp92371_c0,comp87945_c0,comp94545_c1,comp90119_c0,comp92655_c1,comp2340316_c0,comp92752_c0,comp75405_c0,comp71598_c0,comp83988_c0,comp87…
Metabolism	Carbohydrate metabolism	Butanoate metabolism	ko00650	20	comp87787_c0,comp89444_c0,comp1610732_c0,comp86515_c0,comp93437_c1,comp487755_c0,comp89444_c1,comp91262_c0,comp19367_c0,comp1704640_c0,comp76134_c0,comp1661418_c0,comp954523_c0,comp16841_c0,comp79070_c0,comp86763_c0,comp85531_c0,comp81153_c0,comp81153_c1,comp91771_c0
Metabolism	Carbohydrate metabolism	C5-Branched dibasic acid metabolism	ko00660	4	comp94722_c0,comp87787_c0,comp91262_c0,comp85194_c0
Metabolism	Carbohydrate metabolism	Citrate cycle (TCA cycle)	ko00020	56	comp1671580_c0,comp1547695_c0,comp814515_c0,comp82270_c0,comp91254_c0,comp92401_c0,comp89063_c1,comp84399_c0,comp89773_c0,comp83644_c0,comp91739_c1,comp87634_c0,comp84442_c0,comp86341_c0,comp1725545_c0,comp1161900_c0,comp693087_c0,comp1575810_c0,comp77206_c0,comp79034_c0,comp89416_c0,comp76554_c0,comp79652_c0,comp88480_c0,comp79991_c0,comp87868_c0,comp77356_c0,comp86212_c0,comp44972_c0,comp91251_…
Metabolism	Carbohydrate metabolism	Fructose and mannose metabolism	ko00051	56	comp93123_c0,comp75057_c0,comp831710_c0,comp84418_c0,comp84973_c0,comp79952_c0,comp37786_c0,comp69094_c0,comp7603_c0,comp77725_c0,comp90039_c0,comp87146_c1,comp1610732_c0,comp464733_c0,comp96323_c0,comp96811_c0,comp76941_c1,comp1661418_c0,comp89394_c0,comp88565_c0,comp80904_c0,comp693038_c0,comp79637_c0,comp89320_c0,comp1916884_c0,comp86339_c0,comp79840_c0,comp63198_c0,comp87929_c0,comp68589_c0,c…
Metabolism	Carbohydrate metabolism	Galactose metabolism	ko00052	68	comp74404_c0,comp93456_c0,comp1300782_c0,comp70862_c0,comp92481_c0,comp84679_c0,comp57339_c0,comp82117_c0,comp81046_c0,comp87480_c0,comp984959_c0,comp83365_c0,comp96596_c1,comp84418_c0,comp96317_c0,comp96649_c0,comp84964_c0,comp79388_c0,comp87146_c1,comp90039_c0,comp76575_c0,comp85086_c0,comp96811_c0,comp89798_c0,comp96323_c0,comp84000_c1,comp78311_c1,comp85109_c0,comp441094_c0,comp573862_c0,comp…
Metabolism	Carbohydrate metabolism	Glycolysis / Gluconeogenesis	ko00010	137	comp951584_c0,comp20407_c0,comp88557_c1,comp84381_c0,comp87330_c0,comp23084_c0,comp83854_c0,comp86587_c0,comp90324_c0,comp82117_c0,comp86949_c0,comp22585_c0,comp90039_c0,comp84399_c0,comp2143727_c0,comp1546584_c0,comp76575_c0,comp85652_c0,comp94800_c0,comp67435_c0,comp85039_c0,comp83971_c1,comp14402_c0,comp79637_c0,comp89416_c0,comp83739_c0,comp1916884_c0,comp86615_c0,comp1049839_c0,comp27869_c0,…
Metabolism	Carbohydrate metabolism	Glyoxylate and dicarboxylate metabolism	ko00630	78	comp86912_c0,comp91553_c0,comp88580_c0,comp1008033_c0,comp988718_c0,comp739761_c0,comp75614_c0,comp69853_c0,comp85775_c0,comp1636201_c0,comp71979_c0,comp91482_c0,comp16609_c0,comp83756_c0,comp779669_c0,comp1201854_c0,comp78737_c0,comp94898_c0,comp65338_c0,comp1853324_c0,comp86003_c0,comp41616_c0,comp86895_c0,comp1547695_c0,comp82270_c0,comp1385120_c0,comp85829_c0,comp1548078_c0,comp91739_c1,comp9…
Metabolism	Carbohydrate metabolism	Inositol phosphate metabolism	ko00562	45	comp84123_c0,comp94807_c0,comp95180_c0,comp90328_c0,comp94164_c1,comp91912_c0,comp81284_c0,comp63621_c0,comp87553_c0,comp88956_c0,comp83774_c0,comp94605_c0,comp95439_c0,comp85571_c0,comp93842_c0,comp89077_c0,comp73076_c0,comp71598_c0,comp89124_c0,comp90179_c0,comp95220_c0,comp85025_c0,comp90874_c1,comp81907_c0,comp95540_c0,comp94376_c0,comp79096_c0,comp27216_c0,comp81713_c0,comp1631570_c0,comp860…
Metabolism	Carbohydrate metabolism	Pentose and glucuronate interconversions	ko00040	78	comp87887_c0,comp73256_c0,comp75405_c0,comp94415_c0,comp2340316_c0,comp85078_c0,comp90780_c1,comp80049_c0,comp95812_c0,comp74424_c0,comp75444_c0,comp83620_c0,comp984959_c0,comp39169_c0,comp88656_c0,comp87330_c0,comp87480_c0,comp91122_c0,comp79951_c0,comp29063_c0,comp64656_c0,comp90157_c0,comp94800_c0,comp82281_c0,comp94545_c1,comp88629_c0,comp86121_c0,comp77516_c0,comp86790_c0,comp79419_c0,comp10…
Metabolism	Carbohydrate metabolism	Pentose phosphate pathway	ko00030	48	comp86339_c0,comp84000_c0,comp85373_c0,comp1306839_c0,comp1916884_c0,comp693038_c0,comp79637_c0,comp84390_c0,comp80904_c0,comp84800_c0,comp80070_c0,comp88629_c0,comp84000_c1,comp1201954_c0,comp90685_c0,comp92416_c0,comp96323_c0,comp86442_c1,comp90157_c0,comp464733_c0,comp91377_c0,comp87146_c1,comp7603_c0,comp37786_c0,comp93649_c1,comp91684_c0,comp81170_c1,comp87092_c0,comp82259_c0,comp85852_c0,co…
Metabolism	Carbohydrate metabolism	Propanoate metabolism	ko00640	31	comp90870_c0,comp58130_c0,comp86790_c0,comp88229_c2,comp86372_c0,comp80119_c0,comp87945_c0,comp81153_c0,comp81153_c1,comp91866_c0,comp77516_c0,comp79070_c0,comp88936_c0,comp87553_c0,comp94545_c1,comp87330_c0,comp93049_c0,comp68698_c0,comp75607_c0,comp95798_c0,comp84898_c0,comp671351_c0,comp82459_c0,comp83644_c0,comp85997_c0,comp89773_c0,comp87618_c0,comp2340316_c0,comp94800_c0,comp94489_c0,comp13…
Metabolism	Carbohydrate metabolism	Pyruvate metabolism	ko00620	80	comp88480_c0,comp79652_c0,comp77356_c0,comp78108_c1,comp87945_c0,comp80942_c0,comp71096_c0,comp91251_c0,comp90870_c0,comp68698_c0,comp77462_c0,comp76554_c0,comp1812707_c0,comp85467_c0,comp13657_c0,comp3406_c0,comp680267_c0,comp82270_c0,comp87618_c0,comp89063_c1,comp92506_c0,comp95551_c1,comp671351_c0,comp91866_c0,comp80119_c0,comp891197_c0,comp86372_c0,comp85670_c0,comp58130_c0,comp95934_c0,comp1…
Metabolism	Carbohydrate metabolism	Carbon metabolism	ko01200	222	comp346305_c0,comp1072470_c0,comp28571_c0,comp81153_c1,comp81222_c0,comp1061663_c0,comp85363_c0,comp87126_c0,comp84577_c0,comp45943_c0,comp85852_c0,comp89541_c0,comp84898_c0,comp80441_c0,comp90801_c0,comp95025_c0,comp90720_c0,comp88682_c1,comp1273544_c0,comp80418_c1,comp35629_c0,comp86941_c0,comp93699_c1,comp90893_c0,comp92481_c0,comp85582_c0,comp78980_c0,comp56879_c0,comp93517_c0,comp89497_c0,co…
Metabolism	Energy metabolism	Carbon fixation in photosynthetic organisms	ko00710	78	comp92416_c0,comp619158_c0,comp88629_c0,comp84477_c0,comp79637_c0,comp85179_c0,comp83739_c0,comp84800_c0,comp14402_c0,comp86339_c0,comp1916884_c0,comp54648_c0,comp86605_c0,comp67435_c0,comp95581_c0,comp75244_c0,comp93649_c1,comp2143727_c0,comp92401_c0,comp7603_c0,comp90934_c0,comp90157_c0,comp87126_c0,comp81222_c0,comp28571_c0,comp346305_c0,comp82259_c0,comp85852_c0,comp20407_c0,comp88557_c1,comp…
Metabolism	Energy metabolism	Carbon fixation pathways in prokaryotes	ko00720	30	comp65338_c0,comp80119_c0,comp44972_c0,comp81153_c0,comp81153_c1,comp86212_c0,comp79070_c0,comp1201854_c0,comp87868_c0,comp1207605_c0,comp88229_c2,comp86372_c0,comp89661_c0,comp68698_c0,comp1575810_c0,comp1725545_c0,comp89541_c0,comp79034_c0,comp95798_c0,comp91739_c1,comp84150_c0,comp35629_c0,comp84442_c0,comp1273544_c0,comp93699_c1,comp1547695_c0,comp95551_c1,comp82459_c0,comp92506_c0,comp85997_…
Metabolism	Energy metabolism	Methane metabolism	ko00680	49	comp88847_c0,comp86587_c1,comp86912_c0,comp91553_c0,comp92481_c0,comp34182_c0,comp78980_c0,comp86540_c0,comp89497_c0,comp90720_c0,comp739761_c0,comp88682_c1,comp79840_c0,comp88248_c0,comp81170_c1,comp45943_c0,comp83854_c0,comp89661_c0,comp86587_c0,comp85852_c0,comp88866_c0,comp595266_c0,comp90227_c0,comp464733_c0,comp95481_c1,comp7603_c0,comp87146_c1,comp85997_c0,comp92506_c0,comp1548078_c0,comp3…
Metabolism	Energy metabolism	Nitrogen metabolism	ko00910	28	comp86961_c0,comp88997_c0,comp70267_c0,comp72795_c0,comp95473_c0,comp79207_c0,comp92524_c0,comp91923_c0,comp77901_c0,comp47357_c0,comp86870_c0,comp1170416_c0,comp1046073_c0,comp92243_c0,comp1102209_c0,comp78706_c0,comp91482_c0,comp86195_c0,comp451693_c0,comp79536_c0,comp313936_c0,comp79127_c0,comp85360_c0,comp88058_c0,comp1638483_c0,comp50296_c0,comp94898_c0,comp940402_c0
Metabolism	Energy metabolism	Oxidative phosphorylation	ko00190	198	comp199170_c0,comp79320_c0,comp2113103_c0,comp1817130_c0,comp552307_c0,comp83894_c0,comp1209634_c0,comp64460_c0,comp92257_c0,comp79991_c0,comp490229_c0,comp90306_c0,comp80992_c0,comp89951_c0,comp669718_c0,comp959694_c0,comp388738_c0,comp91760_c0,comp64429_c0,comp81905_c0,comp85438_c1,comp68900_c0,comp758411_c0,comp85031_c0,comp719766_c0,comp1423700_c0,comp96584_c0,comp302125_c0,comp613251_c0,comp…
Metabolism	Energy metabolism	Photosynthesis	ko00195	66	comp87748_c1,comp76635_c0,comp71324_c0,comp82497_c0,comp80391_c0,comp65797_c0,comp2143312_c0,comp51906_c0,comp837082_c0,comp624085_c0,comp95899_c0,comp84550_c2,comp88204_c0,comp722455_c0,comp95713_c1,comp61821_c0,comp84363_c0,comp83966_c0,comp83666_c0,comp70953_c0,comp751349_c0,comp83800_c0,comp489073_c0,comp85031_c0,comp719766_c0,comp85466_c0,comp93699_c0,comp76420_c0,comp46581_c0,comp1161682_c0…
Metabolism	Energy metabolism	Photosynthesis - antenna proteins	ko00196	34	comp602320_c0,comp813602_c0,comp79346_c0,comp617575_c0,comp1066261_c0,comp87783_c0,comp21545_c0,comp89659_c0,comp1655032_c0,comp1688695_c0,comp486741_c0,comp943228_c0,comp580748_c0,comp61914_c0,comp967727_c0,comp1187725_c0,comp75687_c0,comp88363_c0,comp28100_c0,comp1156155_c0,comp75584_c0,comp634478_c0,comp953849_c0,comp389130_c0,comp17823_c1,comp383619_c0,comp780608_c0,comp82757_c0,comp81100_c0,…
Metabolism	Energy metabolism	2-Oxocarboxylic acid metabolism	ko01210	46	comp44972_c0,comp82890_c0,comp86212_c0,comp77206_c0,comp1161900_c0,comp1575810_c0,comp693087_c0,comp83688_c0,comp99413_c0,comp85194_c0,comp1647525_c0,comp94927_c0,comp91739_c1,comp93153_c2,comp86410_c0,comp99419_c0,comp86341_c0,comp89870_c0,comp78101_c0,comp814515_c0,comp1547695_c0,comp88699_c0,comp93685_c0,comp1207605_c0,comp1201854_c0,comp94722_c0,comp81222_c0,comp65338_c0,comp1072470_c0,comp78…
Metabolism	Energy metabolism	Sulfur metabolism	ko00920	26	comp90295_c0,comp90827_c0,comp89436_c1,comp80383_c0,comp93734_c0,comp88924_c0,comp92163_c0,comp86751_c0,comp88105_c0,comp85634_c0,comp94558_c0,comp87857_c0,comp633604_c0,comp92086_c0,comp68688_c0,comp65814_c0,comp89436_c0,comp96307_c0,comp88954_c0,comp63281_c0,comp89664_c0,comp47686_c0,comp950352_c0,comp85363_c0,comp94347_c1,comp87961_c0
Metabolism	Glycan biosynthesis and metabolism	Glycosaminoglycan biosynthesis - heparan sulfate / heparin	ko00534	2	comp96670_c0,comp93859_c0
Metabolism	Glycan biosynthesis and metabolism	Glycosaminoglycan degradation	ko00531	7	comp90725_c0,comp82175_c0,comp92799_c0,comp92035_c0,comp87583_c0,comp90903_c0,comp94433_c0
Metabolism	Glycan biosynthesis and metabolism	Glycosphingolipid biosynthesis - ganglio series	ko00604	3	comp94433_c0,comp92035_c0,comp82175_c0
Metabolism	Glycan biosynthesis and metabolism	Glycosphingolipid biosynthesis - globo series	ko00603	10	comp84964_c0,comp85433_c0,comp78311_c1,comp81046_c0,comp82175_c0,comp91914_c0,comp78311_c0,comp84964_c1,comp85109_c0,comp92035_c0
Metabolism	Glycan biosynthesis and metabolism	Glycosylphosphatidylinositol(GPI)-anchor biosynthesis	ko00563	23	comp93779_c0,comp94775_c0,comp93310_c0,comp96247_c1,comp84558_c1,comp85985_c0,comp91009_c0,comp93523_c0,comp93413_c0,comp90623_c0,comp88850_c0,comp96160_c0,comp86689_c0,comp90998_c0,comp94682_c0,comp84558_c0,comp96247_c0,comp54172_c0,comp87370_c0,comp94125_c0,comp88371_c0,comp94149_c0,comp95887_c0
Metabolism	Glycan biosynthesis and metabolism	Lipopolysaccharide biosynthesis	ko00540	5	comp93999_c0,comp90771_c0,comp87472_c0,comp77073_c0,comp94083_c0
Metabolism	Glycan biosynthesis and metabolism	N-Glycan biosynthesis	ko00510	35	comp1211808_c0,comp86363_c0,comp78609_c0,comp92586_c0,comp90214_c0,comp88464_c0,comp90245_c0,comp80281_c0,comp89400_c0,comp81169_c0,comp91038_c0,comp81124_c0,comp91530_c0,comp89110_c0,comp88400_c0,comp86052_c0,comp87234_c0,comp86398_c0,comp91868_c0,comp84031_c0,comp88163_c0,comp90926_c0,comp96011_c1,comp87353_c0,comp91190_c0,comp76017_c0,comp80244_c0,comp86563_c0,comp87392_c0,comp80929_c0,comp930…
Metabolism	Glycan biosynthesis and metabolism	Other glycan degradation	ko00511	10	comp92193_c0,comp92843_c0,comp82175_c0,comp86575_c0,comp87585_c1,comp96510_c0,comp93572_c0,comp92035_c0,comp94433_c0,comp90023_c0
Metabolism	Glycan biosynthesis and metabolism	Other types of O-glycan biosynthesis	ko00514	4	comp92692_c0,comp1626639_c0,comp89808_c0,comp92649_c0
Metabolism	Glycan biosynthesis and metabolism	Peptidoglycan biosynthesis	ko00550	1	comp84647_c0
Metabolism	Glycan biosynthesis and metabolism	Various types of N-glycan biosynthesis	ko00513	27	comp80853_c0,comp89110_c0,comp80929_c0,comp86398_c0,comp92044_c0,comp91068_c0,comp86052_c0,comp88464_c0,comp87353_c0,comp87864_c0,comp92586_c0,comp90070_c0,comp86363_c0,comp90926_c0,comp78609_c0,comp88658_c0,comp91868_c0,comp1211808_c0,comp88163_c0,comp88068_c0,comp85798_c0,comp91038_c0,comp86563_c0,comp91190_c0,comp80244_c0,comp90245_c0,comp89400_c0
Metabolism	Lipid metabolism	Arachidonic acid metabolism	ko00590	17	comp95146_c0,comp76027_c0,comp1301218_c0,comp85932_c0,comp91710_c0,comp89873_c0,comp87667_c0,comp28847_c0,comp1159749_c0,comp1590995_c0,comp94690_c0,comp1251320_c0,comp53137_c0,comp93872_c2,comp86054_c0,comp79615_c0,comp95120_c0
Metabolism	Lipid metabolism	Biosynthesis of unsaturated fatty acids	ko01040	35	comp99299_c0,comp75375_c0,comp91439_c0,comp80792_c0,comp18330_c0,comp73141_c0,comp92341_c0,comp79144_c0,comp87439_c0,comp61752_c0,comp1210405_c0,comp62523_c0,comp89815_c0,comp50675_c0,comp89382_c0,comp81316_c0,comp94589_c0,comp82644_c0,comp934535_c0,comp82778_c0,comp88891_c1,comp88098_c0,comp89422_c0,comp89044_c0,comp82595_c0,comp77671_c0,comp88110_c0,comp90063_c0,comp90942_c1,comp67981_c0,comp91…
Metabolism	Lipid metabolism	Cutin, suberine and wax biosynthesis	ko00073	22	comp86141_c0,comp89474_c0,comp93380_c0,comp225105_c0,comp96329_c0,comp62699_c0,comp67694_c0,comp73085_c0,comp688161_c0,comp1636183_c0,comp78308_c0,comp45260_c0,comp84635_c0,comp96123_c0,comp79705_c0,comp74092_c0,comp88303_c0,comp93441_c0,comp65042_c0,comp69906_c0,comp86704_c0,comp154876_c0
Metabolism	Lipid metabolism	Ether lipid metabolism	ko00565	32	comp91912_c0,comp93872_c2,comp1666507_c0,comp94882_c0,comp90874_c1,comp81907_c0,comp94605_c0,comp73076_c0,comp31293_c0,comp86054_c0,comp95120_c0,comp86736_c0,comp1251320_c0,comp53137_c0,comp93385_c0,comp92901_c0,comp94486_c0,comp93432_c0,comp89944_c0,comp92972_c0,comp1590995_c0,comp90874_c0,comp76019_c1,comp90435_c0,comp90375_c0,comp1651478_c0,comp89878_c0,comp86832_c0,comp96120_c0,comp1301218_c0…
Metabolism	Lipid metabolism	Fatty acid biosynthesis	ko00061	22	comp82459_c0,comp84287_c0,comp89348_c0,comp94489_c0,comp75375_c0,comp80916_c0,comp88882_c0,comp95798_c0,comp77671_c0,comp82595_c0,comp86357_c1,comp75429_c0,comp78908_c0,comp61752_c0,comp68698_c0,comp86372_c0,comp88229_c2,comp85111_c0,comp86072_c0,comp88568_c0,comp81316_c0,comp80119_c0
Metabolism	Lipid metabolism	Fatty acid degradation	ko00071	56	comp94589_c0,comp91320_c0,comp58130_c0,comp95395_c2,comp91709_c0,comp81153_c0,comp81153_c1,comp50675_c0,comp91866_c0,comp79070_c0,comp89382_c0,comp60441_c0,comp87330_c0,comp1210405_c0,comp931069_c0,comp89815_c0,comp90943_c0,comp79144_c0,comp86587_c0,comp86155_c0,comp2386181_c0,comp89588_c0,comp83971_c0,comp2340316_c0,comp86587_c1,comp91439_c0,comp90870_c0,comp41670_c0,comp86790_c0,comp90942_c1,co…
Metabolism	Lipid metabolism	Fatty acid elongation	ko00062	29	comp90570_c0,comp92341_c0,comp379733_c0,comp519959_c0,comp73141_c0,comp88891_c1,comp81059_c0,comp88098_c0,comp33803_c0,comp24252_c0,comp92578_c0,comp83722_c0,comp86856_c0,comp92936_c0,comp86856_c2,comp93771_c0,comp92391_c0,comp67314_c0,comp74792_c0,comp80984_c0,comp67981_c0,comp414973_c0,comp257712_c0,comp88110_c0,comp92225_c0,comp83677_c0,comp93130_c0,comp76951_c0,comp76951_c1
Metabolism	Lipid metabolism	Glycerolipid metabolism	ko00561	56	comp425649_c0,comp94800_c0,comp90364_c0,comp89739_c0,comp96593_c0,comp88239_c0,comp80227_c0,comp84964_c1,comp13657_c0,comp1546584_c0,comp671351_c0,comp94761_c0,comp93628_c0,comp95183_c0,comp87616_c1,comp87618_c0,comp89707_c0,comp84964_c0,comp89347_c0,comp89342_c2,comp91914_c0,comp91476_c0,comp90083_c0,comp80154_c0,comp78311_c0,comp85109_c0,comp93049_c0,comp85039_c0,comp92431_c0,comp87945_c0,comp9…
Metabolism	Lipid metabolism	Glycerophospholipid metabolism	ko00564	73	comp73599_c0,comp1666507_c0,comp89322_c0,comp94391_c0,comp89564_c0,comp93872_c2,comp91912_c0,comp90585_c1,comp82229_c0,comp84936_c0,comp85011_c0,comp73076_c0,comp94605_c0,comp95477_c0,comp84473_c0,comp83059_c0,comp81907_c0,comp90874_c1,comp1590995_c0,comp94486_c0,comp92812_c0,comp88774_c0,comp87104_c0,comp89944_c0,comp92972_c0,comp91476_c0,comp90083_c0,comp95642_c0,comp53137_c0,comp1251320_c0,com…
Metabolism	Lipid metabolism	Linoleic acid metabolism	ko00591	22	comp1251320_c0,comp1661418_c0,comp53137_c0,comp93872_c2,comp92138_c0,comp90859_c0,comp86054_c0,comp88119_c0,comp91622_c0,comp95120_c0,comp95679_c0,comp95813_c0,comp94176_c0,comp90709_c0,comp1590995_c0,comp95679_c1,comp92897_c0,comp251303_c0,comp92897_c1,comp1610732_c0,comp1301218_c0,comp10435_c0
Metabolism	Lipid metabolism	Primary bile acid biosynthesis	ko00120	1	comp72543_c0
Metabolism	Lipid metabolism	Sphingolipid metabolism	ko00600	28	comp64387_c0,comp85109_c0,comp78311_c0,comp92566_c0,comp83391_c0,comp94433_c0,comp91346_c0,comp1666507_c0,comp91914_c0,comp92843_c0,comp94184_c1,comp89032_c0,comp78311_c1,comp81046_c0,comp85433_c0,comp96443_c0,comp84413_c0,comp91346_c1,comp86709_c0,comp75117_c0,comp68313_c0,comp84964_c1,comp88865_c0,comp82782_c0,comp89356_c0,comp74934_c0,comp87769_c0,comp84964_c0
Metabolism	Lipid metabolism	Steroid biosynthesis	ko00100	19	comp86657_c0,comp95506_c0,comp87936_c0,comp84152_c0,comp88523_c0,comp91450_c0,comp91574_c0,comp90550_c0,comp95120_c0,comp74553_c0,comp86285_c0,comp92234_c0,comp78459_c0,comp83254_c0,comp67623_c0,comp78949_c0,comp82209_c0,comp92594_c0,comp87218_c0
Metabolism	Lipid metabolism	Steroid hormone biosynthesis	ko00140	6	comp95098_c0,comp88716_c0,comp82742_c0,comp77028_c0,comp85940_c0,comp88110_c0
Metabolism	Lipid metabolism	Synthesis and degradation of ketone bodies	ko00072	6	comp91771_c0,comp79070_c0,comp81153_c1,comp81153_c0,comp85531_c0,comp1704640_c0
Metabolism	Lipid metabolism	alpha-Linolenic acid metabolism	ko00592	40	comp91125_c0,comp93211_c0,comp90515_c0,comp82778_c0,comp62901_c0,comp934535_c0,comp86779_c1,comp1301218_c0,comp53137_c0,comp1251320_c0,comp94643_c1,comp90942_c1,comp88879_c0,comp95120_c0,comp91876_c0,comp86054_c0,comp89044_c0,comp1590995_c0,comp88472_c0,comp600596_c0,comp63120_c0,comp74486_c0,comp95608_c0,comp79392_c0,comp93981_c0,comp91566_c0,comp91439_c0,comp94589_c0,comp93872_c2,comp94643_c0,c…
Metabolism	Lipid metabolism	Fatty acid metabolism	ko01212	64	comp88936_c0,comp90942_c1,comp831822_c0,comp67981_c0,comp80620_c0,comp85111_c0,comp88229_c2,comp90740_c0,comp93130_c0,comp86357_c1,comp75429_c0,comp89422_c0,comp88472_c0,comp90515_c0,comp93571_c0,comp82459_c0,comp934535_c0,comp79070_c0,comp81153_c0,comp81153_c1,comp89382_c0,comp94589_c0,comp87439_c0,comp79144_c0,comp61752_c0,comp78908_c0,comp1210405_c0,comp90943_c0,comp89815_c0,comp2386181_c0,com…
Metabolism	Metabolism of cofactors and vitamins	Biotin metabolism	ko00780	11	comp88568_c0,comp84287_c0,comp95766_c0,comp77671_c0,comp74511_c1,comp75375_c0,comp86357_c1,comp91186_c0,comp75429_c0,comp61752_c0,comp78908_c0
Metabolism	Metabolism of cofactors and vitamins	Folate biosynthesis	ko00790	13	comp90172_c0,comp92805_c0,comp94819_c0,comp85386_c0,comp92927_c0,comp89392_c0,comp1194885_c0,comp91743_c0,comp94439_c0,comp93217_c0,comp79177_c0,comp90454_c0,comp86296_c0
Metabolism	Metabolism of cofactors and vitamins	Lipoic acid metabolism	ko00785	3	comp92308_c0,comp80782_c0,comp87233_c0
Metabolism	Metabolism of cofactors and vitamins	Nicotinate and nicotinamide metabolism	ko00760	16	comp91069_c0,comp86924_c0,comp85862_c0,comp82320_c0,comp83082_c0,comp90861_c0,comp74091_c0,comp90878_c0,comp72933_c0,comp94242_c0,comp90769_c0,comp96082_c0,comp76579_c0,comp89397_c0,comp79702_c0,comp93104_c0
Metabolism	Metabolism of cofactors and vitamins	One carbon pool by folate	ko00670	15	comp1548078_c0,comp89656_c0,comp85804_c0,comp87546_c0,comp92989_c0,comp88847_c0,comp89392_c0,comp93699_c1,comp85613_c0,comp86912_c0,comp91553_c0,comp90329_c0,comp77794_c0,comp89541_c0,comp88842_c0
Metabolism	Metabolism of cofactors and vitamins	Pantothenate and CoA biosynthesis	ko00770	21	comp89913_c0,comp93685_c0,comp86624_c0,comp87787_c0,comp1704589_c0,comp82847_c0,comp96414_c0,comp81933_c0,comp41021_c0,comp95301_c0,comp86410_c0,comp83448_c0,comp91262_c0,comp90632_c0,comp72234_c0,comp89234_c0,comp793586_c0,comp90499_c0,comp76349_c0,comp93101_c0,comp87023_c0
Metabolism	Metabolism of cofactors and vitamins	Porphyrin and chlorophyll metabolism	ko00860	42	comp83169_c0,comp96363_c1,comp80453_c0,comp84020_c0,comp95765_c0,comp706617_c0,comp92555_c0,comp86361_c0,comp78309_c0,comp675857_c0,comp89018_c0,comp797975_c0,comp89603_c1,comp85383_c0,comp89606_c0,comp88516_c2,comp82608_c0,comp82358_c0,comp74406_c0,comp77116_c0,comp83207_c0,comp77353_c0,comp87141_c0,comp81026_c0,comp91088_c0,comp1190948_c0,comp62305_c0,comp87019_c0,comp85520_c0,comp93306_c1,comp…
Metabolism	Metabolism of cofactors and vitamins	Retinol metabolism	ko00830	18	comp82099_c0,comp1538004_c0,comp86587_c1,comp95481_c1,comp192073_c0,comp83971_c0,comp60658_c0,comp89588_c0,comp60441_c0,comp80817_c0,comp80877_c0,comp91320_c0,comp41670_c0,comp86587_c0,comp1049839_c0,comp83971_c1,comp931069_c0,comp96519_c1
Metabolism	Metabolism of cofactors and vitamins	Riboflavin metabolism	ko00740	10	comp90150_c0,comp91237_c0,comp85284_c0,comp91268_c1,comp80052_c0,comp86921_c0,comp86091_c0,comp94120_c0,comp79907_c0,comp92872_c1
Metabolism	Metabolism of cofactors and vitamins	Thiamine metabolism	ko00730	9	comp87808_c0,comp69563_c0,comp88148_c0,comp92893_c0,comp89177_c0,comp69168_c0,comp86276_c1,comp89339_c0,comp85282_c0
Metabolism	Metabolism of cofactors and vitamins	Ubiquinone and other terpenoid-quinone biosynthesis	ko00130	26	comp77367_c0,comp94230_c0,comp90907_c0,comp88561_c0,comp94180_c0,comp77523_c0,comp89085_c0,comp93923_c0,comp95498_c0,comp89267_c0,comp95407_c0,comp89176_c0,comp91163_c1,comp86478_c0,comp91072_c0,comp81181_c0,comp79641_c0,comp84369_c0,comp91895_c0,comp90494_c0,comp82314_c0,comp94627_c0,comp84976_c0,comp995990_c0,comp91637_c0,comp78119_c0
Metabolism	Metabolism of cofactors and vitamins	Vitamin B6 metabolism	ko00750	9	comp86253_c0,comp74467_c0,comp90438_c0,comp90227_c0,comp65185_c0,comp78720_c0,comp89086_c0,comp81230_c0,comp79379_c0
Metabolism	Metabolism of other amino acids	Cyanoamino acid metabolism	ko00460	53	comp74212_c0,comp1548078_c0,comp94634_c0,comp96254_c1,comp91809_c0,comp115742_c0,comp96022_c0,comp89082_c0,comp92285_c0,comp268354_c0,comp84423_c1,comp95146_c0,comp87580_c0,comp68721_c0,comp92163_c0,comp681922_c0,comp96562_c0,comp89656_c0,comp84760_c0,comp1449935_c0,comp91617_c0,comp91666_c0,comp86255_c0,comp79404_c0,comp77794_c0,comp88410_c0,comp87684_c0,comp91646_c0,comp540987_c0,comp28847_c0,c…
Metabolism	Metabolism of other amino acids	D-Glutamine and D-glutamate metabolism	ko00471	2	comp1170416_c0,comp88997_c0
Metabolism	Metabolism of other amino acids	Glutathione metabolism	ko00480	68	comp89133_c0,comp87070_c0,comp88814_c0,comp76027_c0,comp94664_c0,comp87629_c0,comp85348_c0,comp81232_c0,comp96376_c0,comp86442_c1,comp72746_c0,comp82909_c0,comp89715_c0,comp92540_c0,comp75064_c0,comp92205_c0,comp96399_c1,comp75314_c0,comp90649_c0,comp89568_c0,comp92655_c1,comp89198_c0,comp95217_c4,comp81232_c1,comp79615_c0,comp68535_c0,comp74972_c0,comp88215_c0,comp95621_c2,comp74746_c0,comp78569…
Metabolism	Metabolism of other amino acids	Phosphonate and phosphinate metabolism	ko00440	4	comp86736_c0,comp86103_c0,comp95378_c0,comp85011_c0
Metabolism	Metabolism of other amino acids	Selenocompound metabolism	ko00450	19	comp93325_c0,comp69168_c0,comp76683_c0,comp89924_c0,comp47686_c0,comp308118_c0,comp96491_c0,comp89948_c0,comp85762_c0,comp88924_c0,comp83345_c0,comp84511_c0,comp1166198_c0,comp89436_c1,comp79656_c0,comp89436_c0,comp16741_c0,comp81076_c0,comp59562_c0
Metabolism	Metabolism of other amino acids	Taurine and hypotaurine metabolism	ko00430	16	comp89444_c1,comp88001_c0,comp487755_c0,comp28847_c0,comp88622_c0,comp89444_c0,comp95146_c0,comp90149_c1,comp94690_c0,comp954523_c0,comp76134_c0,comp79615_c0,comp86763_c0,comp16841_c0,comp19367_c0,comp93979_c0
Metabolism	Metabolism of other amino acids	beta-Alanine metabolism	ko00410	52	comp93049_c0,comp65442_c0,comp94545_c1,comp87945_c0,comp88936_c0,comp77516_c0,comp16841_c0,comp86763_c0,comp90499_c0,comp1562537_c0,comp86790_c0,comp77579_c1,comp75292_c0,comp90870_c0,comp13657_c0,comp94800_c0,comp89444_c0,comp87618_c0,comp671351_c0,comp87448_c0,comp89913_c0,comp87070_c0,comp72234_c0,comp1018248_c0,comp87330_c0,comp19367_c0,comp87066_c0,comp45447_c0,comp87553_c0,comp47319_c0,comp…
Metabolism	Metabolism of terpenoids and polyketides	Biosynthesis of ansamycins	ko01051	3	comp90685_c0,comp84800_c0,comp92416_c0
Metabolism	Metabolism of terpenoids and polyketides	Biosynthesis of siderophore group nonribosomal peptides	ko01053	2	comp995990_c0,comp84369_c0
Metabolism	Metabolism of terpenoids and polyketides	Brassinosteroid biosynthesis	ko00905	20	comp799409_c0,comp93521_c0,comp84782_c0,comp36642_c0,comp320384_c0,comp425941_c0,comp673773_c0,comp546072_c0,comp85875_c0,comp46197_c0,comp90671_c0,comp45826_c0,comp78743_c0,comp84854_c0,comp88146_c1,comp90616_c0,comp72789_c0,comp89004_c0,comp96909_c0,comp355187_c0
Metabolism	Metabolism of terpenoids and polyketides	Carotenoid biosynthesis	ko00906	27	comp93805_c0,comp83830_c0,comp89381_c0,comp92661_c0,comp88176_c0,comp93690_c0,comp86430_c0,comp94832_c0,comp79511_c0,comp80538_c0,comp85756_c0,comp91825_c0,comp92650_c2,comp94300_c0,comp82321_c0,comp85792_c0,comp91519_c0,comp88446_c0,comp22488_c0,comp72343_c0,comp88975_c1,comp75721_c0,comp79885_c0,comp93838_c0,comp92126_c1,comp90656_c1,comp89766_c0
Metabolism	Metabolism of terpenoids and polyketides	Diterpenoid biosynthesis	ko00904	13	comp93455_c1,comp79123_c0,comp91997_c0,comp90252_c1,comp93858_c0,comp83611_c0,comp91356_c1,comp94131_c0,comp94454_c0,comp632537_c0,comp89163_c0,comp96621_c0,comp96406_c1
Metabolism	Metabolism of terpenoids and polyketides	Geraniol degradation	ko00281	2	comp91771_c0,comp1704640_c0
Metabolism	Metabolism of terpenoids and polyketides	Insect hormone biosynthesis	ko00981	1	comp25278_c0
Metabolism	Metabolism of terpenoids and polyketides	Limonene and pinene degradation	ko00903	26	comp90467_c0,comp87618_c0,comp2340316_c0,comp69317_c0,comp671351_c0,comp60276_c0,comp13657_c0,comp94800_c0,comp276514_c0,comp96993_c0,comp93049_c0,comp87330_c0,comp86917_c0,comp58130_c0,comp86790_c0,comp89986_c0,comp90870_c0,comp83811_c0,comp94545_c1,comp87945_c0,comp92132_c0,comp46018_c0,comp569431_c0,comp77516_c0,comp74684_c0,comp85497_c0
Metabolism	Metabolism of terpenoids and polyketides	Monoterpenoid biosynthesis	ko00902	1	comp77155_c0
Metabolism	Metabolism of terpenoids and polyketides	Polyketide sugar unit biosynthesis	ko00523	3	comp76960_c0,comp85716_c0,comp86979_c0
Metabolism	Metabolism of terpenoids and polyketides	Sesquiterpenoid and triterpenoid biosynthesis	ko00909	3	comp84233_c0,comp91450_c0,comp87936_c0
Metabolism	Metabolism of terpenoids and polyketides	Terpenoid backbone biosynthesis	ko00900	49	comp80889_c0,comp83205_c0,comp82342_c0,comp89206_c1,comp67989_c0,comp94260_c0,comp54635_c0,comp80981_c0,comp79871_c0,comp96148_c0,comp93721_c0,comp77722_c0,comp84947_c0,comp92804_c1,comp69563_c0,comp96448_c0,comp85806_c0,comp91520_c1,comp69758_c0,comp82190_c0,comp85695_c1,comp90959_c1,comp89339_c0,comp87333_c0,comp92746_c0,comp96216_c0,comp85778_c0,comp84233_c0,comp89387_c0,comp79070_c0,comp85531…
Metabolism	Metabolism of terpenoids and polyketides	Tetracycline biosynthesis	ko00253	6	comp86372_c0,comp88229_c2,comp82459_c0,comp68698_c0,comp80119_c0,comp95798_c0
Metabolism	Metabolism of terpenoids and polyketides	Zeatin biosynthesis	ko00908	14	comp1022024_c0,comp85549_c0,comp43690_c0,comp1164757_c0,comp89529_c0,comp85987_c1,comp87579_c0,comp551385_c0,comp94107_c0,comp64120_c1,comp64120_c0,comp1002174_c0,comp54164_c0,comp308365_c0
Metabolism	Nucleotide metabolism	Purine metabolism	ko00230	136	comp72803_c0,comp94742_c0,comp84688_c0,comp62027_c0,comp90067_c1,comp88149_c0,comp84720_c0,comp89502_c3,comp93145_c0,comp72966_c0,comp93782_c0,comp85862_c0,comp85604_c0,comp85613_c0,comp96025_c0,comp82320_c0,comp85470_c0,comp94445_c0,comp85960_c0,comp85398_c0,comp87969_c0,comp88619_c0,comp77514_c0,comp87652_c0,comp78745_c0,comp78616_c0,comp87961_c0,comp83818_c0,comp85652_c0,comp84677_c0,comp22585…
Metabolism	Nucleotide metabolism	Pyrimidine metabolism	ko00240	108	comp47698_c0,comp96025_c0,comp85862_c0,comp85604_c0,comp1704589_c0,comp1166198_c0,comp89625_c0,comp90012_c0,comp94445_c0,comp85470_c0,comp82320_c0,comp50089_c0,comp94742_c0,comp72803_c0,comp92456_c0,comp62027_c0,comp90067_c1,comp84688_c0,comp74340_c0,comp89112_c0,comp85762_c0,comp50441_c0,comp90982_c1,comp93782_c0,comp93101_c0,comp72966_c0,comp93145_c0,comp78873_c0,comp96361_c1,comp81762_c0,comp9…
Metabolism	Xenobiotics biodegradation and metabolism	1,1,1-Trichloro-2,2-bis(4-chlorophenyl)ethane (DDT) degradation	ko00351	3	comp91959_c0,comp84829_c0,comp90211_c0
Metabolism	Xenobiotics biodegradation and metabolism	Aminobenzoate degradation	ko00627	16	comp89986_c0,comp90454_c0,comp92872_c1,comp83811_c0,comp569431_c0,comp92132_c0,comp46018_c0,comp74684_c0,comp85497_c0,comp86917_c0,comp77462_c0,comp276514_c0,comp96993_c0,comp90467_c0,comp69317_c0,comp60276_c0
Metabolism	Xenobiotics biodegradation and metabolism	Benzoate degradation	ko00362	9	comp934535_c0,comp1210405_c0,comp79144_c0,comp86515_c0,comp89382_c0,comp91876_c0,comp81153_c0,comp81153_c1,comp79070_c0
Metabolism	Xenobiotics biodegradation and metabolism	Bisphenol degradation	ko00363	15	comp90467_c0,comp69317_c0,comp60276_c0,comp86917_c0,comp1610732_c0,comp89986_c0,comp276514_c0,comp1661418_c0,comp83811_c0,comp96993_c0,comp85497_c0,comp74684_c0,comp569431_c0,comp92132_c0,comp46018_c0
Metabolism	Xenobiotics biodegradation and metabolism	Caprolactam degradation	ko00930	6	comp92431_c0,comp85039_c0,comp89065_c0,comp1546584_c0,comp96593_c0,comp89342_c2
Metabolism	Xenobiotics biodegradation and metabolism	Chloroalkane and chloroalkene degradation	ko00625	31	comp95481_c1,comp86587_c1,comp94800_c0,comp13657_c0,comp1538004_c0,comp1610732_c0,comp60658_c0,comp671351_c0,comp89588_c0,comp87618_c0,comp192073_c0,comp2340316_c0,comp83971_c0,comp82099_c0,comp1049839_c0,comp86587_c0,comp87330_c0,comp83971_c1,comp93049_c0,comp96519_c1,comp931069_c0,comp77516_c0,comp87945_c0,comp94545_c1,comp60441_c0,comp91320_c0,comp41670_c0,comp90870_c0,comp1661418_c0,comp86790…
Metabolism	Xenobiotics biodegradation and metabolism	Chlorocyclohexane and chlorobenzene degradation	ko00361	4	comp84829_c0,comp90211_c0,comp72060_c0,comp91959_c0
Metabolism	Xenobiotics biodegradation and metabolism	Drug metabolism - cytochrome P450	ko00982	45	comp86587_c1,comp83558_c0,comp89588_c0,comp81232_c1,comp83971_c0,comp80350_c0,comp95217_c4,comp75314_c0,comp87381_c0,comp74427_c0,comp86587_c0,comp95621_c2,comp71070_c0,comp74746_c0,comp931069_c0,comp78555_c0,comp78569_c0,comp60441_c0,comp74972_c0,comp68535_c0,comp91320_c0,comp96166_c0,comp94664_c0,comp95481_c1,comp1538004_c0,comp60658_c0,comp87629_c0,comp192073_c0,comp82099_c0,comp91222_c0,comp8…
Metabolism	Xenobiotics biodegradation and metabolism	Drug metabolism - other enzymes	ko00983	13	comp1704589_c0,comp89913_c0,comp84981_c0,comp90034_c0,comp72234_c0,comp78852_c0,comp83078_c0,comp93101_c0,comp82555_c0,comp793586_c0,comp85960_c0,comp90012_c0,comp85470_c0
Metabolism	Xenobiotics biodegradation and metabolism	Fluorobenzoate degradation	ko00364	1	comp72060_c0
Metabolism	Xenobiotics biodegradation and metabolism	Metabolism of xenobiotics by cytochrome P450	ko00980	46	comp83971_c0,comp95217_c4,comp80350_c0,comp89588_c0,comp81232_c1,comp83558_c0,comp86587_c1,comp74427_c0,comp87381_c0,comp89873_c0,comp75314_c0,comp931069_c0,comp74746_c0,comp78555_c0,comp78569_c0,comp71070_c0,comp95621_c2,comp86587_c0,comp96166_c0,comp91320_c0,comp60441_c0,comp74972_c0,comp68535_c0,comp87629_c0,comp192073_c0,comp60658_c0,comp1538004_c0,comp94664_c0,comp95481_c1,comp91222_c0,comp8…
Metabolism	Xenobiotics biodegradation and metabolism	Naphthalene degradation	ko00626	16	comp95481_c1,comp86587_c1,comp1538004_c0,comp89588_c0,comp60658_c0,comp83971_c0,comp192073_c0,comp82099_c0,comp1049839_c0,comp86587_c0,comp931069_c0,comp96519_c1,comp83971_c1,comp60441_c0,comp91320_c0,comp41670_c0
Metabolism	Xenobiotics biodegradation and metabolism	Polycyclic aromatic hydrocarbon degradation	ko00624	18	comp83811_c0,comp84829_c0,comp90211_c0,comp95073_c0,comp85497_c0,comp74684_c0,comp92132_c0,comp569431_c0,comp46018_c0,comp89986_c0,comp86649_c0,comp86917_c0,comp91959_c0,comp96993_c0,comp276514_c0,comp60276_c0,comp90467_c0,comp69317_c0
Metabolism	Xenobiotics biodegradation and metabolism	Styrene degradation	ko00643	4	comp86418_c0,comp86603_c0,comp88027_c0,comp94378_c0
Metabolism	Xenobiotics biodegradation and metabolism	Degradation of aromatic compounds	ko01220	24	comp82099_c0,comp1546584_c0,comp1538004_c0,comp96593_c0,comp86587_c1,comp95481_c1,comp192073_c0,comp83971_c0,comp60658_c0,comp89588_c0,comp60441_c0,comp90938_c0,comp89299_c0,comp89065_c0,comp91320_c0,comp41670_c0,comp86587_c0,comp1049839_c0,comp89342_c2,comp92431_c0,comp83971_c1,comp85039_c0,comp96519_c1,comp931069_c0
Metabolism	Xenobiotics biodegradation and metabolism	Toluene degradation	ko00623	1	comp72060_c0

## Sheet: B. KEGG Secondary metabolism
Pathway Hierarchy1	Pathway Hierarchy2	KEGG Pathway	Pathway ID	Gene Number	Gene IDs
Metabolism	Biosynthesis of other secondary metabolites	Phenylpropanoid biosynthesis	ko00940	162	comp423199_c0,comp382115_c0,comp85426_c0,comp459973_c0,comp83316_c0,comp47921_c0,comp51907_c0,comp95004_c0,comp62938_c0,comp540987_c0,comp92560_c0,comp31942_c0,comp94797_c0,comp90886_c0,comp89383_c0,comp86600_c0,comp62477_c0,comp94627_c0,comp82763_c0,comp79050_c0,comp95129_c0,comp91646_c0,comp93707_c0,comp95900_c2,comp91666_c0,comp244619_c0,comp68238_c0,comp261902_c0,comp269112_c0,comp72072_c0,co…
Metabolism	Biosynthesis of other secondary metabolites	Flavone and flavonol biosynthesis	ko00944	16	comp87212_c0,comp92966_c0,comp95574_c0,comp93039_c0,comp94680_c0,comp93727_c0,comp75963_c0,comp78565_c0,comp90819_c0,comp73943_c0,comp82743_c0,comp91907_c0,comp63646_c0,comp89704_c0,comp67862_c0,comp48190_c0
Metabolism	Biosynthesis of other secondary metabolites	Flavonoid biosynthesis	ko00941	65	comp96077_c0,comp94260_c1,comp69495_c0,comp95482_c1,comp95326_c1,comp244619_c0,comp94118_c0,comp323402_c0,comp89299_c0,comp92966_c0,comp69614_c0,comp67468_c0,comp75963_c0,comp78565_c0,comp88014_c0,comp86905_c0,comp96052_c0,comp82743_c0,comp95003_c0,comp48456_c0,comp93634_c0,comp51417_c0,comp93616_c0,comp95574_c0,comp79730_c0,comp85210_c0,comp93727_c0,comp92378_c1,comp49971_c1,comp86600_c0,comp908…
Metabolism	Biosynthesis of other secondary metabolites	Stilbenoid, diarylheptanoid and gingerol biosynthesis	ko00945	32	comp89986_c0,comp89299_c0,comp88074_c0,comp83811_c0,comp569431_c0,comp96077_c0,comp92597_c0,comp86917_c0,comp244619_c0,comp91582_c1,comp276514_c0,comp96993_c0,comp95003_c0,comp87938_c0,comp89959_c0,comp60276_c0,comp88014_c0,comp86905_c0,comp69329_c0,comp86331_c0,comp85514_c0,comp90938_c0,comp74684_c0,comp85497_c0,comp92132_c0,comp46018_c0,comp75901_c0,comp93541_c0,comp85210_c0,comp90467_c0,comp69…
Metabolism	Biosynthesis of other secondary metabolites	Indole alkaloid biosynthesis	ko00901	7	comp86278_c0,comp82875_c0,comp70935_c0,comp82131_c0,comp234079_c0,comp2079754_c0,comp87865_c0
Metabolism	Biosynthesis of other secondary metabolites	Isoquinoline alkaloid biosynthesis	ko00950	15	comp68722_c1,comp2079754_c0,comp68722_c0,comp89991_c0,comp77523_c0,comp50738_c0,comp99419_c0,comp93153_c2,comp45447_c0,comp82314_c0,comp87066_c0,comp90835_c0,comp99413_c0,comp88362_c0,comp78101_c0
Metabolism	Biosynthesis of other secondary metabolites	Tropane, piperidine and pyridine alkaloid biosynthesis	ko00960	14	comp87066_c0,comp90835_c0,comp99413_c0,comp78101_c0,comp88362_c0,comp68722_c0,comp89732_c0,comp68722_c1,comp77523_c0,comp99419_c0,comp50738_c0,comp82314_c0,comp45447_c0,comp93153_c2
Metabolism	Biosynthesis of other secondary metabolites	Anthocyanin biosynthesis	ko00942	1	comp78205_c0
Metabolism	Biosynthesis of other secondary metabolites	Aflatoxin biosynthesis	ko00254	1	comp94489_c0
Metabolism	Biosynthesis of other secondary metabolites	Betalain biosynthesis	ko00965	6	comp82742_c0,comp88716_c0,comp77028_c0,comp85940_c0,comp77828_c0,comp2079754_c0
Metabolism	Biosynthesis of other secondary metabolites	Butirosin and neomycin biosynthesis	ko00524	6	comp90039_c0,comp92246_c1,comp96811_c0,comp84418_c0,comp83379_c0,comp74995_c0
Metabolism	Biosynthesis of other secondary metabolites	Caffeine metabolism	ko00232	2	comp80652_c0,comp85960_c0
Metabolism	Biosynthesis of other secondary metabolites	Streptomycin biosynthesis	ko00521	11	comp84000_c1,comp83379_c0,comp74995_c0,comp88956_c0,comp84418_c0,comp94376_c0,comp96811_c0,comp92246_c1,comp84000_c0,comp85373_c0,comp90039_c0
Metabolism	Biosynthesis of other secondary metabolites	Novobiocin biosynthesis	ko00401	3	comp77523_c0,comp82314_c0,comp89732_c0
Metabolism	Metabolism of terpenoids and polyketides	Biosynthesis of ansamycins	ko01051	3	comp90685_c0,comp84800_c0,comp92416_c0
Metabolism	Metabolism of terpenoids and polyketides	Biosynthesis of siderophore group nonribosomal peptides	ko01053	2	comp995990_c0,comp84369_c0
Metabolism	Metabolism of terpenoids and polyketides	Brassinosteroid biosynthesis	ko00905	20	comp799409_c0,comp93521_c0,comp84782_c0,comp36642_c0,comp320384_c0,comp425941_c0,comp673773_c0,comp546072_c0,comp85875_c0,comp46197_c0,comp90671_c0,comp45826_c0,comp78743_c0,comp84854_c0,comp88146_c1,comp90616_c0,comp72789_c0,comp89004_c0,comp96909_c0,comp355187_c0
Metabolism	Metabolism of terpenoids and polyketides	Carotenoid biosynthesis	ko00906	27	comp93805_c0,comp83830_c0,comp89381_c0,comp92661_c0,comp88176_c0,comp93690_c0,comp86430_c0,comp94832_c0,comp79511_c0,comp80538_c0,comp85756_c0,comp91825_c0,comp92650_c2,comp94300_c0,comp82321_c0,comp85792_c0,comp91519_c0,comp88446_c0,comp22488_c0,comp72343_c0,comp88975_c1,comp75721_c0,comp79885_c0,comp93838_c0,comp92126_c1,comp90656_c1,comp89766_c0
Metabolism	Metabolism of terpenoids and polyketides	Diterpenoid biosynthesis	ko00904	13	comp93455_c1,comp79123_c0,comp91997_c0,comp90252_c1,comp93858_c0,comp83611_c0,comp91356_c1,comp94131_c0,comp94454_c0,comp632537_c0,comp89163_c0,comp96621_c0,comp96406_c1
Metabolism	Metabolism of terpenoids and polyketides	Geraniol degradation	ko00281	2	comp91771_c0,comp1704640_c0
Metabolism	Metabolism of terpenoids and polyketides	Insect hormone biosynthesis	ko00981	1	comp25278_c0
Metabolism	Metabolism of terpenoids and polyketides	Limonene and pinene degradation	ko00903	26	comp90467_c0,comp87618_c0,comp2340316_c0,comp69317_c0,comp671351_c0,comp60276_c0,comp13657_c0,comp94800_c0,comp276514_c0,comp96993_c0,comp93049_c0,comp87330_c0,comp86917_c0,comp58130_c0,comp86790_c0,comp89986_c0,comp90870_c0,comp83811_c0,comp94545_c1,comp87945_c0,comp92132_c0,comp46018_c0,comp569431_c0,comp77516_c0,comp74684_c0,comp85497_c0
Metabolism	Metabolism of terpenoids and polyketides	Monoterpenoid biosynthesis	ko00902	1	comp77155_c0
Metabolism	Metabolism of terpenoids and polyketides	Polyketide sugar unit biosynthesis	ko00523	3	comp76960_c0,comp85716_c0,comp86979_c0
Metabolism	Metabolism of terpenoids and polyketides	Sesquiterpenoid and triterpenoid biosynthesis	ko00909	3	comp84233_c0,comp91450_c0,comp87936_c0
Metabolism	Metabolism of terpenoids and polyketides	Terpenoid backbone biosynthesis	ko00900	49	comp80889_c0,comp83205_c0,comp82342_c0,comp89206_c1,comp67989_c0,comp94260_c0,comp54635_c0,comp80981_c0,comp79871_c0,comp96148_c0,comp93721_c0,comp77722_c0,comp84947_c0,comp92804_c1,comp69563_c0,comp96448_c0,comp85806_c0,comp91520_c1,comp69758_c0,comp82190_c0,comp85695_c1,comp90959_c1,comp89339_c0,comp87333_c0,comp92746_c0,comp96216_c0,comp85778_c0,comp84233_c0,comp89387_c0,comp79070_c0,comp85531…
Metabolism	Metabolism of terpenoids and polyketides	Tetracycline biosynthesis	ko00253	6	comp86372_c0,comp88229_c2,comp82459_c0,comp68698_c0,comp80119_c0,comp95798_c0
Metabolism	Metabolism of terpenoids and polyketides	Zeatin biosynthesis	ko00908	14	comp1022024_c0,comp85549_c0,comp43690_c0,comp1164757_c0,comp89529_c0,comp85987_c1,comp87579_c0,comp551385_c0,comp94107_c0,comp64120_c1,comp64120_c0,comp1002174_c0,comp54164_c0,comp308365_c0
Metabolism	Metabolism of cofactors and vitamins	Biotin metabolism	ko00780	11	comp88568_c0,comp84287_c0,comp95766_c0,comp77671_c0,comp74511_c1,comp75375_c0,comp86357_c1,comp91186_c0,comp75429_c0,comp61752_c0,comp78908_c0
Metabolism	Metabolism of cofactors and vitamins	Folate biosynthesis	ko00790	13	comp90172_c0,comp92805_c0,comp94819_c0,comp85386_c0,comp92927_c0,comp89392_c0,comp1194885_c0,comp91743_c0,comp94439_c0,comp93217_c0,comp79177_c0,comp90454_c0,comp86296_c0
Metabolism	Metabolism of cofactors and vitamins	Lipoic acid metabolism	ko00785	3	comp92308_c0,comp80782_c0,comp87233_c0
Metabolism	Metabolism of cofactors and vitamins	Nicotinate and nicotinamide metabolism	ko00760	16	comp91069_c0,comp86924_c0,comp85862_c0,comp82320_c0,comp83082_c0,comp90861_c0,comp74091_c0,comp90878_c0,comp72933_c0,comp94242_c0,comp90769_c0,comp96082_c0,comp76579_c0,comp89397_c0,comp79702_c0,comp93104_c0
Metabolism	Metabolism of cofactors and vitamins	One carbon pool by folate	ko00670	15	comp1548078_c0,comp89656_c0,comp85804_c0,comp87546_c0,comp92989_c0,comp88847_c0,comp89392_c0,comp93699_c1,comp85613_c0,comp86912_c0,comp91553_c0,comp90329_c0,comp77794_c0,comp89541_c0,comp88842_c0
Metabolism	Metabolism of cofactors and vitamins	Pantothenate and CoA biosynthesis	ko00770	21	comp89913_c0,comp93685_c0,comp86624_c0,comp87787_c0,comp1704589_c0,comp82847_c0,comp96414_c0,comp81933_c0,comp41021_c0,comp95301_c0,comp86410_c0,comp83448_c0,comp91262_c0,comp90632_c0,comp72234_c0,comp89234_c0,comp793586_c0,comp90499_c0,comp76349_c0,comp93101_c0,comp87023_c0
Metabolism	Metabolism of cofactors and vitamins	Porphyrin and chlorophyll metabolism	ko00860	42	comp83169_c0,comp96363_c1,comp80453_c0,comp84020_c0,comp95765_c0,comp706617_c0,comp92555_c0,comp86361_c0,comp78309_c0,comp675857_c0,comp89018_c0,comp797975_c0,comp89603_c1,comp85383_c0,comp89606_c0,comp88516_c2,comp82608_c0,comp82358_c0,comp74406_c0,comp77116_c0,comp83207_c0,comp77353_c0,comp87141_c0,comp81026_c0,comp91088_c0,comp1190948_c0,comp62305_c0,comp87019_c0,comp85520_c0,comp93306_c1,comp…
Metabolism	Metabolism of cofactors and vitamins	Retinol metabolism	ko00830	18	comp82099_c0,comp1538004_c0,comp86587_c1,comp95481_c1,comp192073_c0,comp83971_c0,comp60658_c0,comp89588_c0,comp60441_c0,comp80817_c0,comp80877_c0,comp91320_c0,comp41670_c0,comp86587_c0,comp1049839_c0,comp83971_c1,comp931069_c0,comp96519_c1
Metabolism	Metabolism of cofactors and vitamins	Riboflavin metabolism	ko00740	10	comp90150_c0,comp91237_c0,comp85284_c0,comp91268_c1,comp80052_c0,comp86921_c0,comp86091_c0,comp94120_c0,comp79907_c0,comp92872_c1
Metabolism	Metabolism of cofactors and vitamins	Thiamine metabolism	ko00730	9	comp87808_c0,comp69563_c0,comp88148_c0,comp92893_c0,comp89177_c0,comp69168_c0,comp86276_c1,comp89339_c0,comp85282_c0
Metabolism	Metabolism of cofactors and vitamins	Ubiquinone and other terpenoid-quinone biosynthesis	ko00130	26	comp77367_c0,comp94230_c0,comp90907_c0,comp88561_c0,comp94180_c0,comp77523_c0,comp89085_c0,comp93923_c0,comp95498_c0,comp89267_c0,comp95407_c0,comp89176_c0,comp91163_c1,comp86478_c0,comp91072_c0,comp81181_c0,comp79641_c0,comp84369_c0,comp91895_c0,comp90494_c0,comp82314_c0,comp94627_c0,comp84976_c0,comp995990_c0,comp91637_c0,comp78119_c0
Metabolism	Metabolism of cofactors and vitamins	Vitamin B6 metabolism	ko00750	9	comp86253_c0,comp74467_c0,comp90438_c0,comp90227_c0,comp65185_c0,comp78720_c0,comp89086_c0,comp81230_c0,comp79379_c0
Metabolism	Metabolism of other amino acids	Glutathione metabolism	ko00480	68	comp89133_c0,comp87070_c0,comp88814_c0,comp76027_c0,comp94664_c0,comp87629_c0,comp85348_c0,comp81232_c0,comp96376_c0,comp86442_c1,comp72746_c0,comp82909_c0,comp89715_c0,comp92540_c0,comp75064_c0,comp92205_c0,comp96399_c1,comp75314_c0,comp90649_c0,comp89568_c0,comp92655_c1,comp89198_c0,comp95217_c4,comp81232_c1,comp79615_c0,comp68535_c0,comp74972_c0,comp88215_c0,comp95621_c2,comp74746_c0,comp78569…
Metabolism	Metabolism of other amino acids	Taurine and hypotaurine metabolism	ko00430	16	comp89444_c1,comp88001_c0,comp487755_c0,comp28847_c0,comp88622_c0,comp89444_c0,comp95146_c0,comp90149_c1,comp94690_c0,comp954523_c0,comp76134_c0,comp79615_c0,comp86763_c0,comp16841_c0,comp19367_c0,comp93979_c0
Metabolism	Carbohydrate metabolism	Ascorbate and aldarate metabolism	ko00053	39	comp88489_c0,comp671351_c0,comp87618_c0,comp75525_c0,comp79524_c0,comp85231_c1,comp92850_c0,comp94800_c0,comp78676_c0,comp13657_c0,comp94995_c0,comp95789_c0,comp78489_c0,comp93049_c0,comp27216_c0,comp90870_c0,comp72458_c0,comp72746_c0,comp86790_c0,comp77516_c0,comp92371_c0,comp87945_c0,comp94545_c1,comp90119_c0,comp92655_c1,comp2340316_c0,comp92752_c0,comp75405_c0,comp71598_c0,comp83988_c0,comp87…
Metabolism	Lipid metabolism	Arachidonic acid metabolism	ko00590	17	comp95146_c0,comp76027_c0,comp1301218_c0,comp85932_c0,comp91710_c0,comp89873_c0,comp87667_c0,comp28847_c0,comp1159749_c0,comp1590995_c0,comp94690_c0,comp1251320_c0,comp53137_c0,comp93872_c2,comp86054_c0,comp79615_c0,comp95120_c0
Metabolism	Lipid metabolism	Cutin, suberine and wax biosynthesis	ko00073	22	comp86141_c0,comp89474_c0,comp93380_c0,comp225105_c0,comp96329_c0,comp62699_c0,comp67694_c0,comp73085_c0,comp688161_c0,comp1636183_c0,comp78308_c0,comp45260_c0,comp84635_c0,comp96123_c0,comp79705_c0,comp74092_c0,comp88303_c0,comp93441_c0,comp65042_c0,comp69906_c0,comp86704_c0,comp154876_c0
Metabolism	Lipid metabolism	Steroid biosynthesis	ko00100	19	comp86657_c0,comp95506_c0,comp87936_c0,comp84152_c0,comp88523_c0,comp91450_c0,comp91574_c0,comp90550_c0,comp95120_c0,comp74553_c0,comp86285_c0,comp92234_c0,comp78459_c0,comp83254_c0,comp67623_c0,comp78949_c0,comp82209_c0,comp92594_c0,comp87218_c0
Metabolism	Lipid metabolism	Steroid hormone biosynthesis	ko00140	6	comp95098_c0,comp88716_c0,comp82742_c0,comp77028_c0,comp85940_c0,comp88110_c0

## Sheet: C total KEGG
Pathway Hierarchy1	Pathway Hierarchy2	KEGG Pathway	Pathway ID	Gene Number	Gene IDs
Cellular Processes	Cell communication	Adherens junction	ko04520	45	comp289240_c0,comp94172_c0,comp85539_c0,comp86173_c0,comp1051_c0,comp1475794_c0,comp96461_c0,comp54695_c0,comp1154632_c0,comp79350_c0,comp694541_c0,comp80369_c0,comp71510_c0,comp54515_c0,comp96184_c0,comp73217_c0,comp1067508_c0,comp84783_c0,comp78876_c0,comp281821_c0,comp692466_c0,comp75552_c0,comp242681_c0,comp84650_c0,comp1111312_c0,comp83284_c0,comp49888_c0,comp528909_c0,comp11618_c0,comp88527…
Cellular Processes	Cell communication	Focal adhesion	ko04510	57	comp84794_c0,comp78462_c0,comp60867_c0,comp1281047_c0,comp79954_c0,comp84087_c0,comp80978_c0,comp74434_c0,comp327962_c0,comp68439_c0,comp83566_c0,comp88527_c0,comp11618_c0,comp1556402_c0,comp94063_c0,comp89746_c0,comp70133_c0,comp9179_c0,comp22770_c0,comp83284_c0,comp63621_c0,comp781818_c0,comp76269_c0,comp1111312_c0,comp85244_c0,comp528909_c0,comp49888_c0,comp76805_c1,comp692466_c0,comp75552_c0,…
Cellular Processes	Cell communication	Gap junction	ko04540	25	comp95462_c0,comp50314_c0,comp79350_c0,comp80978_c0,comp88537_c0,comp83003_c0,comp717092_c0,comp628436_c0,comp103812_c0,comp12495_c0,comp73658_c0,comp91973_c0,comp49453_c0,comp88746_c0,comp83714_c0,comp85539_c0,comp62464_c0,comp943822_c0,comp9591_c0,comp982734_c0,comp88527_c0,comp1944673_c0,comp75391_c0,comp306426_c0,comp62182_c0
Cellular Processes	Cell communication	Tight junction	ko04530	55	comp1584033_c0,comp88249_c0,comp1281047_c0,comp92666_c0,comp60867_c0,comp538795_c0,comp68439_c0,comp83566_c0,comp91142_c1,comp327962_c0,comp75643_c0,comp86953_c0,comp22770_c0,comp9179_c0,comp92595_c0,comp84091_c1,comp1556402_c0,comp89504_c0,comp11618_c0,comp82882_c0,comp87696_c0,comp1598509_c0,comp49888_c0,comp528909_c0,comp1111312_c0,comp60797_c0,comp63621_c0,comp83284_c0,comp242681_c0,comp77572…
Cellular Processes	Cell growth and death	Apoptosis	ko04210	16	comp83088_c0,comp96749_c0,comp63281_c0,comp96874_c0,comp832008_c0,comp93758_c0,comp81018_c0,comp85906_c0,comp950352_c0,comp85906_c1,comp89191_c0,comp94996_c0,comp86528_c0,comp86574_c0,comp88746_c0,comp68688_c0
Cellular Processes	Cell growth and death	Cell cycle	ko04110	104	comp403228_c0,comp84270_c1,comp89891_c3,comp92209_c0,comp94012_c0,comp87324_c0,comp78815_c0,comp95564_c0,comp96608_c0,comp79318_c0,comp92021_c0,comp84087_c0,comp79954_c0,comp96325_c0,comp93794_c0,comp85176_c0,comp820341_c0,comp77041_c0,comp90820_c0,comp70133_c0,comp94035_c0,comp68001_c0,comp96907_c0,comp86290_c0,comp82596_c0,comp53078_c0,comp83186_c0,comp546336_c0,comp88518_c1,comp701684_c0,comp9…
Cellular Processes	Cell growth and death	Cell cycle - Caulobacter	ko04112	14	comp81218_c0,comp83877_c0,comp89626_c0,comp84647_c0,comp87012_c0,comp90418_c0,comp602351_c0,comp84932_c0,comp86806_c0,comp86850_c0,comp85552_c0,comp78327_c0,comp92080_c0,comp87558_c0
Cellular Processes	Cell growth and death	Cell cycle - yeast	ko04111	82	comp89745_c0,comp87745_c0,comp81055_c0,comp80613_c0,comp85325_c0,comp93626_c0,comp94287_c0,comp90161_c0,comp89504_c0,comp85818_c0,comp94567_c0,comp96051_c0,comp94763_c0,comp404158_c0,comp93276_c0,comp84270_c0,comp96371_c0,comp85437_c0,comp95132_c0,comp87457_c0,comp687019_c0,comp91577_c0,comp31301_c0,comp95775_c0,comp94487_c0,comp144658_c0,comp90946_c0,comp93780_c0,comp96436_c0,comp90465_c0,comp86…
Cellular Processes	Cell growth and death	Meiosis - yeast	ko04113	73	comp403228_c0,comp84270_c1,comp679969_c0,comp86953_c0,comp78815_c0,comp87324_c0,comp3582407_c0,comp736826_c0,comp485685_c0,comp96325_c0,comp47261_c0,comp85244_c0,comp93794_c0,comp60797_c0,comp94063_c0,comp89746_c0,comp77041_c0,comp28944_c0,comp90358_c0,comp87696_c0,comp82596_c0,comp86290_c0,comp96016_c1,comp94035_c0,comp96907_c0,comp91361_c0,comp88518_c1,comp93070_c0,comp74330_c0,comp88746_c0,com…
Cellular Processes	Cell growth and death	Oocyte meiosis	ko04114	87	comp1170001_c0,comp88433_c0,comp85529_c0,comp74246_c0,comp95524_c0,comp87746_c0,comp93037_c0,comp93758_c0,comp92131_c0,comp2075_c1,comp90360_c0,comp85906_c1,comp68516_c0,comp85001_c0,comp94899_c0,comp91561_c0,comp93585_c0,comp957638_c0,comp85969_c0,comp88746_c0,comp81285_c0,comp91794_c0,comp367881_c0,comp79350_c0,comp93070_c0,comp701684_c0,comp88518_c1,comp546336_c0,comp91361_c0,comp80662_c0,comp…
Cellular Processes	Cell growth and death	p53 signaling pathway	ko04115	28	comp89358_c0,comp96486_c0,comp96442_c1,comp96399_c1,comp75988_c0,comp86175_c0,comp85215_c0,comp92209_c0,comp72378_c0,comp90805_c0,comp94012_c0,comp86781_c0,comp68688_c0,comp87327_c0,comp84893_c0,comp89198_c0,comp950352_c0,comp63621_c0,comp81065_c0,comp89547_c0,comp83818_c0,comp87276_c0,comp93343_c0,comp90975_c0,comp63281_c0,comp96874_c0,comp90130_c0,comp91355_c0
Cellular Processes	Cell motility	Regulation of actin cytoskeleton	ko04810	81	comp704982_c0,comp94807_c0,comp11618_c0,comp1556402_c0,comp22770_c0,comp781818_c0,comp83284_c0,comp76269_c0,comp91490_c0,comp93322_c0,comp78235_c0,comp78462_c0,comp78380_c0,comp1281047_c0,comp86595_c0,comp74434_c0,comp1038412_c0,comp80978_c0,comp68439_c0,comp81713_c0,comp78817_c0,comp54695_c0,comp25027_c0,comp278196_c0,comp85539_c0,comp1659485_c0,comp289240_c0,comp94321_c0,comp45218_c0,comp483384…
Cellular Processes	Transport and catabolism	Endocytosis	ko04144	128	comp84170_c0,comp76436_c0,comp930930_c0,comp93699_c2,comp65697_c0,comp28850_c0,comp96469_c0,comp80951_c0,comp1802356_c0,comp1838024_c0,comp511345_c0,comp53898_c0,comp77411_c0,comp397236_c0,comp63052_c0,comp92352_c0,comp93432_c0,comp81713_c0,comp85841_c0,comp491933_c0,comp90789_c0,comp94347_c0,comp12488_c0,comp86064_c0,comp83610_c0,comp45587_c0,comp980620_c0,comp69412_c0,comp86499_c0,comp94600_c0,…
Cellular Processes	Transport and catabolism	Lysosome	ko04142	48	comp90330_c0,comp82378_c0,comp90763_c0,comp1640954_c0,comp604149_c0,comp88466_c0,comp565753_c0,comp82257_c0,comp89819_c0,comp92799_c0,comp95477_c0,comp1666447_c0,comp82175_c0,comp81159_c0,comp94513_c0,comp94579_c0,comp87583_c0,comp549253_c0,comp80189_c0,comp78805_c0,comp74132_c0,comp94635_c0,comp91673_c0,comp89047_c0,comp86575_c0,comp90725_c0,comp80722_c1,comp93972_c0,comp508897_c0,comp76193_c1,c…
Cellular Processes	Transport and catabolism	Peroxisome	ko04146	79	comp94651_c0,comp91201_c0,comp76899_c0,comp85960_c0,comp96252_c0,comp2386181_c0,comp84306_c0,comp1647393_c0,comp91439_c0,comp94589_c0,comp1416868_c0,comp89382_c0,comp88966_c0,comp89815_c0,comp90943_c0,comp80551_c0,comp91414_c0,comp1704640_c0,comp1210405_c0,comp79144_c0,comp95755_c0,comp79865_c0,comp934535_c0,comp94498_c0,comp79905_c0,comp88141_c0,comp93571_c0,comp688161_c0,comp544652_c0,comp11341…
Cellular Processes	Transport and catabolism	Phagosome	ko04145	99	comp75552_c0,comp93401_c0,comp77083_c1,comp103812_c0,comp242681_c0,comp49453_c0,comp82591_c0,comp71510_c0,comp80369_c0,comp694541_c0,comp50314_c0,comp96184_c0,comp1067508_c0,comp46157_c0,comp281821_c0,comp77880_c0,comp74336_c0,comp70567_c0,comp54695_c0,comp85021_c1,comp90940_c0,comp289240_c0,comp80450_c0,comp76981_c0,comp91973_c0,comp85018_c1,comp74917_c0,comp91226_c0,comp78462_c0,comp73658_c0,co…
Cellular Processes	Transport and catabolism	Regulation of autophagy	ko04140	18	comp26664_c0,comp86156_c0,comp89077_c0,comp83047_c0,comp83412_c0,comp1849975_c0,comp84931_c0,comp96842_c0,comp96566_c2,comp95884_c0,comp95195_c0,comp93079_c0,comp77050_c0,comp95884_c1,comp932385_c0,comp81389_c0,comp86333_c0,comp96030_c0
Environmental Information Processing	Membrane transport	ABC transporters	ko02010	36	comp96056_c0,comp76664_c0,comp92493_c0,comp83647_c1,comp91289_c1,comp256845_c0,comp1875749_c0,comp93265_c0,comp44901_c0,comp49801_c1,comp495640_c0,comp215718_c0,comp91289_c0,comp83647_c0,comp90351_c0,comp1024625_c0,comp96350_c0,comp49801_c0,comp1431962_c0,comp96883_c0,comp61772_c0,comp66267_c0,comp88473_c0,comp64116_c0,comp95528_c0,comp38273_c0,comp116333_c0,comp33355_c0,comp88832_c0,comp1563599_…
Environmental Information Processing	Membrane transport	Bacterial secretion system	ko03070	11	comp88222_c0,comp95256_c0,comp92177_c0,comp84984_c1,comp83407_c0,comp89093_c0,comp88053_c0,comp76241_c0,comp75068_c0,comp88443_c0,comp92736_c1
Environmental Information Processing	Signal transduction	Calcium signaling pathway	ko04020	45	comp93758_c0,comp81018_c0,comp72439_c0,comp66899_c0,comp1010151_c0,comp74246_c0,comp92244_c0,comp541650_c0,comp93958_c0,comp1162215_c0,comp1200995_c0,comp66265_c0,comp85906_c1,comp71611_c0,comp88746_c0,comp86574_c0,comp75117_c0,comp1454717_c0,comp82464_c0,comp81191_c1,comp81205_c0,comp87004_c0,comp87109_c0,comp80662_c0,comp1661742_c0,comp79814_c0,comp62178_c0,comp285968_c0,comp67887_c0,comp830918…
Environmental Information Processing	Signal transduction	ErbB signaling pathway	ko04012	13	comp86618_c0,comp79954_c0,comp84087_c0,comp88527_c0,comp95880_c0,comp70133_c0,comp1660918_c0,comp80978_c0,comp79350_c0,comp85539_c0,comp76805_c1,comp76034_c0,comp83003_c0
Environmental Information Processing	Signal transduction	FoxO signaling pathway	ko04068	48	comp1416868_c0,comp86895_c0,comp1853324_c0,comp424118_c0,comp63621_c0,comp1795846_c0,comp82719_c0,comp779669_c0,comp77050_c0,comp82620_c0,comp94021_c0,comp88527_c0,comp84169_c0,comp96874_c0,comp286682_c0,comp92209_c0,comp94012_c0,comp85696_c0,comp80978_c0,comp84931_c0,comp988718_c0,comp96608_c0,comp1201666_c0,comp96030_c0,comp87276_c0,comp94172_c0,comp484461_c0,comp85539_c0,comp78849_c0,comp12355…
Environmental Information Processing	Signal transduction	HIF-1 signaling pathway	ko04066	46	comp88527_c0,comp82324_c0,comp88248_c0,comp95191_c0,comp84381_c0,comp1076613_c0,comp83379_c0,comp86994_c0,comp728021_c0,comp84577_c0,comp92246_c1,comp89063_c0,comp71120_c0,comp96608_c0,comp56879_c0,comp15167_c1,comp90720_c0,comp74995_c0,comp80978_c0,comp6691_c0,comp1317368_c0,comp20407_c0,comp89891_c3,comp953775_c0,comp79732_c0,comp76554_c0,comp85179_c0,comp96461_c0,comp14402_c0,comp1556870_c0,co…
Environmental Information Processing	Signal transduction	Hedgehog signaling pathway	ko04340	13	comp76805_c1,comp76034_c0,comp90148_c0,comp65984_c0,comp79431_c0,comp85123_c0,comp96132_c0,comp88746_c0,comp70133_c0,comp86618_c0,comp84087_c0,comp88583_c0,comp79954_c0
Environmental Information Processing	Signal transduction	Hippo signaling pathway	ko04390	55	comp75552_c0,comp367881_c0,comp242681_c0,comp72657_c0,comp81285_c0,comp91794_c0,comp96184_c0,comp73217_c0,comp54515_c0,comp93070_c0,comp71510_c0,comp694541_c0,comp53078_c0,comp281821_c0,comp76034_c0,comp1067508_c0,comp1475794_c0,comp88433_c0,comp1051_c0,comp85529_c0,comp1170001_c0,comp86173_c0,comp86618_c0,comp54695_c0,comp25027_c0,comp289240_c0,comp90946_c0,comp60867_c0,comp79954_c0,comp84087_c0…
Environmental Information Processing	Signal transduction	Hippo signaling pathway -fly	ko04391	42	comp83284_c0,comp820341_c0,comp60797_c0,comp49888_c0,comp85325_c0,comp528909_c0,comp367139_c0,comp87696_c0,comp89504_c0,comp11618_c0,comp22770_c0,comp9179_c0,comp86953_c0,comp327962_c0,comp1187231_c0,comp83566_c0,comp68439_c0,comp60867_c0,comp88249_c0,comp289240_c0,comp90946_c0,comp88433_c0,comp1475794_c0,comp1051_c0,comp85529_c0,comp1170001_c0,comp86173_c0,comp54695_c0,comp73217_c0,comp96184_c0,…
Environmental Information Processing	Signal transduction	Jak-STAT signaling pathway	ko04630	4	comp93880_c2,comp94172_c0,comp96608_c0,comp96461_c0
Environmental Information Processing	Signal transduction	MAPK signaling pathway	ko04010	73	comp81018_c0,comp491933_c0,comp96847_c0,comp94151_c0,comp85539_c0,comp82513_c0,comp12488_c0,comp86574_c0,comp397236_c0,comp63052_c0,comp53898_c0,comp80369_c0,comp58799_c0,comp549234_c0,comp91258_c0,comp83003_c0,comp930930_c0,comp76436_c0,comp90003_c0,comp28850_c0,comp87716_c0,comp82864_c0,comp1802356_c0,comp312005_c0,comp476609_c0,comp78462_c0,comp48776_c0,comp79456_c0,comp793272_c0,comp80978_c0,…
Environmental Information Processing	Signal transduction	MAPK signaling pathway - fly	ko04013	5	comp83003_c0,comp79350_c0,comp80978_c0,comp88527_c0,comp85539_c0
Environmental Information Processing	Signal transduction	MAPK signaling pathway - yeast	ko04011	7	comp86081_c0,comp78108_c1,comp84531_c0,comp69698_c0,comp94365_c0,comp286682_c0,comp71096_c0
Environmental Information Processing	Signal transduction	NF-kappa B signaling pathway	ko04064	13	comp75643_c0,comp65903_c0,comp89191_c0,comp91142_c1,comp96874_c0,comp96749_c0,comp62647_c0,comp82882_c0,comp83088_c0,comp84091_c1,comp86528_c0,comp84650_c0,comp832008_c0
Environmental Information Processing	Signal transduction	Notch signaling pathway	ko04330	12	comp94172_c0,comp86876_c0,comp83186_c0,comp84490_c0,comp84329_c1,comp92472_c0,comp92949_c0,comp79318_c0,comp96461_c0,comp94121_c0,comp96608_c0,comp81080_c0
Environmental Information Processing	Signal transduction	PI3K-Akt signaling pathway	ko04151	94	comp90358_c0,comp88527_c0,comp87696_c0,comp79544_c0,comp85897_c0,comp70133_c0,comp60797_c0,comp728021_c0,comp820341_c0,comp63621_c0,comp25696_c0,comp84087_c0,comp79954_c0,comp71120_c0,comp84794_c0,comp70835_c0,comp88249_c0,comp80806_c0,comp73480_c0,comp1260609_c0,comp84931_c0,comp86953_c0,comp474266_c0,comp88546_c0,comp94012_c0,comp86618_c0,comp1170001_c0,comp85529_c0,comp88433_c0,comp87746_c0,co…
Environmental Information Processing	Signal transduction	Phosphatidylinositol signaling system	ko04070	42	comp84893_c0,comp90827_c0,comp93401_c0,comp81627_c0,comp88048_c0,comp95789_c0,comp80662_c0,comp87004_c0,comp72439_c0,comp1631570_c0,comp86084_c0,comp74246_c0,comp81713_c0,comp88774_c0,comp70144_c0,comp93958_c0,comp95642_c0,comp74998_c0,comp78877_c0,comp89077_c0,comp93842_c0,comp95439_c0,comp83774_c0,comp78469_c0,comp79096_c0,comp94376_c0,comp95540_c0,comp95220_c0,comp90179_c0,comp85025_c0,comp903…
Environmental Information Processing	Signal transduction	Plant hormone signal transduction	ko04075	130	comp89616_c0,comp87349_c0,comp87151_c1,comp46573_c0,comp95523_c0,comp9569_c0,comp75492_c0,comp86105_c0,comp79441_c0,comp94507_c0,comp94363_c0,comp86399_c0,comp66980_c0,comp81150_c1,comp91163_c0,comp80980_c0,comp83221_c0,comp687834_c0,comp82745_c0,comp85429_c0,comp96784_c0,comp19600_c0,comp91691_c0,comp69729_c0,comp92845_c0,comp95257_c0,comp95526_c1,comp83548_c0,comp77913_c0,comp93172_c1,comp79892…
Environmental Information Processing	Signal transduction	Rap1 signaling pathway	ko04015	51	comp79350_c0,comp80369_c0,comp87004_c0,comp71510_c0,comp694541_c0,comp73217_c0,comp96184_c0,comp80662_c0,comp54515_c0,comp78876_c0,comp84783_c0,comp1067508_c0,comp88300_c0,comp83003_c0,comp940095_c0,comp281821_c0,comp75552_c0,comp242681_c0,comp75108_c0,comp85539_c0,comp289240_c0,comp93958_c0,comp78417_c0,comp86173_c0,comp1475794_c0,comp1051_c0,comp74246_c0,comp54695_c0,comp72439_c0,comp327962_c0,…
Environmental Information Processing	Signal transduction	Ras signaling pathway	ko04014	36	comp78469_c0,comp80978_c0,comp94882_c0,comp31293_c0,comp92419_c0,comp78462_c0,comp84794_c0,comp93872_c2,comp78010_c0,comp82422_c0,comp285968_c0,comp88527_c0,comp67887_c0,comp83003_c0,comp1651478_c0,comp84783_c0,comp78876_c0,comp80662_c0,comp80369_c0,comp87004_c0,comp79350_c0,comp511345_c0,comp88746_c0,comp96120_c0,comp1251320_c0,comp93958_c0,comp85539_c0,comp1660918_c0,comp86054_c0,comp84655_c0,c…
Environmental Information Processing	Signal transduction	TGF-beta signaling pathway	ko04350	27	comp60797_c0,comp94172_c0,comp68516_c0,comp85539_c0,comp144658_c0,comp85176_c0,comp90946_c0,comp93780_c0,comp85529_c0,comp87696_c0,comp88527_c0,comp88433_c0,comp2075_c1,comp96461_c0,comp88188_c0,comp92251_c0,comp701684_c0,comp546336_c0,comp79350_c0,comp86953_c0,comp89891_c3,comp825324_c0,comp83956_c0,comp687019_c0,comp2075_c0,comp96608_c0,comp31301_c0
Environmental Information Processing	Signal transduction	TNF signaling pathway	ko04668	8	comp88527_c0,comp84960_c0,comp286682_c0,comp83003_c0,comp80978_c0,comp79350_c0,comp985767_c0,comp85539_c0
Environmental Information Processing	Signal transduction	Two-component system	ko02020	29	comp91760_c0,comp959694_c0,comp85209_c0,comp2174071_c0,comp78706_c0,comp782007_c0,comp969476_c0,comp49227_c0,comp1157323_c0,comp85394_c0,comp77901_c0,comp76051_c0,comp294111_c0,comp68688_c0,comp496105_c0,comp87439_c0,comp63281_c0,comp89226_c0,comp95741_c0,comp27058_c0,comp782375_c0,comp81153_c1,comp81153_c0,comp950352_c0,comp79070_c0,comp940402_c0,comp1765580_c0,comp575370_c0,comp90454_c0
Environmental Information Processing	Signal transduction	VEGF signaling pathway	ko04370	19	comp78462_c0,comp84794_c0,comp94996_c0,comp75117_c0,comp86574_c0,comp79350_c0,comp80369_c0,comp80978_c0,comp83003_c0,comp286682_c0,comp78876_c0,comp84783_c0,comp88527_c0,comp93758_c0,comp81018_c0,comp85539_c0,comp781818_c0,comp85906_c0,comp85906_c1
Environmental Information Processing	Signal transduction	Wnt signaling pathway	ko04310	48	comp82882_c0,comp70133_c0,comp84091_c1,comp85906_c0,comp81065_c0,comp85176_c0,comp76805_c1,comp84794_c0,comp78462_c0,comp687019_c0,comp94996_c0,comp84087_c0,comp79954_c0,comp31301_c0,comp96608_c0,comp89358_c0,comp75988_c0,comp75643_c0,comp91142_c1,comp89891_c3,comp90975_c0,comp93780_c0,comp86618_c0,comp96461_c0,comp91349_c1,comp2075_c1,comp94121_c0,comp93758_c0,comp81018_c0,comp68516_c0,comp94172…
Environmental Information Processing	Signal transduction	mTOR signaling pathway	ko04150	22	comp969198_c0,comp79350_c0,comp84931_c0,comp96842_c0,comp71120_c0,comp84893_c0,comp89716_c0,comp86156_c0,comp95510_c3,comp85980_c0,comp95880_c0,comp85539_c0,comp63621_c0,comp728021_c0,comp80777_c0,comp88527_c0,comp82324_c0,comp94629_c0,comp96566_c2,comp1556870_c0,comp94285_c0,comp88848_c1
Environmental Information Processing	Signaling molecules and interaction	Neuroactive ligand-receptor interaction	ko04080	4	comp633495_c0,comp80639_c0,comp903714_c0,comp89121_c0
Genetic Information Processing	Folding, sorting and degradation	Proteasome	ko03050	41	comp47707_c0,comp86480_c0,comp71538_c0,comp76705_c0,comp93708_c0,comp81215_c0,comp84789_c1,comp87591_c0,comp81331_c0,comp68924_c0,comp2008452_c0,comp80912_c0,comp83469_c0,comp80829_c0,comp86107_c0,comp77966_c0,comp88287_c0,comp92446_c0,comp1541915_c0,comp1629347_c0,comp86271_c0,comp79329_c0,comp75616_c0,comp83859_c0,comp81293_c0,comp92077_c2,comp83326_c0,comp83640_c0,comp77479_c0,comp83313_c0,com…
Genetic Information Processing	Folding, sorting and degradation	Protein export	ko03060	43	comp87762_c0,comp85018_c1,comp88053_c0,comp59148_c0,comp77536_c0,comp83407_c0,comp76601_c0,comp95256_c0,comp92177_c0,comp84438_c0,comp88222_c0,comp91281_c0,comp999370_c0,comp88443_c0,comp47266_c0,comp74692_c0,comp88386_c0,comp85861_c0,comp82947_c0,comp81227_c0,comp428564_c0,comp2242545_c0,comp86090_c0,comp74240_c0,comp91146_c0,comp77463_c0,comp92736_c1,comp75068_c0,comp73797_c0,comp89093_c0,comp8…
Genetic Information Processing	Folding, sorting and degradation	Protein processing in endoplasmic reticulum	ko04141	246	comp1688905_c0,comp92289_c0,comp73797_c0,comp83432_c0,comp75596_c0,comp90333_c0,comp87960_c0,comp89570_c0,comp92753_c0,comp825221_c0,comp87112_c0,comp80195_c0,comp84128_c0,comp80725_c0,comp1194175_c0,comp86617_c0,comp2075_c1,comp2296557_c0,comp96145_c0,comp89283_c0,comp88384_c0,comp96717_c0,comp88414_c0,comp83828_c0,comp88132_c0,comp68516_c0,comp48186_c0,comp80797_c0,comp70835_c0,comp80806_c0,com…
Genetic Information Processing	Folding, sorting and degradation	RNA degradation	ko03018	99	comp96357_c0,comp78092_c0,comp90720_c0,comp1616746_c0,comp87954_c0,comp83945_c0,comp94220_c0,comp80876_c0,comp96025_c0,comp72843_c0,comp1568963_c0,comp68368_c0,comp92851_c0,comp76183_c0,comp63035_c0,comp84372_c0,comp83757_c0,comp1172880_c0,comp75473_c0,comp328633_c0,comp67215_c0,comp1019936_c0,comp86915_c0,comp79935_c0,comp79741_c0,comp482643_c0,comp677459_c0,comp94713_c0,comp79608_c0,comp14627_c…
Genetic Information Processing	Folding, sorting and degradation	SNARE interactions in vesicular transport	ko04130	31	comp91081_c1,comp83233_c0,comp72935_c0,comp78305_c0,comp84678_c0,comp82273_c0,comp68934_c0,comp81078_c0,comp89017_c0,comp84956_c0,comp82783_c0,comp80965_c0,comp88604_c0,comp77713_c0,comp92047_c0,comp94991_c0,comp28783_c0,comp77907_c0,comp86831_c0,comp91226_c0,comp85918_c0,comp49075_c0,comp86863_c0,comp92236_c0,comp75100_c0,comp61257_c0,comp91987_c0,comp87986_c0,comp77880_c0,comp91478_c0,comp45334…
Genetic Information Processing	Folding, sorting and degradation	Sulfur relay system	ko04122	10	comp84621_c0,comp92927_c0,comp90634_c0,comp92805_c0,comp90172_c0,comp87857_c0,comp88148_c0,comp95999_c1,comp63442_c0,comp79177_c0
Genetic Information Processing	Folding, sorting and degradation	Ubiquitin mediated proteolysis	ko04120	97	comp88518_c1,comp546336_c0,comp701684_c0,comp70415_c0,comp91361_c0,comp65903_c0,comp78934_c0,comp68001_c0,comp79812_c0,comp96907_c0,comp87327_c0,comp86290_c0,comp87620_c0,comp72378_c0,comp90805_c0,comp85969_c0,comp94872_c0,comp93880_c2,comp83567_c0,comp68516_c0,comp93585_c0,comp97399_c0,comp90975_c0,comp46714_c0,comp2075_c1,comp90563_c0,comp81025_c0,comp81094_c0,comp75988_c0,comp94370_c0,comp8989…
Genetic Information Processing	Replication and repair	Base excision repair	ko03410	34	comp1668450_c0,comp89802_c0,comp94282_c0,comp95808_c0,comp92613_c0,comp88773_c0,comp94426_c0,comp490708_c0,comp88258_c0,comp77079_c0,comp93345_c0,comp95881_c0,comp93647_c0,comp96186_c0,comp89366_c0,comp93157_c0,comp91903_c0,comp88619_c0,comp96595_c0,comp87969_c0,comp91787_c0,comp93793_c0,comp81002_c0,comp92577_c0,comp91252_c0,comp86093_c0,comp47698_c0,comp85211_c0,comp86041_c0,comp90009_c0,comp84…
Genetic Information Processing	Replication and repair	DNA replication	ko03030	46	comp89006_c0,comp81002_c0,comp91577_c0,comp92564_c0,comp47698_c0,comp95132_c0,comp84270_c1,comp84270_c0,comp89112_c0,comp90009_c0,comp84525_c0,comp84688_c0,comp79279_c0,comp92456_c0,comp81047_c0,comp80705_c0,comp74633_c0,comp87588_c0,comp92411_c0,comp93345_c0,comp95613_c0,comp90569_c0,comp68490_c0,comp80503_c0,comp89802_c0,comp95808_c0,comp94426_c0,comp91353_c0,comp88258_c0,comp810498_c0,comp8796…
Genetic Information Processing	Replication and repair	Fanconi anemia pathway	ko03460	52	comp79041_c0,comp91429_c0,comp74757_c0,comp96500_c0,comp81292_c1,comp95760_c0,comp95990_c0,comp84202_c0,comp92564_c0,comp92929_c0,comp96447_c0,comp94319_c0,comp94162_c0,comp83763_c0,comp91305_c0,comp81520_c0,comp96486_c0,comp87921_c0,comp84525_c0,comp66558_c0,comp81047_c0,comp88432_c0,comp73172_c0,comp59161_c0,comp74633_c0,comp91134_c0,comp92818_c0,comp95057_c0,comp87588_c0,comp94094_c1,comp90560…
Genetic Information Processing	Replication and repair	Homologous recombination	ko03440	45	comp87588_c0,comp176221_c0,comp90560_c0,comp94094_c1,comp92411_c0,comp74633_c0,comp96256_c0,comp92818_c0,comp95057_c0,comp95228_c0,comp92061_c0,comp86783_c0,comp84705_c0,comp88389_c0,comp81047_c0,comp84525_c0,comp84688_c0,comp80705_c0,comp86300_c0,comp81002_c0,comp91429_c0,comp47698_c0,comp95990_c0,comp92564_c0,comp25127_c0,comp602968_c0,comp78575_c0,comp89583_c0,comp96659_c0,comp86684_c0,comp744…
Genetic Information Processing	Replication and repair	Mismatch repair	ko03430	38	comp76200_c0,comp47698_c0,comp92564_c0,comp81002_c0,comp95983_c0,comp80705_c0,comp95273_c0,comp79279_c0,comp81047_c0,comp84688_c0,comp84525_c0,comp95040_c0,comp84193_c0,comp87588_c0,comp92411_c0,comp96518_c0,comp74633_c0,comp96238_c0,comp80503_c0,comp90107_c0,comp68490_c0,comp93345_c0,comp82237_c0,comp93010_c0,comp88258_c0,comp94426_c0,comp91353_c0,comp95808_c0,comp87568_c0,comp93754_c1,comp88377…
Genetic Information Processing	Replication and repair	Non-homologous end-joining	ko03450	9	comp90009_c0,comp95881_c0,comp89001_c0,comp95199_c0,comp90922_c1,comp96921_c0,comp82468_c0,comp89595_c0,comp92687_c0
Genetic Information Processing	Replication and repair	Nucleotide excision repair	ko03420	51	comp81047_c0,comp79279_c0,comp84525_c0,comp84688_c0,comp95273_c0,comp90400_c0,comp92411_c0,comp76751_c0,comp87588_c0,comp89547_c0,comp74633_c0,comp83937_c0,comp84193_c0,comp81002_c0,comp83629_c0,comp95267_c0,comp47698_c0,comp92929_c0,comp86613_c0,comp92564_c0,comp95760_c0,comp89891_c3,comp94183_c0,comp94335_c0,comp92079_c0,comp45863_c0,comp74466_c0,comp86816_c0,comp87962_c0,comp88365_c0,comp87568…
Genetic Information Processing	Transcription	Basal transcription factors	ko03022	36	comp83010_c0,comp94793_c0,comp83587_c0,comp85850_c0,comp85660_c0,comp84529_c0,comp60221_c0,comp78571_c0,comp87430_c0,comp89049_c0,comp80737_c0,comp91227_c0,comp89582_c0,comp84943_c0,comp93352_c1,comp87190_c0,comp82318_c0,comp86613_c0,comp80875_c0,comp86880_c0,comp87741_c1,comp83629_c0,comp83972_c0,comp45863_c0,comp79789_c0,comp92079_c0,comp84639_c0,comp92309_c1,comp94335_c0,comp90400_c0,comp95602…
Genetic Information Processing	Transcription	RNA polymerase	ko03020	41	comp81880_c0,comp89586_c0,comp86814_c0,comp78873_c0,comp76398_c0,comp96361_c1,comp320145_c0,comp448505_c0,comp94604_c0,comp84677_c0,comp95293_c0,comp90085_c0,comp31213_c0,comp76860_c0,comp78616_c0,comp94175_c0,comp96591_c0,comp78201_c1,comp94445_c0,comp47355_c0,comp93262_c0,comp95240_c0,comp85604_c0,comp82699_c0,comp85342_c0,comp80795_c0,comp78135_c0,comp80262_c0,comp50441_c0,comp90982_c1,comp937…
Genetic Information Processing	Transcription	Spliceosome	ko03040	198	comp77958_c0,comp81027_c0,comp81114_c0,comp63035_c0,comp79331_c0,comp76519_c0,comp7337_c0,comp90322_c0,comp94204_c0,comp91544_c0,comp90123_c0,comp80023_c0,comp92296_c0,comp87256_c0,comp94161_c0,comp76436_c0,comp92345_c0,comp90733_c0,comp930930_c0,comp84148_c0,comp77524_c0,comp63867_c0,comp80891_c0,comp28850_c0,comp94430_c0,comp84490_c0,comp1802356_c0,comp75473_c0,comp95254_c1,comp79655_c0,comp935…
Genetic Information Processing	Translation	Aminoacyl-tRNA biosynthesis	ko00970	43	comp89924_c0,comp88412_c0,comp92555_c0,comp78302_c0,comp91323_c0,comp84881_c0,comp88680_c0,comp84564_c0,comp84838_c0,comp92685_c0,comp84511_c0,comp91778_c0,comp95104_c0,comp95167_c0,comp96618_c0,comp930064_c0,comp87345_c0,comp92036_c0,comp86611_c0,comp89018_c0,comp85321_c0,comp85408_c0,comp82874_c0,comp80974_c0,comp87570_c0,comp88002_c0,comp94409_c0,comp65706_c0,comp96794_c0,comp84934_c0,comp8265…
Genetic Information Processing	Translation	RNA transport	ko03013	158	comp96751_c0,comp783043_c0,comp1173931_c0,comp67521_c0,comp88296_c0,comp84365_c0,comp85265_c0,comp1091106_c0,comp677459_c0,comp94163_c0,comp95047_c0,comp93412_c0,comp83453_c0,comp70172_c0,comp93143_c0,comp846047_c0,comp94365_c0,comp53726_c0,comp88157_c0,comp93290_c0,comp89926_c0,comp79010_c0,comp1984871_c0,comp85132_c0,comp46473_c0,comp94321_c0,comp492788_c0,comp89797_c1,comp82678_c1,comp91572_c0…
Genetic Information Processing	Translation	Ribosome	ko03010	373	comp1708798_c0,comp68018_c0,comp89010_c1,comp546735_c0,comp46469_c0,comp684149_c0,comp538470_c0,comp62848_c1,comp1258313_c0,comp80648_c0,comp1022145_c0,comp68823_c0,comp88291_c0,comp490393_c0,comp79202_c0,comp95352_c0,comp799810_c0,comp80096_c0,comp783544_c0,comp889004_c0,comp78690_c0,comp78337_c0,comp78716_c0,comp74302_c0,comp29835_c0,comp67673_c0,comp533649_c0,comp73475_c0,comp79827_c0,comp9694…
Genetic Information Processing	Translation	Ribosome biogenesis in eukaryotes	ko03008	89	comp94553_c0,comp88309_c0,comp62969_c0,comp84650_c0,comp74444_c0,comp85850_c0,comp88103_c0,comp1690971_c0,comp93086_c0,comp1563919_c0,comp91664_c0,comp85316_c0,comp29204_c0,comp464916_c0,comp94500_c0,comp701038_c0,comp85981_c0,comp68077_c0,comp87619_c0,comp84469_c0,comp84372_c0,comp95961_c0,comp76519_c0,comp71131_c0,comp83724_c0,comp91002_c0,comp86809_c0,comp1568963_c0,comp72843_c0,comp86199_c0,c…
Genetic Information Processing	Translation	mRNA surveillance pathway	ko03015	103	comp96258_c0,comp696858_c0,comp49193_c0,comp80891_c0,comp92363_c0,comp76269_c0,comp77524_c0,comp96751_c0,comp86560_c0,comp482643_c0,comp89504_c0,comp677459_c0,comp46552_c0,comp87647_c0,comp74434_c0,comp7337_c0,comp93987_c0,comp80800_c0,comp88250_c0,comp95348_c0,comp81503_c0,comp88423_c0,comp90946_c0,comp69778_c0,comp84176_c0,comp80148_c0,comp91578_c0,comp80914_c0,comp84106_c0,comp25027_c0,comp901…
Metabolism	Amino acid metabolism	Alanine, aspartate and glutamate metabolism	ko00250	46	comp77901_c0,comp91832_c0,comp99419_c0,comp78706_c0,comp89781_c0,comp1102209_c0,comp93153_c2,comp88997_c0,comp89444_c0,comp93205_c0,comp78101_c0,comp86565_c0,comp79793_c0,comp85360_c0,comp16841_c0,comp30445_c0,comp86763_c0,comp28875_c0,comp85929_c0,comp94847_c0,comp84132_c0,comp99413_c0,comp89891_c4,comp90266_c0,comp94242_c0,comp1170416_c0,comp89874_c0,comp93437_c1,comp50738_c0,comp90228_c0,comp4…
Metabolism	Amino acid metabolism	Arginine and proline metabolism	ko00330	78	comp83295_c0,comp84407_c0,comp81117_c0,comp77579_c2,comp81664_c0,comp93071_c0,comp90228_c0,comp1170416_c0,comp75056_c0,comp78857_c0,comp89874_c0,comp1018248_c0,comp88684_c0,comp86987_c0,comp94057_c0,comp91866_c0,comp88215_c0,comp77688_c0,comp92375_c1,comp58130_c0,comp94582_c0,comp13657_c0,comp78101_c0,comp671351_c0,comp87618_c0,comp93153_c2,comp89870_c0,comp87070_c0,comp83688_c0,comp87335_c0,comp…
Metabolism	Amino acid metabolism	Cysteine and methionine metabolism	ko00270	70	comp82270_c0,comp1544708_c0,comp78101_c0,comp92163_c0,comp88699_c0,comp92086_c0,comp87999_c0,comp87857_c0,comp93153_c2,comp86714_c0,comp65814_c0,comp87070_c0,comp80019_c0,comp84005_c0,comp94723_c0,comp77356_c0,comp96491_c0,comp1046393_c0,comp92541_c0,comp59062_c0,comp88073_c0,comp86751_c0,comp80383_c0,comp59562_c0,comp85775_c0,comp81076_c0,comp89436_c0,comp78857_c0,comp93774_c0,comp71979_c0,comp1…
Metabolism	Amino acid metabolism	Glycine, serine and threonine metabolism	ko00260	51	comp93730_c0,comp1548078_c0,comp85804_c0,comp91532_c1,comp929257_c0,comp940555_c0,comp1179485_c0,comp486569_c0,comp614279_c0,comp88699_c0,comp77614_c0,comp88480_c0,comp89656_c0,comp80816_c0,comp81283_c0,comp84775_c1,comp79793_c0,comp62493_c0,comp89891_c4,comp84005_c0,comp77794_c0,comp85929_c0,comp89692_c0,comp88682_c1,comp84775_c0,comp86941_c0,comp88847_c0,comp81230_c0,comp94531_c0,comp86912_c0,c…
Metabolism	Amino acid metabolism	Histidine metabolism	ko00340	29	comp85388_c0,comp87618_c0,comp2340316_c0,comp671351_c0,comp13657_c0,comp91366_c0,comp94800_c0,comp81099_c0,comp90862_c1,comp63764_c0,comp2079754_c0,comp93049_c0,comp87681_c0,comp94343_c0,comp87330_c0,comp86649_c0,comp84181_c0,comp1562537_c0,comp58130_c0,comp86790_c0,comp90870_c0,comp89732_c0,comp89262_c0,comp95073_c0,comp95427_c1,comp94545_c1,comp87945_c0,comp77516_c0,comp91866_c0
Metabolism	Amino acid metabolism	Lysine biosynthesis	ko00300	9	comp84836_c1,comp91866_c0,comp83912_c0,comp88707_c0,comp92541_c0,comp84180_c0,comp80956_c0,comp84005_c0,comp88699_c0
Metabolism	Amino acid metabolism	Lysine degradation	ko00310	33	comp93763_c0,comp87330_c0,comp96386_c0,comp81153_c0,comp81153_c1,comp89834_c0,comp79070_c0,comp91866_c0,comp96047_c0,comp58130_c0,comp89073_c0,comp93517_c0,comp2340316_c0,comp94373_c0,comp93226_c0,comp93437_c1,comp52135_c0,comp95783_c0,comp93049_c0,comp88763_c0,comp87945_c0,comp77516_c0,comp94545_c1,comp90870_c0,comp93005_c0,comp86790_c0,comp94800_c0,comp93359_c0,comp13657_c0,comp671351_c0,comp90…
Metabolism	Amino acid metabolism	Phenylalanine metabolism	ko00360	112	comp25645_c0,comp94745_c0,comp78359_c0,comp68896_c0,comp93153_c2,comp1239473_c0,comp76725_c0,comp29040_c0,comp92786_c0,comp78101_c0,comp45010_c0,comp85430_c0,comp82685_c0,comp86240_c0,comp74575_c0,comp1220635_c0,comp73740_c0,comp55610_c0,comp80637_c0,comp93541_c0,comp95407_c0,comp75901_c0,comp84467_c0,comp2079754_c0,comp95498_c0,comp67703_c0,comp89267_c0,comp88965_c0,comp89040_c2,comp87924_c0,com…
Metabolism	Amino acid metabolism	Phenylalanine, tyrosine and tryptophan biosynthesis	ko00400	39	comp77613_c0,comp83577_c0,comp90601_c0,comp95255_c0,comp88390_c1,comp86441_c0,comp87835_c0,comp80843_c1,comp90092_c0,comp99413_c0,comp88586_c1,comp82737_c0,comp77523_c0,comp99419_c0,comp90415_c0,comp93153_c2,comp92874_c0,comp82827_c0,comp89803_c0,comp83679_c0,comp78101_c0,comp488922_c0,comp87210_c1,comp88517_c0,comp82314_c0,comp37398_c0,comp88586_c0,comp90101_c0,comp77921_c0,comp89732_c0,comp8836…
Metabolism	Amino acid metabolism	Tryptophan metabolism	ko00380	48	comp78544_c0,comp93049_c0,comp821534_c0,comp8439_c0,comp79863_c0,comp86790_c0,comp69191_c0,comp90870_c0,comp20158_c0,comp1235599_c0,comp94545_c1,comp87945_c0,comp77516_c0,comp484461_c0,comp87618_c0,comp671351_c0,comp13657_c0,comp94800_c0,comp1192874_c0,comp544652_c0,comp56488_c0,comp86545_c0,comp536288_c0,comp84351_c0,comp51675_c0,comp85820_c0,comp87330_c0,comp779669_c0,comp95526_c2,comp83556_c0,…
Metabolism	Amino acid metabolism	Tyrosine metabolism	ko00350	47	comp192073_c0,comp60658_c0,comp78101_c0,comp1538004_c0,comp95481_c1,comp86603_c0,comp82099_c0,comp94378_c0,comp93153_c2,comp77523_c0,comp99419_c0,comp96519_c1,comp99413_c0,comp83971_c1,comp86649_c0,comp1049839_c0,comp91163_c1,comp1562537_c0,comp86418_c0,comp41670_c0,comp83481_c1,comp82742_c0,comp95073_c0,comp88716_c0,comp83211_c0,comp83971_c0,comp90835_c0,comp89588_c0,comp86587_c1,comp93437_c1,co…
Metabolism	Amino acid metabolism	Valine, leucine and isoleucine biosynthesis	ko00290	12	comp89234_c0,comp94883_c0,comp87787_c0,comp85194_c0,comp93685_c0,comp91262_c0,comp1647525_c0,comp86410_c0,comp82890_c0,comp94722_c0,comp82847_c0,comp86941_c0
Metabolism	Amino acid metabolism	Valine, leucine and isoleucine degradation	ko00280	42	comp79144_c0,comp89234_c0,comp1704640_c0,comp87330_c0,comp1210405_c0,comp93635_c0,comp81153_c0,comp85531_c0,comp81153_c1,comp79070_c0,comp91866_c0,comp89382_c0,comp87553_c0,comp90324_c0,comp58130_c0,comp90758_c0,comp92484_c0,comp2340316_c0,comp84898_c0,comp82847_c0,comp75607_c0,comp93049_c0,comp87945_c0,comp86647_c1,comp77516_c0,comp88936_c0,comp91876_c0,comp91771_c0,comp88480_c0,comp94545_c1,com…
Metabolism	Amino acid metabolism	Biosynthesis of amino acids	ko01230	212	comp76116_c0,comp37398_c0,comp77921_c0,comp90227_c0,comp81269_c0,comp94722_c0,comp84836_c1,comp78737_c0,comp91866_c0,comp1076613_c0,comp82879_c0,comp68803_c0,comp94343_c0,comp88362_c0,comp80418_c0,comp76275_c0,comp89436_c0,comp89874_c0,comp79840_c0,comp59562_c0,comp86937_c0,comp84407_c0,comp86751_c0,comp86540_c0,comp88580_c0,comp86912_c0,comp92541_c0,comp94866_c0,comp86793_c0,comp1554429_c0,comp9…
Metabolism	Biosynthesis of other secondary metabolites	Aflatoxin biosynthesis	ko00254	1	comp94489_c0
Metabolism	Biosynthesis of other secondary metabolites	Anthocyanin biosynthesis	ko00942	1	comp78205_c0
Metabolism	Biosynthesis of other secondary metabolites	Betalain biosynthesis	ko00965	6	comp82742_c0,comp88716_c0,comp77028_c0,comp85940_c0,comp77828_c0,comp2079754_c0
Metabolism	Biosynthesis of other secondary metabolites	Butirosin and neomycin biosynthesis	ko00524	6	comp90039_c0,comp92246_c1,comp96811_c0,comp84418_c0,comp83379_c0,comp74995_c0
Metabolism	Biosynthesis of other secondary metabolites	Caffeine metabolism	ko00232	2	comp80652_c0,comp85960_c0
Metabolism	Biosynthesis of other secondary metabolites	Flavone and flavonol biosynthesis	ko00944	16	comp87212_c0,comp92966_c0,comp95574_c0,comp93039_c0,comp94680_c0,comp93727_c0,comp75963_c0,comp78565_c0,comp90819_c0,comp73943_c0,comp82743_c0,comp91907_c0,comp63646_c0,comp89704_c0,comp67862_c0,comp48190_c0
Metabolism	Biosynthesis of other secondary metabolites	Flavonoid biosynthesis	ko00941	65	comp96077_c0,comp94260_c1,comp69495_c0,comp95482_c1,comp95326_c1,comp244619_c0,comp94118_c0,comp323402_c0,comp89299_c0,comp92966_c0,comp69614_c0,comp67468_c0,comp75963_c0,comp78565_c0,comp88014_c0,comp86905_c0,comp96052_c0,comp82743_c0,comp95003_c0,comp48456_c0,comp93634_c0,comp51417_c0,comp93616_c0,comp95574_c0,comp79730_c0,comp85210_c0,comp93727_c0,comp92378_c1,comp49971_c1,comp86600_c0,comp908…
Metabolism	Biosynthesis of other secondary metabolites	Indole alkaloid biosynthesis	ko00901	7	comp86278_c0,comp82875_c0,comp70935_c0,comp82131_c0,comp234079_c0,comp2079754_c0,comp87865_c0
Metabolism	Biosynthesis of other secondary metabolites	Isoquinoline alkaloid biosynthesis	ko00950	15	comp68722_c1,comp2079754_c0,comp68722_c0,comp89991_c0,comp77523_c0,comp50738_c0,comp99419_c0,comp93153_c2,comp45447_c0,comp82314_c0,comp87066_c0,comp90835_c0,comp99413_c0,comp88362_c0,comp78101_c0
Metabolism	Biosynthesis of other secondary metabolites	Novobiocin biosynthesis	ko00401	3	comp77523_c0,comp82314_c0,comp89732_c0
Metabolism	Biosynthesis of other secondary metabolites	Phenylpropanoid biosynthesis	ko00940	162	comp423199_c0,comp382115_c0,comp85426_c0,comp459973_c0,comp83316_c0,comp47921_c0,comp51907_c0,comp95004_c0,comp62938_c0,comp540987_c0,comp92560_c0,comp31942_c0,comp94797_c0,comp90886_c0,comp89383_c0,comp86600_c0,comp62477_c0,comp94627_c0,comp82763_c0,comp79050_c0,comp95129_c0,comp91646_c0,comp93707_c0,comp95900_c2,comp91666_c0,comp244619_c0,comp68238_c0,comp261902_c0,comp269112_c0,comp72072_c0,co…
Metabolism	Biosynthesis of other secondary metabolites	Stilbenoid, diarylheptanoid and gingerol biosynthesis	ko00945	32	comp89986_c0,comp89299_c0,comp88074_c0,comp83811_c0,comp569431_c0,comp96077_c0,comp92597_c0,comp86917_c0,comp244619_c0,comp91582_c1,comp276514_c0,comp96993_c0,comp95003_c0,comp87938_c0,comp89959_c0,comp60276_c0,comp88014_c0,comp86905_c0,comp69329_c0,comp86331_c0,comp85514_c0,comp90938_c0,comp74684_c0,comp85497_c0,comp92132_c0,comp46018_c0,comp75901_c0,comp93541_c0,comp85210_c0,comp90467_c0,comp69…
Metabolism	Biosynthesis of other secondary metabolites	Streptomycin biosynthesis	ko00521	11	comp84000_c1,comp83379_c0,comp74995_c0,comp88956_c0,comp84418_c0,comp94376_c0,comp96811_c0,comp92246_c1,comp84000_c0,comp85373_c0,comp90039_c0
Metabolism	Biosynthesis of other secondary metabolites	Tropane, piperidine and pyridine alkaloid biosynthesis	ko00960	14	comp87066_c0,comp90835_c0,comp99413_c0,comp78101_c0,comp88362_c0,comp68722_c0,comp89732_c0,comp68722_c1,comp77523_c0,comp99419_c0,comp50738_c0,comp82314_c0,comp45447_c0,comp93153_c2
Metabolism	Carbohydrate metabolism	Amino sugar and nucleotide sugar metabolism	ko00520	132	comp87480_c0,comp87752_c0,comp738107_c0,comp602527_c0,comp88295_c0,comp94838_c0,comp75789_c0,comp102177_c0,comp92171_c0,comp80399_c0,comp33106_c0,comp91040_c0,comp84722_c0,comp63198_c0,comp75405_c0,comp95025_c0,comp68589_c0,comp1208652_c0,comp79980_c0,comp88739_c0,comp76960_c0,comp84000_c0,comp87987_c0,comp84000_c1,comp95069_c0,comp94873_c0,comp88973_c0,comp90456_c0,comp87798_c0,comp86979_c0,comp…
Metabolism	Carbohydrate metabolism	Ascorbate and aldarate metabolism	ko00053	39	comp88489_c0,comp671351_c0,comp87618_c0,comp75525_c0,comp79524_c0,comp85231_c1,comp92850_c0,comp94800_c0,comp78676_c0,comp13657_c0,comp94995_c0,comp95789_c0,comp78489_c0,comp93049_c0,comp27216_c0,comp90870_c0,comp72458_c0,comp72746_c0,comp86790_c0,comp77516_c0,comp92371_c0,comp87945_c0,comp94545_c1,comp90119_c0,comp92655_c1,comp2340316_c0,comp92752_c0,comp75405_c0,comp71598_c0,comp83988_c0,comp87…
Metabolism	Carbohydrate metabolism	Butanoate metabolism	ko00650	20	comp87787_c0,comp89444_c0,comp1610732_c0,comp86515_c0,comp93437_c1,comp487755_c0,comp89444_c1,comp91262_c0,comp19367_c0,comp1704640_c0,comp76134_c0,comp1661418_c0,comp954523_c0,comp16841_c0,comp79070_c0,comp86763_c0,comp85531_c0,comp81153_c0,comp81153_c1,comp91771_c0
Metabolism	Carbohydrate metabolism	C5-Branched dibasic acid metabolism	ko00660	4	comp94722_c0,comp87787_c0,comp91262_c0,comp85194_c0
Metabolism	Carbohydrate metabolism	Citrate cycle (TCA cycle)	ko00020	56	comp1671580_c0,comp1547695_c0,comp814515_c0,comp82270_c0,comp91254_c0,comp92401_c0,comp89063_c1,comp84399_c0,comp89773_c0,comp83644_c0,comp91739_c1,comp87634_c0,comp84442_c0,comp86341_c0,comp1725545_c0,comp1161900_c0,comp693087_c0,comp1575810_c0,comp77206_c0,comp79034_c0,comp89416_c0,comp76554_c0,comp79652_c0,comp88480_c0,comp79991_c0,comp87868_c0,comp77356_c0,comp86212_c0,comp44972_c0,comp91251_…
Metabolism	Carbohydrate metabolism	Fructose and mannose metabolism	ko00051	56	comp93123_c0,comp75057_c0,comp831710_c0,comp84418_c0,comp84973_c0,comp79952_c0,comp37786_c0,comp69094_c0,comp7603_c0,comp77725_c0,comp90039_c0,comp87146_c1,comp1610732_c0,comp464733_c0,comp96323_c0,comp96811_c0,comp76941_c1,comp1661418_c0,comp89394_c0,comp88565_c0,comp80904_c0,comp693038_c0,comp79637_c0,comp89320_c0,comp1916884_c0,comp86339_c0,comp79840_c0,comp63198_c0,comp87929_c0,comp68589_c0,c…
Metabolism	Carbohydrate metabolism	Galactose metabolism	ko00052	68	comp74404_c0,comp93456_c0,comp1300782_c0,comp70862_c0,comp92481_c0,comp84679_c0,comp57339_c0,comp82117_c0,comp81046_c0,comp87480_c0,comp984959_c0,comp83365_c0,comp96596_c1,comp84418_c0,comp96317_c0,comp96649_c0,comp84964_c0,comp79388_c0,comp87146_c1,comp90039_c0,comp76575_c0,comp85086_c0,comp96811_c0,comp89798_c0,comp96323_c0,comp84000_c1,comp78311_c1,comp85109_c0,comp441094_c0,comp573862_c0,comp…
Metabolism	Carbohydrate metabolism	Glycolysis / Gluconeogenesis	ko00010	137	comp951584_c0,comp20407_c0,comp88557_c1,comp84381_c0,comp87330_c0,comp23084_c0,comp83854_c0,comp86587_c0,comp90324_c0,comp82117_c0,comp86949_c0,comp22585_c0,comp90039_c0,comp84399_c0,comp2143727_c0,comp1546584_c0,comp76575_c0,comp85652_c0,comp94800_c0,comp67435_c0,comp85039_c0,comp83971_c1,comp14402_c0,comp79637_c0,comp89416_c0,comp83739_c0,comp1916884_c0,comp86615_c0,comp1049839_c0,comp27869_c0,…
Metabolism	Carbohydrate metabolism	Glyoxylate and dicarboxylate metabolism	ko00630	78	comp86912_c0,comp91553_c0,comp88580_c0,comp1008033_c0,comp988718_c0,comp739761_c0,comp75614_c0,comp69853_c0,comp85775_c0,comp1636201_c0,comp71979_c0,comp91482_c0,comp16609_c0,comp83756_c0,comp779669_c0,comp1201854_c0,comp78737_c0,comp94898_c0,comp65338_c0,comp1853324_c0,comp86003_c0,comp41616_c0,comp86895_c0,comp1547695_c0,comp82270_c0,comp1385120_c0,comp85829_c0,comp1548078_c0,comp91739_c1,comp9…
Metabolism	Carbohydrate metabolism	Inositol phosphate metabolism	ko00562	45	comp84123_c0,comp94807_c0,comp95180_c0,comp90328_c0,comp94164_c1,comp91912_c0,comp81284_c0,comp63621_c0,comp87553_c0,comp88956_c0,comp83774_c0,comp94605_c0,comp95439_c0,comp85571_c0,comp93842_c0,comp89077_c0,comp73076_c0,comp71598_c0,comp89124_c0,comp90179_c0,comp95220_c0,comp85025_c0,comp90874_c1,comp81907_c0,comp95540_c0,comp94376_c0,comp79096_c0,comp27216_c0,comp81713_c0,comp1631570_c0,comp860…
Metabolism	Carbohydrate metabolism	Pentose and glucuronate interconversions	ko00040	78	comp87887_c0,comp73256_c0,comp75405_c0,comp94415_c0,comp2340316_c0,comp85078_c0,comp90780_c1,comp80049_c0,comp95812_c0,comp74424_c0,comp75444_c0,comp83620_c0,comp984959_c0,comp39169_c0,comp88656_c0,comp87330_c0,comp87480_c0,comp91122_c0,comp79951_c0,comp29063_c0,comp64656_c0,comp90157_c0,comp94800_c0,comp82281_c0,comp94545_c1,comp88629_c0,comp86121_c0,comp77516_c0,comp86790_c0,comp79419_c0,comp10…
Metabolism	Carbohydrate metabolism	Pentose phosphate pathway	ko00030	48	comp86339_c0,comp84000_c0,comp85373_c0,comp1306839_c0,comp1916884_c0,comp693038_c0,comp79637_c0,comp84390_c0,comp80904_c0,comp84800_c0,comp80070_c0,comp88629_c0,comp84000_c1,comp1201954_c0,comp90685_c0,comp92416_c0,comp96323_c0,comp86442_c1,comp90157_c0,comp464733_c0,comp91377_c0,comp87146_c1,comp7603_c0,comp37786_c0,comp93649_c1,comp91684_c0,comp81170_c1,comp87092_c0,comp82259_c0,comp85852_c0,co…
Metabolism	Carbohydrate metabolism	Propanoate metabolism	ko00640	31	comp90870_c0,comp58130_c0,comp86790_c0,comp88229_c2,comp86372_c0,comp80119_c0,comp87945_c0,comp81153_c0,comp81153_c1,comp91866_c0,comp77516_c0,comp79070_c0,comp88936_c0,comp87553_c0,comp94545_c1,comp87330_c0,comp93049_c0,comp68698_c0,comp75607_c0,comp95798_c0,comp84898_c0,comp671351_c0,comp82459_c0,comp83644_c0,comp85997_c0,comp89773_c0,comp87618_c0,comp2340316_c0,comp94800_c0,comp94489_c0,comp13…
Metabolism	Carbohydrate metabolism	Pyruvate metabolism	ko00620	80	comp88480_c0,comp79652_c0,comp77356_c0,comp78108_c1,comp87945_c0,comp80942_c0,comp71096_c0,comp91251_c0,comp90870_c0,comp68698_c0,comp77462_c0,comp76554_c0,comp1812707_c0,comp85467_c0,comp13657_c0,comp3406_c0,comp680267_c0,comp82270_c0,comp87618_c0,comp89063_c1,comp92506_c0,comp95551_c1,comp671351_c0,comp91866_c0,comp80119_c0,comp891197_c0,comp86372_c0,comp85670_c0,comp58130_c0,comp95934_c0,comp1…
Metabolism	Carbohydrate metabolism	Carbon metabolism	ko01200	222	comp346305_c0,comp1072470_c0,comp28571_c0,comp81153_c1,comp81222_c0,comp1061663_c0,comp85363_c0,comp87126_c0,comp84577_c0,comp45943_c0,comp85852_c0,comp89541_c0,comp84898_c0,comp80441_c0,comp90801_c0,comp95025_c0,comp90720_c0,comp88682_c1,comp1273544_c0,comp80418_c1,comp35629_c0,comp86941_c0,comp93699_c1,comp90893_c0,comp92481_c0,comp85582_c0,comp78980_c0,comp56879_c0,comp93517_c0,comp89497_c0,co…
Metabolism	Carbohydrate metabolism	Starch and sucrose metabolism	ko00500	180	comp84760_c0,comp89320_c0,comp86957_c0,comp1449935_c0,comp82251_c0,comp697389_c0,comp806301_c0,comp85373_c0,comp92222_c1,comp82496_c0,comp95401_c0,comp78489_c0,comp80757_c0,comp88010_c0,comp459364_c0,comp77950_c0,comp82463_c0,comp95984_c0,comp62648_c0,comp92814_c0,comp83379_c0,comp63305_c0,comp537967_c0,comp94013_c0,comp787309_c0,comp74995_c0,comp93522_c0,comp73118_c1,comp81728_c0,comp87142_c0,co…
Metabolism	Energy metabolism	Carbon fixation in photosynthetic organisms	ko00710	78	comp92416_c0,comp619158_c0,comp88629_c0,comp84477_c0,comp79637_c0,comp85179_c0,comp83739_c0,comp84800_c0,comp14402_c0,comp86339_c0,comp1916884_c0,comp54648_c0,comp86605_c0,comp67435_c0,comp95581_c0,comp75244_c0,comp93649_c1,comp2143727_c0,comp92401_c0,comp7603_c0,comp90934_c0,comp90157_c0,comp87126_c0,comp81222_c0,comp28571_c0,comp346305_c0,comp82259_c0,comp85852_c0,comp20407_c0,comp88557_c1,comp…
Metabolism	Energy metabolism	Carbon fixation pathways in prokaryotes	ko00720	30	comp65338_c0,comp80119_c0,comp44972_c0,comp81153_c0,comp81153_c1,comp86212_c0,comp79070_c0,comp1201854_c0,comp87868_c0,comp1207605_c0,comp88229_c2,comp86372_c0,comp89661_c0,comp68698_c0,comp1575810_c0,comp1725545_c0,comp89541_c0,comp79034_c0,comp95798_c0,comp91739_c1,comp84150_c0,comp35629_c0,comp84442_c0,comp1273544_c0,comp93699_c1,comp1547695_c0,comp95551_c1,comp82459_c0,comp92506_c0,comp85997_…
Metabolism	Energy metabolism	Methane metabolism	ko00680	49	comp88847_c0,comp86587_c1,comp86912_c0,comp91553_c0,comp92481_c0,comp34182_c0,comp78980_c0,comp86540_c0,comp89497_c0,comp90720_c0,comp739761_c0,comp88682_c1,comp79840_c0,comp88248_c0,comp81170_c1,comp45943_c0,comp83854_c0,comp89661_c0,comp86587_c0,comp85852_c0,comp88866_c0,comp595266_c0,comp90227_c0,comp464733_c0,comp95481_c1,comp7603_c0,comp87146_c1,comp85997_c0,comp92506_c0,comp1548078_c0,comp3…
Metabolism	Energy metabolism	Nitrogen metabolism	ko00910	28	comp86961_c0,comp88997_c0,comp70267_c0,comp72795_c0,comp95473_c0,comp79207_c0,comp92524_c0,comp91923_c0,comp77901_c0,comp47357_c0,comp86870_c0,comp1170416_c0,comp1046073_c0,comp92243_c0,comp1102209_c0,comp78706_c0,comp91482_c0,comp86195_c0,comp451693_c0,comp79536_c0,comp313936_c0,comp79127_c0,comp85360_c0,comp88058_c0,comp1638483_c0,comp50296_c0,comp94898_c0,comp940402_c0
Metabolism	Energy metabolism	Oxidative phosphorylation	ko00190	198	comp199170_c0,comp79320_c0,comp2113103_c0,comp1817130_c0,comp552307_c0,comp83894_c0,comp1209634_c0,comp64460_c0,comp92257_c0,comp79991_c0,comp490229_c0,comp90306_c0,comp80992_c0,comp89951_c0,comp669718_c0,comp959694_c0,comp388738_c0,comp91760_c0,comp64429_c0,comp81905_c0,comp85438_c1,comp68900_c0,comp758411_c0,comp85031_c0,comp719766_c0,comp1423700_c0,comp96584_c0,comp302125_c0,comp613251_c0,comp…
Metabolism	Energy metabolism	Photosynthesis	ko00195	66	comp87748_c1,comp76635_c0,comp71324_c0,comp82497_c0,comp80391_c0,comp65797_c0,comp2143312_c0,comp51906_c0,comp837082_c0,comp624085_c0,comp95899_c0,comp84550_c2,comp88204_c0,comp722455_c0,comp95713_c1,comp61821_c0,comp84363_c0,comp83966_c0,comp83666_c0,comp70953_c0,comp751349_c0,comp83800_c0,comp489073_c0,comp85031_c0,comp719766_c0,comp85466_c0,comp93699_c0,comp76420_c0,comp46581_c0,comp1161682_c0…
Metabolism	Energy metabolism	Photosynthesis - antenna proteins	ko00196	34	comp602320_c0,comp813602_c0,comp79346_c0,comp617575_c0,comp1066261_c0,comp87783_c0,comp21545_c0,comp89659_c0,comp1655032_c0,comp1688695_c0,comp486741_c0,comp943228_c0,comp580748_c0,comp61914_c0,comp967727_c0,comp1187725_c0,comp75687_c0,comp88363_c0,comp28100_c0,comp1156155_c0,comp75584_c0,comp634478_c0,comp953849_c0,comp389130_c0,comp17823_c1,comp383619_c0,comp780608_c0,comp82757_c0,comp81100_c0,…
Metabolism	Energy metabolism	2-Oxocarboxylic acid metabolism	ko01210	46	comp44972_c0,comp82890_c0,comp86212_c0,comp77206_c0,comp1161900_c0,comp1575810_c0,comp693087_c0,comp83688_c0,comp99413_c0,comp85194_c0,comp1647525_c0,comp94927_c0,comp91739_c1,comp93153_c2,comp86410_c0,comp99419_c0,comp86341_c0,comp89870_c0,comp78101_c0,comp814515_c0,comp1547695_c0,comp88699_c0,comp93685_c0,comp1207605_c0,comp1201854_c0,comp94722_c0,comp81222_c0,comp65338_c0,comp1072470_c0,comp78…
Metabolism	Energy metabolism	Sulfur metabolism	ko00920	26	comp90295_c0,comp90827_c0,comp89436_c1,comp80383_c0,comp93734_c0,comp88924_c0,comp92163_c0,comp86751_c0,comp88105_c0,comp85634_c0,comp94558_c0,comp87857_c0,comp633604_c0,comp92086_c0,comp68688_c0,comp65814_c0,comp89436_c0,comp96307_c0,comp88954_c0,comp63281_c0,comp89664_c0,comp47686_c0,comp950352_c0,comp85363_c0,comp94347_c1,comp87961_c0
Metabolism	Glycan biosynthesis and metabolism	Glycosaminoglycan biosynthesis - heparan sulfate / heparin	ko00534	2	comp96670_c0,comp93859_c0
Metabolism	Glycan biosynthesis and metabolism	Glycosaminoglycan degradation	ko00531	7	comp90725_c0,comp82175_c0,comp92799_c0,comp92035_c0,comp87583_c0,comp90903_c0,comp94433_c0
Metabolism	Glycan biosynthesis and metabolism	Glycosphingolipid biosynthesis - ganglio series	ko00604	3	comp94433_c0,comp92035_c0,comp82175_c0
Metabolism	Glycan biosynthesis and metabolism	Glycosphingolipid biosynthesis - globo series	ko00603	10	comp84964_c0,comp85433_c0,comp78311_c1,comp81046_c0,comp82175_c0,comp91914_c0,comp78311_c0,comp84964_c1,comp85109_c0,comp92035_c0
Metabolism	Glycan biosynthesis and metabolism	Glycosylphosphatidylinositol(GPI)-anchor biosynthesis	ko00563	23	comp93779_c0,comp94775_c0,comp93310_c0,comp96247_c1,comp84558_c1,comp85985_c0,comp91009_c0,comp93523_c0,comp93413_c0,comp90623_c0,comp88850_c0,comp96160_c0,comp86689_c0,comp90998_c0,comp94682_c0,comp84558_c0,comp96247_c0,comp54172_c0,comp87370_c0,comp94125_c0,comp88371_c0,comp94149_c0,comp95887_c0
Metabolism	Glycan biosynthesis and metabolism	Lipopolysaccharide biosynthesis	ko00540	5	comp93999_c0,comp90771_c0,comp87472_c0,comp77073_c0,comp94083_c0
Metabolism	Glycan biosynthesis and metabolism	N-Glycan biosynthesis	ko00510	35	comp1211808_c0,comp86363_c0,comp78609_c0,comp92586_c0,comp90214_c0,comp88464_c0,comp90245_c0,comp80281_c0,comp89400_c0,comp81169_c0,comp91038_c0,comp81124_c0,comp91530_c0,comp89110_c0,comp88400_c0,comp86052_c0,comp87234_c0,comp86398_c0,comp91868_c0,comp84031_c0,comp88163_c0,comp90926_c0,comp96011_c1,comp87353_c0,comp91190_c0,comp76017_c0,comp80244_c0,comp86563_c0,comp87392_c0,comp80929_c0,comp930…
Metabolism	Glycan biosynthesis and metabolism	Other glycan degradation	ko00511	10	comp92193_c0,comp92843_c0,comp82175_c0,comp86575_c0,comp87585_c1,comp96510_c0,comp93572_c0,comp92035_c0,comp94433_c0,comp90023_c0
Metabolism	Glycan biosynthesis and metabolism	Other types of O-glycan biosynthesis	ko00514	4	comp92692_c0,comp1626639_c0,comp89808_c0,comp92649_c0
Metabolism	Glycan biosynthesis and metabolism	Peptidoglycan biosynthesis	ko00550	1	comp84647_c0
Metabolism	Glycan biosynthesis and metabolism	Various types of N-glycan biosynthesis	ko00513	27	comp80853_c0,comp89110_c0,comp80929_c0,comp86398_c0,comp92044_c0,comp91068_c0,comp86052_c0,comp88464_c0,comp87353_c0,comp87864_c0,comp92586_c0,comp90070_c0,comp86363_c0,comp90926_c0,comp78609_c0,comp88658_c0,comp91868_c0,comp1211808_c0,comp88163_c0,comp88068_c0,comp85798_c0,comp91038_c0,comp86563_c0,comp91190_c0,comp80244_c0,comp90245_c0,comp89400_c0
Metabolism	Lipid metabolism	Arachidonic acid metabolism	ko00590	17	comp95146_c0,comp76027_c0,comp1301218_c0,comp85932_c0,comp91710_c0,comp89873_c0,comp87667_c0,comp28847_c0,comp1159749_c0,comp1590995_c0,comp94690_c0,comp1251320_c0,comp53137_c0,comp93872_c2,comp86054_c0,comp79615_c0,comp95120_c0
Metabolism	Lipid metabolism	Biosynthesis of unsaturated fatty acids	ko01040	35	comp99299_c0,comp75375_c0,comp91439_c0,comp80792_c0,comp18330_c0,comp73141_c0,comp92341_c0,comp79144_c0,comp87439_c0,comp61752_c0,comp1210405_c0,comp62523_c0,comp89815_c0,comp50675_c0,comp89382_c0,comp81316_c0,comp94589_c0,comp82644_c0,comp934535_c0,comp82778_c0,comp88891_c1,comp88098_c0,comp89422_c0,comp89044_c0,comp82595_c0,comp77671_c0,comp88110_c0,comp90063_c0,comp90942_c1,comp67981_c0,comp91…
Metabolism	Lipid metabolism	Cutin, suberine and wax biosynthesis	ko00073	22	comp86141_c0,comp89474_c0,comp93380_c0,comp225105_c0,comp96329_c0,comp62699_c0,comp67694_c0,comp73085_c0,comp688161_c0,comp1636183_c0,comp78308_c0,comp45260_c0,comp84635_c0,comp96123_c0,comp79705_c0,comp74092_c0,comp88303_c0,comp93441_c0,comp65042_c0,comp69906_c0,comp86704_c0,comp154876_c0
Metabolism	Lipid metabolism	Ether lipid metabolism	ko00565	32	comp91912_c0,comp93872_c2,comp1666507_c0,comp94882_c0,comp90874_c1,comp81907_c0,comp94605_c0,comp73076_c0,comp31293_c0,comp86054_c0,comp95120_c0,comp86736_c0,comp1251320_c0,comp53137_c0,comp93385_c0,comp92901_c0,comp94486_c0,comp93432_c0,comp89944_c0,comp92972_c0,comp1590995_c0,comp90874_c0,comp76019_c1,comp90435_c0,comp90375_c0,comp1651478_c0,comp89878_c0,comp86832_c0,comp96120_c0,comp1301218_c0…
Metabolism	Lipid metabolism	Fatty acid biosynthesis	ko00061	22	comp82459_c0,comp84287_c0,comp89348_c0,comp94489_c0,comp75375_c0,comp80916_c0,comp88882_c0,comp95798_c0,comp77671_c0,comp82595_c0,comp86357_c1,comp75429_c0,comp78908_c0,comp61752_c0,comp68698_c0,comp86372_c0,comp88229_c2,comp85111_c0,comp86072_c0,comp88568_c0,comp81316_c0,comp80119_c0
Metabolism	Lipid metabolism	Fatty acid degradation	ko00071	56	comp94589_c0,comp91320_c0,comp58130_c0,comp95395_c2,comp91709_c0,comp81153_c0,comp81153_c1,comp50675_c0,comp91866_c0,comp79070_c0,comp89382_c0,comp60441_c0,comp87330_c0,comp1210405_c0,comp931069_c0,comp89815_c0,comp90943_c0,comp79144_c0,comp86587_c0,comp86155_c0,comp2386181_c0,comp89588_c0,comp83971_c0,comp2340316_c0,comp86587_c1,comp91439_c0,comp90870_c0,comp41670_c0,comp86790_c0,comp90942_c1,co…
Metabolism	Lipid metabolism	Fatty acid elongation	ko00062	29	comp90570_c0,comp92341_c0,comp379733_c0,comp519959_c0,comp73141_c0,comp88891_c1,comp81059_c0,comp88098_c0,comp33803_c0,comp24252_c0,comp92578_c0,comp83722_c0,comp86856_c0,comp92936_c0,comp86856_c2,comp93771_c0,comp92391_c0,comp67314_c0,comp74792_c0,comp80984_c0,comp67981_c0,comp414973_c0,comp257712_c0,comp88110_c0,comp92225_c0,comp83677_c0,comp93130_c0,comp76951_c0,comp76951_c1
Metabolism	Lipid metabolism	Glycerolipid metabolism	ko00561	56	comp425649_c0,comp94800_c0,comp90364_c0,comp89739_c0,comp96593_c0,comp88239_c0,comp80227_c0,comp84964_c1,comp13657_c0,comp1546584_c0,comp671351_c0,comp94761_c0,comp93628_c0,comp95183_c0,comp87616_c1,comp87618_c0,comp89707_c0,comp84964_c0,comp89347_c0,comp89342_c2,comp91914_c0,comp91476_c0,comp90083_c0,comp80154_c0,comp78311_c0,comp85109_c0,comp93049_c0,comp85039_c0,comp92431_c0,comp87945_c0,comp9…
Metabolism	Lipid metabolism	Glycerophospholipid metabolism	ko00564	73	comp73599_c0,comp1666507_c0,comp89322_c0,comp94391_c0,comp89564_c0,comp93872_c2,comp91912_c0,comp90585_c1,comp82229_c0,comp84936_c0,comp85011_c0,comp73076_c0,comp94605_c0,comp95477_c0,comp84473_c0,comp83059_c0,comp81907_c0,comp90874_c1,comp1590995_c0,comp94486_c0,comp92812_c0,comp88774_c0,comp87104_c0,comp89944_c0,comp92972_c0,comp91476_c0,comp90083_c0,comp95642_c0,comp53137_c0,comp1251320_c0,com…
Metabolism	Lipid metabolism	Linoleic acid metabolism	ko00591	22	comp1251320_c0,comp1661418_c0,comp53137_c0,comp93872_c2,comp92138_c0,comp90859_c0,comp86054_c0,comp88119_c0,comp91622_c0,comp95120_c0,comp95679_c0,comp95813_c0,comp94176_c0,comp90709_c0,comp1590995_c0,comp95679_c1,comp92897_c0,comp251303_c0,comp92897_c1,comp1610732_c0,comp1301218_c0,comp10435_c0
Metabolism	Lipid metabolism	Primary bile acid biosynthesis	ko00120	1	comp72543_c0
Metabolism	Lipid metabolism	Sphingolipid metabolism	ko00600	28	comp64387_c0,comp85109_c0,comp78311_c0,comp92566_c0,comp83391_c0,comp94433_c0,comp91346_c0,comp1666507_c0,comp91914_c0,comp92843_c0,comp94184_c1,comp89032_c0,comp78311_c1,comp81046_c0,comp85433_c0,comp96443_c0,comp84413_c0,comp91346_c1,comp86709_c0,comp75117_c0,comp68313_c0,comp84964_c1,comp88865_c0,comp82782_c0,comp89356_c0,comp74934_c0,comp87769_c0,comp84964_c0
Metabolism	Lipid metabolism	Steroid biosynthesis	ko00100	19	comp86657_c0,comp95506_c0,comp87936_c0,comp84152_c0,comp88523_c0,comp91450_c0,comp91574_c0,comp90550_c0,comp95120_c0,comp74553_c0,comp86285_c0,comp92234_c0,comp78459_c0,comp83254_c0,comp67623_c0,comp78949_c0,comp82209_c0,comp92594_c0,comp87218_c0
Metabolism	Lipid metabolism	Steroid hormone biosynthesis	ko00140	6	comp95098_c0,comp88716_c0,comp82742_c0,comp77028_c0,comp85940_c0,comp88110_c0
Metabolism	Lipid metabolism	Synthesis and degradation of ketone bodies	ko00072	6	comp91771_c0,comp79070_c0,comp81153_c1,comp81153_c0,comp85531_c0,comp1704640_c0
Metabolism	Lipid metabolism	alpha-Linolenic acid metabolism	ko00592	40	comp91125_c0,comp93211_c0,comp90515_c0,comp82778_c0,comp62901_c0,comp934535_c0,comp86779_c1,comp1301218_c0,comp53137_c0,comp1251320_c0,comp94643_c1,comp90942_c1,comp88879_c0,comp95120_c0,comp91876_c0,comp86054_c0,comp89044_c0,comp1590995_c0,comp88472_c0,comp600596_c0,comp63120_c0,comp74486_c0,comp95608_c0,comp79392_c0,comp93981_c0,comp91566_c0,comp91439_c0,comp94589_c0,comp93872_c2,comp94643_c0,c…
Metabolism	Lipid metabolism	Fatty acid metabolism	ko01212	64	comp88936_c0,comp90942_c1,comp831822_c0,comp67981_c0,comp80620_c0,comp85111_c0,comp88229_c2,comp90740_c0,comp93130_c0,comp86357_c1,comp75429_c0,comp89422_c0,comp88472_c0,comp90515_c0,comp93571_c0,comp82459_c0,comp934535_c0,comp79070_c0,comp81153_c0,comp81153_c1,comp89382_c0,comp94589_c0,comp87439_c0,comp79144_c0,comp61752_c0,comp78908_c0,comp1210405_c0,comp90943_c0,comp89815_c0,comp2386181_c0,com…
Metabolism	Metabolism of cofactors and vitamins	Biotin metabolism	ko00780	11	comp88568_c0,comp84287_c0,comp95766_c0,comp77671_c0,comp74511_c1,comp75375_c0,comp86357_c1,comp91186_c0,comp75429_c0,comp61752_c0,comp78908_c0
Metabolism	Metabolism of cofactors and vitamins	Folate biosynthesis	ko00790	13	comp90172_c0,comp92805_c0,comp94819_c0,comp85386_c0,comp92927_c0,comp89392_c0,comp1194885_c0,comp91743_c0,comp94439_c0,comp93217_c0,comp79177_c0,comp90454_c0,comp86296_c0
Metabolism	Metabolism of cofactors and vitamins	Lipoic acid metabolism	ko00785	3	comp92308_c0,comp80782_c0,comp87233_c0
Metabolism	Metabolism of cofactors and vitamins	Nicotinate and nicotinamide metabolism	ko00760	16	comp91069_c0,comp86924_c0,comp85862_c0,comp82320_c0,comp83082_c0,comp90861_c0,comp74091_c0,comp90878_c0,comp72933_c0,comp94242_c0,comp90769_c0,comp96082_c0,comp76579_c0,comp89397_c0,comp79702_c0,comp93104_c0
Metabolism	Metabolism of cofactors and vitamins	One carbon pool by folate	ko00670	15	comp1548078_c0,comp89656_c0,comp85804_c0,comp87546_c0,comp92989_c0,comp88847_c0,comp89392_c0,comp93699_c1,comp85613_c0,comp86912_c0,comp91553_c0,comp90329_c0,comp77794_c0,comp89541_c0,comp88842_c0
Metabolism	Metabolism of cofactors and vitamins	Pantothenate and CoA biosynthesis	ko00770	21	comp89913_c0,comp93685_c0,comp86624_c0,comp87787_c0,comp1704589_c0,comp82847_c0,comp96414_c0,comp81933_c0,comp41021_c0,comp95301_c0,comp86410_c0,comp83448_c0,comp91262_c0,comp90632_c0,comp72234_c0,comp89234_c0,comp793586_c0,comp90499_c0,comp76349_c0,comp93101_c0,comp87023_c0
Metabolism	Metabolism of cofactors and vitamins	Porphyrin and chlorophyll metabolism	ko00860	42	comp83169_c0,comp96363_c1,comp80453_c0,comp84020_c0,comp95765_c0,comp706617_c0,comp92555_c0,comp86361_c0,comp78309_c0,comp675857_c0,comp89018_c0,comp797975_c0,comp89603_c1,comp85383_c0,comp89606_c0,comp88516_c2,comp82608_c0,comp82358_c0,comp74406_c0,comp77116_c0,comp83207_c0,comp77353_c0,comp87141_c0,comp81026_c0,comp91088_c0,comp1190948_c0,comp62305_c0,comp87019_c0,comp85520_c0,comp93306_c1,comp…
Metabolism	Metabolism of cofactors and vitamins	Retinol metabolism	ko00830	18	comp82099_c0,comp1538004_c0,comp86587_c1,comp95481_c1,comp192073_c0,comp83971_c0,comp60658_c0,comp89588_c0,comp60441_c0,comp80817_c0,comp80877_c0,comp91320_c0,comp41670_c0,comp86587_c0,comp1049839_c0,comp83971_c1,comp931069_c0,comp96519_c1
Metabolism	Metabolism of cofactors and vitamins	Riboflavin metabolism	ko00740	10	comp90150_c0,comp91237_c0,comp85284_c0,comp91268_c1,comp80052_c0,comp86921_c0,comp86091_c0,comp94120_c0,comp79907_c0,comp92872_c1
Metabolism	Metabolism of cofactors and vitamins	Thiamine metabolism	ko00730	9	comp87808_c0,comp69563_c0,comp88148_c0,comp92893_c0,comp89177_c0,comp69168_c0,comp86276_c1,comp89339_c0,comp85282_c0
Metabolism	Metabolism of cofactors and vitamins	Ubiquinone and other terpenoid-quinone biosynthesis	ko00130	26	comp77367_c0,comp94230_c0,comp90907_c0,comp88561_c0,comp94180_c0,comp77523_c0,comp89085_c0,comp93923_c0,comp95498_c0,comp89267_c0,comp95407_c0,comp89176_c0,comp91163_c1,comp86478_c0,comp91072_c0,comp81181_c0,comp79641_c0,comp84369_c0,comp91895_c0,comp90494_c0,comp82314_c0,comp94627_c0,comp84976_c0,comp995990_c0,comp91637_c0,comp78119_c0
Metabolism	Metabolism of cofactors and vitamins	Vitamin B6 metabolism	ko00750	9	comp86253_c0,comp74467_c0,comp90438_c0,comp90227_c0,comp65185_c0,comp78720_c0,comp89086_c0,comp81230_c0,comp79379_c0
Metabolism	Metabolism of other amino acids	Cyanoamino acid metabolism	ko00460	53	comp74212_c0,comp1548078_c0,comp94634_c0,comp96254_c1,comp91809_c0,comp115742_c0,comp96022_c0,comp89082_c0,comp92285_c0,comp268354_c0,comp84423_c1,comp95146_c0,comp87580_c0,comp68721_c0,comp92163_c0,comp681922_c0,comp96562_c0,comp89656_c0,comp84760_c0,comp1449935_c0,comp91617_c0,comp91666_c0,comp86255_c0,comp79404_c0,comp77794_c0,comp88410_c0,comp87684_c0,comp91646_c0,comp540987_c0,comp28847_c0,c…
Metabolism	Metabolism of other amino acids	D-Glutamine and D-glutamate metabolism	ko00471	2	comp1170416_c0,comp88997_c0
Metabolism	Metabolism of other amino acids	Glutathione metabolism	ko00480	68	comp89133_c0,comp87070_c0,comp88814_c0,comp76027_c0,comp94664_c0,comp87629_c0,comp85348_c0,comp81232_c0,comp96376_c0,comp86442_c1,comp72746_c0,comp82909_c0,comp89715_c0,comp92540_c0,comp75064_c0,comp92205_c0,comp96399_c1,comp75314_c0,comp90649_c0,comp89568_c0,comp92655_c1,comp89198_c0,comp95217_c4,comp81232_c1,comp79615_c0,comp68535_c0,comp74972_c0,comp88215_c0,comp95621_c2,comp74746_c0,comp78569…
Metabolism	Metabolism of other amino acids	Phosphonate and phosphinate metabolism	ko00440	4	comp86736_c0,comp86103_c0,comp95378_c0,comp85011_c0
Metabolism	Metabolism of other amino acids	Selenocompound metabolism	ko00450	19	comp93325_c0,comp69168_c0,comp76683_c0,comp89924_c0,comp47686_c0,comp308118_c0,comp96491_c0,comp89948_c0,comp85762_c0,comp88924_c0,comp83345_c0,comp84511_c0,comp1166198_c0,comp89436_c1,comp79656_c0,comp89436_c0,comp16741_c0,comp81076_c0,comp59562_c0
Metabolism	Metabolism of other amino acids	Taurine and hypotaurine metabolism	ko00430	16	comp89444_c1,comp88001_c0,comp487755_c0,comp28847_c0,comp88622_c0,comp89444_c0,comp95146_c0,comp90149_c1,comp94690_c0,comp954523_c0,comp76134_c0,comp79615_c0,comp86763_c0,comp16841_c0,comp19367_c0,comp93979_c0
Metabolism	Metabolism of other amino acids	beta-Alanine metabolism	ko00410	52	comp93049_c0,comp65442_c0,comp94545_c1,comp87945_c0,comp88936_c0,comp77516_c0,comp16841_c0,comp86763_c0,comp90499_c0,comp1562537_c0,comp86790_c0,comp77579_c1,comp75292_c0,comp90870_c0,comp13657_c0,comp94800_c0,comp89444_c0,comp87618_c0,comp671351_c0,comp87448_c0,comp89913_c0,comp87070_c0,comp72234_c0,comp1018248_c0,comp87330_c0,comp19367_c0,comp87066_c0,comp45447_c0,comp87553_c0,comp47319_c0,comp…
Metabolism	Metabolism of terpenoids and polyketides	Biosynthesis of ansamycins	ko01051	3	comp90685_c0,comp84800_c0,comp92416_c0
Metabolism	Metabolism of terpenoids and polyketides	Biosynthesis of siderophore group nonribosomal peptides	ko01053	2	comp995990_c0,comp84369_c0
Metabolism	Metabolism of terpenoids and polyketides	Brassinosteroid biosynthesis	ko00905	20	comp799409_c0,comp93521_c0,comp84782_c0,comp36642_c0,comp320384_c0,comp425941_c0,comp673773_c0,comp546072_c0,comp85875_c0,comp46197_c0,comp90671_c0,comp45826_c0,comp78743_c0,comp84854_c0,comp88146_c1,comp90616_c0,comp72789_c0,comp89004_c0,comp96909_c0,comp355187_c0
Metabolism	Metabolism of terpenoids and polyketides	Carotenoid biosynthesis	ko00906	27	comp93805_c0,comp83830_c0,comp89381_c0,comp92661_c0,comp88176_c0,comp93690_c0,comp86430_c0,comp94832_c0,comp79511_c0,comp80538_c0,comp85756_c0,comp91825_c0,comp92650_c2,comp94300_c0,comp82321_c0,comp85792_c0,comp91519_c0,comp88446_c0,comp22488_c0,comp72343_c0,comp88975_c1,comp75721_c0,comp79885_c0,comp93838_c0,comp92126_c1,comp90656_c1,comp89766_c0
Metabolism	Metabolism of terpenoids and polyketides	Diterpenoid biosynthesis	ko00904	13	comp93455_c1,comp79123_c0,comp91997_c0,comp90252_c1,comp93858_c0,comp83611_c0,comp91356_c1,comp94131_c0,comp94454_c0,comp632537_c0,comp89163_c0,comp96621_c0,comp96406_c1
Metabolism	Metabolism of terpenoids and polyketides	Geraniol degradation	ko00281	2	comp91771_c0,comp1704640_c0
Metabolism	Metabolism of terpenoids and polyketides	Insect hormone biosynthesis	ko00981	1	comp25278_c0
Metabolism	Metabolism of terpenoids and polyketides	Limonene and pinene degradation	ko00903	26	comp90467_c0,comp87618_c0,comp2340316_c0,comp69317_c0,comp671351_c0,comp60276_c0,comp13657_c0,comp94800_c0,comp276514_c0,comp96993_c0,comp93049_c0,comp87330_c0,comp86917_c0,comp58130_c0,comp86790_c0,comp89986_c0,comp90870_c0,comp83811_c0,comp94545_c1,comp87945_c0,comp92132_c0,comp46018_c0,comp569431_c0,comp77516_c0,comp74684_c0,comp85497_c0
Metabolism	Metabolism of terpenoids and polyketides	Monoterpenoid biosynthesis	ko00902	1	comp77155_c0
Metabolism	Metabolism of terpenoids and polyketides	Polyketide sugar unit biosynthesis	ko00523	3	comp76960_c0,comp85716_c0,comp86979_c0
Metabolism	Metabolism of terpenoids and polyketides	Sesquiterpenoid and triterpenoid biosynthesis	ko00909	3	comp84233_c0,comp91450_c0,comp87936_c0
Metabolism	Metabolism of terpenoids and polyketides	Terpenoid backbone biosynthesis	ko00900	49	comp80889_c0,comp83205_c0,comp82342_c0,comp89206_c1,comp67989_c0,comp94260_c0,comp54635_c0,comp80981_c0,comp79871_c0,comp96148_c0,comp93721_c0,comp77722_c0,comp84947_c0,comp92804_c1,comp69563_c0,comp96448_c0,comp85806_c0,comp91520_c1,comp69758_c0,comp82190_c0,comp85695_c1,comp90959_c1,comp89339_c0,comp87333_c0,comp92746_c0,comp96216_c0,comp85778_c0,comp84233_c0,comp89387_c0,comp79070_c0,comp85531…
Metabolism	Metabolism of terpenoids and polyketides	Tetracycline biosynthesis	ko00253	6	comp86372_c0,comp88229_c2,comp82459_c0,comp68698_c0,comp80119_c0,comp95798_c0
Metabolism	Metabolism of terpenoids and polyketides	Zeatin biosynthesis	ko00908	14	comp1022024_c0,comp85549_c0,comp43690_c0,comp1164757_c0,comp89529_c0,comp85987_c1,comp87579_c0,comp551385_c0,comp94107_c0,comp64120_c1,comp64120_c0,comp1002174_c0,comp54164_c0,comp308365_c0
Metabolism	Nucleotide metabolism	Purine metabolism	ko00230	136	comp72803_c0,comp94742_c0,comp84688_c0,comp62027_c0,comp90067_c1,comp88149_c0,comp84720_c0,comp89502_c3,comp93145_c0,comp72966_c0,comp93782_c0,comp85862_c0,comp85604_c0,comp85613_c0,comp96025_c0,comp82320_c0,comp85470_c0,comp94445_c0,comp85960_c0,comp85398_c0,comp87969_c0,comp88619_c0,comp77514_c0,comp87652_c0,comp78745_c0,comp78616_c0,comp87961_c0,comp83818_c0,comp85652_c0,comp84677_c0,comp22585…
Metabolism	Nucleotide metabolism	Pyrimidine metabolism	ko00240	108	comp47698_c0,comp96025_c0,comp85862_c0,comp85604_c0,comp1704589_c0,comp1166198_c0,comp89625_c0,comp90012_c0,comp94445_c0,comp85470_c0,comp82320_c0,comp50089_c0,comp94742_c0,comp72803_c0,comp92456_c0,comp62027_c0,comp90067_c1,comp84688_c0,comp74340_c0,comp89112_c0,comp85762_c0,comp50441_c0,comp90982_c1,comp93782_c0,comp93101_c0,comp72966_c0,comp93145_c0,comp78873_c0,comp96361_c1,comp81762_c0,comp9…
Metabolism	Xenobiotics biodegradation and metabolism	1,1,1-Trichloro-2,2-bis(4-chlorophenyl)ethane (DDT) degradation	ko00351	3	comp91959_c0,comp84829_c0,comp90211_c0
Metabolism	Xenobiotics biodegradation and metabolism	Aminobenzoate degradation	ko00627	16	comp89986_c0,comp90454_c0,comp92872_c1,comp83811_c0,comp569431_c0,comp92132_c0,comp46018_c0,comp74684_c0,comp85497_c0,comp86917_c0,comp77462_c0,comp276514_c0,comp96993_c0,comp90467_c0,comp69317_c0,comp60276_c0
Metabolism	Xenobiotics biodegradation and metabolism	Benzoate degradation	ko00362	9	comp934535_c0,comp1210405_c0,comp79144_c0,comp86515_c0,comp89382_c0,comp91876_c0,comp81153_c0,comp81153_c1,comp79070_c0
Metabolism	Xenobiotics biodegradation and metabolism	Bisphenol degradation	ko00363	15	comp90467_c0,comp69317_c0,comp60276_c0,comp86917_c0,comp1610732_c0,comp89986_c0,comp276514_c0,comp1661418_c0,comp83811_c0,comp96993_c0,comp85497_c0,comp74684_c0,comp569431_c0,comp92132_c0,comp46018_c0
Metabolism	Xenobiotics biodegradation and metabolism	Caprolactam degradation	ko00930	6	comp92431_c0,comp85039_c0,comp89065_c0,comp1546584_c0,comp96593_c0,comp89342_c2
Metabolism	Xenobiotics biodegradation and metabolism	Chloroalkane and chloroalkene degradation	ko00625	31	comp95481_c1,comp86587_c1,comp94800_c0,comp13657_c0,comp1538004_c0,comp1610732_c0,comp60658_c0,comp671351_c0,comp89588_c0,comp87618_c0,comp192073_c0,comp2340316_c0,comp83971_c0,comp82099_c0,comp1049839_c0,comp86587_c0,comp87330_c0,comp83971_c1,comp93049_c0,comp96519_c1,comp931069_c0,comp77516_c0,comp87945_c0,comp94545_c1,comp60441_c0,comp91320_c0,comp41670_c0,comp90870_c0,comp1661418_c0,comp86790…
Metabolism	Xenobiotics biodegradation and metabolism	Chlorocyclohexane and chlorobenzene degradation	ko00361	4	comp84829_c0,comp90211_c0,comp72060_c0,comp91959_c0
Metabolism	Xenobiotics biodegradation and metabolism	Drug metabolism - cytochrome P450	ko00982	45	comp86587_c1,comp83558_c0,comp89588_c0,comp81232_c1,comp83971_c0,comp80350_c0,comp95217_c4,comp75314_c0,comp87381_c0,comp74427_c0,comp86587_c0,comp95621_c2,comp71070_c0,comp74746_c0,comp931069_c0,comp78555_c0,comp78569_c0,comp60441_c0,comp74972_c0,comp68535_c0,comp91320_c0,comp96166_c0,comp94664_c0,comp95481_c1,comp1538004_c0,comp60658_c0,comp87629_c0,comp192073_c0,comp82099_c0,comp91222_c0,comp8…
Metabolism	Xenobiotics biodegradation and metabolism	Drug metabolism - other enzymes	ko00983	13	comp1704589_c0,comp89913_c0,comp84981_c0,comp90034_c0,comp72234_c0,comp78852_c0,comp83078_c0,comp93101_c0,comp82555_c0,comp793586_c0,comp85960_c0,comp90012_c0,comp85470_c0
Metabolism	Xenobiotics biodegradation and metabolism	Fluorobenzoate degradation	ko00364	1	comp72060_c0
Metabolism	Xenobiotics biodegradation and metabolism	Metabolism of xenobiotics by cytochrome P450	ko00980	46	comp83971_c0,comp95217_c4,comp80350_c0,comp89588_c0,comp81232_c1,comp83558_c0,comp86587_c1,comp74427_c0,comp87381_c0,comp89873_c0,comp75314_c0,comp931069_c0,comp74746_c0,comp78555_c0,comp78569_c0,comp71070_c0,comp95621_c2,comp86587_c0,comp96166_c0,comp91320_c0,comp60441_c0,comp74972_c0,comp68535_c0,comp87629_c0,comp192073_c0,comp60658_c0,comp1538004_c0,comp94664_c0,comp95481_c1,comp91222_c0,comp8…
Metabolism	Xenobiotics biodegradation and metabolism	Naphthalene degradation	ko00626	16	comp95481_c1,comp86587_c1,comp1538004_c0,comp89588_c0,comp60658_c0,comp83971_c0,comp192073_c0,comp82099_c0,comp1049839_c0,comp86587_c0,comp931069_c0,comp96519_c1,comp83971_c1,comp60441_c0,comp91320_c0,comp41670_c0
Metabolism	Xenobiotics biodegradation and metabolism	Polycyclic aromatic hydrocarbon degradation	ko00624	18	comp83811_c0,comp84829_c0,comp90211_c0,comp95073_c0,comp85497_c0,comp74684_c0,comp92132_c0,comp569431_c0,comp46018_c0,comp89986_c0,comp86649_c0,comp86917_c0,comp91959_c0,comp96993_c0,comp276514_c0,comp60276_c0,comp90467_c0,comp69317_c0
Metabolism	Xenobiotics biodegradation and metabolism	Styrene degradation	ko00643	4	comp86418_c0,comp86603_c0,comp88027_c0,comp94378_c0
Metabolism	Xenobiotics biodegradation and metabolism	Degradation of aromatic compounds	ko01220	24	comp82099_c0,comp1546584_c0,comp1538004_c0,comp96593_c0,comp86587_c1,comp95481_c1,comp192073_c0,comp83971_c0,comp60658_c0,comp89588_c0,comp60441_c0,comp90938_c0,comp89299_c0,comp89065_c0,comp91320_c0,comp41670_c0,comp86587_c0,comp1049839_c0,comp89342_c2,comp92431_c0,comp83971_c1,comp85039_c0,comp96519_c1,comp931069_c0
Metabolism	Xenobiotics biodegradation and metabolism	Toluene degradation	ko00623	1	comp72060_c0
Organismal Systems	Circulatory system	Adrenergic signaling in cardiomyocytes	ko04261	44	comp90358_c0,comp87696_c0,comp88527_c0,comp67887_c0,comp89504_c0,comp94063_c0,comp285968_c0,comp89746_c0,comp1661742_c0,comp76269_c0,comp82422_c0,comp60797_c0,comp85244_c0,comp78010_c0,comp88249_c0,comp86953_c0,comp74434_c0,comp286682_c0,comp78469_c0,comp85529_c0,comp74246_c0,comp88433_c0,comp72439_c0,comp87746_c0,comp25027_c0,comp94899_c0,comp85539_c0,comp80148_c0,comp91561_c0,comp90946_c0,comp1…
Organismal Systems	Circulatory system	Cardiac muscle contraction	ko04260	57	comp2174071_c0,comp555725_c0,comp173611_c0,comp680624_c0,comp1832590_c0,comp442893_c0,comp77525_c0,comp837546_c0,comp3176_c0,comp699129_c0,comp288126_c0,comp846776_c0,comp794836_c0,comp282615_c0,comp198841_c0,comp76051_c0,comp74371_c0,comp1677848_c0,comp782007_c0,comp969476_c0,comp681873_c0,comp857983_c0,comp931973_c0,comp89226_c0,comp675007_c0,comp613251_c0,comp77611_c0,comp22881_c1,comp575370_c…
Organismal Systems	Circulatory system	Vascular smooth muscle contraction	ko04270	27	comp80978_c0,comp93070_c0,comp74434_c0,comp87004_c0,comp79350_c0,comp80662_c0,comp78469_c0,comp83003_c0,comp88746_c0,comp76269_c0,comp82422_c0,comp86054_c0,comp85539_c0,comp78010_c0,comp85244_c0,comp93958_c0,comp93872_c2,comp1251320_c0,comp67887_c0,comp74246_c0,comp88527_c0,comp25027_c0,comp92376_c0,comp94063_c0,comp72439_c0,comp285968_c0,comp89746_c0
Organismal Systems	Development	Axon guidance	ko04360	27	comp86574_c0,comp78380_c0,comp79954_c0,comp84087_c0,comp84794_c0,comp78462_c0,comp696557_c0,comp81125_c0,comp94996_c0,comp74421_c0,comp78876_c0,comp84783_c0,comp76034_c0,comp1038412_c0,comp80369_c0,comp79350_c0,comp81018_c0,comp93758_c0,comp70133_c0,comp86618_c0,comp88527_c0,comp76805_c1,comp1660918_c0,comp85906_c1,comp1659485_c0,comp85539_c0,comp85906_c0
Organismal Systems	Development	Dorso-ventral axis formation	ko04320	5	comp83003_c0,comp85539_c0,comp88527_c0,comp79350_c0,comp80978_c0
Organismal Systems	Development	Osteoclast differentiation	ko04380	19	comp86574_c0,comp94996_c0,comp78462_c0,comp84794_c0,comp84783_c0,comp78876_c0,comp286682_c0,comp83003_c0,comp80978_c0,comp79350_c0,comp80369_c0,comp15167_c1,comp1170403_c0,comp93758_c0,comp81018_c0,comp88527_c0,comp85906_c1,comp85906_c0,comp85539_c0
Organismal Systems	Digestive system	Bile secretion	ko04976	36	comp64116_c0,comp88473_c0,comp66267_c0,comp116333_c0,comp38273_c0,comp95528_c0,comp33355_c0,comp91704_c0,comp868543_c0,comp74175_c0,comp66390_c0,comp47769_c0,comp96590_c0,comp93265_c0,comp256845_c0,comp93721_c0,comp91289_c1,comp83647_c1,comp96056_c0,comp92493_c0,comp76664_c0,comp91289_c0,comp495640_c0,comp215718_c0,comp49801_c1,comp44901_c0,comp96350_c0,comp1024625_c0,comp90351_c0,comp83647_c0,co…
Organismal Systems	Digestive system	Carbohydrate digestion and absorption	ko04973	9	comp86501_c0,comp90039_c0,comp86630_c0,comp80757_c0,comp92246_c1,comp96811_c0,comp84418_c0,comp74995_c0,comp83379_c0
Organismal Systems	Digestive system	Fat digestion and absorption	ko04975	9	comp95832_c0,comp80877_c0,comp93872_c2,comp1251320_c0,comp93153_c2,comp86054_c0,comp84225_c0,comp87230_c0,comp1666507_c0
Organismal Systems	Digestive system	Gastric acid secretion	ko04971	11	comp82422_c0,comp87004_c0,comp80662_c0,comp78010_c0,comp93958_c0,comp78469_c0,comp67887_c0,comp74246_c0,comp88746_c0,comp72439_c0,comp285968_c0
Organismal Systems	Digestive system	Mineral absorption	ko04978	11	comp706617_c0,comp87019_c0,comp83135_c0,comp75359_c0,comp81326_c0,comp3030585_c0,comp91673_c0,comp87649_c0,comp71365_c0,comp90763_c0,comp96363_c1
Organismal Systems	Digestive system	Pancreatic secretion	ko04972	24	comp64034_c0,comp84794_c0,comp78462_c0,comp78876_c0,comp84783_c0,comp80369_c0,comp87109_c0,comp903714_c0,comp92376_c0,comp1661742_c0,comp633495_c0,comp1623608_c0,comp89801_c0,comp1010151_c0,comp80888_c0,comp541650_c0,comp1251320_c0,comp1162215_c0,comp93872_c2,comp1200995_c0,comp23030_c0,comp2217271_c0,comp86054_c0,comp92744_c0
Organismal Systems	Digestive system	Protein digestion and absorption	ko04974	12	comp89791_c0,comp84184_c0,comp90192_c0,comp87594_c0,comp903714_c0,comp2217271_c0,comp633495_c0,comp44721_c0,comp94687_c0,comp94178_c1,comp1623608_c0,comp95632_c0
Organismal Systems	Digestive system	Salivary secretion	ko04970	15	comp78010_c0,comp1162215_c0,comp78469_c0,comp93958_c0,comp1200995_c0,comp87004_c0,comp82422_c0,comp80662_c0,comp1661742_c0,comp92376_c0,comp88746_c0,comp285968_c0,comp72439_c0,comp67887_c0,comp74246_c0
Organismal Systems	Digestive system	Vitamin digestion and absorption	ko04977	2	comp89800_c0,comp1590995_c0
Organismal Systems	Endocrine system	Adipocytokine signaling pathway	ko04920	16	comp91709_c0,comp92951_c0,comp89343_c1,comp86155_c0,comp90740_c0,comp82837_c0,comp90943_c0,comp90052_c0,comp84931_c0,comp94849_c0,comp2386181_c0,comp85696_c0,comp94222_c0,comp93571_c0,comp95880_c0,comp90850_c0
Organismal Systems	Endocrine system	Estrogen signaling pathway	ko04915	102	comp80195_c0,comp53898_c1,comp18817_c0,comp80662_c0,comp985767_c0,comp79350_c0,comp24417_c0,comp88746_c0,comp74209_c1,comp825221_c0,comp6568_c0,comp87384_c0,comp71699_c0,comp1560720_c0,comp85054_c0,comp84712_c0,comp1194175_c0,comp77962_c0,comp2296557_c0,comp63919_c0,comp495422_c0,comp74246_c0,comp96145_c0,comp7211_c0,comp78469_c0,comp88546_c0,comp11085_c0,comp474266_c0,comp826096_c0,comp64353_c0,…
Organismal Systems	Endocrine system	GnRH signaling pathway	ko04912	26	comp286682_c0,comp83003_c0,comp78469_c0,comp1651478_c0,comp80662_c0,comp80978_c0,comp94882_c0,comp79350_c0,comp87004_c0,comp31293_c0,comp511345_c0,comp88746_c0,comp96120_c0,comp93958_c0,comp78010_c0,comp85539_c0,comp82422_c0,comp72439_c0,comp285968_c0,comp74246_c0,comp88527_c0,comp67887_c0,comp92972_c0,comp92901_c0,comp94486_c0,comp93432_c0
Organismal Systems	Endocrine system	Insulin secretion	ko04911	4	comp985767_c0,comp82783_c0,comp88746_c0,comp92376_c0
Organismal Systems	Endocrine system	Insulin signaling pathway	ko04910	63	comp85539_c0,comp96811_c0,comp93958_c0,comp94629_c0,comp1916884_c0,comp86618_c0,comp92160_c0,comp74246_c0,comp94543_c0,comp1556870_c0,comp80904_c0,comp25027_c0,comp82837_c0,comp88848_c1,comp72439_c0,comp79350_c0,comp93070_c0,comp87004_c0,comp85361_c0,comp89909_c0,comp80662_c0,comp969198_c0,comp83003_c0,comp84418_c0,comp76034_c0,comp95928_c0,comp88746_c0,comp85980_c0,comp91836_c0,comp95880_c0,comp…
Organismal Systems	Endocrine system	Melanogenesis	ko04916	25	comp84087_c0,comp79954_c0,comp88746_c0,comp96608_c0,comp79350_c0,comp87004_c0,comp80978_c0,comp80662_c0,comp83003_c0,comp78469_c0,comp76034_c0,comp86618_c0,comp67887_c0,comp88527_c0,comp74246_c0,comp70133_c0,comp285968_c0,comp96461_c0,comp72439_c0,comp82422_c0,comp85539_c0,comp94172_c0,comp76805_c1,comp78010_c0,comp93958_c0
Organismal Systems	Endocrine system	Ovarian Steroidogenesis	ko04913	1	comp88746_c0
Organismal Systems	Endocrine system	Oxytocin signaling pathway	ko04921	75	comp75552_c0,comp242681_c0,comp86574_c0,comp96184_c0,comp549234_c0,comp969102_c0,comp694541_c0,comp71510_c0,comp87004_c0,comp83003_c0,comp281821_c0,comp1067508_c0,comp1035864_c0,comp54695_c0,comp72439_c0,comp25027_c0,comp81018_c0,comp85539_c0,comp289240_c0,comp93958_c0,comp48776_c0,comp74434_c0,comp80978_c0,comp85696_c0,comp68439_c0,comp1265509_c0,comp89343_c1,comp11618_c0,comp22770_c0,comp83284_…
Organismal Systems	Endocrine system	PPAR signaling pathway	ko03320	38	comp94222_c0,comp88239_c0,comp93571_c0,comp934535_c0,comp82778_c0,comp67827_c0,comp78582_c0,comp90740_c0,comp88848_c1,comp52745_c0,comp89044_c0,comp40274_c0,comp91876_c0,comp831822_c0,comp47782_c0,comp90942_c1,comp88936_c0,comp70993_c0,comp78140_c0,comp66951_c0,comp91439_c0,comp3390_c0,comp49116_c0,comp18330_c0,comp80792_c0,comp2386181_c0,comp86155_c0,comp79144_c0,comp90943_c0,comp89815_c0,comp12…
Organismal Systems	Endocrine system	Progesterone-mediated oocyte maturation	ko04914	63	comp1328088_c0,comp87276_c0,comp86900_c0,comp14492_c0,comp17053_c0,comp85539_c0,comp85001_c0,comp50864_c0,comp63919_c0,comp86433_c0,comp92131_c0,comp79442_c0,comp90130_c0,comp44703_c0,comp96907_c0,comp68001_c0,comp83003_c0,comp86781_c0,comp86290_c0,comp82596_c0,comp79350_c0,comp43890_c0,comp91361_c0,comp96442_c1,comp48146_c0,comp94548_c1,comp74209_c1,comp88746_c0,comp90573_c0,comp45064_c0,comp111…
Organismal Systems	Endocrine system	Prolactin signaling pathway	ko04917	14	comp76805_c1,comp83003_c0,comp76034_c0,comp286682_c0,comp79350_c0,comp80978_c0,comp85539_c0,comp70133_c0,comp77821_c0,comp84087_c0,comp79954_c0,comp86618_c0,comp85086_c0,comp88527_c0
Organismal Systems	Endocrine system	Thyroid hormone signaling pathway	ko04919	66	comp85345_c0,comp1067508_c0,comp76262_c0,comp281821_c0,comp76034_c0,comp83003_c0,comp90874_c0,comp71510_c0,comp694541_c0,comp92277_c0,comp96184_c0,comp91378_c0,comp242681_c0,comp75552_c0,comp92472_c0,comp93385_c0,comp95538_c0,comp289240_c0,comp85539_c0,comp81080_c0,comp88848_c1,comp96461_c0,comp54695_c0,comp68439_c0,comp80978_c0,comp95220_c0,comp76805_c1,comp83284_c0,comp22770_c0,comp11618_c0,com…
Organismal Systems	Endocrine system	Thyroid hormone synthesis	ko04918	20	comp985767_c0,comp12801_c0,comp525287_c0,comp89568_c0,comp88546_c0,comp85932_c0,comp89333_c0,comp76027_c0,comp51211_c0,comp59148_c0,comp12801_c1,comp88746_c0,comp82947_c0,comp81227_c0,comp428564_c0,comp88546_c1,comp85054_c0,comp83828_c0,comp1159749_c0,comp79544_c0
Organismal Systems	Environmental adaptation	Circadian entrainment	ko04713	15	comp93958_c0,comp78469_c0,comp78010_c0,comp85539_c0,comp80662_c0,comp87004_c0,comp79350_c0,comp82422_c0,comp285968_c0,comp84655_c0,comp72439_c0,comp88746_c0,comp88527_c0,comp74246_c0,comp67887_c0
Organismal Systems	Environmental adaptation	Circadian rhythm	ko04710	16	comp2075_c1,comp82837_c0,comp89548_c0,comp93780_c0,comp85176_c0,comp144658_c0,comp68516_c0,comp31301_c0,comp2075_c0,comp687019_c0,comp825324_c0,comp85696_c0,comp89891_c3,comp84931_c0,comp701684_c0,comp546336_c0
Organismal Systems	Environmental adaptation	Circadian rhythm - fly	ko04711	6	comp76805_c1,comp76034_c0,comp70133_c0,comp86618_c0,comp84087_c0,comp79954_c0
Organismal Systems	Environmental adaptation	Circadian rhythm - plant	ko04712	41	comp95356_c2,comp91852_c0,comp84650_c0,comp95482_c0,comp87394_c0,comp550004_c0,comp79430_c0,comp96052_c0,comp94292_c0,comp94658_c0,comp323402_c0,comp94118_c0,comp95482_c1,comp85551_c0,comp95326_c1,comp94187_c0,comp96408_c0,comp77417_c0,comp83212_c0,comp89098_c1,comp78673_c1,comp68545_c0,comp74874_c0,comp75643_c0,comp91142_c1,comp95520_c0,comp92303_c0,comp94187_c1,comp48456_c0,comp76879_c0,comp828…
Organismal Systems	Environmental adaptation	Plant-pathogen interaction	ko04626	154	comp17053_c0,comp82803_c0,comp95643_c0,comp79442_c0,comp76419_c0,comp616269_c0,comp95117_c0,comp75281_c0,comp51211_c0,comp1119956_c0,comp84557_c0,comp26176_c1,comp80457_c0,comp73480_c1,comp1158540_c0,comp82422_c0,comp91337_c0,comp67092_c0,comp94092_c0,comp94078_c0,comp73272_c0,comp81228_c0,comp930854_c0,comp78454_c0,comp74209_c0,comp77395_c0,comp84930_c1,comp85054_c0,comp28325_c0,comp78382_c0,com…
Organismal Systems	Excretory system	Aldosterone-regulated sodium reabsorption	ko04960	4	comp88527_c0,comp85539_c0,comp79350_c0,comp88848_c1
Organismal Systems	Excretory system	Collecting duct acid secretion	ko04966	17	comp74336_c0,comp1817130_c0,comp80450_c0,comp76981_c0,comp90940_c0,comp85021_c1,comp1747363_c0,comp95301_c1,comp77083_c1,comp81253_c0,comp74917_c0,comp89819_c0,comp88466_c0,comp46157_c0,comp604149_c0,comp83544_c0,comp1640954_c0
Organismal Systems	Excretory system	Endocrine and other factor-regulated calcium reabsorption	ko04961	13	comp91631_c0,comp86499_c0,comp92744_c0,comp82391_c0,comp89047_c0,comp83610_c0,comp64034_c0,comp88424_c0,comp1666447_c0,comp45587_c0,comp1838024_c0,comp88746_c0,comp90444_c0
Organismal Systems	Excretory system	Proximal tubule bicarbonate reclamation	ko04964	4	comp88997_c0,comp1170416_c0,comp1636201_c0,comp71979_c0
Organismal Systems	Excretory system	Vasopressin-regulated water reabsorption	ko04962	11	comp92744_c0,comp1562005_c0,comp84092_c0,comp89635_c0,comp77837_c0,comp76046_c0,comp72971_c0,comp64034_c0,comp396455_c0,comp79784_c0,comp88746_c0
Organismal Systems	Immune system	Antigen processing and presentation	ko04612	104	comp53898_c1,comp80195_c0,comp508897_c0,comp24417_c0,comp18817_c0,comp89840_c0,comp74209_c1,comp75596_c0,comp1560720_c0,comp71699_c0,comp825221_c0,comp6568_c0,comp83828_c0,comp63919_c0,comp2296557_c0,comp77962_c0,comp84712_c0,comp1194175_c0,comp7211_c0,comp96145_c0,comp495422_c0,comp865856_c0,comp11085_c0,comp677308_c0,comp12801_c0,comp73480_c0,comp1260609_c0,comp980620_c0,comp64353_c0,comp826096…
Organismal Systems	Immune system	B cell receptor signaling pathway	ko04662	22	comp93758_c0,comp81018_c0,comp70133_c0,comp86618_c0,comp88527_c0,comp76805_c1,comp85906_c1,comp85906_c0,comp85539_c0,comp86574_c0,comp79954_c0,comp84087_c0,comp94996_c0,comp84794_c0,comp78462_c0,comp84783_c0,comp78876_c0,comp76034_c0,comp83003_c0,comp80978_c0,comp80369_c0,comp79350_c0
Organismal Systems	Immune system	Chemokine signaling pathway	ko04062	19	comp84783_c0,comp78876_c0,comp76034_c0,comp83003_c0,comp80978_c0,comp79350_c0,comp80369_c0,comp88746_c0,comp84087_c0,comp79954_c0,comp84794_c0,comp78462_c0,comp76805_c1,comp781818_c0,comp85539_c0,comp84655_c0,comp70133_c0,comp86618_c0,comp88527_c0
Organismal Systems	Immune system	Cytosolic DNA-sensing pathway	ko04623	18	comp89586_c0,comp47355_c0,comp78201_c1,comp85342_c0,comp448505_c0,comp95240_c0,comp76398_c0,comp78873_c0,comp76860_c0,comp72966_c0,comp88419_c0,comp90982_c1,comp95293_c0,comp78135_c0,comp80864_c0,comp74340_c0,comp62027_c0,comp94742_c0
Organismal Systems	Immune system	Fc epsilon RI signaling pathway	ko04664	12	comp88848_c1,comp78462_c0,comp88527_c0,comp84794_c0,comp84783_c0,comp78876_c0,comp83003_c0,comp286682_c0,comp80369_c0,comp79350_c0,comp80978_c0,comp85539_c0
Organismal Systems	Immune system	Fc gamma R-mediated phagocytosis	ko04666	40	comp86595_c0,comp50270_c0,comp31293_c0,comp78380_c0,comp84794_c0,comp78462_c0,comp696557_c0,comp81125_c0,comp74421_c0,comp1207090_c0,comp1038412_c0,comp94882_c0,comp80978_c0,comp90328_c0,comp95180_c0,comp94164_c1,comp88527_c0,comp1666507_c0,comp78235_c0,comp91490_c0,comp511345_c0,comp93177_c0,comp75117_c0,comp45218_c0,comp81627_c0,comp96120_c0,comp1651478_c0,comp78876_c0,comp84783_c0,comp83003_c0…
Organismal Systems	Immune system	Leukocyte transendothelial migration	ko04670	37	comp1281047_c0,comp60867_c0,comp84794_c0,comp78462_c0,comp68439_c0,comp83566_c0,comp286682_c0,comp327962_c0,comp15167_c1,comp9179_c0,comp22770_c0,comp1556402_c0,comp11618_c0,comp528909_c0,comp49888_c0,comp1111312_c0,comp83284_c0,comp781818_c0,comp242681_c0,comp692466_c0,comp75552_c0,comp1067508_c0,comp84783_c0,comp78876_c0,comp281821_c0,comp80369_c0,comp694541_c0,comp71510_c0,comp54515_c0,comp961…
Organismal Systems	Immune system	NOD-like receptor signaling pathway	ko04621	41	comp88546_c0,comp286682_c0,comp73480_c0,comp1260609_c0,comp474266_c0,comp74209_c0,comp70835_c0,comp80806_c0,comp930854_c0,comp25696_c0,comp77395_c0,comp73480_c1,comp1158540_c0,comp85897_c0,comp79544_c0,comp67092_c0,comp88527_c0,comp62540_c0,comp79350_c0,comp43890_c0,comp48146_c0,comp74209_c1,comp51211_c0,comp75281_c0,comp45064_c0,comp1560720_c0,comp1119956_c0,comp825221_c0,comp71699_c0,comp86900_…
Organismal Systems	Immune system	Natural killer cell mediated cytotoxicity	ko04650	16	comp85906_c0,comp85539_c0,comp85906_c1,comp88527_c0,comp93758_c0,comp81018_c0,comp80978_c0,comp80369_c0,comp79350_c0,comp83003_c0,comp78876_c0,comp84783_c0,comp94996_c0,comp78462_c0,comp84794_c0,comp86574_c0
Organismal Systems	Immune system	RIG-I-like receptor signaling pathway	ko04622	8	comp286682_c0,comp96030_c0,comp81389_c0,comp1182093_c0,comp79180_c0,comp33319_c0,comp74979_c0,comp90669_c0
Organismal Systems	Immune system	T cell receptor signaling pathway	ko04660	20	comp76805_c1,comp85906_c0,comp85539_c0,comp1660918_c0,comp85906_c1,comp70133_c0,comp88848_c1,comp81018_c0,comp93758_c0,comp88527_c0,comp86618_c0,comp76034_c0,comp286682_c0,comp83003_c0,comp80978_c0,comp79350_c0,comp86574_c0,comp94996_c0,comp79954_c0,comp84087_c0
Organismal Systems	Immune system	Toll-like receptor signaling pathway	ko04620	16	comp80369_c0,comp79350_c0,comp80978_c0,comp84783_c0,comp78876_c0,comp83003_c0,comp286682_c0,comp84794_c0,comp78462_c0,comp86528_c0,comp85539_c0,comp89191_c0,comp96749_c0,comp88527_c0,comp83088_c0,comp832008_c0
Organismal Systems	Nervous system	Cholinergic synapse	ko04725	7	comp88746_c0,comp84655_c0,comp83003_c0,comp80978_c0,comp79350_c0,comp85539_c0,comp88527_c0
Organismal Systems	Nervous system	Dopaminergic synapse	ko04728	48	comp88746_c0,comp92482_c0,comp76034_c0,comp96016_c1,comp80531_c0,comp80662_c0,comp985767_c0,comp93070_c0,comp87004_c0,comp84655_c0,comp72439_c0,comp87746_c0,comp25027_c0,comp85529_c0,comp74246_c0,comp88433_c0,comp86618_c0,comp90946_c0,comp91561_c0,comp93958_c0,comp94899_c0,comp80148_c0,comp88716_c0,comp82742_c0,comp88249_c0,comp84087_c0,comp79954_c0,comp2079754_c0,comp286682_c0,comp78469_c0,comp8…
Organismal Systems	Nervous system	GABAergic synapse	ko04727	24	comp68050_c0,comp95632_c0,comp88746_c0,comp89444_c0,comp83047_c0,comp78706_c0,comp96241_c1,comp89444_c1,comp487755_c0,comp77901_c0,comp77050_c0,comp19367_c0,comp91930_c0,comp84655_c0,comp86763_c0,comp940402_c0,comp16841_c0,comp87594_c0,comp89195_c0,comp76134_c0,comp89635_c0,comp90192_c0,comp89791_c0,comp954523_c0
Organismal Systems	Nervous system	Glutamatergic synapse	ko04724	27	comp31293_c0,comp88746_c0,comp511345_c0,comp86574_c0,comp96120_c0,comp94996_c0,comp95632_c0,comp77901_c0,comp1651478_c0,comp78706_c0,comp79350_c0,comp94882_c0,comp84655_c0,comp93758_c0,comp81018_c0,comp88527_c0,comp92901_c0,comp94486_c0,comp93432_c0,comp92972_c0,comp90192_c0,comp89791_c0,comp85539_c0,comp87594_c0,comp940402_c0,comp85906_c0,comp85906_c1
Organismal Systems	Nervous system	Long-term depression	ko04730	11	comp90946_c0,comp83003_c0,comp85539_c0,comp86953_c0,comp60797_c0,comp80978_c0,comp79350_c0,comp85529_c0,comp88527_c0,comp87696_c0,comp88433_c0
Organismal Systems	Nervous system	Long-term potentiation	ko04720	32	comp85539_c0,comp94172_c0,comp85906_c1,comp93958_c0,comp74246_c0,comp72439_c0,comp96461_c0,comp25027_c0,comp81018_c0,comp93758_c0,comp80662_c0,comp93070_c0,comp87004_c0,comp79350_c0,comp83003_c0,comp88746_c0,comp86574_c0,comp85906_c0,comp82422_c0,comp76269_c0,comp85244_c0,comp78010_c0,comp88527_c0,comp67887_c0,comp89746_c0,comp285968_c0,comp94063_c0,comp74434_c0,comp80978_c0,comp78469_c0,comp9499…
Organismal Systems	Nervous system	Neurotrophin signaling pathway	ko04722	44	comp53078_c0,comp83003_c0,comp76034_c0,comp78876_c0,comp84783_c0,comp80662_c0,comp87004_c0,comp79350_c0,comp80369_c0,comp81285_c0,comp72657_c0,comp91794_c0,comp93958_c0,comp89191_c0,comp85539_c0,comp72439_c0,comp94121_c0,comp88848_c1,comp74246_c0,comp1170001_c0,comp89654_c0,comp86618_c0,comp78469_c0,comp1187231_c0,comp286682_c0,comp80978_c0,comp86528_c0,comp396455_c0,comp78462_c0,comp84794_c0,com…
Organismal Systems	Nervous system	Retrograde endocannabinoid signaling	ko04723	9	comp68050_c0,comp88527_c0,comp91930_c0,comp84655_c0,comp88746_c0,comp85539_c0,comp89195_c0,comp79350_c0,comp286682_c0
Organismal Systems	Nervous system	Serotonergic synapse	ko04726	8	comp83003_c0,comp2079754_c0,comp85539_c0,comp79350_c0,comp80978_c0,comp84655_c0,comp88746_c0,comp88527_c0
Organismal Systems	Nervous system	Synaptic vesicle cycle	ko04721	40	comp74336_c0,comp1817130_c0,comp91930_c0,comp76981_c0,comp80450_c0,comp89195_c0,comp91631_c0,comp90940_c0,comp85021_c1,comp89635_c0,comp68050_c0,comp1838024_c0,comp77083_c1,comp82591_c0,comp46157_c0,comp89047_c0,comp83544_c0,comp88424_c0,comp84678_c0,comp81078_c0,comp88604_c0,comp1747363_c0,comp94991_c0,comp85286_c0,comp45587_c0,comp83610_c0,comp95301_c1,comp74917_c0,comp81253_c0,comp1666447_c0,c…
Organismal Systems	Sensory system	Inflammatory mediator regulation of TRP channels	ko04750	19	comp78010_c0,comp93958_c0,comp85244_c0,comp76269_c0,comp82422_c0,comp25027_c0,comp89746_c0,comp285968_c0,comp94063_c0,comp72439_c0,comp67887_c0,comp74246_c0,comp78469_c0,comp286682_c0,comp93070_c0,comp74434_c0,comp87004_c0,comp80662_c0,comp88746_c0
Organismal Systems	Sensory system	Olfactory transduction	ko04740	11	comp78010_c0,comp93958_c0,comp78469_c0,comp87004_c0,comp82422_c0,comp80662_c0,comp88746_c0,comp285968_c0,comp72439_c0,comp67887_c0,comp74246_c0
Organismal Systems	Sensory system	Phototransduction	ko04744	11	comp93958_c0,comp78469_c0,comp78010_c0,comp80662_c0,comp87004_c0,comp82422_c0,comp285968_c0,comp72439_c0,comp84655_c0,comp74246_c0,comp67887_c0
Organismal Systems	Sensory system	Phototransduction - fly	ko04745	34	comp289240_c0,comp93958_c0,comp86173_c0,comp1475794_c0,comp74246_c0,comp1051_c0,comp54695_c0,comp72439_c0,comp87004_c0,comp71510_c0,comp694541_c0,comp96184_c0,comp73217_c0,comp80662_c0,comp54515_c0,comp1067508_c0,comp281821_c0,comp75552_c0,comp242681_c0,comp82422_c0,comp83284_c0,comp78010_c0,comp49888_c0,comp528909_c0,comp67887_c0,comp11618_c0,comp22770_c0,comp9179_c0,comp285968_c0,comp327962_c0,…
Organismal Systems	Sensory system	Taste transduction	ko04742	2	comp88746_c0,comp84655_c0
