# Supplementary material for: Transcriptome Characterization of Gnetum parvifolium Reveals Candidate Genes Involved in Important Secondary Metabolic Pathways of Flavonoids and Stilbenoids
Source: Front Plant Sci. 2016 Mar 4;7:174. doi: 10.3389/fpls.2016.00174 (PMC4778121; doi:10.3389/fpls.2016.00174)
Supplement: Supplementary Table S7 — Identities of candidate genes involved in KEEG pathways of phenylpropanoids, flavonoids, and stilbenoids. Unigenes with more than 40% identities with functionally validated enzymes were selected in Table 1. Unigenes of hit length less than 100 bp were marked with red color. [file Table7.XLS]

## Sheet: A Candidates Phenylpropanoid 
A:
	Query id	Query length	Hit1_gi	Hit1_acc	Hit1_length	Hit1_qStart	Hit1_qEnd	Hit1_hStart	Hit1_hEnd	Hit1_alignLength	Hit1_identity	Hit1_positive	Hit1_percentIdentity	Hit1_score	Hit1_eValue	Hit1_description
PAL/7
	comp81110_c0	361	87042798	ABD16404.1	136	1	357	1	117	121	74	89	61.157	365	2.53034e-42	phenylalanine ammonia-lyase [Pinus monticola]
	comp55610_c0	752	261286827	ACS28225.2	718	3	482	564	718	160	98	119	61.25	506	3.47183e-56	phenylalanine ammonia-lyase [Pinus massoniana]
	comp84892_c0	923	54609915	AAV35061.1	89	3	257	7	89	85	55	66	64.7059	289	2.5473e-29	phenylalanine ammonia-lyase [Pinus taeda] >gi|54609917|gb|AAV35062.1| phenylalanine ammonia-lyase [Pinus taeda] >gi|54609919|gb|AAV35063.1| phenylalanine ammonia-lyase [Pinus taeda] >gi|54609921|gb|AAV35064.1| phenylalanine ammonia-lyase [Pinus taeda] >gi|54609923|gb|AAV35065.1| phenylalanine ammonia-lyase [Pinus taeda] >gi|54609925|gb|AAV35066.1| phenylalanine ammonia-lyase [Pinus taeda] >gi|546…
	comp62938_c0	634	32491953	AAP85250.1	727	1	459	27	173	154	100	118	64.9351	463	8.597e-51	phenylalanine ammonia-lyase [Pinus pinaster]
	comp96780_c0	2564	261286827	ACS28225.2	718	358	2454	20	718	705	522	600	74.0426	2754	0	phenylalanine ammonia-lyase [Pinus massoniana]
	comp69381_c0	334	1709564	P52777.1	754	1	333	39	147	111	83	92	74.7748	384	2.12483e-41	RecName: Full=Phenylalanine ammonia-lyase >gi|1143312|gb|AAA84889.1| phenylalanine ammonia-lyase [Pinus taeda]
	comp77470_c0	328	99644390	CAK22402.1	453	2	328	150	258	109	90	102	82.5688	490	9.81918e-58	phenylalanine lyase [Picea abies]
C4H/2
	comp89299_c0	3244	164371407	ABY51678.1	277	2230	2949	24	262	240	162	199	67.5	900	3.64892e-109	cinnamic acid 4-hydroxylase [Plagiochasma appendiculatum]
	comp90938_c0	2053	58294162	AAW70021.1	505	207	1688	6	505	500	406	456	81.2	2173	0	cinnamic acid 4-hydroxylase [Ginkgo biloba]
4CL/6
	comp77367_c0	2377	187236798	ACD02135.1	542	490	2103	13	540	545	274	373	50.2752	1280	1.76498e-164	4-coumarate coenzyme A ligase 1 [Panicum virgatum]
	comp95498_c0	2645	255565415	XP_002523698.1	542	444	2270	1	542	614	322	416	52.443	1575	0	AMP dependent CoA ligase, putative [Ricinus communis] >gi|223537002|gb|EEF38638.1| AMP dependent CoA ligase, putative [Ricinus communis]
	comp94627_c0	3287	224053485	XP_002297838.1	545	1297	2895	10	538	537	310	395	57.7281	1459	0	acyl:coa ligase [Populus trichocarpa] >gi|222845096|gb|EEE82643.1| acyl:coa ligase [Populus trichocarpa]
	comp95407_c0	2363	225454787	XP_002274994.1	570	423	2072	21	562	558	332	412	59.4982	1464	0	PREDICTED: 4-coumarate--CoA ligase 2 [Vitis vinifera]
	comp94230_c0	2311	408777391	AFU90743.1	544	188	1570	13	471	466	291	359	62.4464	1397	0	4-coumarate:coenzyme A ligase [Punica granatum]
	comp89267_c0	3517	226295471	ACO40513.1	537	839	2518	9	534	560	387	451	69.1071	2008	0	4-coumarate:CoA ligase [Pinus massoniana]
CCR/1
	comp86020_c0	2149	378760808	AFC38436.1	324	628	1587	6	324	320	250	293	78.125	1389	0	cinnamoyl-CoA reductase [Pinus radiata]
CAD/14
	comp382115_c0	600	255539034	XP_002510582.1	362	22	507	197	358	162	99	124	61.1111	529	6.29e-63	alcohol dehydrogenase, putative [Ricinus communis] >gi|223551283|gb|EEF52769.1| alcohol dehydrogenase, putative [Ricinus communis]
	comp82763_c0	863	291165310	ADD81206.1	360	233	790	168	353	186	120	144	64.5161	621	2.54824e-75	sinapyl alcohol dehydrogenase-like 3 [Nicotiana tabacum]
	comp86958_c0	1624	425856894	AFX98063.1	357	244	1257	17	351	338	238	275	70.4142	1189	5.4269e-157	cinnamyl alcohol dehydrogenase [Cunninghamia lanceolata]
	comp185772_c0	335	359497141	XP_003635436.1	360	5	289	6	100	95	66	79	69.4737	389	1.3506e-43	PREDICTED: probable mannitol dehydrogenase-like isoform 2 [Vitis vinifera] >gi|359497143|ref|XP_002266559.2| PREDICTED: probable mannitol dehydrogenase-like isoform 1 [Vitis vinifera]
	comp95004_c0	2231	311088536	ADP68548.1	313	579	1514	2	313	312	214	259	68.5897	1135	1.07112e-146	putative sinapyl alcohol dehydrogenase [Cedrus deodara]
	comp85426_c0	1705	311088538	ADP68549.1	313	372	1406	2	313	345	211	252	61.1594	1026	1.13e-132	putative sinapyl alcohol dehydrogenase [Pinus armandii]
	comp677138_c0	216	311088556	ADP68558.1	313	6	194	174	236	63	54	59	85.7143	291	2.3081e-30	putative sinapyl alcohol dehydrogenase [Metasequoia glyptostroboides]
	comp82238_c0	2087	255539034	XP_002510582.1	362	286	984	9	242	234	156	181	66.6667	771	1.82852e-92	alcohol dehydrogenase, putative [Ricinus communis] >gi|223551283|gb|EEF52769.1| alcohol dehydrogenase, putative [Ricinus communis]
	comp58008_c0	563	311088556	ADP68558.1	313	226	477	191	274	84	44	53	52.381	198	5.94061e-16	putative sinapyl alcohol dehydrogenase [Metasequoia glyptostroboides]
	comp696342_c0	377	189204105	XP_001938388.1	351	7	375	3	125	123	69	91	56.0976	393	4.3e-44	cinnamyl alcohol dehydrogenase [Pyrenophora tritici-repentis Pt-1C-BFP] >gi|187985487|gb|EDU50975.1| cinnamyl alcohol dehydrogenase [Pyrenophora tritici-repentis Pt-1C-BFP]
	comp76347_c0	1746	255587709	XP_002534367.1	362	525	1562	16	361	346	228	275	65.896	1188	3.58146e-156	alcohol dehydrogenase, putative [Ricinus communis] >gi|223525426|gb|EEF28018.1| alcohol dehydrogenase, putative [Ricinus communis]
	comp93315_c0	1738	311088538	ADP68549.1	313	400	1311	10	313	304	203	248	66.7763	992	1.87458e-127	putative sinapyl alcohol dehydrogenase [Pinus armandii]
	comp45253_c0	804	311088558	ADP68559.1	313	321	803	1	161	161	119	135	73.913	661	3.61584e-82	putative sinapyl alcohol dehydrogenase [Platycladus orientalis]
	comp68415_c0	650	302770477	XP_002968657.1	352	5	448	203	350	148	94	121	63.5135	512	3.51004e-60	hypothetical protein SELMODRAFT_90947 [Selaginella moellendorffii] >gi|300163162|gb|EFJ29773.1| hypothetical protein SELMODRAFT_90947 [Selaginella moellendorffii]
KatG/2
	comp31942_c0	644	406863908	EKD16954.1	751	1	636	531	743	213	163	183	76.5258	860	9.35968e-108	peroxidase/catalase 2 [Marssonina brunnea f. sp. 'multigermtubi' MB_m1]
	comp423199_c0	291	389643676	XP_003719470.1	750	3	287	374	468	95	74	85	77.8947	414	7.27439e-46	catalase-peroxidase 1 [Magnaporthe oryzae 70-15] >gi|205495873|sp|A4R5S9.1|KATG1_MAGO7 RecName: Full=Catalase-peroxidase 1; Short=CP 1; AltName: Full=Peroxidase/catalase 1 >gi|351639239|gb|EHA47103.1| catalase-peroxidase 1 [Magnaporthe oryzae 70-15]
UGT72E/2
	comp20930_c0	692	195655155	ACG47045.1	288	489	692	181	248	68	31	47	45.5882	191	7.71669e-15	indole-3-acetate beta-glucosyltransferase [Zea mays]
	comp495246_c0	373	387135092	AFJ52927.1	473	2	373	273	399	128	67	89	52.3438	303	9.36884e-31	UDP-glycosyltransferase 1 [Linum usitatissimum]
HCT/6
	comp244619_c0	650	302754262	XP_002960555.1	433	7	345	45	155	115	43	65	37.3913	182	4.12342e-13	BAHD family acyltransferase, clade I [Selaginella moellendorffii] >gi|300171494|gb|EFJ38094.1| BAHD family acyltransferase, clade I [Selaginella moellendorffii]
	comp92597_c0	1746	346983245	CCC55431.1	433	257	1546	1	432	439	189	277	43.0524	972	9.63964e-123	hydroxycinnamoyl CoA shikimate/quinate hydroxycinnamoyltransferase [Pinus pinaster]
	comp87938_c0	666	134086091	ABO52899.1	433	386	664	111	203	93	53	61	56.9892	258	1.95568e-23	hydroxycinnamoyl-CoA:shikimate hydroxycinnamoyltransferase [Pinus radiata]
	comp95003_c0	1148	116486991	CAJ40778.1	434	489	923	251	394	145	96	111	66.2069	500	3.5347e-59	hydroxycinnamoyl transferase [Coffea arabica]
	comp86331_c0	1104	346983245	CCC55431.1	433	530	1078	251	433	183	139	154	75.9563	767	4.30559e-95	hydroxycinnamoyl CoA shikimate/quinate hydroxycinnamoyltransferase [Pinus pinaster]
	comp89959_c0	1509	346983245	CCC55431.1	433	742	1470	1	235	243	185	212	76.1317	999	8.06046e-128	hydroxycinnamoyl CoA shikimate/quinate hydroxycinnamoyltransferase [Pinus pinaster]
C3'H/5
	comp91582_c1	2209	75319886	Q50EK4.1	525	297	899	316	521	206	95	142	46.1165	472	2.38688e-48	RecName: Full=Cytochrome P450 750A1; AltName: Full=Cytochrome P450 CYPC >gi|59800268|gb|AAX07433.1| cytochrome P450 CYPC [Pinus taeda]
	comp85514_c0	511	85068608	ABC69384.1	508	205	510	392	496	107	57	69	53.271	247	3.50103e-22	CYP98A33v1 [Nicotiana tabacum]
	comp69329_c0	214	195616548	ACG30104.1	518	2	214	366	436	71	38	56	53.5211	239	2.0171e-22	cytochrome P450 CYP81N5 [Zea mays] >gi|414868691|tpg|DAA47248.1| TPA: putative cytochrome P450 superfamily protein [Zea mays]
	comp96077_c0	1147	224122434	XP_002318834.1	506	377	550	390	449	60	37	48	61.6667	214	5.87195e-26	cytochrome P450 [Populus trichocarpa] >gi|222859507|gb|EEE97054.1| cytochrome P450 [Populus trichocarpa]
	comp88074_c0	1693	17978651	AAL47685.1	512	20	1426	42	510	474	336	397	70.8861	1815	0	p-coumarate 3-hydroxylase [Pinus taeda]
CCOAMT/6
	comp75901_c0	387	425856896	AFX98064.1	247	2	241	1	82	82	43	58	52.439	212	1.01415e-18	caffeoyl-CoA O-methyltransferase [Cunninghamia lanceolata]
	comp93541_c0	1324	82941443	BAE48788.1	247	258	1004	2	242	249	136	168	54.6185	668	1.21292e-81	caffeoyl-CoA-O-methyltransferase [Codonopsis lanceolata]
	comp86905_c0	1444	425856896	AFX98064.1	247	91	828	2	246	248	144	179	58.0645	704	1.70399e-86	caffeoyl-CoA O-methyltransferase [Cunninghamia lanceolata]
	comp86600_c0	752	441433515	AGC31679.1	234	279	752	82	233	158	92	108	58.2278	434	1.74509e-49	anthocyanin O-methyl transferase [Solanum tuberosum]
	comp88014_c0	1352	161701632	ABX75853.1	249	277	981	17	248	235	152	182	64.6809	752	4.04386e-94	caffeoyl-CoA-O-methyltransferase [Acacia auriculiformis x Acacia mangium] >gi|359385925|gb|AEV43321.1| caffeoyl-CoA O-methyltransferase [Acacia auriculiformis x Acacia mangium]
	comp85210_c0	1899	82754319	ABB89956.1	249	757	1458	15	248	234	205	221	87.6068	1042	2.9665e-135	caffeoyl-CoA O-methyltransferase [Chamaecyparis formosensis]
F5H/3
	comp78625_c0	2076	224095628	XP_002334744.1	204	450	1031	1	195	198	93	125	46.9697	391	1.50514e-40	cytochrome P450 [Populus trichocarpa] >gi|222874237|gb|EEF11368.1| cytochrome P450 [Populus trichocarpa]
	comp724800_c0	259	224093832	XP_002310011.1	271	19	246	203	269	76	36	49	47.3684	179	9.40589e-15	predicted protein [Populus trichocarpa] >gi|222852914|gb|EEE90461.1| predicted protein [Populus trichocarpa]
	comp50261_c0	355	130845569	ABO32531.1	514	4	348	297	411	115	60	82	52.1739	356	6.35143e-38	cytochrome P450-dependent monooxygenase-like protein [Ammi majus]
REF1/2
	comp51907_c0	268	91981269	ABE67977.1	225	1	267	4	92	89	61	78	68.5393	334	3.64e-37	aldehyde dehydrogenase [Leymus chinensis]
	comp53534_c0	329	189189854	XP_001931266.1	499	3	329	347	455	109	97	104	88.9908	520	1.06812e-61	aldehyde dehydrogenase [Pyrenophora tritici-repentis Pt-1C-BFP] >gi|187972872|gb|EDU40371.1| aldehyde dehydrogenase [Pyrenophora tritici-repentis Pt-1C-BFP]
PRD/2
	comp78359_c0	1179	384250958	EIE24436.1	221	341	1057	2	220	239	134	166	56.0669	640	1.66e-78	thioredoxin-like protein [Coccomyxa subellipsoidea C-169]
	comp45010_c0	1023	404326453	AFR59201.1	219	49	711	1	219	221	143	178	64.7059	797	7.40345e-103	1-Cys peroxiredoxin [Fagopyrum tataricum]
PRX/68
	comp75482_c0	1092	223931156	ACN25040.1	347	100	1005	27	329	309	134	183	43.3657	554	1.66e-64	peroxidase [Doritis pulcherrima x Phalaenopsis hybrid cultivar]
	comp74575_c0	1315	55057256	CAD92856.1	353	236	1138	30	331	302	139	204	46.0265	711	9.86311e-87	peroxidase [Picea abies]
	comp89383_c0	1292	129808	P22196.1	330	282	1259	6	330	330	152	207	46.0606	702	8.71627e-86	RecName: Full=Cationic peroxidase 2; AltName: Full=PNPC2; Flags: Precursor >gi|166475|gb|AAA32676.1| cationic peroxidase [Arachis hypogaea]
	comp79275_c0	1380	218138216	ACK57683.1	358	958	1344	203	332	130	71	91	54.6154	374	1.94e-37	peroxidase 4 [Litchi chinensis]
	comp558021_c0	596	15221535	NP_174372.1	349	3	356	227	343	121	58	78	47.9339	271	1.39e-25	peroxidase 7 [Arabidopsis thaliana] >gi|25453222|sp|Q9SY33.1|PER7_ARATH RecName: Full=Peroxidase 7; Short=Atperox P7; AltName: Full=ATP30; Flags: Precursor >gi|4926834|gb|AAD32944.1|AC004135_19 T17H7.19 [Arabidopsis thaliana] >gi|9755387|gb|AAF98194.1|AC000107_17 F17F8.26 [Arabidopsis thaliana] >gi|332193166|gb|AEE31287.1| peroxidase 7 [Arabidopsis thaliana]
	comp47921_c0	1157	224123918	XP_002319196.1	311	133	1035	23	308	301	153	202	50.8306	810	8.67575e-103	predicted protein [Populus trichocarpa] >gi|222857572|gb|EEE95119.1| predicted protein [Populus trichocarpa]
	comp78130_c0	1077	195647006	ACG42971.1	335	37	963	25	335	314	157	200	50	760	2.53e-95	peroxidase 73 precursor [Zea mays]
	comp24405_c0	669	8247318	CAB92952.1	216	2	553	39	216	184	96	126	52.1739	490	1.81433e-58	peroxidase [Pinus pinaster]
	comp87348_c0	2474	297811945	XP_002873856.1	313	1221	1988	70	313	256	135	177	52.7344	679	1.2328e-78	peroxidase 57 [Arabidopsis lyrata subsp. lyrata] >gi|297319693|gb|EFH50115.1| peroxidase 57 [Arabidopsis lyrata subsp. lyrata]
	comp58577_c0	1629	23821326	BAB97197.2	329	320	1201	36	329	296	138	191	46.6216	696	1.68e-83	peroxidase 1 [Marchantia polymorpha]
	comp34450_c0	1513	302822677	XP_002992995.1	335	66	650	136	330	196	105	145	53.5714	575	4.8323e-66	hypothetical protein SELMODRAFT_236645 [Selaginella moellendorffii] >gi|300139195|gb|EFJ05941.1| hypothetical protein SELMODRAFT_236645 [Selaginella moellendorffii]
	comp67703_c0	1434	322422116	ADX01227.1	337	135	1055	31	331	307	166	212	54.0717	852	1.64065e-107	putative peroxidase [Cinnamomum micranthum f. kanehirae]
	comp90035_c0	1331	7453855	AAF63027.1	334	25	1011	3	333	332	180	235	54.2169	921	2.38015e-118	peroxidase prx15 precursor [Spinacia oleracea]
	comp79507_c1	771	225435616	XP_002285642.1	332	230	760	155	331	177	96	134	54.2373	529	2.44376e-62	PREDICTED: peroxidase N [Vitis vinifera]
	comp1220635_c0	234	356555240	XP_003545942.1	219	62	232	31	89	59	32	38	54.2373	163	8.78595e-13	PREDICTED: peroxidase 7-like [Glycine max]
	comp92786_c0	5195	15227200	NP_179828.1	329	84	701	123	319	206	112	148	54.3689	587	9.50432e-64	peroxidase [Arabidopsis thaliana] >gi|25453217|sp|Q9SJZ2.1|PER17_ARATH RecName: Full=Peroxidase 17; Short=Atperox P17; AltName: Full=ATP25a; Flags: Precursor >gi|4544449|gb|AAD22357.1| putative peroxidase [Arabidopsis thaliana] >gi|28393257|gb|AAO42057.1| putative peroxidase [Arabidopsis thaliana] >gi|28827478|gb|AAO50583.1| putative peroxidase [Arabidopsis thaliana] >gi|330252207|gb|AEC07301.1| …
	comp73180_c0	467	187453117	CAP72489.1	360	259	462	293	358	68	37	51	54.4118	176	4.36521e-13	catharanthus roseus peroxidase 2a [Catharanthus roseus] >gi|187453120|emb|CAP72491.1| peroxidase 2a precursor [Catharanthus roseus]
	comp84467_c0	1683	168064041	XP_001783974.1	314	321	1241	13	314	308	165	221	53.5714	894	6.31e-113	predicted protein [Physcomitrella patens subsp. patens] >gi|162664481|gb|EDQ51199.1| predicted protein [Physcomitrella patens subsp. patens]
	comp95129_c0	1364	79535288	NP_200002.3	322	237	1163	26	322	311	171	220	54.9839	816	1.22694e-102	peroxidase 66 [Arabidopsis thaliana] >gi|26397860|sp|Q9LT91.1|PER66_ARATH RecName: Full=Peroxidase 66; Short=Atperox P66; AltName: Full=ATP27a; Flags: Precursor >gi|8809683|dbj|BAA97224.1| peroxidase [Arabidopsis thaliana] >gi|18175873|gb|AAL59943.1| putative peroxidase [Arabidopsis thaliana] >gi|21689881|gb|AAM67501.1| putative peroxidase [Arabidopsis thaliana] >gi|332008759|gb|AED96142.1| perox…
	comp19403_c0	404	359492905	XP_003634480.1	318	6	404	142	272	133	77	93	57.8947	380	2.68e-42	PREDICTED: cationic peroxidase 1 [Vitis vinifera]
	comp261902_c0	447	297797639	XP_002866704.1	329	282	446	25	79	55	31	40	56.3636	177	1.93e-13	peroxidase 73 [Arabidopsis lyrata subsp. lyrata] >gi|297312539|gb|EFH42963.1| peroxidase 73 [Arabidopsis lyrata subsp. lyrata]
	comp93707_c0	1694	255540781	XP_002511455.1	329	432	1328	23	323	303	170	216	56.1056	930	3.65527e-118	Peroxidase 65 precursor, putative [Ricinus communis] >gi|223550570|gb|EEF52057.1| Peroxidase 65 precursor, putative [Ricinus communis]
	comp86240_c0	1901	225451467	XP_002274131.1	328	490	1518	23	327	348	198	242	56.8966	1016	3.70017e-130	PREDICTED: peroxidase 55-like [Vitis vinifera]
	comp79050_c0	1168	359485668	XP_002274157.2	328	152	1153	4	327	335	192	239	57.3134	957	1.26636e-124	PREDICTED: peroxidase 27-like [Vitis vinifera]
	comp89040_c2	2099	19698450	AAL93153.1	323	594	1538	7	320	318	186	232	58.4906	901	3.62675e-112	class III peroxidase [Gossypium hirsutum]
	comp269112_c0	244	297598895	NP_001046392.2	148	1	138	23	68	46	27	32	58.6957	144	3.14011e-10	Os02g0236600 [Oryza sativa Japonica Group] >gi|255670751|dbj|BAF08306.2| Os02g0236600 [Oryza sativa Japonica Group]
	comp72072_c0	647	5381253	BAA82306.1	321	43	645	68	270	204	120	147	58.8235	624	2.35503e-77	peroxidase [Nicotiana tabacum]
	comp88965_c0	1012	290768001	ADD60707.1	336	221	1012	77	336	264	157	187	59.4697	802	5.93977e-102	putative peroxidase 49 precursor [Oryza brachyantha]
	comp82685_c0	1623	383081961	BAM05633.1	253	633	1157	75	248	176	105	124	59.6591	519	1.60466e-58	peroxidase 1, partial [Eucalyptus globulus subsp. globulus]
	comp87924_c0	1662	255579771	XP_002530724.1	335	245	820	142	334	193	116	139	60.1036	554	1.54551e-62	Peroxidase 53 precursor, putative [Ricinus communis] >gi|223529738|gb|EEF31678.1| Peroxidase 53 precursor, putative [Ricinus communis]
	comp46327_c0	257	225435616	XP_002285642.1	332	2	220	11	83	73	44	55	60.274	236	2.45237e-22	PREDICTED: peroxidase N [Vitis vinifera]
	comp90251_c0	1463	356517328	XP_003527340.1	319	306	1184	26	319	297	180	218	60.6061	901	5.25451e-115	PREDICTED: peroxidase 4-like [Glycine max]
	comp788554_c0	450	168012779	XP_001759079.1	307	1	450	26	174	150	91	108	60.6667	468	3.79313e-55	predicted protein [Physcomitrella patens subsp. patens] >gi|162689778|gb|EDQ76148.1| predicted protein [Physcomitrella patens subsp. patens]
	comp83316_c0	1442	225432006	XP_002273359.1	333	179	1153	9	333	331	201	239	60.7251	992	1.41086e-128	PREDICTED: peroxidase 40-like [Vitis vinifera]
	comp62477_c0	305	357482327	XP_003611449.1	332	168	305	25	70	46	28	37	60.8696	166	2.7266e-12	Peroxidase [Medicago truncatula] >gi|355512784|gb|AES94407.1| Peroxidase [Medicago truncatula]
	comp68238_c0	2087	113531028	CAL25299.1	341	1000	1926	35	341	309	189	234	61.165	940	9.73329e-118	properoxidase [Picea abies]
	comp88369_c0	1383	224134965	XP_002321949.1	291	358	1131	34	289	258	159	200	61.6279	834	1.38808e-105	predicted protein [Populus trichocarpa] >gi|222868945|gb|EEF06076.1| predicted protein [Populus trichocarpa]
	comp94407_c0	1507	225447326	XP_002280274.1	326	208	1152	12	325	316	196	236	62.0253	1045	2.48065e-136	PREDICTED: peroxidase 3 [Vitis vinifera]
	comp39675_c0	760	225435616	XP_002285642.1	332	4	714	95	331	237	147	182	62.0253	791	1.17139e-101	PREDICTED: peroxidase N [Vitis vinifera]
	comp29040_c0	546	225459178	XP_002284007.1	316	1	513	8	181	174	108	130	62.069	524	6.24285e-63	PREDICTED: cationic peroxidase 1-like [Vitis vinifera]
	comp85000_c0	1916	255563038	XP_002522523.1	365	312	1079	103	361	259	161	189	62.1622	809	1.14072e-98	Peroxidase 19 precursor, putative [Ricinus communis] >gi|223538214|gb|EEF39823.1| Peroxidase 19 precursor, putative [Ricinus communis]
	comp1239473_c0	461	66840762	CAH10840.1	320	70	459	20	149	130	81	98	62.3077	402	3.54884e-45	peroxidase [Picea abies]
	comp95787_c0	2021	326513578	BAJ87808.1	337	1320	1481	26	79	54	34	45	62.963	206	4.76597e-15	predicted protein [Hordeum vulgare subsp. vulgare]
	comp91594_c0	1603	356532187	XP_003534655.1	316	412	1308	18	316	299	189	230	63.2107	1024	9.10659e-133	PREDICTED: cationic peroxidase 1-like [Glycine max]
	comp1172670_c0	260	383163514	AFG64503.1	123	35	256	47	120	74	47	56	63.5135	250	9.93192e-26	Pinus taeda anonymous locus 0_5488_02 genomic sequence >gi|383163518|gb|AFG64505.1| Pinus taeda anonymous locus 0_5488_02 genomic sequence
	comp95847_c0	1619	55057256	CAD92856.1	353	356	1303	29	347	319	203	244	63.6364	1097	3.8637e-143	peroxidase [Picea abies]
	comp68374_c0	927	357504149	XP_003622363.1	327	135	926	76	327	264	168	197	63.6364	848	1.74108e-109	Peroxidase [Medicago truncatula] >gi|355497378|gb|AES78581.1| Peroxidase [Medicago truncatula]
	comp66946_c0	1206	224093991	XP_002310058.1	302	105	1016	1	302	304	194	233	63.8158	1050	5.78935e-139	predicted protein [Populus trichocarpa] >gi|222852961|gb|EEE90508.1| predicted protein [Populus trichocarpa]
	comp92560_c0	1034	577503	AAB02554.1	320	291	1034	71	320	253	163	199	64.4269	870	2.14462e-112	cationic peroxidase [Stylosanthes humilis]
	comp76725_c0	1381	66840762	CAH10840.1	320	276	1232	1	320	322	208	250	64.5963	1100	2.5401e-145	peroxidase [Picea abies]
	comp91545_c0	1682	113531030	CAL25300.1	310	320	1213	9	310	302	198	242	65.5629	1071	1.19097e-139	properoxidase [Picea abies]
	comp249171_c0	473	225435616	XP_002285642.1	332	99	467	12	136	125	82	98	65.6	437	3.28752e-50	PREDICTED: peroxidase N [Vitis vinifera]
	comp90886_c0	1279	225439922	XP_002275288.1	328	249	1148	28	327	300	197	248	65.6667	1139	1.45715e-151	PREDICTED: peroxidase 21 [Vitis vinifera] >gi|297741574|emb|CBI32706.3| unnamed protein product [Vitis vinifera]
	comp3208_c0	699	359492905	XP_003634480.1	318	54	629	1	189	192	127	142	66.1458	604	4.4096e-74	PREDICTED: cationic peroxidase 1 [Vitis vinifera]
	comp35429_c0	220	222101852	ACM44039.1	363	8	220	154	224	71	47	55	66.1972	250	1.76726e-24	peroxidase [Ginkgo biloba]
	comp66545_c0	601	356553743	XP_003545212.1	379	230	601	203	327	125	79	100	63.2	446	1.99e-50	PREDICTED: peroxidase 4-like [Glycine max]
	comp81676_c0	1266	113531030	CAL25300.1	310	272	1186	12	310	305	205	245	67.2131	1063	2.07368e-140	properoxidase [Picea abies]
	comp80637_c0	1730	55057258	CAD92857.1	340	431	1366	27	340	315	212	246	67.3016	1039	3.26043e-134	peroxidase [Picea abies]
	comp79507_c0	518	15237190	NP_200648.1	325	62	448	13	140	129	84	98	65.1163	416	5.72e-47	peroxidase 68 [Arabidopsis thaliana] >gi|26397863|sp|Q9LVL1.1|PER68_ARATH RecName: Full=Peroxidase 68; Short=Atperox P68; Flags: Precursor >gi|8777341|dbj|BAA96931.1| peroxidase [Arabidopsis thaliana] >gi|26451590|dbj|BAC42892.1| putative peroxidase [Arabidopsis thaliana] >gi|30793803|gb|AAP40354.1| putative peroxidase [Arabidopsis thaliana] >gi|332009665|gb|AED97048.1| peroxidase 68 [Arabidopsis…
	comp25645_c0	240	359478501	XP_003632123.1	325	2	115	288	325	38	26	36	68.4211	157	1.90376e-11	PREDICTED: cationic peroxidase 1-like [Vitis vinifera]
	comp95900_c2	4237	55057260	CAD92858.1	351	2644	3549	35	336	302	207	244	68.543	1068	3.68703e-130	peroxidase [Picea abies]
	comp70986_c0	426	383168927	AFG67580.1	118	2	259	33	118	86	59	68	68.6047	319	2.82066e-35	Pinus taeda anonymous locus 0_12973_01 genomic sequence
	comp85740_c0	1436	66840762	CAH10840.1	320	116	1069	3	320	318	224	270	70.4403	1164	1.07423e-154	peroxidase [Picea abies]
	comp73740_c0	438	4760704	BAA77389.1	318	181	438	19	102	86	52	64	60.4651	251	1.29e-23	peroxidase 3 [Scutellaria baicalensis]
	comp68374_c1	295	211906546	ACJ11766.1	323	2	139	33	78	46	34	38	73.913	198	6.30047e-17	class III peroxidase [Gossypium hirsutum]
	comp68896_c0	379	55057256	CAD92856.1	353	1	198	29	94	66	49	58	74.2424	288	6.21753e-29	peroxidase [Picea abies]
	comp94745_c0	1837	10697182	BAB16317.1	331	542	1453	31	329	304	228	253	75	1224	1.24288e-161	secretory peroxidase [Avicennia marina]
	comp85430_c0	484	34393249	BAC83101.1	318	1	147	24	72	49	39	46	79.5918	226	4.87e-20	putative peroxidase precursor [Oryza sativa Japonica Group] >gi|222637681|gb|EEE67813.1| hypothetical protein OsJ_25567 [Oryza sativa Japonica Group]

## Sheet: B Candidates Flavonoids
	Query id	Query length	Hit1_gi	Hit1_acc	Hit1_length	Hit1_qStart	Hit1_qEnd	Hit1_hStart	Hit1_hEnd	Hit1_alignLength	Hit1_identity	Hit1_positive	Hit1_percentIdentity	Hit1_score	Hit1_eValue	Hit1_description
CHS/18	comp95482_c1	485	310894083	ADP37944.1	142	146	484	4	115	113	63	84	55.7522	330	2.30742e-36	chalcone synthase [Fragaria chiloensis]
	comp94118_c0	1358	27368100	AAN87170.1	395	1	1041	51	394	347	197	247	56.7723	926	4.56644e-118	chalcone synthase [Pinus pinaster]
	comp95482_c0	1188	294845747	ADF43045.1	395	344	1186	119	395	281	163	209	58.0071	763	1.62529e-94	chalcone synthase 4 protein [Brassica rapa subsp. rapa]
	comp95356_c2	2824	148610282	ABQ95960.1	395	289	1470	6	395	394	232	299	58.8832	1194	6.22991e-152	chalcone synthase [Brassica juncea var. multiceps] >gi|148610292|gb|ABQ95965.1| chalcone synthase [Brassica rapa subsp. chinensis] >gi|148610300|gb|ABQ95969.1| chalcone synthase [Brassica juncea]
	comp323402_c0	274	6684423	AAF23577.1	395	3	269	206	294	89	53	65	59.5506	269	1.09276e-26	chalcone synthase [Fourraea alpina]
	comp76879_c0	1208	345421779	AEN84264.1	395	2	757	168	395	252	152	184	60.3175	691	1.07391e-83	chalcone synthase, partial [Picea glauca]
	comp550004_c0	345	340784752	AEK70334.1	393	98	334	12	90	79	46	64	58.2278	277	2.03e-27	chalcone synthase [Paeonia lactiflora]
	comp78673_c1	1243	90994175	ABE03664.1	390	208	1242	8	346	345	214	270	62.029	1169	2.46059e-155	chalcone synthase [Solms-laubachia sp. JY-2006-2]
	comp77417_c0	675	310722928	ADP08987.1	396	196	675	5	164	160	105	131	65.625	586	1.23129e-70	chalcone synthase [Curcuma alismatifolia]
	comp78120_c0	240	290566733	ADD39716.1	93	4	240	15	93	79	52	64	65.8228	252	1.50801e-26	chalcone synthase [Citrus maxima]
	comp96052_c0	1370	27368100	AAN87170.1	395	232	1368	8	383	379	261	313	68.8654	1431	0	chalcone synthase [Pinus pinaster]
	comp67641_c0	244	553091	AAA33758.1	75	108	242	3	47	45	28	36	62.2222	156	1.76e-12	chalcone synthase, partial [Phaseolus vulgaris]
	comp95326_c1	1678	27368100	AAN87170.1	395	2	1105	25	391	369	256	310	69.3767	1339	9.48239e-179	chalcone synthase [Pinus pinaster]
	comp85551_c0	759	13919597	AAK33134.1	84	591	758	21	76	56	40	45	71.4286	211	9.59931e-19	chalcone synthase [Fragaria vesca subsp. vesca]
	comp48456_c0	524	1705844	P51076.1	99	260	523	7	94	88	65	76	73.8636	261	2.30778e-26	RecName: Full=Chalcone synthase RJ5; AltName: Full=Naringenin-chalcone synthase >gi|643078|gb|AAA79923.1| chalcone synthase, partial [Fragaria x ananassa]
	comp94292_c0	1816	87132986	ABD24227.1	395	251	1426	4	394	392	302	343	77.0408	1439	0	chalcone synthase [Pseudotsuga menziesii]
	comp68545_c0	694	93100090	CAJ90674.1	115	418	693	22	113	92	72	81	78.2609	387	2.85086e-44	putatative chalcone synthase [Musa balbisiana] >gi|93100094|emb|CAJ90676.1| putatative chalcone synthase [Musa acuminata] >gi|93100098|emb|CAJ90678.1| putatative chalcone synthase [Musa x paradisiaca]
	comp51417_c0	363	3114909	CAA05214.1	395	1	129	13	55	43	34	37	79.0698	191	2.41276e-15	chalcone synthase-like protein [Pinus strobus]
CHI/1
	comp93784_c0	1445	390629007	AFM29131.1	219	358	984	11	218	210	90	135	42.8571	427	3.21648e-46	chalcone isomerase [Morus alba]
F3H/2
	comp93616_c0	1415	57753886	BAD86791.1	370	702	1400	29	266	243	101	146	41.5638	429	6.10172e-45	Flavanone 3-hydroxylase [Iris x hollandica]
	comp87554_c0	1560	84578871	BAE72878.1	375	114	1106	20	351	342	179	239	52.3392	915	8.07696e-116	flavanone 3-hydroxylase [Verbena x hybrida]
FLS/2
	comp82832_c0	1514	29123532	AAO63023.1	335	32	1048	2	327	340	136	197	40	645	2.05072e-76	flavonol synthase [Allium cepa]
	comp87013_c0	1853	73623477	AAZ78661.1	335	776	1321	155	331	182	84	116	46.1538	410	5.31373e-42	flavonol synthase [Fragaria x ananassa]
DFR/9
	comp46211_c0	565	359492685	XP_002281758.2	337	2	565	69	248	191	73	109	38.2199	306	1.198e-30	PREDICTED: dihydroflavonol-4-reductase-like [Vitis vinifera]
	comp67468_c0	956	225453895	XP_002278887.1	327	1	642	122	318	215	83	125	38.6047	366	9.31375e-38	PREDICTED: dihydroflavonol-4-reductase [Vitis vinifera] >gi|296089143|emb|CBI38846.3| unnamed protein product [Vitis vinifera]
	comp833265_c0	287	269838874	ACZ48697.1	341	21	287	121	212	94	39	57	41.4894	195	1.36042e-16	dihydroflavonol-4-reductase [Fagopyrum tataricum]
	comp94260_c1	1952	53830379	AAU95082.1	342	662	1513	16	296	287	141	187	49.1289	548	9.041e-61	anthocyanidin reductase [Ginkgo biloba]
	comp49971_c1	1193	53830379	AAU95082.1	342	185	1048	14	301	291	143	185	49.1409	612	1.27281e-72	anthocyanidin reductase [Ginkgo biloba]
	comp69614_c0	409	270055150	BAG13450.2	322	98	409	17	119	104	54	75	51.9231	276	3.62765e-27	phenylacetaldehyde reductase [Rosa x damascena]
	comp92378_c1	1801	122891675	BAF45153.1	350	351	1310	11	325	321	189	246	58.8785	1056	3.57873e-136	dihydroflavonol 4-reductase [Humulus lupulus]
	comp79730_c0	864	148628025	ABQ97018.1	342	1	252	2	85	84	50	61	59.5238	269	1.59926e-24	dihydroflavonol 4-reductase [Saussurea medusa] >gi|151413785|gb|ABS11263.1| dihydroflavonol 4-reductase [Saussurea medusa]
	comp91850_c0	2555	53830379	AAU95082.1	342	1854	2120	15	103	89	62	76	69.6629	347	1.17465e-32	anthocyanidin reductase [Ginkgo biloba]
F3'H/9
	comp93727_c0	2599	75319886	Q50EK4.1	525	1284	2285	63	413	351	138	216	39.3162	656	9.76847e-73	RecName: Full=Cytochrome P450 750A1; AltName: Full=Cytochrome P450 CYPC >gi|59800268|gb|AAX07433.1| cytochrome P450 CYPC [Pinus taeda]
	comp92966_c0	2369	75319886	Q50EK4.1	525	245	1597	51	521	476	197	294	41.3866	911	6.81607e-110	RecName: Full=Cytochrome P450 750A1; AltName: Full=Cytochrome P450 CYPC >gi|59800268|gb|AAX07433.1| cytochrome P450 CYPC [Pinus taeda]
	comp91907_c0	564	165909674	ABY73743.1	228	53	562	58	221	170	71	102	41.7647	314	1.22637e-32	flavonoid 3'-hydroxylase [Helianthus annuus]
	comp75963_c0	398	75319886	Q50EK4.1	525	2	397	103	237	136	58	83	42.6471	282	1.61745e-27	RecName: Full=Cytochrome P450 750A1; AltName: Full=Cytochrome P450 CYPC >gi|59800268|gb|AAX07433.1| cytochrome P450 CYPC [Pinus taeda]
	comp82743_c0	907	357506921	XP_003623749.1	215	7	465	58	209	153	77	114	50.3268	445	1.07619e-50	Cytochrome P450 76C4 [Medicago truncatula] >gi|355498764|gb|AES79967.1| Cytochrome P450 76C4 [Medicago truncatula]
	comp95574_c0	2319	225453812	XP_002276576.1	499	592	1176	297	492	196	110	146	56.1224	618	6.19715e-89	PREDICTED: cytochrome P450 76C4 [Vitis vinifera]
	comp78565_c0	779	12231914	AAG49315.1	511	5	232	436	511	76	43	56	56.5789	242	1.4916e-20	flavonoid 3'-hydroxylase [Pelargonium x hortorum]
	comp67862_c0	376	224071632	XP_002303546.1	496	1	375	315	438	125	71	94	56.8	396	1.70731e-43	cytochrome P450 [Populus trichocarpa] >gi|222840978|gb|EEE78525.1| cytochrome P450 [Populus trichocarpa]
	comp63646_c0	877	133874242	BAF49324.1	515	463	873	376	513	141	81	100	57.4468	428	1.38755e-45	flavonoid 3'-hydroxylase [Lobelia erinus]
F3'5'H/1
	comp90819_c0	1890	260447265	ACX37698.1	508	285	1709	27	506	487	258	351	52.9774	1303	1.23663e-170	flavonoid 3',5'-hydroxylase [Cyclamen persicum]
LAR/1
	comp93878_c0	1910	76559868	CAI56321.1	359	488	1387	58	356	301	169	222	56.1462	882	1.27005e-109	TPA: leucoanthocyanidin reductase [Pinus taeda]
ANR/3
	comp93634_c0	2320	224124192	XP_002319268.1	351	888	1424	105	277	179	69	104	38.5475	330	1.59584e-30	predicted protein [Populus trichocarpa] >gi|222857644|gb|EEE95191.1| predicted protein [Populus trichocarpa]
	comp69495_c0	259	383127374	AFG44328.1	150	1	258	40	124	86	41	57	47.6744	202	1.91562e-18	Pinus taeda anonymous locus 0_14913_01 genomic sequence
	comp91575_c0	1426	53830379	AAU95082.1	342	157	1188	1	341	344	176	237	51.1628	879	2.05379e-111	anthocyanidin reductase [Ginkgo biloba]
CCOAMT/6
	comp75901_c0	387	425856896	AFX98064.1	247	2	241	1	82	82	43	58	52.439	212	1.01415e-18	caffeoyl-CoA O-methyltransferase [Cunninghamia lanceolata]
	comp93541_c0	1324	82941443	BAE48788.1	247	258	1004	2	242	249	136	168	54.6185	668	1.21292e-81	caffeoyl-CoA-O-methyltransferase [Codonopsis lanceolata]
	comp86905_c0	1444	425856896	AFX98064.1	247	91	828	2	246	248	144	179	58.0645	704	1.70399e-86	caffeoyl-CoA O-methyltransferase [Cunninghamia lanceolata]
	comp86600_c0	752	441433515	AGC31679.1	234	279	752	82	233	158	92	108	58.2278	434	1.74509e-49	anthocyanin O-methyl transferase [Solanum tuberosum]
	comp88014_c0	1352	161701632	ABX75853.1	249	277	981	17	248	235	152	182	64.6809	752	4.04386e-94	caffeoyl-CoA-O-methyltransferase [Acacia auriculiformis x Acacia mangium] >gi|359385925|gb|AEV43321.1| caffeoyl-CoA O-methyltransferase [Acacia auriculiformis x Acacia mangium]
	comp85210_c0	1899	82754319	ABB89956.1	249	757	1458	15	248	234	205	221	87.6068	1042	2.9665e-135	caffeoyl-CoA O-methyltransferase [Chamaecyparis formosensis]
F3OMT/6
	comp48190_c0	537	1568664	AAB09044.1	382	1	537	44	217	182	74	101	40.6593	272	7.97e-26	O-methyltransferase [Pinus radiata]
	comp93039_c0	2716	1777386	AAC49708.1	381	267	941	30	256	231	96	142	41.5584	430	2.73e-43	caffeic acid O-methyltransferase [Pinus taeda]
	comp73943_c0	820	1568664	AAB09044.1	382	390	818	241	381	148	63	94	42.5676	310	4.58e-30	O-methyltransferase [Pinus radiata]
	comp87212_c0	2155	1568664	AAB09044.1	382	358	1449	19	381	370	169	240	45.6757	809	1.35e-97	O-methyltransferase [Pinus radiata]
	comp89704_c0	1989	1777386	AAC49708.1	381	319	1416	21	379	369	171	241	46.3415	671	5.83e-78	caffeic acid O-methyltransferase [Pinus taeda]
	comp94680_c0	2229	56605372	CAI30878.1	364	209	1294	1	364	368	217	276	58.9674	1097	2.31e-140	caffeate O-methyltransferase [Picea abies] >gi|116785470|gb|ABK23738.1| unknown [Picea sitchensis]

## Sheet: C Candidates Stilbenoids
	Query id	Query length	Hit1_gi	Hit1_acc	Hit1_length	Hit1_qStart	Hit1_qEnd	Hit1_hStart	Hit1_hEnd	Hit1_alignLength	Hit1_identity	Hit1_positive	Hit1_percentIdentity	Hit1_score	Hit1_eValue	Hit1_description
CYP73A/2
	comp89299_c0	3244	164371407	ABY51678.1	277	2230	2949	24	262	240	162	199	67.5	900	3.64892e-109	cinnamic acid 4-hydroxylase [Plagiochasma appendiculatum]
	comp90938_c0	2053	58294162	AAW70021.1	505	207	1688	6	505	500	406	456	81.2	2173	0	cinnamic acid 4-hydroxylase [Ginkgo biloba]
CYP/13
	comp96993_c0	7215	332322174	CCA66180.1	1383	3144	5804	4	867	910	243	408	26.7033	747	2.0738e-77	hypothetical protein/cytochrome P450 [Beta vulgaris subsp. vulgaris]
	comp89986_c0	1085	414865821	DAA44378.1	499	305	1084	42	313	276	96	153	34.7826	394	3.72809e-40	TPA: putative cytochrome P450 superfamily protein [Zea mays]
	comp69317_c0	705	224139824	XP_002323294.1	511	73	690	11	214	209	75	122	35.8852	345	9.43e-35	cytochrome P450 [Populus trichocarpa] >gi|222867924|gb|EEF05055.1| cytochrome P450 [Populus trichocarpa]
	comp83811_c0	521	225444349	XP_002265911.1	508	2	448	227	391	173	63	93	36.4162	227	2.63271e-19	PREDICTED: cytochrome P450 77A3 [Vitis vinifera] >gi|302144083|emb|CBI23188.3| unnamed protein product [Vitis vinifera]
	comp86917_c0	454	224100661	XP_002311965.1	514	53	454	49	178	134	49	80	36.5672	241	1.52088e-21	predicted protein [Populus trichocarpa] >gi|222851785|gb|EEE89332.1| predicted protein [Populus trichocarpa]
	comp569431_c0	451	6002279	CAB56741.1	437	1	450	23	171	150	56	88	37.3333	284	8.70538e-28	cytochrome P450 monooxygenase [Cicer arietinum]
	comp90467_c0	3090	297816984	XP_002876375.1	499	1397	2275	29	329	309	121	175	39.1586	505	5.31388e-52	CYP94D2 [Arabidopsis lyrata subsp. lyrata] >gi|297322213|gb|EFH52634.1| CYP94D2 [Arabidopsis lyrata subsp. lyrata]
	comp276514_c0	329	359497310	XP_003635481.1	508	8	328	272	379	108	48	74	44.4444	252	1.22329e-23	PREDICTED: isoflavone 2'-hydroxylase-like [Vitis vinifera]
	comp74684_c0	697	357139849	XP_003571489.1	531	2	298	420	508	101	49	65	48.5149	230	4.42e-19	PREDICTED: cytochrome P450 89A2-like [Brachypodium distachyon] >gi|193848595|gb|ACF22779.1| P450 [Brachypodium distachyon]
	comp92132_c0	2223	225449736	XP_002270736.1	515	327	1739	55	511	473	223	313	47.1459	1032	1.83e-128	PREDICTED: cytochrome P450 77A2 [Vitis vinifera] >gi|296090394|emb|CBI40213.3| unnamed protein product [Vitis vinifera]
	comp85497_c0	3514	255547726	XP_002514920.1	519	2345	2899	322	508	193	118	143	61.1399	594	2.34e-63	cytochrome P450, putative [Ricinus communis] >gi|223545971|gb|EEF47474.1| cytochrome P450, putative [Ricinus communis]
	comp46018_c0	314	356545249	XP_003541057.1	523	183	314	32	73	44	29	35	65.9091	155	1.90024e-10	PREDICTED: cytochrome P450 71A1-like [Glycine max]
	comp60276_c0	220	414867252	DAA45809.1	332	62	205	225	272	48	33	37	68.75	191	2.42452e-16	TPA: putative cytochrome P450 superfamily protein [Zea mays]
STS/4
	comp228100_c0	227	283557984	ADB27023.1	142	4	225	34	108	77	34	45	44.1558	143	3.25517e-10	stilbene synthase 9 [Vitis amurensis]
	comp78673_c0	496	50845823	AAT84883.1	151	2	148	95	147	53	32	36	60.3774	127	3.22755e-07	stilbene synthase [Vitis vinifera]
	comp550004_c0	345	299150973	ADJ17769.1	108	92	334	10	90	81	50	64	61.7284	277	1.44782e-29	resveratrol synthase [Arachis hypogaea]
	comp67641_c0	244	299150973	ADJ17769.1	108	108	242	8	52	45	31	37	68.8889	166	1.3608e-13	resveratrol synthase [Arachis hypogaea]
PSS/1
	comp58900_c0	259	1352314	P48407.1	396	149	259	7	43	37	26	32	70.2703	147	1.00135e-09	pinosylvin synthase 1 [Pinus strobus]
