# Supplementary material for: Transcriptome Characterization of Gnetum parvifolium Reveals Candidate Genes Involved in Important Secondary Metabolic Pathways of Flavonoids and Stilbenoids
Source: Front Plant Sci. 2016 Mar 4;7:174. doi: 10.3389/fpls.2016.00174 (PMC4778121; doi:10.3389/fpls.2016.00174)
Supplement: Supplementary Table S9 — Simple sequence repeats (SSRs) in genes involved in secondary metabolism. [file Table9.XLS]

## Sheet: A SSR Secondary Metabolism
Gene ID	1st-level(pathway)	2rd-level(pathway)	Pathway id	KO id	KO Description	EC
comp31521_c0	Metabolism	Biosynthesis of other secondary metabolites	Phenylpropanoid biosynthesis	ko00940	K01188	beta-glucosidase	3.2.1.21
comp63646_c0	Metabolism	Biosynthesis of other secondary metabolites	Flavonoid biosynthesis	ko00941	K05280	flavonoid 3'-monooxygenase	1.14.13.21
comp68238_c0	Metabolism	Biosynthesis of other secondary metabolites	Phenylpropanoid biosynthesis	ko00940	K00430	peroxidase	1.11.1.7
comp68374_c0	Metabolism	Biosynthesis of other secondary metabolites	Phenylpropanoid biosynthesis	ko00940	K00430	peroxidase	1.11.1.7
comp68722_c0	Metabolism	Biosynthesis of other secondary metabolites	Isoquinoline alkaloid biosynthesis	ko00950	K00276	primary-amine oxidase	1.4.3.21
comp75482_c0	Metabolism	Biosynthesis of other secondary metabolites	Phenylpropanoid biosynthesis	ko00940	K00430	peroxidase	1.11.1.7
comp78101_c0	Metabolism	Biosynthesis of other secondary metabolites	Isoquinoline alkaloid biosynthesis	ko00950	K14454	aspartate aminotransferase, cytoplasmic	2.6.1.1
comp78130_c0	Metabolism	Biosynthesis of other secondary metabolites	Phenylpropanoid biosynthesis	ko00940	K00430	peroxidase	1.11.1.7
comp79507_c0	Metabolism	Biosynthesis of other secondary metabolites	Phenylpropanoid biosynthesis	ko00940	K00430	peroxidase	1.11.1.7
comp86331_c0	Metabolism	Biosynthesis of other secondary metabolites	Phenylpropanoid biosynthesis	ko00940	K13065	shikimate O-hydroxycinnamoyltransferase	2.3.1.133
comp87212_c0	Metabolism	Biosynthesis of other secondary metabolites	Flavone and flavonol biosynthesis	ko00944	K05279	flavonol 3-O-methyltransferase	2.1.1.76
comp88362_c0	Metabolism	Biosynthesis of other secondary metabolites	Isoquinoline alkaloid biosynthesis	ko00950	K15849	bifunctional aspartate aminotransferase and glutamate/aspartate-prephenate aminotransferase	2.6.1.1 2.6.1.78 2.6.1.79
comp88716_c0	Metabolism	Biosynthesis of other secondary metabolites	Betalain biosynthesis	ko00965	K00545	catechol O-methyltransferase	2.1.1.6
comp89040_c2	Metabolism	Biosynthesis of other secondary metabolites	Phenylpropanoid biosynthesis	ko00940	K00430	peroxidase	1.11.1.7
comp89704_c0	Metabolism	Biosynthesis of other secondary metabolites	Flavone and flavonol biosynthesis	ko00944	K05279	flavonol 3-O-methyltransferase	2.1.1.76
comp89991_c0	Metabolism	Biosynthesis of other secondary metabolites	Isoquinoline alkaloid biosynthesis	ko00950	K01592	tyrosine decarboxylase	4.1.1.25
comp90819_c0	Metabolism	Biosynthesis of other secondary metabolites	Flavonoid biosynthesis	ko00941	K13083	flavonoid 3',5'-hydroxylase	1.14.13.88
comp90938_c0	Metabolism	Biosynthesis of other secondary metabolites	Phenylpropanoid biosynthesis	ko00940	K00487	trans-cinnamate 4-monooxygenase	1.14.13.11
comp92560_c0	Metabolism	Biosynthesis of other secondary metabolites	Phenylpropanoid biosynthesis	ko00940	K00430	peroxidase	1.11.1.7
comp92786_c0	Metabolism	Biosynthesis of other secondary metabolites	Phenylpropanoid biosynthesis	ko00940	K00430	peroxidase	1.11.1.7
comp93039_c0	Metabolism	Biosynthesis of other secondary metabolites	Flavone and flavonol biosynthesis	ko00944	K05279	flavonol 3-O-methyltransferase	2.1.1.76
comp93541_c0	Metabolism	Biosynthesis of other secondary metabolites	Phenylpropanoid biosynthesis	ko00940	K00588	caffeoyl-CoA O-methyltransferase	2.1.1.104
comp93616_c0	Metabolism	Biosynthesis of other secondary metabolites	Flavonoid biosynthesis	ko00941	K00475	naringenin 3-dioxygenase	1.14.11.9
comp94230_c0	Metabolism	Biosynthesis of other secondary metabolites	Phenylpropanoid biosynthesis	ko00940	K01904	4-coumarate--CoA ligase	6.2.1.12
comp94260_c1	Metabolism	Biosynthesis of other secondary metabolites	Flavonoid biosynthesis	ko00941	K13082	bifunctional dihydroflavonol 4-reductase/flavanone 4-reductase	1.1.1.219 1.1.1.234
comp94376_c0	Metabolism	Biosynthesis of other secondary metabolites	Streptomycin biosynthesis	ko00521	K01092	myo-inositol-1(or 4)-monophosphatase	3.1.3.25
comp94680_c0	Metabolism	Biosynthesis of other secondary metabolites	Flavone and flavonol biosynthesis	ko00944	K05279	flavonol 3-O-methyltransferase	2.1.1.76
comp94745_c0	Metabolism	Biosynthesis of other secondary metabolites	Phenylpropanoid biosynthesis	ko00940	K00430	peroxidase	1.11.1.7
comp95326_c1	Metabolism	Biosynthesis of other secondary metabolites	Flavonoid biosynthesis	ko00941	K00660	chalcone synthase	2.3.1.74
comp95787_c0	Metabolism	Biosynthesis of other secondary metabolites	Phenylpropanoid biosynthesis	ko00940	K00430	peroxidase	1.11.1.7
comp95900_c2	Metabolism	Biosynthesis of other secondary metabolites	Phenylpropanoid biosynthesis	ko00940	K00430	peroxidase	1.11.1.7
comp96811_c0	Metabolism	Biosynthesis of other secondary metabolites	Streptomycin biosynthesis	ko00521	K00844	hexokinase	2.7.1.1
comp58130_c0	Metabolism	Metabolism of terpenoids and polyketides	Limonene and pinene degradation	ko00903	K00128	aldehyde dehydrogenase (NAD+)	1.2.1.3
comp64120_c0	Metabolism	Metabolism of terpenoids and polyketides	Zeatin biosynthesis	ko00908	K00279	cytokinin dehydrogenase	1.5.99.12
comp64120_c1	Metabolism	Metabolism of terpenoids and polyketides	Zeatin biosynthesis	ko00908	K00279	cytokinin dehydrogenase	1.5.99.12
comp68698_c0	Metabolism	Metabolism of terpenoids and polyketides	Tetracycline biosynthesis	ko00253	K02160	acetyl-CoA carboxylase biotin carboxyl carrier protein
comp72789_c0	Metabolism	Metabolism of terpenoids and polyketides	Brassinosteroid biosynthesis	ko00905	K09587	steroid 22-alpha-hydroxylase	1.14.13.-
comp79885_c0	Metabolism	Metabolism of terpenoids and polyketides	Carotenoid biosynthesis	ko00906	K09843	(+)-abscisic acid 8'-hydroxylase	1.14.13.93
comp80119_c0	Metabolism	Metabolism of terpenoids and polyketides	Tetracycline biosynthesis	ko00253	K01962	acetyl-CoA carboxylase carboxyl transferase subunit alpha	6.4.1.2
comp82321_c0	Metabolism	Metabolism of terpenoids and polyketides	Carotenoid biosynthesis	ko00906	K09840	9-cis-epoxycarotenoid dioxygenase	1.13.11.51
comp83206_c0	Metabolism	Metabolism of terpenoids and polyketides	Terpenoid backbone biosynthesis	ko00900	K10960	geranylgeranyl reductase	1.3.1.83
comp83830_c0	Metabolism	Metabolism of terpenoids and polyketides	Carotenoid biosynthesis	ko00906	K09843	(+)-abscisic acid 8'-hydroxylase	1.14.13.93
comp84422_c0	Metabolism	Metabolism of terpenoids and polyketides	Terpenoid backbone biosynthesis	ko00900	K13789	geranylgeranyl diphosphate synthase, type II	2.5.1.1 2.5.1.10 2.5.1.29
comp84428_c0	Metabolism	Metabolism of terpenoids and polyketides	Terpenoid backbone biosynthesis	ko00900	K15889	prenylcysteine alpha-carboxyl methylesterase	3.1.1.-
comp84782_c0	Metabolism	Metabolism of terpenoids and polyketides	Brassinosteroid biosynthesis	ko00905	K12640	brassinosteroid-6-oxidase 2	1.14.-.-
comp84947_c0	Metabolism	Metabolism of terpenoids and polyketides	Terpenoid backbone biosynthesis	ko00900	K05906	prenylcysteine oxidase / farnesylcysteine lyase	1.8.3.5 1.8.3.6
comp85497_c0	Metabolism	Metabolism of terpenoids and polyketides	Limonene and pinene degradation	ko00903	K00517		1.14.-.-
comp87945_c0	Metabolism	Metabolism of terpenoids and polyketides	Limonene and pinene degradation	ko00903	K00128	aldehyde dehydrogenase (NAD+)	1.2.1.3
comp88176_c0	Metabolism	Metabolism of terpenoids and polyketides	Carotenoid biosynthesis	ko00906	K09835	prolycopene isomerase	5.2.1.13
comp88229_c2	Metabolism	Metabolism of terpenoids and polyketides	Tetracycline biosynthesis	ko00253	K01963	acetyl-CoA carboxylase carboxyl transferase subunit beta	6.4.1.2
comp88975_c1	Metabolism	Metabolism of terpenoids and polyketides	Carotenoid biosynthesis	ko00906	K09840	9-cis-epoxycarotenoid dioxygenase	1.13.11.51
comp89381_c0	Metabolism	Metabolism of terpenoids and polyketides	Carotenoid biosynthesis	ko00906	K09843	(+)-abscisic acid 8'-hydroxylase	1.14.13.93
comp89529_c0	Metabolism	Metabolism of terpenoids and polyketides	Zeatin biosynthesis	ko00908	K00279	cytokinin dehydrogenase	1.5.99.12
comp90467_c0	Metabolism	Metabolism of terpenoids and polyketides	Limonene and pinene degradation	ko00903	K00517		1.14.-.-
comp90616_c0	Metabolism	Metabolism of terpenoids and polyketides	Brassinosteroid biosynthesis	ko00905	K09588	cytochrome P450, family 90, subfamily A, polypeptide 1	1.14.-.-
comp91519_c0	Metabolism	Metabolism of terpenoids and polyketides	Carotenoid biosynthesis	ko00906	K09840	9-cis-epoxycarotenoid dioxygenase	1.13.11.51
comp91771_c0	Metabolism	Metabolism of terpenoids and polyketides	Geraniol degradation	ko00281	K01640	hydroxymethylglutaryl-CoA lyase	4.1.3.4
comp91825_c0	Metabolism	Metabolism of terpenoids and polyketides	Carotenoid biosynthesis	ko00906	K00514	zeta-carotene desaturase	1.3.5.6
comp91997_c0	Metabolism	Metabolism of terpenoids and polyketides	Diterpenoid biosynthesis	ko00904	K04125	gibberellin 2-oxidase	1.14.11.13
comp92132_c0	Metabolism	Metabolism of terpenoids and polyketides	Limonene and pinene degradation	ko00903	K00517		1.14.-.-
comp93721_c0	Metabolism	Metabolism of terpenoids and polyketides	Terpenoid backbone biosynthesis	ko00900	K00021	hydroxymethylglutaryl-CoA reductase (NADPH)	1.1.1.34
comp93805_c0	Metabolism	Metabolism of terpenoids and polyketides	Carotenoid biosynthesis	ko00906	K09840	9-cis-epoxycarotenoid dioxygenase	1.13.11.51
comp93858_c0	Metabolism	Metabolism of terpenoids and polyketides	Diterpenoid biosynthesis	ko00904	K04120	ent-copalyl diphosphate synthase	5.5.1.13
comp94107_c0	Metabolism	Metabolism of terpenoids and polyketides	Zeatin biosynthesis	ko00908	K00279	cytokinin dehydrogenase	1.5.99.12
comp94260_c0	Metabolism	Metabolism of terpenoids and polyketides	Terpenoid backbone biosynthesis	ko00900	K00991	2-C-methyl-D-erythritol 4-phosphate cytidylyltransferase	2.7.7.60
comp94300_c0	Metabolism	Metabolism of terpenoids and polyketides	Carotenoid biosynthesis	ko00906	K09840	9-cis-epoxycarotenoid dioxygenase	1.13.11.51
comp96148_c0	Metabolism	Metabolism of terpenoids and polyketides	Terpenoid backbone biosynthesis	ko00900	K05356	all-trans-nonaprenyl-diphosphate synthase	2.5.1.84 2.5.1.85
comp96216_c0	Metabolism	Metabolism of terpenoids and polyketides	Terpenoid backbone biosynthesis	ko00900	K05955	protein farnesyltransferase/geranylgeranyltransferase type-1 subunit alpha	2.5.1.58 2.5.1.59
comp96448_c0	Metabolism	Metabolism of terpenoids and polyketides	Terpenoid backbone biosynthesis	ko00900	K00787	farnesyl diphosphate synthase	2.5.1.1 2.5.1.10
comp96909_c0	Metabolism	Metabolism of terpenoids and polyketides	Brassinosteroid biosynthesis	ko00905	K15639	PHYB activation tagged suppressor 1	1.14.-.-
comp96993_c0	Metabolism	Metabolism of terpenoids and polyketides	Limonene and pinene degradation	ko00903	K00517		1.14.-.-

## Sheet: B SSR Metabolism
Gene ID	1st-level(pathway)	2rd-level(pathway)	Pathway id	KO id	KO Description	EC
comp96811_c0	Metabolism	Carbon metabolism	ko01200	K00844	hexokinase	2.7.1.1
comp96323_c0	Metabolism	Carbon metabolism	ko01200	K00850	6-phosphofructokinase 1	2.7.1.11
comp7603_c0	Metabolism	Carbon metabolism	ko01200	K01623	fructose-bisphosphate aldolase, class I	4.1.2.13
comp85852_c0	Metabolism	Carbon metabolism	ko01200	K01623	fructose-bisphosphate aldolase, class I	4.1.2.13
comp85571_c0	Metabolism	Carbon metabolism	ko01200	K01803	triosephosphate isomerase (TIM)	5.3.1.1
comp89124_c0	Metabolism	Carbon metabolism	ko01200	K01803	triosephosphate isomerase (TIM)	5.3.1.1
comp86994_c0	Metabolism	Carbon metabolism	ko01200	K00134	glyceraldehyde 3-phosphate dehydrogenase	1.2.1.12
comp78745_c0	Metabolism	Carbon metabolism	ko01200	K00873	pyruvate kinase	2.7.1.40
comp68803_c0	Metabolism	Carbon metabolism	ko01200	K00873	pyruvate kinase	2.7.1.40
comp79652_c0	Metabolism	Carbon metabolism	ko01200	K00162	pyruvate dehydrogenase E1 component subunit beta	1.2.4.1
comp90324_c0	Metabolism	Carbon metabolism	ko01200	K00382	dihydrolipoamide dehydrogenase	1.8.1.4
comp89632_c0	Metabolism	Carbon metabolism	ko01200	K01057	6-phosphogluconolactonase	3.1.1.31
comp93649_c1	Metabolism	Carbon metabolism	ko01200	K01807	ribose 5-phosphate isomerase A	5.3.1.6
comp82259_c0	Metabolism	Carbon metabolism	ko01200	K01807	ribose 5-phosphate isomerase A	5.3.1.6
comp91739_c1	Metabolism	Carbon metabolism	ko01200	K01681	aconitate hydratase	4.2.1.3
comp83644_c0	Metabolism	Carbon metabolism	ko01200	K01899	succinyl-CoA synthetase alpha subunit	6.2.1.4 6.2.1.5
comp83663_c0	Metabolism	Carbon metabolism	ko01200	K00026	malate dehydrogenase	1.1.1.37
comp85775_c0	Metabolism	Carbon metabolism	ko01200	K00026	malate dehydrogenase	1.1.1.37
comp86512_c0	Metabolism	Carbon metabolism	ko01200	K01601	ribulose-bisphosphate carboxylase large chain	4.1.1.39
comp82841_c0	Metabolism	Carbon metabolism	ko01200	K01602	ribulose-bisphosphate carboxylase small chain	4.1.1.39
comp69853_c0	Metabolism	Carbon metabolism	ko01200	K01602	ribulose-bisphosphate carboxylase small chain	4.1.1.39
comp79286_c0	Metabolism	Carbon metabolism	ko01200	K05298	glyceraldehyde-3-phosphate dehydrogenase (NADP+) (phosphorylating)	1.2.1.13
comp89661_c0	Metabolism	Carbon metabolism	ko01200	K01595	phosphoenolpyruvate carboxylase	4.1.1.31
comp78101_c0	Metabolism	Carbon metabolism	ko01200	K14454	aspartate aminotransferase, cytoplasmic	2.6.1.1
comp87126_c0	Metabolism	Carbon metabolism	ko01200	K00814	alanine transaminase	2.6.1.2
comp68698_c0	Metabolism	Carbon metabolism	ko01200	K02160	acetyl-CoA carboxylase biotin carboxyl carrier protein
comp80119_c0	Metabolism	Carbon metabolism	ko01200	K01962	acetyl-CoA carboxylase carboxyl transferase subunit alpha	6.4.1.2
comp88229_c2	Metabolism	Carbon metabolism	ko01200	K01963	acetyl-CoA carboxylase carboxyl transferase subunit beta	6.4.1.2
comp89541_c0	Metabolism	Carbon metabolism	ko01200	K01938	formate--tetrahydrofolate ligase	6.3.4.3
comp95481_c1	Metabolism	Carbon metabolism	ko01200	K00121	S-(hydroxymethyl)glutathione dehydrogenase / alcohol dehydrogenase	1.1.1.284 1.1.1.1
comp85997_c0	Metabolism	Carbon metabolism	ko01200	K01895	acetyl-CoA synthetase	6.2.1.1
comp93730_c0	Metabolism	Carbon metabolism	ko01200	K00281	glycine dehydrogenase	1.4.4.2
comp96493_c1	Metabolism	Carbon metabolism	ko01200	K00281	glycine dehydrogenase	1.4.4.2
comp85804_c0	Metabolism	Carbon metabolism	ko01200	K00605	aminomethyltransferase	2.1.2.10
comp92086_c0	Metabolism	Carbon metabolism	ko01200	K00640	serine O-acetyltransferase	2.3.1.30
comp88936_c0	Metabolism	Carbon metabolism	ko01200	K00249	acyl-CoA dehydrogenase	1.3.8.7
comp91739_c1	Metabolism	2-Oxocarboxylic acid metabolism	ko01210	K01681	aconitate hydratase	4.2.1.3
comp78101_c0	Metabolism	2-Oxocarboxylic acid metabolism	ko01210	K14454	aspartate aminotransferase, cytoplasmic	2.6.1.1
comp87126_c0	Metabolism	2-Oxocarboxylic acid metabolism	ko01210	K00814	alanine transaminase	2.6.1.2
comp93685_c0	Metabolism	2-Oxocarboxylic acid metabolism	ko01210	K01687	dihydroxy-acid dehydratase	4.2.1.9
comp89234_c0	Metabolism	2-Oxocarboxylic acid metabolism	ko01210	K00826	branched-chain amino acid aminotransferase	2.6.1.42
comp80119_c0	Metabolism	Fatty acid metabolism	ko01212	K01962	acetyl-CoA carboxylase carboxyl transferase subunit alpha	6.4.1.2
comp88229_c2	Metabolism	Fatty acid metabolism	ko01212	K01963	acetyl-CoA carboxylase carboxyl transferase subunit beta	6.4.1.2
comp68698_c0	Metabolism	Fatty acid metabolism	ko01212	K02160	acetyl-CoA carboxylase biotin carboxyl carrier protein
comp86357_c1	Metabolism	Fatty acid metabolism	ko01212	K09458	3-oxoacyl-[acyl-carrier-protein] synthase II	2.3.1.179
comp84287_c0	Metabolism	Fatty acid metabolism	ko01212	K09458	3-oxoacyl-[acyl-carrier-protein] synthase II	2.3.1.179
comp80916_c0	Metabolism	Fatty acid metabolism	ko01212	K00648	3-oxoacyl-[acyl-carrier-protein] synthase III	2.3.1.180
comp77671_c0	Metabolism	Fatty acid metabolism	ko01212	K00059	3-oxoacyl-[acyl-carrier protein] reductase	1.1.1.100
comp61752_c0	Metabolism	Fatty acid metabolism	ko01212	K00059	3-oxoacyl-[acyl-carrier protein] reductase	1.1.1.100
comp91876_c0	Metabolism	Fatty acid metabolism	ko01212	K07513	acetyl-CoA acyltransferase 1	2.3.1.16
comp88472_c0	Metabolism	Fatty acid metabolism	ko01212	K10527	enoyl-CoA hydratase/3-hydroxyacyl-CoA dehydrogenase	4.2.1.17 1.1.1.35 1.1.1.211
comp88936_c0	Metabolism	Fatty acid metabolism	ko01212	K00249	acyl-CoA dehydrogenase	1.3.8.7
comp93571_c0	Metabolism	Fatty acid metabolism	ko01212	K01897	long-chain acyl-CoA synthetase	6.2.1.3
comp90740_c0	Metabolism	Fatty acid metabolism	ko01212	K01897	long-chain acyl-CoA synthetase	6.2.1.3
comp90063_c0	Metabolism	Fatty acid metabolism	ko01212	K10256	omega-6 fatty acid desaturase (delta-12 desaturase)	1.14.19.-
comp99299_c0	Metabolism	Fatty acid metabolism	ko01212	K10257	omega-3 fatty acid desaturase (delta-15 desaturase)	1.14.19.-
comp85571_c0	Metabolism	Biosynthesis of amino acids	ko01230	K01803	triosephosphate isomerase (TIM)	5.3.1.1
comp89124_c0	Metabolism	Biosynthesis of amino acids	ko01230	K01803	triosephosphate isomerase (TIM)	5.3.1.1
comp86994_c0	Metabolism	Biosynthesis of amino acids	ko01230	K00134	glyceraldehyde 3-phosphate dehydrogenase	1.2.1.12
comp78745_c0	Metabolism	Biosynthesis of amino acids	ko01230	K00873	pyruvate kinase	2.7.1.40
comp68803_c0	Metabolism	Biosynthesis of amino acids	ko01230	K00873	pyruvate kinase	2.7.1.40
comp7603_c0	Metabolism	Biosynthesis of amino acids	ko01230	K01623	fructose-bisphosphate aldolase, class I	4.1.2.13
comp85852_c0	Metabolism	Biosynthesis of amino acids	ko01230	K01623	fructose-bisphosphate aldolase, class I	4.1.2.13
comp96323_c0	Metabolism	Biosynthesis of amino acids	ko01230	K00850	6-phosphofructokinase 1	2.7.1.11
comp93649_c1	Metabolism	Biosynthesis of amino acids	ko01230	K01807	ribose 5-phosphate isomerase A	5.3.1.6
comp82259_c0	Metabolism	Biosynthesis of amino acids	ko01230	K01807	ribose 5-phosphate isomerase A	5.3.1.6
comp93685_c0	Metabolism	Biosynthesis of amino acids	ko01230	K01687	dihydroxy-acid dehydratase	4.2.1.9
comp89234_c0	Metabolism	Biosynthesis of amino acids	ko01230	K00826	branched-chain amino acid aminotransferase	2.6.1.42
comp92086_c0	Metabolism	Biosynthesis of amino acids	ko01230	K00640	serine O-acetyltransferase	2.3.1.30
comp89692_c0	Metabolism	Biosynthesis of amino acids	ko01230	K00872	homoserine kinase	2.7.1.39
comp87126_c0	Metabolism	Biosynthesis of amino acids	ko01230	K00814	alanine transaminase	2.6.1.2
comp78101_c0	Metabolism	Biosynthesis of amino acids	ko01230	K14454	aspartate aminotransferase, cytoplasmic	2.6.1.1
comp77901_c0	Metabolism	Biosynthesis of amino acids	ko01230	K01915	glutamine synthetase	6.3.1.2
comp95473_c0	Metabolism	Biosynthesis of amino acids	ko01230	K00264	glutamate synthase (NADPH/NADH)	1.4.1.13 1.4.1.14
comp89436_c1	Metabolism	Biosynthesis of amino acids	ko01230	K01739	cystathionine gamma-synthase	2.5.1.48
comp96491_c0	Metabolism	Biosynthesis of amino acids	ko01230	K01760	cystathionine beta-lyase	4.4.1.8
comp81269_c0	Metabolism	Biosynthesis of amino acids	ko01230	K00789	S-adenosylmethionine synthetase	2.5.1.6
comp91739_c1	Metabolism	Biosynthesis of amino acids	ko01230	K01681	aconitate hydratase	4.2.1.3
comp85315_c0	Metabolism	Biosynthesis of amino acids	ko01230	K12657	delta-1-pyrroline-5-carboxylate synthetase	2.7.2.11 1.2.1.41
comp84180_c0	Metabolism	Biosynthesis of amino acids	ko01230	K01714	4-hydroxy-tetrahydrodipicolinate synthase	4.3.3.7
comp94343_c0	Metabolism	Biosynthesis of amino acids	ko01230	K01663	glutamine amidotransferase / cyclase	2.4.2.- 4.1.3.-
comp80843_c1	Metabolism	Biosynthesis of amino acids	ko01230	K01658	anthranilate synthase component II	4.1.3.27
comp87000_c0	Metabolism	Biosynthesis of amino acids	ko01230	K01817	phosphoribosylanthranilate isomerase	5.3.1.24
comp91150_c0	Metabolism	Biosynthesis of amino acids	ko01230	K01609	indole-3-glycerol phosphate synthase	4.1.1.48
comp90101_c0	Metabolism	Biosynthesis of amino acids	ko01230	K01696	tryptophan synthase beta chain	4.2.1.20
comp90092_c0	Metabolism	Biosynthesis of amino acids	ko01230	K01850	chorismate mutase	5.4.99.5
comp88362_c0	Metabolism	Biosynthesis of amino acids	ko01230	K15849	bifunctional aspartate aminotransferase and glutamate/aspartate-prephenate aminotransferase	2.6.1.1 2.6.1.78 2.6.1.79
comp92874_c0	Metabolism	Biosynthesis of amino acids	ko01230	K15227	arogenate dehydrogenase (NADP+), plant	1.3.1.78
comp94866_c0	Metabolism	Biosynthesis of amino acids	ko01230	K05359	arogenate/prephenate dehydratase	4.2.1.91 4.2.1.51
comp90601_c0	Metabolism	Biosynthesis of amino acids	ko01230	K05359	arogenate/prephenate dehydratase	4.2.1.91 4.2.1.51
comp91774_c1	Metabolism	Biosynthesis of amino acids	ko01230	K05359	arogenate/prephenate dehydratase	4.2.1.91 4.2.1.51
comp95255_c0	Metabolism	Biosynthesis of amino acids	ko01230	K05359	arogenate/prephenate dehydratase	4.2.1.91 4.2.1.51
comp90938_c0	Metabolism	Degradation of aromatic compounds	ko01220	K00487	trans-cinnamate 4-monooxygenase	1.14.13.11
comp85039_c0	Metabolism	Degradation of aromatic compounds	ko01220	K00002	alcohol dehydrogenase (NADP+)	1.1.1.2
comp95481_c1	Metabolism	Degradation of aromatic compounds	ko01220	K00121	S-(hydroxymethyl)glutathione dehydrogenase / alcohol dehydrogenase	1.1.1.284 1.1.1.1
comp96811_c0	Metabolism	Glycolysis / Gluconeogenesis	ko00010	K00844	hexokinase	2.7.1.1
comp96323_c0	Metabolism	Glycolysis / Gluconeogenesis	ko00010	K00850	6-phosphofructokinase 1	2.7.1.11
comp7603_c0	Metabolism	Glycolysis / Gluconeogenesis	ko00010	K01623	fructose-bisphosphate aldolase, class I	4.1.2.13
comp85852_c0	Metabolism	Glycolysis / Gluconeogenesis	ko00010	K01623	fructose-bisphosphate aldolase, class I	4.1.2.13
comp85571_c0	Metabolism	Glycolysis / Gluconeogenesis	ko00010	K01803	triosephosphate isomerase (TIM)	5.3.1.1
comp89124_c0	Metabolism	Glycolysis / Gluconeogenesis	ko00010	K01803	triosephosphate isomerase (TIM)	5.3.1.1
comp86994_c0	Metabolism	Glycolysis / Gluconeogenesis	ko00010	K00134	glyceraldehyde 3-phosphate dehydrogenase	1.2.1.12
comp78745_c0	Metabolism	Glycolysis / Gluconeogenesis	ko00010	K00873	pyruvate kinase	2.7.1.40
comp68803_c0	Metabolism	Glycolysis / Gluconeogenesis	ko00010	K00873	pyruvate kinase	2.7.1.40
comp79652_c0	Metabolism	Glycolysis / Gluconeogenesis	ko00010	K00162	pyruvate dehydrogenase E1 component subunit beta	1.2.4.1
comp90324_c0	Metabolism	Glycolysis / Gluconeogenesis	ko00010	K00382	dihydrolipoamide dehydrogenase	1.8.1.4
comp82860_c0	Metabolism	Glycolysis / Gluconeogenesis	ko00010	K01568	pyruvate decarboxylase	4.1.1.1
comp95481_c1	Metabolism	Glycolysis / Gluconeogenesis	ko00010	K00121	S-(hydroxymethyl)glutathione dehydrogenase / alcohol dehydrogenase	1.1.1.284 1.1.1.1
comp85039_c0	Metabolism	Glycolysis / Gluconeogenesis	ko00010	K00002	alcohol dehydrogenase (NADP+)	1.1.1.2
comp87945_c0	Metabolism	Glycolysis / Gluconeogenesis	ko00010	K00128	aldehyde dehydrogenase (NAD+)	1.2.1.3
comp58130_c0	Metabolism	Glycolysis / Gluconeogenesis	ko00010	K00128	aldehyde dehydrogenase (NAD+)	1.2.1.3
comp85997_c0	Metabolism	Glycolysis / Gluconeogenesis	ko00010	K01895	acetyl-CoA synthetase	6.2.1.1
comp79516_c0	Metabolism	Glycolysis / Gluconeogenesis	ko00010	K01792	glucose-6-phosphate 1-epimerase	5.1.3.15
comp91739_c1	Metabolism	Citrate cycle (TCA cycle)	ko00020	K01681	aconitate hydratase	4.2.1.3
comp90324_c0	Metabolism	Citrate cycle (TCA cycle)	ko00020	K00382	dihydrolipoamide dehydrogenase	1.8.1.4
comp83644_c0	Metabolism	Citrate cycle (TCA cycle)	ko00020	K01899	succinyl-CoA synthetase alpha subunit	6.2.1.4 6.2.1.5
comp83663_c0	Metabolism	Citrate cycle (TCA cycle)	ko00020	K00026	malate dehydrogenase	1.1.1.37
comp85775_c0	Metabolism	Citrate cycle (TCA cycle)	ko00020	K00026	malate dehydrogenase	1.1.1.37
comp79652_c0	Metabolism	Citrate cycle (TCA cycle)	ko00020	K00162	pyruvate dehydrogenase E1 component subunit beta	1.2.4.1
comp89632_c0	Metabolism	Pentose phosphate pathway	ko00030	K01057	6-phosphogluconolactonase	3.1.1.31
comp93649_c1	Metabolism	Pentose phosphate pathway	ko00030	K01807	ribose 5-phosphate isomerase A	5.3.1.6
comp82259_c0	Metabolism	Pentose phosphate pathway	ko00030	K01807	ribose 5-phosphate isomerase A	5.3.1.6
comp7603_c0	Metabolism	Pentose phosphate pathway	ko00030	K01623	fructose-bisphosphate aldolase, class I	4.1.2.13
comp85852_c0	Metabolism	Pentose phosphate pathway	ko00030	K01623	fructose-bisphosphate aldolase, class I	4.1.2.13
comp96323_c0	Metabolism	Pentose phosphate pathway	ko00030	K00850	6-phosphofructokinase 1	2.7.1.11
comp82281_c0	Metabolism	Pentose and glucuronate interconversions	ko00040	K01051	pectinesterase	3.1.1.11
comp92827_c0	Metabolism	Pentose and glucuronate interconversions	ko00040	K01051	pectinesterase	3.1.1.11
comp89116_c0	Metabolism	Pentose and glucuronate interconversions	ko00040	K01051	pectinesterase	3.1.1.11
comp87887_c0	Metabolism	Pentose and glucuronate interconversions	ko00040	K01051	pectinesterase	3.1.1.11
comp95812_c0	Metabolism	Pentose and glucuronate interconversions	ko00040	K01051	pectinesterase	3.1.1.11
comp93522_c0	Metabolism	Pentose and glucuronate interconversions	ko00040	K01051	pectinesterase	3.1.1.11
comp95537_c0	Metabolism	Pentose and glucuronate interconversions	ko00040	K01051	pectinesterase	3.1.1.11
comp83296_c0	Metabolism	Pentose and glucuronate interconversions	ko00040	K01728	pectate lyase	4.2.2.2
comp88748_c0	Metabolism	Pentose and glucuronate interconversions	ko00040	K01728	pectate lyase	4.2.2.2
comp75444_c0	Metabolism	Pentose and glucuronate interconversions	ko00040	K01728	pectate lyase	4.2.2.2
comp80943_c0	Metabolism	Pentose and glucuronate interconversions	ko00040	K01728	pectate lyase	4.2.2.2
comp87945_c0	Metabolism	Pentose and glucuronate interconversions	ko00040	K00128	aldehyde dehydrogenase (NAD+)	1.2.1.3
comp58130_c0	Metabolism	Pentose and glucuronate interconversions	ko00040	K00128	aldehyde dehydrogenase (NAD+)	1.2.1.3
comp89320_c0	Metabolism	Fructose and mannose metabolism	ko00051	K00847	fructokinase	2.7.1.4
comp87752_c0	Metabolism	Fructose and mannose metabolism	ko00051	K00847	fructokinase	2.7.1.4
comp69094_c0	Metabolism	Fructose and mannose metabolism	ko00051	K01711	GDPmannose 4,6-dehydratase	4.2.1.47
comp96811_c0	Metabolism	Fructose and mannose metabolism	ko00051	K00844	hexokinase	2.7.1.1
comp96323_c0	Metabolism	Fructose and mannose metabolism	ko00051	K00850	6-phosphofructokinase 1	2.7.1.11
comp88565_c0	Metabolism	Fructose and mannose metabolism	ko00051	K00008	L-iditol 2-dehydrogenase	1.1.1.14
comp7603_c0	Metabolism	Fructose and mannose metabolism	ko00051	K01623	fructose-bisphosphate aldolase, class I	4.1.2.13
comp85852_c0	Metabolism	Fructose and mannose metabolism	ko00051	K01623	fructose-bisphosphate aldolase, class I	4.1.2.13
comp85571_c0	Metabolism	Fructose and mannose metabolism	ko00051	K01803	triosephosphate isomerase (TIM)	5.3.1.1
comp89124_c0	Metabolism	Fructose and mannose metabolism	ko00051	K01803	triosephosphate isomerase (TIM)	5.3.1.1
comp88012_c0	Metabolism	Galactose metabolism	ko00052	K00849	galactokinase	2.7.1.6
comp77821_c0	Metabolism	Galactose metabolism	ko00052	K00965	UDPglucose--hexose-1-phosphate uridylyltransferase	2.7.7.12
comp90916_c0	Metabolism	Galactose metabolism	ko00052	K01784	UDP-glucose 4-epimerase	5.1.3.2
comp96811_c0	Metabolism	Galactose metabolism	ko00052	K00844	hexokinase	2.7.1.1
comp85013_c0	Metabolism	Galactose metabolism	ko00052	K06617	raffinose synthase	2.4.1.82
comp85109_c0	Metabolism	Galactose metabolism	ko00052	K07407	alpha-galactosidase	3.2.1.22
comp96323_c0	Metabolism	Galactose metabolism	ko00052	K00850	6-phosphofructokinase 1	2.7.1.11
comp83365_c0	Metabolism	Galactose metabolism	ko00052	K01193	beta-fructofuranosidase	3.2.1.26
comp96596_c1	Metabolism	Galactose metabolism	ko00052	K01193	beta-fructofuranosidase	3.2.1.26
comp93643_c1	Metabolism	Galactose metabolism	ko00052	K01193	beta-fructofuranosidase	3.2.1.26
comp72458_c0	Metabolism	Ascorbate and aldarate metabolism	ko00053	K10046	GDP-D-mannose 3', 5'-epimerase	5.1.3.18 5.1.3.-
comp72746_c0	Metabolism	Ascorbate and aldarate metabolism	ko00053	K00434	L-ascorbate peroxidase	1.11.1.11
comp87945_c0	Metabolism	Ascorbate and aldarate metabolism	ko00053	K00128	aldehyde dehydrogenase (NAD+)	1.2.1.3
comp58130_c0	Metabolism	Ascorbate and aldarate metabolism	ko00053	K00128	aldehyde dehydrogenase (NAD+)	1.2.1.3
comp83365_c0	Metabolism	Starch and sucrose metabolism	ko00500	K01193	beta-fructofuranosidase	3.2.1.26
comp96596_c1	Metabolism	Starch and sucrose metabolism	ko00500	K01193	beta-fructofuranosidase	3.2.1.26
comp93643_c1	Metabolism	Starch and sucrose metabolism	ko00500	K01193	beta-fructofuranosidase	3.2.1.26
comp93267_c0	Metabolism	Starch and sucrose metabolism	ko00500	K00696	sucrose-phosphate synthase	2.4.1.14
comp88563_c0	Metabolism	Starch and sucrose metabolism	ko00500	K00695	sucrose synthase	2.4.1.13
comp94308_c0	Metabolism	Starch and sucrose metabolism	ko00500	K00695	sucrose synthase	2.4.1.13
comp31521_c0	Metabolism	Starch and sucrose metabolism	ko00500	K01188	beta-glucosidase	3.2.1.21
comp96085_c0	Metabolism	Starch and sucrose metabolism	ko00500	K16055	trehalose 6-phosphate synthase/phosphatase	2.4.1.15 3.1.3.12
comp90373_c0	Metabolism	Starch and sucrose metabolism	ko00500	K16055	trehalose 6-phosphate synthase/phosphatase	2.4.1.15 3.1.3.12
comp78323_c0	Metabolism	Starch and sucrose metabolism	ko00500	K01194	alpha,alpha-trehalase	3.2.1.28
comp87798_c0	Metabolism	Starch and sucrose metabolism	ko00500	K08679	UDP-glucuronate 4-epimerase	5.1.3.6
comp82510_c0	Metabolism	Starch and sucrose metabolism	ko00500	K08679	UDP-glucuronate 4-epimerase	5.1.3.6
comp82251_c0	Metabolism	Starch and sucrose metabolism	ko00500	K13648	alpha-1,4-galacturonosyltransferase	2.4.1.43
comp87331_c0	Metabolism	Starch and sucrose metabolism	ko00500	K13648	alpha-1,4-galacturonosyltransferase	2.4.1.43
comp79019_c0	Metabolism	Starch and sucrose metabolism	ko00500	K13648	alpha-1,4-galacturonosyltransferase	2.4.1.43
comp89386_c1	Metabolism	Starch and sucrose metabolism	ko00500	K13648	alpha-1,4-galacturonosyltransferase	2.4.1.43
comp82281_c0	Metabolism	Starch and sucrose metabolism	ko00500	K01051	pectinesterase	3.1.1.11
comp92827_c0	Metabolism	Starch and sucrose metabolism	ko00500	K01051	pectinesterase	3.1.1.11
comp89116_c0	Metabolism	Starch and sucrose metabolism	ko00500	K01051	pectinesterase	3.1.1.11
comp87887_c0	Metabolism	Starch and sucrose metabolism	ko00500	K01051	pectinesterase	3.1.1.11
comp95812_c0	Metabolism	Starch and sucrose metabolism	ko00500	K01051	pectinesterase	3.1.1.11
comp93522_c0	Metabolism	Starch and sucrose metabolism	ko00500	K01051	pectinesterase	3.1.1.11
comp95537_c0	Metabolism	Starch and sucrose metabolism	ko00500	K01051	pectinesterase	3.1.1.11
comp96811_c0	Metabolism	Starch and sucrose metabolism	ko00500	K00844	hexokinase	2.7.1.1
comp89320_c0	Metabolism	Starch and sucrose metabolism	ko00500	K00847	fructokinase	2.7.1.4
comp87752_c0	Metabolism	Starch and sucrose metabolism	ko00500	K00847	fructokinase	2.7.1.4
comp88973_c0	Metabolism	Starch and sucrose metabolism	ko00500	K00975	glucose-1-phosphate adenylyltransferase	2.7.7.27
comp87142_c0	Metabolism	Starch and sucrose metabolism	ko00500	K00975	glucose-1-phosphate adenylyltransferase	2.7.7.27
comp94013_c0	Metabolism	Starch and sucrose metabolism	ko00500	K00975	glucose-1-phosphate adenylyltransferase	2.7.7.27
comp92160_c0	Metabolism	Starch and sucrose metabolism	ko00500	K00688	starch phosphorylase	2.4.1.1
comp80757_c0	Metabolism	Starch and sucrose metabolism	ko00500	K01176	alpha-amylase	3.2.1.1
comp90461_c0	Metabolism	Amino sugar and nucleotide sugar metabolism	ko00520	K01183	chitinase	3.2.1.14
comp91396_c0	Metabolism	Amino sugar and nucleotide sugar metabolism	ko00520	K01183	chitinase	3.2.1.14
comp75239_c0	Metabolism	Amino sugar and nucleotide sugar metabolism	ko00520	K01183	chitinase	3.2.1.14
comp69854_c0	Metabolism	Amino sugar and nucleotide sugar metabolism	ko00520	K01183	chitinase	3.2.1.14
comp77626_c0	Metabolism	Amino sugar and nucleotide sugar metabolism	ko00520	K01183	chitinase	3.2.1.14
comp92035_c0	Metabolism	Amino sugar and nucleotide sugar metabolism	ko00520	K12373	hexosaminidase	3.2.1.52
comp96811_c0	Metabolism	Amino sugar and nucleotide sugar metabolism	ko00520	K00844	hexokinase	2.7.1.1
comp89320_c0	Metabolism	Amino sugar and nucleotide sugar metabolism	ko00520	K00847	fructokinase	2.7.1.4
comp87752_c0	Metabolism	Amino sugar and nucleotide sugar metabolism	ko00520	K00847	fructokinase	2.7.1.4
comp94325_c1	Metabolism	Amino sugar and nucleotide sugar metabolism	ko00520	K12446	L-arabinokinase	2.7.1.46
comp87987_c0	Metabolism	Amino sugar and nucleotide sugar metabolism	ko00520	K12448	UDP-arabinose 4-epimerase	5.1.3.5
comp90795_c0	Metabolism	Amino sugar and nucleotide sugar metabolism	ko00520	K12449	UDP-apiose/xylose synthase
comp77821_c0	Metabolism	Amino sugar and nucleotide sugar metabolism	ko00520	K00965	UDPglucose--hexose-1-phosphate uridylyltransferase	2.7.7.12
comp88012_c0	Metabolism	Amino sugar and nucleotide sugar metabolism	ko00520	K00849	galactokinase	2.7.1.6
comp90916_c0	Metabolism	Amino sugar and nucleotide sugar metabolism	ko00520	K01784	UDP-glucose 4-epimerase	5.1.3.2
comp87798_c0	Metabolism	Amino sugar and nucleotide sugar metabolism	ko00520	K08679	UDP-glucuronate 4-epimerase	5.1.3.6
comp82510_c0	Metabolism	Amino sugar and nucleotide sugar metabolism	ko00520	K08679	UDP-glucuronate 4-epimerase	5.1.3.6
comp82251_c0	Metabolism	Amino sugar and nucleotide sugar metabolism	ko00520	K13648	alpha-1,4-galacturonosyltransferase	2.4.1.43
comp87331_c0	Metabolism	Amino sugar and nucleotide sugar metabolism	ko00520	K13648	alpha-1,4-galacturonosyltransferase	2.4.1.43
comp79019_c0	Metabolism	Amino sugar and nucleotide sugar metabolism	ko00520	K13648	alpha-1,4-galacturonosyltransferase	2.4.1.43
comp89386_c1	Metabolism	Amino sugar and nucleotide sugar metabolism	ko00520	K13648	alpha-1,4-galacturonosyltransferase	2.4.1.43
comp69094_c0	Metabolism	Amino sugar and nucleotide sugar metabolism	ko00520	K01711	GDPmannose 4,6-dehydratase	4.2.1.47
comp72458_c0	Metabolism	Amino sugar and nucleotide sugar metabolism	ko00520	K10046	GDP-D-mannose 3', 5'-epimerase	5.1.3.18 5.1.3.-
comp88973_c0	Metabolism	Amino sugar and nucleotide sugar metabolism	ko00520	K00975	glucose-1-phosphate adenylyltransferase	2.7.7.27
comp87142_c0	Metabolism	Amino sugar and nucleotide sugar metabolism	ko00520	K00975	glucose-1-phosphate adenylyltransferase	2.7.7.27
comp94013_c0	Metabolism	Amino sugar and nucleotide sugar metabolism	ko00520	K00975	glucose-1-phosphate adenylyltransferase	2.7.7.27
comp85997_c0	Metabolism	Pyruvate metabolism	ko00620	K01895	acetyl-CoA synthetase	6.2.1.1
comp79652_c0	Metabolism	Pyruvate metabolism	ko00620	K00162	pyruvate dehydrogenase E1 component subunit beta	1.2.4.1
comp90324_c0	Metabolism	Pyruvate metabolism	ko00620	K00382	dihydrolipoamide dehydrogenase	1.8.1.4
comp78745_c0	Metabolism	Pyruvate metabolism	ko00620	K00873	pyruvate kinase	2.7.1.40
comp68803_c0	Metabolism	Pyruvate metabolism	ko00620	K00873	pyruvate kinase	2.7.1.40
comp80119_c0	Metabolism	Pyruvate metabolism	ko00620	K01962	acetyl-CoA carboxylase carboxyl transferase subunit alpha	6.4.1.2
comp68698_c0	Metabolism	Pyruvate metabolism	ko00620	K02160	acetyl-CoA carboxylase biotin carboxyl carrier protein
comp88229_c2	Metabolism	Pyruvate metabolism	ko00620	K01963	acetyl-CoA carboxylase carboxyl transferase subunit beta	6.4.1.2
comp87945_c0	Metabolism	Pyruvate metabolism	ko00620	K00128	aldehyde dehydrogenase (NAD+)	1.2.1.3
comp58130_c0	Metabolism	Pyruvate metabolism	ko00620	K00128	aldehyde dehydrogenase (NAD+)	1.2.1.3
comp84531_c0	Metabolism	Pyruvate metabolism	ko00620	K01759	lactoylglutathione lyase	4.4.1.5
comp83663_c0	Metabolism	Pyruvate metabolism	ko00620	K00026	malate dehydrogenase	1.1.1.37
comp85775_c0	Metabolism	Pyruvate metabolism	ko00620	K00026	malate dehydrogenase	1.1.1.37
comp89661_c0	Metabolism	Pyruvate metabolism	ko00620	K01595	phosphoenolpyruvate carboxylase	4.1.1.31
comp83663_c0	Metabolism	Glyoxylate and dicarboxylate metabolism	ko00630	K00026	malate dehydrogenase	1.1.1.37
comp85775_c0	Metabolism	Glyoxylate and dicarboxylate metabolism	ko00630	K00026	malate dehydrogenase	1.1.1.37
comp91739_c1	Metabolism	Glyoxylate and dicarboxylate metabolism	ko00630	K01681	aconitate hydratase	4.2.1.3
comp94498_c0	Metabolism	Glyoxylate and dicarboxylate metabolism	ko00630	K11517	(S)-2-hydroxy-acid oxidase	1.1.3.15
comp86545_c0	Metabolism	Glyoxylate and dicarboxylate metabolism	ko00630	K03781	catalase	1.11.1.6
comp85829_c0	Metabolism	Glyoxylate and dicarboxylate metabolism	ko00630	K01091	phosphoglycolate phosphatase	3.1.3.18
comp86512_c0	Metabolism	Glyoxylate and dicarboxylate metabolism	ko00630	K01601	ribulose-bisphosphate carboxylase large chain	4.1.1.39
comp82841_c0	Metabolism	Glyoxylate and dicarboxylate metabolism	ko00630	K01602	ribulose-bisphosphate carboxylase small chain	4.1.1.39
comp69853_c0	Metabolism	Glyoxylate and dicarboxylate metabolism	ko00630	K01602	ribulose-bisphosphate carboxylase small chain	4.1.1.39
comp77901_c0	Metabolism	Glyoxylate and dicarboxylate metabolism	ko00630	K01915	glutamine synthetase	6.3.1.2
comp88842_c0	Metabolism	Glyoxylate and dicarboxylate metabolism	ko00630	K01433	formyltetrahydrofolate deformylase	3.5.1.10
comp85997_c0	Metabolism	Propanoate metabolism	ko00640	K01895	acetyl-CoA synthetase	6.2.1.1
comp88936_c0	Metabolism	Propanoate metabolism	ko00640	K00249	acyl-CoA dehydrogenase	1.3.8.7
comp80119_c0	Metabolism	Propanoate metabolism	ko00640	K01962	acetyl-CoA carboxylase carboxyl transferase subunit alpha	6.4.1.2
comp68698_c0	Metabolism	Propanoate metabolism	ko00640	K02160	acetyl-CoA carboxylase biotin carboxyl carrier protein
comp88229_c2	Metabolism	Propanoate metabolism	ko00640	K01963	acetyl-CoA carboxylase carboxyl transferase subunit beta	6.4.1.2
comp83644_c0	Metabolism	Propanoate metabolism	ko00640	K01899	succinyl-CoA synthetase alpha subunit	6.2.1.4 6.2.1.5
comp87945_c0	Metabolism	Propanoate metabolism	ko00640	K00128	aldehyde dehydrogenase (NAD+)	1.2.1.3
comp58130_c0	Metabolism	Propanoate metabolism	ko00640	K00128	aldehyde dehydrogenase (NAD+)	1.2.1.3
comp86763_c0	Metabolism	Butanoate metabolism	ko00650	K01580	glutamate decarboxylase	4.1.1.15
comp89444_c0	Metabolism	Butanoate metabolism	ko00650	K01580	glutamate decarboxylase	4.1.1.15
comp93437_c1	Metabolism	Butanoate metabolism	ko00650	K00135	succinate-semialdehyde dehydrogenase / glutarate-semialdehyde dehydrogenase	1.2.1.16 1.2.1.79 1.2.1.20
comp91771_c0	Metabolism	Butanoate metabolism	ko00650	K01640	hydroxymethylglutaryl-CoA lyase	4.1.3.4
comp79096_c0	Metabolism	Inositol phosphate metabolism	ko00562	K00888	phosphatidylinositol 4-kinase	2.7.1.67
comp95180_c0	Metabolism	Inositol phosphate metabolism	ko00562	K00889	1-phosphatidylinositol-4-phosphate 5-kinase	2.7.1.68
comp63621_c0	Metabolism	Inositol phosphate metabolism	ko00562	K01110	phosphatidylinositol-3,4,5-trisphosphate 3-phosphatase and dual-specificity protein phosphatase PTEN	3.1.3.16 3.1.3.48 3.1.3.67
comp94807_c0	Metabolism	Inositol phosphate metabolism	ko00562	K00921	1-phosphatidylinositol-3-phosphate 5-kinase	2.7.1.150
comp78877_c0	Metabolism	Inositol phosphate metabolism	ko00562	K00921	1-phosphatidylinositol-3-phosphate 5-kinase	2.7.1.150
comp94376_c0	Metabolism	Inositol phosphate metabolism	ko00562	K01092	myo-inositol-1(or 4)-monophosphatase	3.1.3.25
comp95439_c0	Metabolism	Inositol phosphate metabolism	ko00562	K00913	inositol-1,3,4-trisphosphate 5/6-kinase / inositol-tetrakisphosphate 1-kinase	2.7.1.159 2.7.1.134
comp85025_c0	Metabolism	Inositol phosphate metabolism	ko00562	K00913	inositol-1,3,4-trisphosphate 5/6-kinase / inositol-tetrakisphosphate 1-kinase	2.7.1.159 2.7.1.134
comp85571_c0	Metabolism	Inositol phosphate metabolism	ko00562	K01803	triosephosphate isomerase (TIM)	5.3.1.1
comp89124_c0	Metabolism	Inositol phosphate metabolism	ko00562	K01803	triosephosphate isomerase (TIM)	5.3.1.1
comp92608_c0	Metabolism	Oxidative phosphorylation	ko00190	K03879	NADH-ubiquinone oxidoreductase chain 2	1.6.5.3
comp87054_c2	Metabolism	Oxidative phosphorylation	ko00190	K03881	NADH-ubiquinone oxidoreductase chain 4	1.6.5.3
comp92257_c0	Metabolism	Oxidative phosphorylation	ko00190	K03881	NADH-ubiquinone oxidoreductase chain 4	1.6.5.3
comp95283_c1	Metabolism	Oxidative phosphorylation	ko00190	K03883	NADH-ubiquinone oxidoreductase chain 5	1.6.5.3
comp91605_c0	Metabolism	Oxidative phosphorylation	ko00190	K03934	NADH dehydrogenase (ubiquinone) Fe-S protein 1	1.6.5.3 1.6.99.3
comp77345_c0	Metabolism	Oxidative phosphorylation	ko00190	K03945	NADH dehydrogenase (ubiquinone) 1 alpha subcomplex subunit 1
comp79380_c0	Metabolism	Oxidative phosphorylation	ko00190	K03949	NADH dehydrogenase (ubiquinone) 1 alpha subcomplex subunit 5
comp81139_c0	Metabolism	Oxidative phosphorylation	ko00190	K11353	NADH dehydrogenase (ubiquinone) 1 alpha subcomplex subunit 13
comp83894_c0	Metabolism	Oxidative phosphorylation	ko00190	K03966	NADH dehydrogenase (ubiquinone) 1 beta subcomplex subunit 10
comp80953_c0	Metabolism	Oxidative phosphorylation	ko00190	K03885	NADH dehydrogenase	1.6.99.3
comp92788_c0	Metabolism	Oxidative phosphorylation	ko00190	K03885	NADH dehydrogenase	1.6.99.3
comp91760_c0	Metabolism	Oxidative phosphorylation	ko00190	K00411	ubiquinol-cytochrome c reductase iron-sulfur subunit	1.10.2.2
comp294111_c0	Metabolism	Oxidative phosphorylation	ko00190	K00412	ubiquinol-cytochrome c reductase cytochrome b subunit
comp158777_c0	Metabolism	Oxidative phosphorylation	ko00190	K02262	cytochrome c oxidase subunit 3
comp90526_c0	Metabolism	Oxidative phosphorylation	ko00190	K02258	cytochrome c oxidase assembly protein subunit 11
comp95217_c3	Metabolism	Oxidative phosphorylation	ko00190	K02111	F-type H+-transporting ATPase subunit alpha	3.6.3.14
comp80450_c0	Metabolism	Oxidative phosphorylation	ko00190	K02155	V-type H+-transporting ATPase 16kDa proteolipid subunit
comp77988_c0	Metabolism	Oxidative phosphorylation	ko00190	K01535	H+-transporting ATPase	3.6.3.6
comp85973_c0	Metabolism	Oxidative phosphorylation	ko00190	K01535	H+-transporting ATPase	3.6.3.6
comp90306_c0	Metabolism	Oxidative phosphorylation	ko00190	K01507	inorganic pyrophosphatase	3.6.1.1
comp95899_c0	Metabolism	Photosynthesis	ko00195	K02704	photosystem II CP47 chlorophyll apoprotein
comp84363_c0	Metabolism	Photosynthesis	ko00195	K02705	photosystem II CP43 chlorophyll apoprotein
comp71324_c0	Metabolism	Photosynthesis	ko00195	K02721	photosystem II PsbW protein
comp84550_c2	Metabolism	Photosynthesis	ko00195	K08902	photosystem II Psb27 protein
comp85800_c0	Metabolism	Photosynthesis	ko00195	K08903	photosystem II 13kDa protein
comp35923_c0	Metabolism	Photosynthesis	ko00195	K02689	photosystem I P700 chlorophyll a apoprotein A1
comp85117_c0	Metabolism	Photosynthesis	ko00195	K02695	photosystem I subunit VI
comp83800_c0	Metabolism	Photosynthesis	ko00195	K02698	photosystem I subunit X
comp87748_c1	Metabolism	Photosynthesis	ko00195	K02634	apocytochrome f
comp857353_c0	Metabolism	Photosynthesis	ko00195	K02635	cytochrome b6
comp76221_c0	Metabolism	Photosynthesis	ko00195	K02639	ferredoxin
comp79104_c0	Metabolism	Photosynthesis	ko00195	K02641	ferredoxin--NADP+ reductase	1.18.1.2
comp95217_c3	Metabolism	Photosynthesis	ko00195	K02111	F-type H+-transporting ATPase subunit alpha	3.6.3.14
comp89659_c0	Metabolism	Photosynthesis - antenna proteins	ko00196	K08907	light-harvesting complex I chlorophyll a/b binding protein 1
comp83800_c1	Metabolism	Photosynthesis - antenna proteins	ko00196	K08908	light-harvesting complex I chlorophyll a/b binding protein 2
comp75687_c0	Metabolism	Photosynthesis - antenna proteins	ko00196	K08910	light-harvesting complex I chlorophyll a/b binding protein 4
comp75584_c0	Metabolism	Photosynthesis - antenna proteins	ko00196	K08913	light-harvesting complex II chlorophyll a/b binding protein 2
comp79346_c0	Metabolism	Photosynthesis - antenna proteins	ko00196	K08915	light-harvesting complex II chlorophyll a/b binding protein 4
comp86512_c0	Metabolism	Carbon fixation in photosynthetic organisms	ko00710	K01601	ribulose-bisphosphate carboxylase large chain	4.1.1.39
comp82841_c0	Metabolism	Carbon fixation in photosynthetic organisms	ko00710	K01602	ribulose-bisphosphate carboxylase small chain	4.1.1.39
comp69853_c0	Metabolism	Carbon fixation in photosynthetic organisms	ko00710	K01602	ribulose-bisphosphate carboxylase small chain	4.1.1.39
comp86994_c0	Metabolism	Carbon fixation in photosynthetic organisms	ko00710	K00134	glyceraldehyde 3-phosphate dehydrogenase	1.2.1.12
comp79286_c0	Metabolism	Carbon fixation in photosynthetic organisms	ko00710	K05298	glyceraldehyde-3-phosphate dehydrogenase (NADP+) (phosphorylating)	1.2.1.13
comp7603_c0	Metabolism	Carbon fixation in photosynthetic organisms	ko00710	K01623	fructose-bisphosphate aldolase, class I	4.1.2.13
comp85852_c0	Metabolism	Carbon fixation in photosynthetic organisms	ko00710	K01623	fructose-bisphosphate aldolase, class I	4.1.2.13
comp93649_c1	Metabolism	Carbon fixation in photosynthetic organisms	ko00710	K01807	ribose 5-phosphate isomerase A	5.3.1.6
comp82259_c0	Metabolism	Carbon fixation in photosynthetic organisms	ko00710	K01807	ribose 5-phosphate isomerase A	5.3.1.6
comp85571_c0	Metabolism	Carbon fixation in photosynthetic organisms	ko00710	K01803	triosephosphate isomerase (TIM)	5.3.1.1
comp89124_c0	Metabolism	Carbon fixation in photosynthetic organisms	ko00710	K01803	triosephosphate isomerase (TIM)	5.3.1.1
comp89661_c0	Metabolism	Carbon fixation in photosynthetic organisms	ko00710	K01595	phosphoenolpyruvate carboxylase	4.1.1.31
comp78101_c0	Metabolism	Carbon fixation in photosynthetic organisms	ko00710	K14454	aspartate aminotransferase, cytoplasmic	2.6.1.1
comp87126_c0	Metabolism	Carbon fixation in photosynthetic organisms	ko00710	K00814	alanine transaminase	2.6.1.2
comp83663_c0	Metabolism	Carbon fixation in photosynthetic organisms	ko00710	K00026	malate dehydrogenase	1.1.1.37
comp85775_c0	Metabolism	Carbon fixation in photosynthetic organisms	ko00710	K00026	malate dehydrogenase	1.1.1.37
comp89661_c0	Metabolism	Carbon fixation pathways in prokaryotes	ko00720	K01595	phosphoenolpyruvate carboxylase	4.1.1.31
comp91739_c1	Metabolism	Carbon fixation pathways in prokaryotes	ko00720	K01681	aconitate hydratase	4.2.1.3
comp80119_c0	Metabolism	Carbon fixation pathways in prokaryotes	ko00720	K01962	acetyl-CoA carboxylase carboxyl transferase subunit alpha	6.4.1.2
comp68698_c0	Metabolism	Carbon fixation pathways in prokaryotes	ko00720	K02160	acetyl-CoA carboxylase biotin carboxyl carrier protein
comp88229_c2	Metabolism	Carbon fixation pathways in prokaryotes	ko00720	K01963	acetyl-CoA carboxylase carboxyl transferase subunit beta	6.4.1.2
comp89541_c0	Metabolism	Carbon fixation pathways in prokaryotes	ko00720	K01938	formate--tetrahydrofolate ligase	6.3.4.3
comp85997_c0	Metabolism	Carbon fixation pathways in prokaryotes	ko00720	K01895	acetyl-CoA synthetase	6.2.1.1
comp95481_c1	Metabolism	Methane metabolism	ko00680	K00121	S-(hydroxymethyl)glutathione dehydrogenase / alcohol dehydrogenase	1.1.1.284 1.1.1.1
comp89661_c0	Metabolism	Methane metabolism	ko00680	K01595	phosphoenolpyruvate carboxylase	4.1.1.31
comp7603_c0	Metabolism	Methane metabolism	ko00680	K01623	fructose-bisphosphate aldolase, class I	4.1.2.13
comp85852_c0	Metabolism	Methane metabolism	ko00680	K01623	fructose-bisphosphate aldolase, class I	4.1.2.13
comp96323_c0	Metabolism	Methane metabolism	ko00680	K00850	6-phosphofructokinase 1	2.7.1.11
comp85997_c0	Metabolism	Methane metabolism	ko00680	K01895	acetyl-CoA synthetase	6.2.1.1
comp88997_c0	Metabolism	Nitrogen metabolism	ko00910	K00261	glutamate dehydrogenase (NAD(P)+)	1.4.1.3
comp85360_c0	Metabolism	Nitrogen metabolism	ko00910	K00262	glutamate dehydrogenase (NADP+)	1.4.1.4
comp77901_c0	Metabolism	Nitrogen metabolism	ko00910	K01915	glutamine synthetase	6.3.1.2
comp95473_c0	Metabolism	Nitrogen metabolism	ko00910	K00264	glutamate synthase (NADPH/NADH)	1.4.1.13 1.4.1.14
comp1046073_c0	Metabolism	Nitrogen metabolism	ko00910	K01673	carbonic anhydrase	4.2.1.1
comp86870_c0	Metabolism	Nitrogen metabolism	ko00910	K01673	carbonic anhydrase	4.2.1.1
comp91923_c0	Metabolism	Nitrogen metabolism	ko00910	K01674	carbonic anhydrase	4.2.1.1
comp88058_c0	Metabolism	Nitrogen metabolism	ko00910	K01674	carbonic anhydrase	4.2.1.1
comp85634_c0	Metabolism	Sulfur metabolism	ko00920	K01082	3'(2'), 5'-bisphosphate nucleotidase	3.1.3.7
comp88105_c0	Metabolism	Sulfur metabolism	ko00920	K05907	adenylyl-sulfate reductase (glutathione)	1.8.4.9
comp94558_c0	Metabolism	Sulfur metabolism	ko00920	K00392	sulfite reductase (ferredoxin)	1.8.7.1
comp92086_c0	Metabolism	Sulfur metabolism	ko00920	K00640	serine O-acetyltransferase	2.3.1.30
comp89436_c1	Metabolism	Sulfur metabolism	ko00920	K01739	cystathionine gamma-synthase	2.5.1.48
comp80119_c0	Metabolism	Fatty acid biosynthesis	ko00061	K01962	acetyl-CoA carboxylase carboxyl transferase subunit alpha	6.4.1.2
comp68698_c0	Metabolism	Fatty acid biosynthesis	ko00061	K02160	acetyl-CoA carboxylase biotin carboxyl carrier protein
comp88229_c2	Metabolism	Fatty acid biosynthesis	ko00061	K01963	acetyl-CoA carboxylase carboxyl transferase subunit beta	6.4.1.2
comp86357_c1	Metabolism	Fatty acid biosynthesis	ko00061	K09458	3-oxoacyl-[acyl-carrier-protein] synthase II	2.3.1.179
comp84287_c0	Metabolism	Fatty acid biosynthesis	ko00061	K09458	3-oxoacyl-[acyl-carrier-protein] synthase II	2.3.1.179
comp80916_c0	Metabolism	Fatty acid biosynthesis	ko00061	K00648	3-oxoacyl-[acyl-carrier-protein] synthase III	2.3.1.180
comp77671_c0	Metabolism	Fatty acid biosynthesis	ko00061	K00059	3-oxoacyl-[acyl-carrier protein] reductase	1.1.1.100
comp61752_c0	Metabolism	Fatty acid biosynthesis	ko00061	K00059	3-oxoacyl-[acyl-carrier protein] reductase	1.1.1.100
comp88882_c0	Metabolism	Fatty acid biosynthesis	ko00061	K10782	fatty acyl-ACP thioesterase A	3.1.2.14 3.1.2.-
comp86856_c2	Metabolism	Fatty acid elongation	ko00062	K15397	3-ketoacyl-CoA synthase	2.3.1.199
comp76951_c1	Metabolism	Fatty acid elongation	ko00062	K15397	3-ketoacyl-CoA synthase	2.3.1.199
comp90570_c0	Metabolism	Fatty acid elongation	ko00062	K15397	3-ketoacyl-CoA synthase	2.3.1.199
comp91876_c0	Metabolism	Fatty acid degradation	ko00071	K07513	acetyl-CoA acyltransferase 1	2.3.1.16
comp88472_c0	Metabolism	Fatty acid degradation	ko00071	K10527	enoyl-CoA hydratase/3-hydroxyacyl-CoA dehydrogenase	4.2.1.17 1.1.1.35 1.1.1.211
comp88936_c0	Metabolism	Fatty acid degradation	ko00071	K00249	acyl-CoA dehydrogenase	1.3.8.7
comp93571_c0	Metabolism	Fatty acid degradation	ko00071	K01897	long-chain acyl-CoA synthetase	6.2.1.3
comp90740_c0	Metabolism	Fatty acid degradation	ko00071	K01897	long-chain acyl-CoA synthetase	6.2.1.3
comp95481_c1	Metabolism	Fatty acid degradation	ko00071	K00121	S-(hydroxymethyl)glutathione dehydrogenase / alcohol dehydrogenase	1.1.1.284 1.1.1.1
comp87945_c0	Metabolism	Fatty acid degradation	ko00071	K00128	aldehyde dehydrogenase (NAD+)	1.2.1.3
comp58130_c0	Metabolism	Fatty acid degradation	ko00071	K00128	aldehyde dehydrogenase (NAD+)	1.2.1.3
comp91771_c0	Metabolism	Synthesis and degradation of ketone bodies	ko00072	K01640	hydroxymethylglutaryl-CoA lyase	4.1.3.4
comp86704_c0	Metabolism	Cutin, suberine and wax biosynthesis	ko00073	K15398	fatty acid omega-hydroxylase	1.14.-.-
comp96123_c0	Metabolism	Cutin, suberine and wax biosynthesis	ko00073	K15400	omega-hydroxypalmitate O-feruloyl transferase	2.3.1.188
comp93441_c0	Metabolism	Cutin, suberine and wax biosynthesis	ko00073	K15400	omega-hydroxypalmitate O-feruloyl transferase	2.3.1.188
comp86141_c0	Metabolism	Cutin, suberine and wax biosynthesis	ko00073	K15403	fatty acid omega-hydroxy dehydrogenase	1.1.-.-
comp78949_c0	Metabolism	Steroid biosynthesis	ko00100	K05917	sterol 14-demethylase	1.14.13.70
comp92234_c0	Metabolism	Steroid biosynthesis	ko00100	K09828	delta24-sterol reductase	1.3.1.72
comp87218_c0	Metabolism	Steroid biosynthesis	ko00100	K00227	lathosterol oxidase	1.14.21.6
comp95120_c0	Metabolism	Steroid biosynthesis	ko00100	K14674	TAG lipase / steryl ester hydrolase / phospholipase A2 / LPA acyltransferase	3.1.1.3 3.1.1.13 3.1.1.4 2.3.1.51
comp95506_c0	Metabolism	Steroid biosynthesis	ko00100	K00559	sterol 24-C-methyltransferase	2.1.1.41
comp88716_c0	Metabolism	Steroid hormone biosynthesis	ko00140	K00545	catechol O-methyltransferase	2.1.1.6
comp87945_c0	Metabolism	Glycerolipid metabolism	ko00561	K00128	aldehyde dehydrogenase (NAD+)	1.2.1.3
comp58130_c0	Metabolism	Glycerolipid metabolism	ko00561	K00128	aldehyde dehydrogenase (NAD+)	1.2.1.3
comp85039_c0	Metabolism	Glycerolipid metabolism	ko00561	K00002	alcohol dehydrogenase (NADP+)	1.1.1.2
comp90585_c1	Metabolism	Glycerolipid metabolism	ko00561	K13508	glycerol-3-phosphate acyltransferase	2.3.1.15
comp94391_c0	Metabolism	Glycerolipid metabolism	ko00561	K13508	glycerol-3-phosphate acyltransferase	2.3.1.15
comp91476_c0	Metabolism	Glycerolipid metabolism	ko00561	K13508	glycerol-3-phosphate acyltransferase	2.3.1.15
comp93628_c0	Metabolism	Glycerolipid metabolism	ko00561	K13513	lysocardiolipin and lysophospholipid acyltransferase	2.3.1.- 2.3.1.51
comp94761_c0	Metabolism	Glycerolipid metabolism	ko00561	K13513	lysocardiolipin and lysophospholipid acyltransferase	2.3.1.- 2.3.1.51
comp88057_c0	Metabolism	Glycerolipid metabolism	ko00561	K13523	lysophosphatidic acid acyltransferase / lysophosphatidylinositol acyltransferase	2.3.1.51 2.3.1.-
comp89347_c0	Metabolism	Glycerolipid metabolism	ko00561	K00679	phospholipid:diacylglycerol acyltransferase	2.3.1.158
comp95120_c0	Metabolism	Glycerolipid metabolism	ko00561	K14674	TAG lipase / steryl ester hydrolase / phospholipase A2 / LPA acyltransferase	3.1.1.3 3.1.1.13 3.1.1.4 2.3.1.51
comp93231_c0	Metabolism	Glycerolipid metabolism	ko00561	K06119	sulfoquinovosyltransferase	2.4.1.-
comp87616_c1	Metabolism	Glycerolipid metabolism	ko00561	K03715	1,2-diacylglycerol 3-beta-galactosyltransferase	2.4.1.46
comp95183_c0	Metabolism	Glycerolipid metabolism	ko00561	K09480	digalactosyldiacylglycerol synthase	2.4.1.241
comp85109_c0	Metabolism	Glycerolipid metabolism	ko00561	K07407	alpha-galactosidase	3.2.1.22
comp84473_c0	Metabolism	Glycerophospholipid metabolism	ko00564	K00111	glycerol-3-phosphate dehydrogenase	1.1.5.3
comp90585_c1	Metabolism	Glycerophospholipid metabolism	ko00564	K13508	glycerol-3-phosphate acyltransferase	2.3.1.15
comp94391_c0	Metabolism	Glycerophospholipid metabolism	ko00564	K13508	glycerol-3-phosphate acyltransferase	2.3.1.15
comp91476_c0	Metabolism	Glycerophospholipid metabolism	ko00564	K13508	glycerol-3-phosphate acyltransferase	2.3.1.15
comp93628_c0	Metabolism	Glycerophospholipid metabolism	ko00564	K13513	lysocardiolipin and lysophospholipid acyltransferase	2.3.1.- 2.3.1.51
comp94761_c0	Metabolism	Glycerophospholipid metabolism	ko00564	K13513	lysocardiolipin and lysophospholipid acyltransferase	2.3.1.- 2.3.1.51
comp88057_c0	Metabolism	Glycerophospholipid metabolism	ko00564	K13523	lysophosphatidic acid acyltransferase / lysophosphatidylinositol acyltransferase	2.3.1.51 2.3.1.-
comp94486_c0	Metabolism	Glycerophospholipid metabolism	ko00564	K01115	phospholipase D1/2	3.1.4.4
comp94882_c0	Metabolism	Glycerophospholipid metabolism	ko00564	K01115	phospholipase D1/2	3.1.4.4
comp86054_c0	Metabolism	Glycerophospholipid metabolism	ko00564	K01047	secretory phospholipase A2	3.1.1.4
comp95120_c0	Metabolism	Glycerophospholipid metabolism	ko00564	K14674	TAG lipase / steryl ester hydrolase / phospholipase A2 / LPA acyltransferase	3.1.1.3 3.1.1.13 3.1.1.4 2.3.1.51
comp86832_c0	Metabolism	Glycerophospholipid metabolism	ko00564	K13510	lysophosphatidylcholine acyltransferase / lyso-PAF acetyltransferase	2.3.1.23 2.3.1.67
comp80966_c0	Metabolism	Glycerophospholipid metabolism	ko00564	K06130	lysophospholipase II	3.1.1.5
comp95378_c0	Metabolism	Glycerophospholipid metabolism	ko00564	K00967	ethanolamine-phosphate cytidylyltransferase	2.7.7.14
comp93374_c0	Metabolism	Glycerophospholipid metabolism	ko00564	K01613	phosphatidylserine decarboxylase	4.1.1.65
comp83059_c0	Metabolism	Glycerophospholipid metabolism	ko00564	K08744	cardiolipin synthase	2.7.8.-
comp86054_c0	Metabolism	Ether lipid metabolism	ko00565	K01047	secretory phospholipase A2	3.1.1.4
comp95120_c0	Metabolism	Ether lipid metabolism	ko00565	K14674	TAG lipase / steryl ester hydrolase / phospholipase A2 / LPA acyltransferase	3.1.1.3 3.1.1.13 3.1.1.4 2.3.1.51
comp94486_c0	Metabolism	Ether lipid metabolism	ko00565	K01115	phospholipase D1/2	3.1.4.4
comp94882_c0	Metabolism	Ether lipid metabolism	ko00565	K01115	phospholipase D1/2	3.1.4.4
comp86832_c0	Metabolism	Ether lipid metabolism	ko00565	K13510	lysophosphatidylcholine acyltransferase / lyso-PAF acetyltransferase	2.3.1.23 2.3.1.67
comp82782_c0	Metabolism	Sphingolipid metabolism	ko00600	K00654	serine palmitoyltransferase	2.3.1.50
comp83391_c0	Metabolism	Sphingolipid metabolism	ko00600	K00654	serine palmitoyltransferase	2.3.1.50
comp74934_c0	Metabolism	Sphingolipid metabolism	ko00600	K04713	sphinganine C4-monooxygenase	1.14.13.169
comp89356_c0	Metabolism	Sphingolipid metabolism	ko00600	K04715	ceramide kinase	2.7.1.138
comp88865_c0	Metabolism	Sphingolipid metabolism	ko00600	K01634	sphinganine-1-phosphate aldolase	4.1.2.27
comp85109_c0	Metabolism	Sphingolipid metabolism	ko00600	K07407	alpha-galactosidase	3.2.1.22
comp86054_c0	Metabolism	Arachidonic acid metabolism	ko00590	K01047	secretory phospholipase A2	3.1.1.4
comp95120_c0	Metabolism	Arachidonic acid metabolism	ko00590	K14674	TAG lipase / steryl ester hydrolase / phospholipase A2 / LPA acyltransferase	3.1.1.3 3.1.1.13 3.1.1.4 2.3.1.51
comp86054_c0	Metabolism	Linoleic acid metabolism	ko00591	K01047	secretory phospholipase A2	3.1.1.4
comp95120_c0	Metabolism	Linoleic acid metabolism	ko00591	K14674	TAG lipase / steryl ester hydrolase / phospholipase A2 / LPA acyltransferase	3.1.1.3 3.1.1.13 3.1.1.4 2.3.1.51
comp95679_c1	Metabolism	Linoleic acid metabolism	ko00591	K15718	linoleate 9S-lipoxygenase	1.13.11.58
comp86054_c0	Metabolism	alpha-Linolenic acid metabolism	ko00592	K01047	secretory phospholipase A2	3.1.1.4
comp95120_c0	Metabolism	alpha-Linolenic acid metabolism	ko00592	K14674	TAG lipase / steryl ester hydrolase / phospholipase A2 / LPA acyltransferase	3.1.1.3 3.1.1.13 3.1.1.4 2.3.1.51
comp74486_c0	Metabolism	alpha-Linolenic acid metabolism	ko00592	K01723	hydroperoxide dehydratase	4.2.1.92
comp88708_c0	Metabolism	alpha-Linolenic acid metabolism	ko00592	K05894	12-oxophytodienoic acid reductase	1.3.1.42
comp91566_c0	Metabolism	alpha-Linolenic acid metabolism	ko00592	K05894	12-oxophytodienoic acid reductase	1.3.1.42
comp86779_c1	Metabolism	alpha-Linolenic acid metabolism	ko00592	K05894	12-oxophytodienoic acid reductase	1.3.1.42
comp88472_c0	Metabolism	alpha-Linolenic acid metabolism	ko00592	K10527	enoyl-CoA hydratase/3-hydroxyacyl-CoA dehydrogenase	4.2.1.17 1.1.1.35 1.1.1.211
comp91876_c0	Metabolism	alpha-Linolenic acid metabolism	ko00592	K07513	acetyl-CoA acyltransferase 1	2.3.1.16
comp77671_c0	Metabolism	Biosynthesis of unsaturated fatty acids	ko01040	K00059	3-oxoacyl-[acyl-carrier protein] reductase	1.1.1.100
comp61752_c0	Metabolism	Biosynthesis of unsaturated fatty acids	ko01040	K00059	3-oxoacyl-[acyl-carrier protein] reductase	1.1.1.100
comp90063_c0	Metabolism	Biosynthesis of unsaturated fatty acids	ko01040	K10256	omega-6 fatty acid desaturase (delta-12 desaturase)	1.14.19.-
comp99299_c0	Metabolism	Biosynthesis of unsaturated fatty acids	ko01040	K10257	omega-3 fatty acid desaturase (delta-15 desaturase)	1.14.19.-
comp91876_c0	Metabolism	Biosynthesis of unsaturated fatty acids	ko01040	K07513	acetyl-CoA acyltransferase 1	2.3.1.16
comp85398_c0	Metabolism	Purine metabolism	ko00230	K00764	amidophosphoribosyltransferase	2.4.2.14
comp89502_c3	Metabolism	Purine metabolism	ko00230	K00759	adenine phosphoribosyltransferase	2.4.2.7
comp81003_c0	Metabolism	Purine metabolism	ko00230	K00759	adenine phosphoribosyltransferase	2.4.2.7
comp90861_c0	Metabolism	Purine metabolism	ko00230	K01081	5'-nucleotidase	3.1.3.5
comp85862_c0	Metabolism	Purine metabolism	ko00230	K03787	5'-nucleotidase	3.1.3.5
comp90034_c0	Metabolism	Purine metabolism	ko00230	K00088	IMP dehydrogenase	1.1.1.205
comp78745_c0	Metabolism	Purine metabolism	ko00230	K00873	pyruvate kinase	2.7.1.40
comp68803_c0	Metabolism	Purine metabolism	ko00230	K00873	pyruvate kinase	2.7.1.40
comp94445_c0	Metabolism	Purine metabolism	ko00230	K03043	DNA-directed RNA polymerase subunit beta	2.7.7.6
comp96361_c1	Metabolism	Purine metabolism	ko00230	K03046	DNA-directed RNA polymerase subunit beta'	2.7.7.6
comp320145_c0	Metabolism	Purine metabolism	ko00230	K03012	DNA-directed RNA polymerase II subunit RPB4
comp90982_c1	Metabolism	Purine metabolism	ko00230	K14721	DNA-directed RNA polymerase III subunit RPC5
comp96814_c0	Metabolism	Purine metabolism	ko00230	K02320	DNA polymerase alpha subunit A	2.7.7.7
comp87969_c0	Metabolism	Purine metabolism	ko00230	K02326	DNA polymerase epsilon subunit 3	2.7.7.7
comp84132_c0	Metabolism	Purine metabolism	ko00230	K01939	adenylosuccinate synthase	6.3.4.4
comp89329_c0	Metabolism	Purine metabolism	ko00230	K01490	AMP deaminase	3.5.4.6
comp84720_c0	Metabolism	Purine metabolism	ko00230	K01488	adenosine deaminase	3.5.4.4
comp83852_c0	Metabolism	Purine metabolism	ko00230	K00939	adenylate kinase	2.7.4.3
comp83737_c1	Metabolism	Purine metabolism	ko00230	K00939	adenylate kinase	2.7.4.3
comp91070_c0	Metabolism	Purine metabolism	ko00230	K00939	adenylate kinase	2.7.4.3
comp96025_c0	Metabolism	Purine metabolism	ko00230	K00962	polyribonucleotide nucleotidyltransferase	2.7.7.8
comp96104_c0	Metabolism	Purine metabolism	ko00230	K00962	polyribonucleotide nucleotidyltransferase	2.7.7.8
comp88375_c0	Metabolism	Purine metabolism	ko00230	K01522	bis(5'-adenosyl)-triphosphatase	3.6.1.29
comp84210_c0	Metabolism	Pyrimidine metabolism	ko00240	K01956	carbamoyl-phosphate synthase small subunit	6.3.5.5
comp90012_c0	Metabolism	Pyrimidine metabolism	ko00240	K13421	uridine monophosphate synthetase	2.4.2.10 4.1.1.23
comp95992_c0	Metabolism	Pyrimidine metabolism	ko00240	K09903	uridylate kinase	2.7.4.22
comp96025_c0	Metabolism	Pyrimidine metabolism	ko00240	K00962	polyribonucleotide nucleotidyltransferase	2.7.7.8
comp96104_c0	Metabolism	Pyrimidine metabolism	ko00240	K00962	polyribonucleotide nucleotidyltransferase	2.7.7.8
comp94445_c0	Metabolism	Pyrimidine metabolism	ko00240	K03043	DNA-directed RNA polymerase subunit beta	2.7.7.6
comp96361_c1	Metabolism	Pyrimidine metabolism	ko00240	K03046	DNA-directed RNA polymerase subunit beta'	2.7.7.6
comp320145_c0	Metabolism	Pyrimidine metabolism	ko00240	K03012	DNA-directed RNA polymerase II subunit RPB4
comp90982_c1	Metabolism	Pyrimidine metabolism	ko00240	K14721	DNA-directed RNA polymerase III subunit RPC5
comp96814_c0	Metabolism	Pyrimidine metabolism	ko00240	K02320	DNA polymerase alpha subunit A	2.7.7.7
comp87969_c0	Metabolism	Pyrimidine metabolism	ko00240	K02326	DNA polymerase epsilon subunit 3	2.7.7.7
comp90861_c0	Metabolism	Pyrimidine metabolism	ko00240	K01081	5'-nucleotidase	3.1.3.5
comp85862_c0	Metabolism	Pyrimidine metabolism	ko00240	K03787	5'-nucleotidase	3.1.3.5
comp93101_c0	Metabolism	Pyrimidine metabolism	ko00240	K00207	dihydropyrimidine dehydrogenase (NADP+)	1.3.1.2
comp89913_c0	Metabolism	Pyrimidine metabolism	ko00240	K01431	beta-ureidopropionase	3.5.1.6
comp85762_c0	Metabolism	Pyrimidine metabolism	ko00240	K00384	thioredoxin reductase (NADPH)	1.8.1.9
comp82922_c0	Metabolism	Pyrimidine metabolism	ko00240	K01493	dCMP deaminase	3.5.4.12
comp78101_c0	Metabolism	Alanine, aspartate and glutamate metabolism	ko00250	K14454	aspartate aminotransferase, cytoplasmic	2.6.1.1
comp90266_c0	Metabolism	Alanine, aspartate and glutamate metabolism	ko00250	K01953	asparagine synthase (glutamine-hydrolysing)	6.3.5.4
comp87126_c0	Metabolism	Alanine, aspartate and glutamate metabolism	ko00250	K00814	alanine transaminase	2.6.1.2
comp89891_c4	Metabolism	Alanine, aspartate and glutamate metabolism	ko00250	K00827	alanine-glyoxylate transaminase / (R)-3-amino-2-methylpropionate-pyruvate transaminase	2.6.1.44 2.6.1.40
comp84132_c0	Metabolism	Alanine, aspartate and glutamate metabolism	ko00250	K01939	adenylosuccinate synthase	6.3.4.4
comp86763_c0	Metabolism	Alanine, aspartate and glutamate metabolism	ko00250	K01580	glutamate decarboxylase	4.1.1.15
comp89444_c0	Metabolism	Alanine, aspartate and glutamate metabolism	ko00250	K01580	glutamate decarboxylase	4.1.1.15
comp93437_c1	Metabolism	Alanine, aspartate and glutamate metabolism	ko00250	K00135	succinate-semialdehyde dehydrogenase / glutarate-semialdehyde dehydrogenase	1.2.1.16 1.2.1.79 1.2.1.20
comp95473_c0	Metabolism	Alanine, aspartate and glutamate metabolism	ko00250	K00264	glutamate synthase (NADPH/NADH)	1.4.1.13 1.4.1.14
comp88997_c0	Metabolism	Alanine, aspartate and glutamate metabolism	ko00250	K00261	glutamate dehydrogenase (NAD(P)+)	1.4.1.3
comp85360_c0	Metabolism	Alanine, aspartate and glutamate metabolism	ko00250	K00262	glutamate dehydrogenase (NADP+)	1.4.1.4
comp77901_c0	Metabolism	Alanine, aspartate and glutamate metabolism	ko00250	K01915	glutamine synthetase	6.3.1.2
comp84210_c0	Metabolism	Alanine, aspartate and glutamate metabolism	ko00250	K01956	carbamoyl-phosphate synthase small subunit	6.3.5.5
comp85398_c0	Metabolism	Alanine, aspartate and glutamate metabolism	ko00250	K00764	amidophosphoribosyltransferase	2.4.2.14
comp89692_c0	Metabolism	Glycine, serine and threonine metabolism	ko00260	K00872	homoserine kinase	2.7.1.39
comp68722_c0	Metabolism	Glycine, serine and threonine metabolism	ko00260	K00276	primary-amine oxidase	1.4.3.21
comp93730_c0	Metabolism	Glycine, serine and threonine metabolism	ko00260	K00281	glycine dehydrogenase	1.4.4.2
comp96493_c1	Metabolism	Glycine, serine and threonine metabolism	ko00260	K00281	glycine dehydrogenase	1.4.4.2
comp85804_c0	Metabolism	Glycine, serine and threonine metabolism	ko00260	K00605	aminomethyltransferase	2.1.2.10
comp90324_c0	Metabolism	Glycine, serine and threonine metabolism	ko00260	K00382	dihydrolipoamide dehydrogenase	1.8.1.4
comp89891_c4	Metabolism	Glycine, serine and threonine metabolism	ko00260	K00827	alanine-glyoxylate transaminase / (R)-3-amino-2-methylpropionate-pyruvate transaminase	2.6.1.44 2.6.1.40
comp90101_c0	Metabolism	Glycine, serine and threonine metabolism	ko00260	K01696	tryptophan synthase beta chain	4.2.1.20
comp92086_c0	Metabolism	Cysteine and methionine metabolism	ko00270	K00640	serine O-acetyltransferase	2.3.1.30
comp96491_c0	Metabolism	Cysteine and methionine metabolism	ko00270	K01760	cystathionine beta-lyase	4.4.1.8
comp86714_c0	Metabolism	Cysteine and methionine metabolism	ko00270	K00547	homocysteine S-methyltransferase	2.1.1.10
comp89979_c0	Metabolism	Cysteine and methionine metabolism	ko00270	K00547	homocysteine S-methyltransferase	2.1.1.10
comp81269_c0	Metabolism	Cysteine and methionine metabolism	ko00270	K00789	S-adenosylmethionine synthetase	2.5.1.6
comp78857_c0	Metabolism	Cysteine and methionine metabolism	ko00270	K01611	S-adenosylmethionine decarboxylase	4.1.1.50
comp84440_c0	Metabolism	Cysteine and methionine metabolism	ko00270	K00797	spermidine synthase	2.5.1.16
comp87448_c0	Metabolism	Cysteine and methionine metabolism	ko00270	K00797	spermidine synthase	2.5.1.16
comp80361_c0	Metabolism	Cysteine and methionine metabolism	ko00270	K01244	5'-methylthioadenosine nucleosidase	3.2.2.16
comp92941_c0	Metabolism	Cysteine and methionine metabolism	ko00270	K16054	methylthioribulose 1-phosphate dehydratase / enolase-phosphatase E1	4.2.1.109 3.1.3.77
comp94755_c0	Metabolism	Cysteine and methionine metabolism	ko00270	K00558	DNA (cytosine-5)-methyltransferase 1	2.1.1.37
comp59062_c0	Metabolism	Cysteine and methionine metabolism	ko00270	K01762	1-aminocyclopropane-1-carboxylate synthase	4.4.1.14
comp80019_c0	Metabolism	Cysteine and methionine metabolism	ko00270	K01762	1-aminocyclopropane-1-carboxylate synthase	4.4.1.14
comp94011_c0	Metabolism	Cysteine and methionine metabolism	ko00270	K05933	aminocyclopropanecarboxylate oxidase	1.14.17.4
comp89436_c1	Metabolism	Cysteine and methionine metabolism	ko00270	K01739	cystathionine gamma-synthase	2.5.1.48
comp78101_c0	Metabolism	Cysteine and methionine metabolism	ko00270	K14454	aspartate aminotransferase, cytoplasmic	2.6.1.1
comp83663_c0	Metabolism	Cysteine and methionine metabolism	ko00270	K00026	malate dehydrogenase	1.1.1.37
comp85775_c0	Metabolism	Cysteine and methionine metabolism	ko00270	K00026	malate dehydrogenase	1.1.1.37
comp89234_c0	Metabolism	Valine, leucine and isoleucine degradation	ko00280	K00826	branched-chain amino acid aminotransferase	2.6.1.42
comp90324_c0	Metabolism	Valine, leucine and isoleucine degradation	ko00280	K00382	dihydrolipoamide dehydrogenase	1.8.1.4
comp88936_c0	Metabolism	Valine, leucine and isoleucine degradation	ko00280	K00249	acyl-CoA dehydrogenase	1.3.8.7
comp91876_c0	Metabolism	Valine, leucine and isoleucine degradation	ko00280	K07513	acetyl-CoA acyltransferase 1	2.3.1.16
comp87945_c0	Metabolism	Valine, leucine and isoleucine degradation	ko00280	K00128	aldehyde dehydrogenase (NAD+)	1.2.1.3
comp58130_c0	Metabolism	Valine, leucine and isoleucine degradation	ko00280	K00128	aldehyde dehydrogenase (NAD+)	1.2.1.3
comp93525_c1	Metabolism	Valine, leucine and isoleucine degradation	ko00280	K01968	3-methylcrotonyl-CoA carboxylase alpha subunit	6.4.1.4
comp91771_c0	Metabolism	Valine, leucine and isoleucine degradation	ko00280	K01640	hydroxymethylglutaryl-CoA lyase	4.1.3.4
comp93685_c0	Metabolism	Valine, leucine and isoleucine biosynthesis	ko00290	K01687	dihydroxy-acid dehydratase	4.2.1.9
comp89234_c0	Metabolism	Valine, leucine and isoleucine biosynthesis	ko00290	K00826	branched-chain amino acid aminotransferase	2.6.1.42
comp84180_c0	Metabolism	Lysine biosynthesis	ko00300	K01714	4-hydroxy-tetrahydrodipicolinate synthase	4.3.3.7
comp93437_c1	Metabolism	Lysine degradation	ko00310	K00135	succinate-semialdehyde dehydrogenase / glutarate-semialdehyde dehydrogenase	1.2.1.16 1.2.1.79 1.2.1.20
comp89834_c0	Metabolism	Lysine degradation	ko00310	K11420	euchromatic histone-lysine N-methyltransferase	2.1.1.43
comp94373_c0	Metabolism	Lysine degradation	ko00310	K11420	euchromatic histone-lysine N-methyltransferase	2.1.1.43
comp96386_c0	Metabolism	Lysine degradation	ko00310	K11419	histone-lysine N-methyltransferase SUV39H	2.1.1.43
comp93226_c0	Metabolism	Lysine degradation	ko00310	K09187	histone-lysine N-methyltransferase MLL2	2.1.1.43
comp87945_c0	Metabolism	Lysine degradation	ko00310	K00128	aldehyde dehydrogenase (NAD+)	1.2.1.3
comp58130_c0	Metabolism	Lysine degradation	ko00310	K00128	aldehyde dehydrogenase (NAD+)	1.2.1.3
comp57597_c0	Metabolism	Arginine and proline metabolism	ko00330	K01581	ornithine decarboxylase	4.1.1.17
comp84440_c0	Metabolism	Arginine and proline metabolism	ko00330	K00797	spermidine synthase	2.5.1.16
comp87448_c0	Metabolism	Arginine and proline metabolism	ko00330	K00797	spermidine synthase	2.5.1.16
comp78857_c0	Metabolism	Arginine and proline metabolism	ko00330	K01611	S-adenosylmethionine decarboxylase	4.1.1.50
comp88084_c0	Metabolism	Arginine and proline metabolism	ko00330	K13366	polyamine oxidase	1.5.3.14 1.5.3.16 1.5.3.-
comp81664_c0	Metabolism	Arginine and proline metabolism	ko00330	K13366	polyamine oxidase	1.5.3.14 1.5.3.16 1.5.3.-
comp65442_c0	Metabolism	Arginine and proline metabolism	ko00330	K13366	polyamine oxidase	1.5.3.14 1.5.3.16 1.5.3.-
comp87945_c0	Metabolism	Arginine and proline metabolism	ko00330	K00128	aldehyde dehydrogenase (NAD+)	1.2.1.3
comp58130_c0	Metabolism	Arginine and proline metabolism	ko00330	K00128	aldehyde dehydrogenase (NAD+)	1.2.1.3
comp85315_c0	Metabolism	Arginine and proline metabolism	ko00330	K12657	delta-1-pyrroline-5-carboxylate synthetase	2.7.2.11 1.2.1.41
comp87055_c0	Metabolism	Arginine and proline metabolism	ko00330	K00472	prolyl 4-hydroxylase	1.14.11.2
comp91135_c0	Metabolism	Arginine and proline metabolism	ko00330	K00472	prolyl 4-hydroxylase	1.14.11.2
comp78101_c0	Metabolism	Arginine and proline metabolism	ko00330	K14454	aspartate aminotransferase, cytoplasmic	2.6.1.1
comp77901_c0	Metabolism	Arginine and proline metabolism	ko00330	K01915	glutamine synthetase	6.3.1.2
comp88997_c0	Metabolism	Arginine and proline metabolism	ko00330	K00261	glutamate dehydrogenase (NAD(P)+)	1.4.1.3
comp85360_c0	Metabolism	Arginine and proline metabolism	ko00330	K00262	glutamate dehydrogenase (NADP+)	1.4.1.4
comp94343_c0	Metabolism	Histidine metabolism	ko00340	K01663	glutamine amidotransferase / cyclase	2.4.2.- 4.1.3.-
comp87681_c0	Metabolism	Histidine metabolism	ko00340	K01590	histidine decarboxylase	4.1.1.22
comp90862_c1	Metabolism	Histidine metabolism	ko00340	K01590	histidine decarboxylase	4.1.1.22
comp87945_c0	Metabolism	Histidine metabolism	ko00340	K00128	aldehyde dehydrogenase (NAD+)	1.2.1.3
comp58130_c0	Metabolism	Histidine metabolism	ko00340	K00128	aldehyde dehydrogenase (NAD+)	1.2.1.3
comp86649_c0	Metabolism	Histidine metabolism	ko00340	K00599		2.1.1.-
comp78101_c0	Metabolism	Tyrosine metabolism	ko00350	K14454	aspartate aminotransferase, cytoplasmic	2.6.1.1
comp88362_c0	Metabolism	Tyrosine metabolism	ko00350	K15849	bifunctional aspartate aminotransferase and glutamate/aspartate-prephenate aminotransferase	2.6.1.1 2.6.1.78 2.6.1.79
comp91163_c1	Metabolism	Tyrosine metabolism	ko00350	K00457	4-hydroxyphenylpyruvate dioxygenase	1.13.11.27
comp94378_c0	Metabolism	Tyrosine metabolism	ko00350	K01555	fumarylacetoacetase	3.7.1.2
comp89991_c0	Metabolism	Tyrosine metabolism	ko00350	K01592	tyrosine decarboxylase	4.1.1.25
comp88716_c0	Metabolism	Tyrosine metabolism	ko00350	K00545	catechol O-methyltransferase	2.1.1.6
comp68722_c0	Metabolism	Tyrosine metabolism	ko00350	K00276	primary-amine oxidase	1.4.3.21
comp95481_c1	Metabolism	Tyrosine metabolism	ko00350	K00121	S-(hydroxymethyl)glutathione dehydrogenase / alcohol dehydrogenase	1.1.1.284 1.1.1.1
comp93437_c1	Metabolism	Tyrosine metabolism	ko00350	K00135	succinate-semialdehyde dehydrogenase / glutarate-semialdehyde dehydrogenase	1.2.1.16 1.2.1.79 1.2.1.20
comp86649_c0	Metabolism	Tyrosine metabolism	ko00350	K00599		2.1.1.-
comp68722_c0	Metabolism	Phenylalanine metabolism	ko00360	K00276	primary-amine oxidase	1.4.3.21
comp78101_c0	Metabolism	Phenylalanine metabolism	ko00360	K14454	aspartate aminotransferase, cytoplasmic	2.6.1.1
comp88362_c0	Metabolism	Phenylalanine metabolism	ko00360	K15849	bifunctional aspartate aminotransferase and glutamate/aspartate-prephenate aminotransferase	2.6.1.1 2.6.1.78 2.6.1.79
comp91163_c1	Metabolism	Phenylalanine metabolism	ko00360	K00457	4-hydroxyphenylpyruvate dioxygenase	1.13.11.27
comp78130_c0	Metabolism	Phenylalanine metabolism	ko00360	K00430	peroxidase	1.11.1.7
comp94745_c0	Metabolism	Phenylalanine metabolism	ko00360	K00430	peroxidase	1.11.1.7
comp92560_c0	Metabolism	Phenylalanine metabolism	ko00360	K00430	peroxidase	1.11.1.7
comp75482_c0	Metabolism	Phenylalanine metabolism	ko00360	K00430	peroxidase	1.11.1.7
comp68238_c0	Metabolism	Phenylalanine metabolism	ko00360	K00430	peroxidase	1.11.1.7
comp79507_c0	Metabolism	Phenylalanine metabolism	ko00360	K00430	peroxidase	1.11.1.7
comp89040_c2	Metabolism	Phenylalanine metabolism	ko00360	K00430	peroxidase	1.11.1.7
comp92786_c0	Metabolism	Phenylalanine metabolism	ko00360	K00430	peroxidase	1.11.1.7
comp95900_c2	Metabolism	Phenylalanine metabolism	ko00360	K00430	peroxidase	1.11.1.7
comp95787_c0	Metabolism	Phenylalanine metabolism	ko00360	K00430	peroxidase	1.11.1.7
comp68374_c0	Metabolism	Phenylalanine metabolism	ko00360	K00430	peroxidase	1.11.1.7
comp90938_c0	Metabolism	Phenylalanine metabolism	ko00360	K00487	trans-cinnamate 4-monooxygenase	1.14.13.11
comp94230_c0	Metabolism	Phenylalanine metabolism	ko00360	K01904	4-coumarate--CoA ligase	6.2.1.12
comp93541_c0	Metabolism	Phenylalanine metabolism	ko00360	K00588	caffeoyl-CoA O-methyltransferase	2.1.1.104
comp87945_c0	Metabolism	Tryptophan metabolism	ko00380	K00128	aldehyde dehydrogenase (NAD+)	1.2.1.3
comp58130_c0	Metabolism	Tryptophan metabolism	ko00380	K00128	aldehyde dehydrogenase (NAD+)	1.2.1.3
comp85820_c0	Metabolism	Tryptophan metabolism	ko00380	K11816	indole-3-pyruvate monooxygenase	1.14.13.168
comp76047_c0	Metabolism	Tryptophan metabolism	ko00380	K11816	indole-3-pyruvate monooxygenase	1.14.13.168
comp83556_c0	Metabolism	Tryptophan metabolism	ko00380	K11816	indole-3-pyruvate monooxygenase	1.14.13.168
comp86545_c0	Metabolism	Tryptophan metabolism	ko00380	K03781	catalase	1.11.1.6
comp80843_c1	Metabolism	Phenylalanine, tyrosine and tryptophan biosynthesis	ko00400	K01658	anthranilate synthase component II	4.1.3.27
comp87000_c0	Metabolism	Phenylalanine, tyrosine and tryptophan biosynthesis	ko00400	K01817	phosphoribosylanthranilate isomerase	5.3.1.24
comp91150_c0	Metabolism	Phenylalanine, tyrosine and tryptophan biosynthesis	ko00400	K01609	indole-3-glycerol phosphate synthase	4.1.1.48
comp90101_c0	Metabolism	Phenylalanine, tyrosine and tryptophan biosynthesis	ko00400	K01696	tryptophan synthase beta chain	4.2.1.20
comp90092_c0	Metabolism	Phenylalanine, tyrosine and tryptophan biosynthesis	ko00400	K01850	chorismate mutase	5.4.99.5
comp92874_c0	Metabolism	Phenylalanine, tyrosine and tryptophan biosynthesis	ko00400	K15227	arogenate dehydrogenase (NADP+), plant	1.3.1.78
comp94866_c0	Metabolism	Phenylalanine, tyrosine and tryptophan biosynthesis	ko00400	K05359	arogenate/prephenate dehydratase	4.2.1.91 4.2.1.51
comp90601_c0	Metabolism	Phenylalanine, tyrosine and tryptophan biosynthesis	ko00400	K05359	arogenate/prephenate dehydratase	4.2.1.91 4.2.1.51
comp91774_c1	Metabolism	Phenylalanine, tyrosine and tryptophan biosynthesis	ko00400	K05359	arogenate/prephenate dehydratase	4.2.1.91 4.2.1.51
comp95255_c0	Metabolism	Phenylalanine, tyrosine and tryptophan biosynthesis	ko00400	K05359	arogenate/prephenate dehydratase	4.2.1.91 4.2.1.51
comp78101_c0	Metabolism	Phenylalanine, tyrosine and tryptophan biosynthesis	ko00400	K14454	aspartate aminotransferase, cytoplasmic	2.6.1.1
comp88362_c0	Metabolism	Phenylalanine, tyrosine and tryptophan biosynthesis	ko00400	K15849	bifunctional aspartate aminotransferase and glutamate/aspartate-prephenate aminotransferase	2.6.1.1 2.6.1.78 2.6.1.79
comp86763_c0	Metabolism	beta-Alanine metabolism	ko00410	K01580	glutamate decarboxylase	4.1.1.15
comp89444_c0	Metabolism	beta-Alanine metabolism	ko00410	K01580	glutamate decarboxylase	4.1.1.15
comp84440_c0	Metabolism	beta-Alanine metabolism	ko00410	K00797	spermidine synthase	2.5.1.16
comp87448_c0	Metabolism	beta-Alanine metabolism	ko00410	K00797	spermidine synthase	2.5.1.16
comp88084_c0	Metabolism	beta-Alanine metabolism	ko00410	K13366	polyamine oxidase	1.5.3.14 1.5.3.16 1.5.3.-
comp81664_c0	Metabolism	beta-Alanine metabolism	ko00410	K13366	polyamine oxidase	1.5.3.14 1.5.3.16 1.5.3.-
comp65442_c0	Metabolism	beta-Alanine metabolism	ko00410	K13366	polyamine oxidase	1.5.3.14 1.5.3.16 1.5.3.-
comp68722_c0	Metabolism	beta-Alanine metabolism	ko00410	K00276	primary-amine oxidase	1.4.3.21
comp87945_c0	Metabolism	beta-Alanine metabolism	ko00410	K00128	aldehyde dehydrogenase (NAD+)	1.2.1.3
comp58130_c0	Metabolism	beta-Alanine metabolism	ko00410	K00128	aldehyde dehydrogenase (NAD+)	1.2.1.3
comp90499_c0	Metabolism	beta-Alanine metabolism	ko00410	K01918	pantoate--beta-alanine ligase	6.3.2.1
comp93101_c0	Metabolism	beta-Alanine metabolism	ko00410	K00207	dihydropyrimidine dehydrogenase (NADP+)	1.3.1.2
comp89913_c0	Metabolism	beta-Alanine metabolism	ko00410	K01431	beta-ureidopropionase	3.5.1.6
comp88936_c0	Metabolism	beta-Alanine metabolism	ko00410	K00249	acyl-CoA dehydrogenase	1.3.8.7
comp86763_c0	Metabolism	Taurine and hypotaurine metabolism	ko00430	K01580	glutamate decarboxylase	4.1.1.15
comp89444_c0	Metabolism	Taurine and hypotaurine metabolism	ko00430	K01580	glutamate decarboxylase	4.1.1.15
comp90149_c1	Metabolism	Taurine and hypotaurine metabolism	ko00430	K10712	cysteamine dioxygenase	1.13.11.19
comp88001_c0	Metabolism	Taurine and hypotaurine metabolism	ko00430	K10712	cysteamine dioxygenase	1.13.11.19
comp95378_c0	Metabolism	Phosphonate and phosphinate metabolism	ko00440	K00967	ethanolamine-phosphate cytidylyltransferase	2.7.7.14
comp89436_c1	Metabolism	Selenocompound metabolism	ko00450	K01739	cystathionine gamma-synthase	2.5.1.48
comp96491_c0	Metabolism	Selenocompound metabolism	ko00450	K01760	cystathionine beta-lyase	4.4.1.8
comp85762_c0	Metabolism	Selenocompound metabolism	ko00450	K00384	thioredoxin reductase (NADPH)	1.8.1.9
comp31521_c0	Metabolism	Cyanoamino acid metabolism	ko00460	K01188	beta-glucosidase	3.2.1.21
comp88997_c0	Metabolism	D-Glutamine and D-glutamate metabolism	ko00471	K00261	glutamate dehydrogenase (NAD(P)+)	1.4.1.3
comp90649_c0	Metabolism	Glutathione metabolism	ko00480	K01920	glutathione synthase	6.3.2.3
comp93261_c0	Metabolism	Glutathione metabolism	ko00480	K01255	leucyl aminopeptidase	3.4.11.1
comp74746_c0	Metabolism	Glutathione metabolism	ko00480	K00799	glutathione S-transferase	2.5.1.18
comp78835_c0	Metabolism	Glutathione metabolism	ko00480	K00799	glutathione S-transferase	2.5.1.18
comp80463_c0	Metabolism	Glutathione metabolism	ko00480	K00799	glutathione S-transferase	2.5.1.18
comp96166_c0	Metabolism	Glutathione metabolism	ko00480	K00799	glutathione S-transferase	2.5.1.18
comp78569_c0	Metabolism	Glutathione metabolism	ko00480	K00799	glutathione S-transferase	2.5.1.18
comp75314_c0	Metabolism	Glutathione metabolism	ko00480	K00799	glutathione S-transferase	2.5.1.18
comp57597_c0	Metabolism	Glutathione metabolism	ko00480	K01581	ornithine decarboxylase	4.1.1.17
comp84440_c0	Metabolism	Glutathione metabolism	ko00480	K00797	spermidine synthase	2.5.1.16
comp87448_c0	Metabolism	Glutathione metabolism	ko00480	K00797	spermidine synthase	2.5.1.16
comp72746_c0	Metabolism	Glutathione metabolism	ko00480	K00434	L-ascorbate peroxidase	1.11.1.11
comp88400_c0	Metabolism	N-Glycan biosynthesis	ko00510	K03848	alpha-1,3-glucosyltransferase	2.4.1.267
comp87234_c0	Metabolism	N-Glycan biosynthesis	ko00510	K03849	alpha-1,3-glucosyltransferase	2.4.1.265
comp86052_c0	Metabolism	N-Glycan biosynthesis	ko00510	K01230	mannosyl-oligosaccharide alpha-1,2-mannosidase	3.2.1.113
comp86052_c0	Metabolism	Various types of N-glycan biosynthesis	ko00513	K01230	mannosyl-oligosaccharide alpha-1,2-mannosidase	3.2.1.113
comp85798_c0	Metabolism	Various types of N-glycan biosynthesis	ko00513	K05531	mannan polymerase II complex MNN10 subunit	2.4.1.-
comp92044_c0	Metabolism	Various types of N-glycan biosynthesis	ko00513	K03714	glycoprotein 2-beta-D-xylosyltransferase	2.4.2.38
comp88658_c0	Metabolism	Various types of N-glycan biosynthesis	ko00513	K14413	beta-1,3-galactosyltransferase	2.4.1.-
comp90070_c0	Metabolism	Various types of N-glycan biosynthesis	ko00513	K14412	alpha-1,4-fucosyltransferase	2.4.1.-
comp92649_c0	Metabolism	Other types of O-glycan biosynthesis	ko00514	K09667	protein O-GlcNAc transferase	2.4.1.255
comp89808_c0	Metabolism	Other types of O-glycan biosynthesis	ko00514	K03691	peptide-O-fucosyltransferase	2.4.1.221
comp93859_c0	Metabolism	Glycosaminoglycan biosynthesis - heparan sulfate / heparin	ko00534	K02370	alpha-1,4-N-acetylglucosaminyltransferase EXTL3	2.4.1.223 2.4.1.224
comp92035_c0	Metabolism	Glycosaminoglycan degradation	ko00531	K12373	hexosaminidase	3.2.1.52
comp88371_c0	Metabolism	Glycosylphosphatidylinositol(GPI)-anchor biosynthesis	ko00563	K07542	phosphatidylinositol glycan, class V	2.4.1.-
comp93310_c0	Metabolism	Glycosylphosphatidylinositol(GPI)-anchor biosynthesis	ko00563	K05286	phosphatidylinositol glycan, class B	2.4.1.-
comp93523_c0	Metabolism	Glycosylphosphatidylinositol(GPI)-anchor biosynthesis	ko00563	K05289	glycosylphosphatidylinositol transamidase
comp91009_c0	Metabolism	Glycosylphosphatidylinositol(GPI)-anchor biosynthesis	ko00563	K05290	phosphatidylinositol glycan, class K	2.6.-.-
comp96160_c0	Metabolism	Glycosylphosphatidylinositol(GPI)-anchor biosynthesis	ko00563	K05310	ethanolaminephosphotransferase	2.7.-.-
comp85109_c0	Metabolism	Glycosphingolipid biosynthesis - globo series	ko00603	K07407	alpha-galactosidase	3.2.1.22
comp92035_c0	Metabolism	Glycosphingolipid biosynthesis - globo series	ko00603	K12373	hexosaminidase	3.2.1.52
comp92035_c0	Metabolism	Glycosphingolipid biosynthesis - ganglio series	ko00604	K12373	hexosaminidase	3.2.1.52
comp87472_c0	Metabolism	Lipopolysaccharide biosynthesis	ko00540	K02535	UDP-3-O-[3-hydroxymyristoyl] N-acetylglucosamine deacetylase	3.5.1.108
comp84647_c0	Metabolism	Peptidoglycan biosynthesis	ko00550	K02563	UDP-N-acetylglucosamine--N-acetylmuramyl-(pentapeptide) pyrophosphoryl-undecaprenol N-acetylglucosamine transferase	2.4.1.227
comp92035_c0	Metabolism	Other glycan degradation	ko00511	K12373	hexosaminidase	3.2.1.52
comp96510_c0	Metabolism	Other glycan degradation	ko00511	K01191	alpha-mannosidase	3.2.1.24
comp92193_c0	Metabolism	Other glycan degradation	ko00511	K01227	mannosyl-glycoprotein endo-beta-N-acetylglucosaminidase	3.2.1.96
comp87585_c1	Metabolism	Other glycan degradation	ko00511	K15923	alpha-L-fucosidase 2	3.2.1.51
comp86575_c0	Metabolism	Other glycan degradation	ko00511	K01444	N4-(beta-N-acetylglucosaminyl)-L-asparaginase	3.5.1.26
comp92893_c0	Metabolism	Thiamine metabolism	ko00730	K14153	hydroxymethylpyrimidine kinase / phosphomethylpyrimidine kinase / thiamine-phosphate diphosphorylase	2.7.1.49 2.7.4.7 2.5.1.3
comp88148_c0	Metabolism	Thiamine metabolism	ko00730	K04487	cysteine desulfurase	2.8.1.7
comp89177_c0	Metabolism	Thiamine metabolism	ko00730	K00949	thiamine pyrophosphokinase	2.7.6.2
comp79907_c0	Metabolism	Riboflavin metabolism	ko00740	K14652	3,4-dihydroxy 2-butanone 4-phosphate synthase / GTP cyclohydrolase II	4.1.99.12 3.5.4.25
comp94120_c0	Metabolism	Riboflavin metabolism	ko00740	K14652	3,4-dihydroxy 2-butanone 4-phosphate synthase / GTP cyclohydrolase II	4.1.99.12 3.5.4.25
comp90150_c0	Metabolism	Riboflavin metabolism	ko00740	K11752	diaminohydroxyphosphoribosylaminopyrimidine deaminase / 5-amino-6-(5-phosphoribosylamino)uracil reductase	3.5.4.26 1.1.1.193
comp80052_c0	Metabolism	Riboflavin metabolism	ko00740	K00794	6,7-dimethyl-8-ribityllumazine synthase	2.5.1.78
comp89086_c0	Metabolism	Vitamin B6 metabolism	ko00750	K00868	pyridoxine kinase	2.7.1.35
comp78720_c0	Metabolism	Vitamin B6 metabolism	ko00750	K06215	pyridoxal 5'-phosphate synthase pdxS subunit	4.3.3.6
comp93104_c0	Metabolism	Nicotinate and nicotinamide metabolism	ko00760	K03517	quinolinate synthase	2.5.1.72
comp90861_c0	Metabolism	Nicotinate and nicotinamide metabolism	ko00760	K01081	5'-nucleotidase	3.1.3.5
comp85862_c0	Metabolism	Nicotinate and nicotinamide metabolism	ko00760	K03787	5'-nucleotidase	3.1.3.5
comp93685_c0	Metabolism	Pantothenate and CoA biosynthesis	ko00770	K01687	dihydroxy-acid dehydratase	4.2.1.9
comp90499_c0	Metabolism	Pantothenate and CoA biosynthesis	ko00770	K01918	pantoate--beta-alanine ligase	6.3.2.1
comp95301_c0	Metabolism	Pantothenate and CoA biosynthesis	ko00770	K09680	type II pantothenate kinase	2.7.1.33
comp89234_c0	Metabolism	Pantothenate and CoA biosynthesis	ko00770	K00826	branched-chain amino acid aminotransferase	2.6.1.42
comp93101_c0	Metabolism	Pantothenate and CoA biosynthesis	ko00770	K00207	dihydropyrimidine dehydrogenase (NADP+)	1.3.1.2
comp89913_c0	Metabolism	Pantothenate and CoA biosynthesis	ko00770	K01431	beta-ureidopropionase	3.5.1.6
comp86357_c1	Metabolism	Biotin metabolism	ko00780	K09458	3-oxoacyl-[acyl-carrier-protein] synthase II	2.3.1.179
comp84287_c0	Metabolism	Biotin metabolism	ko00780	K09458	3-oxoacyl-[acyl-carrier-protein] synthase II	2.3.1.179
comp77671_c0	Metabolism	Biotin metabolism	ko00780	K00059	3-oxoacyl-[acyl-carrier protein] reductase	1.1.1.100
comp61752_c0	Metabolism	Biotin metabolism	ko00780	K00059	3-oxoacyl-[acyl-carrier protein] reductase	1.1.1.100
comp74511_c1	Metabolism	Biotin metabolism	ko00780	K01012	biotin synthase	2.8.1.6
comp90172_c0	Metabolism	Folate biosynthesis	ko00790	K03639	molybdenum cofactor biosynthesis protein
comp92805_c0	Metabolism	Folate biosynthesis	ko00790	K03639	molybdenum cofactor biosynthesis protein
comp89541_c0	Metabolism	One carbon pool by folate	ko00670	K01938	formate--tetrahydrofolate ligase	6.3.4.3
comp85804_c0	Metabolism	One carbon pool by folate	ko00670	K00605	aminomethyltransferase	2.1.2.10
comp88842_c0	Metabolism	One carbon pool by folate	ko00670	K01433	formyltetrahydrofolate deformylase	3.5.1.10
comp95481_c1	Metabolism	Retinol metabolism	ko00830	K00121	S-(hydroxymethyl)glutathione dehydrogenase / alcohol dehydrogenase	1.1.1.284 1.1.1.1
comp92555_c0	Metabolism	Porphyrin and chlorophyll metabolism	ko00860	K01885	glutamyl-tRNA synthetase	6.1.1.17
comp77116_c0	Metabolism	Porphyrin and chlorophyll metabolism	ko00860	K00231	oxygen-dependent protoporphyrinogen oxidase	1.3.3.4
comp82608_c0	Metabolism	Porphyrin and chlorophyll metabolism	ko00860	K01772	ferrochelatase	4.99.1.1
comp93369_c0	Metabolism	Porphyrin and chlorophyll metabolism	ko00860	K03403	magnesium chelatase subunit H	6.6.1.1
comp84022_c0	Metabolism	Porphyrin and chlorophyll metabolism	ko00860	K04035	magnesium-protoporphyrin IX monomethyl ester (oxidative) cyclase	1.14.13.81
comp95765_c0	Metabolism	Porphyrin and chlorophyll metabolism	ko00860	K04037	light-independent protochlorophyllide reductase subunit L	1.3.7.7
comp88609_c0	Metabolism	Porphyrin and chlorophyll metabolism	ko00860	K13600	chlorophyllide a oxygenase	1.14.13.122
comp88516_c2	Metabolism	Porphyrin and chlorophyll metabolism	ko00860	K13071	pheophorbide a oxygenase	1.14.12.20
comp80740_c0	Metabolism	Porphyrin and chlorophyll metabolism	ko00860	K13545	red chlorophyll catabolite reductase	1.3.1.80
comp83206_c0	Metabolism	Porphyrin and chlorophyll metabolism	ko00860	K10960	geranylgeranyl reductase	1.3.1.83
comp87019_c0	Metabolism	Porphyrin and chlorophyll metabolism	ko00860	K00510	heme oxygenase	1.14.99.3
comp94230_c0	Metabolism	Ubiquinone and other terpenoid-quinone biosynthesis	ko00130	K01904	4-coumarate--CoA ligase	6.2.1.12
comp91163_c1	Metabolism	Ubiquinone and other terpenoid-quinone biosynthesis	ko00130	K00457	4-hydroxyphenylpyruvate dioxygenase	1.13.11.27
comp78119_c0	Metabolism	Ubiquinone and other terpenoid-quinone biosynthesis	ko00130	K12502	MPBQ/MSBQ methyltransferase
comp86478_c0	Metabolism	Ubiquinone and other terpenoid-quinone biosynthesis	ko00130	K09833	homogenitisate phytyltransferase
comp91895_c0	Metabolism	Ubiquinone and other terpenoid-quinone biosynthesis	ko00130	K09834	tocopherol cyclase
comp94260_c0	Metabolism	Terpenoid backbone biosynthesis	ko00900	K00991	2-C-methyl-D-erythritol 4-phosphate cytidylyltransferase	2.7.7.60
comp93721_c0	Metabolism	Terpenoid backbone biosynthesis	ko00900	K00021	hydroxymethylglutaryl-CoA reductase (NADPH)	1.1.1.34
comp96448_c0	Metabolism	Terpenoid backbone biosynthesis	ko00900	K00787	farnesyl diphosphate synthase	2.5.1.1 2.5.1.10
comp84422_c0	Metabolism	Terpenoid backbone biosynthesis	ko00900	K13789	geranylgeranyl diphosphate synthase, type II	2.5.1.1 2.5.1.10 2.5.1.29
comp96148_c0	Metabolism	Terpenoid backbone biosynthesis	ko00900	K05356	all-trans-nonaprenyl-diphosphate synthase	2.5.1.84 2.5.1.85
comp83206_c0	Metabolism	Terpenoid backbone biosynthesis	ko00900	K10960	geranylgeranyl reductase	1.3.1.83
comp96216_c0	Metabolism	Terpenoid backbone biosynthesis	ko00900	K05955	protein farnesyltransferase/geranylgeranyltransferase type-1 subunit alpha	2.5.1.58 2.5.1.59
comp84428_c0	Metabolism	Terpenoid backbone biosynthesis	ko00900	K15889	prenylcysteine alpha-carboxyl methylesterase	3.1.1.-
comp84947_c0	Metabolism	Terpenoid backbone biosynthesis	ko00900	K05906	prenylcysteine oxidase / farnesylcysteine lyase	1.8.3.5 1.8.3.6
comp93858_c0	Metabolism	Diterpenoid biosynthesis	ko00904	K04120	ent-copalyl diphosphate synthase	5.5.1.13
comp91997_c0	Metabolism	Diterpenoid biosynthesis	ko00904	K04125	gibberellin 2-oxidase	1.14.11.13
comp91825_c0	Metabolism	Carotenoid biosynthesis	ko00906	K00514	zeta-carotene desaturase	1.3.5.6
comp88176_c0	Metabolism	Carotenoid biosynthesis	ko00906	K09835	prolycopene isomerase	5.2.1.13
comp91519_c0	Metabolism	Carotenoid biosynthesis	ko00906	K09840	9-cis-epoxycarotenoid dioxygenase	1.13.11.51
comp94300_c0	Metabolism	Carotenoid biosynthesis	ko00906	K09840	9-cis-epoxycarotenoid dioxygenase	1.13.11.51
comp82321_c0	Metabolism	Carotenoid biosynthesis	ko00906	K09840	9-cis-epoxycarotenoid dioxygenase	1.13.11.51
comp88975_c1	Metabolism	Carotenoid biosynthesis	ko00906	K09840	9-cis-epoxycarotenoid dioxygenase	1.13.11.51
comp93805_c0	Metabolism	Carotenoid biosynthesis	ko00906	K09840	9-cis-epoxycarotenoid dioxygenase	1.13.11.51
comp89381_c0	Metabolism	Carotenoid biosynthesis	ko00906	K09843	(+)-abscisic acid 8'-hydroxylase	1.14.13.93
comp83830_c0	Metabolism	Carotenoid biosynthesis	ko00906	K09843	(+)-abscisic acid 8'-hydroxylase	1.14.13.93
comp79885_c0	Metabolism	Carotenoid biosynthesis	ko00906	K09843	(+)-abscisic acid 8'-hydroxylase	1.14.13.93
comp72789_c0	Metabolism	Brassinosteroid biosynthesis	ko00905	K09587	steroid 22-alpha-hydroxylase	1.14.13.-
comp90616_c0	Metabolism	Brassinosteroid biosynthesis	ko00905	K09588	cytochrome P450, family 90, subfamily A, polypeptide 1	1.14.-.-
comp84782_c0	Metabolism	Brassinosteroid biosynthesis	ko00905	K12640	brassinosteroid-6-oxidase 2	1.14.-.-
comp96909_c0	Metabolism	Brassinosteroid biosynthesis	ko00905	K15639	PHYB activation tagged suppressor 1	1.14.-.-
comp64120_c1	Metabolism	Zeatin biosynthesis	ko00908	K00279	cytokinin dehydrogenase	1.5.99.12
comp89529_c0	Metabolism	Zeatin biosynthesis	ko00908	K00279	cytokinin dehydrogenase	1.5.99.12
comp94107_c0	Metabolism	Zeatin biosynthesis	ko00908	K00279	cytokinin dehydrogenase	1.5.99.12
comp64120_c0	Metabolism	Zeatin biosynthesis	ko00908	K00279	cytokinin dehydrogenase	1.5.99.12
comp87945_c0	Metabolism	Limonene and pinene degradation	ko00903	K00128	aldehyde dehydrogenase (NAD+)	1.2.1.3
comp58130_c0	Metabolism	Limonene and pinene degradation	ko00903	K00128	aldehyde dehydrogenase (NAD+)	1.2.1.3
comp92132_c0	Metabolism	Limonene and pinene degradation	ko00903	K00517		1.14.-.-
comp85497_c0	Metabolism	Limonene and pinene degradation	ko00903	K00517		1.14.-.-
comp96993_c0	Metabolism	Limonene and pinene degradation	ko00903	K00517		1.14.-.-
comp90467_c0	Metabolism	Limonene and pinene degradation	ko00903	K00517		1.14.-.-
comp91771_c0	Metabolism	Geraniol degradation	ko00281	K01640	hydroxymethylglutaryl-CoA lyase	4.1.3.4
comp80119_c0	Metabolism	Tetracycline biosynthesis	ko00253	K01962	acetyl-CoA carboxylase carboxyl transferase subunit alpha	6.4.1.2
comp68698_c0	Metabolism	Tetracycline biosynthesis	ko00253	K02160	acetyl-CoA carboxylase biotin carboxyl carrier protein
comp88229_c2	Metabolism	Tetracycline biosynthesis	ko00253	K01963	acetyl-CoA carboxylase carboxyl transferase subunit beta	6.4.1.2
comp31521_c0	Metabolism	Phenylpropanoid biosynthesis	ko00940	K01188	beta-glucosidase	3.2.1.21
comp94230_c0	Metabolism	Phenylpropanoid biosynthesis	ko00940	K01904	4-coumarate--CoA ligase	6.2.1.12
comp90938_c0	Metabolism	Phenylpropanoid biosynthesis	ko00940	K00487	trans-cinnamate 4-monooxygenase	1.14.13.11
comp78130_c0	Metabolism	Phenylpropanoid biosynthesis	ko00940	K00430	peroxidase	1.11.1.7
comp94745_c0	Metabolism	Phenylpropanoid biosynthesis	ko00940	K00430	peroxidase	1.11.1.7
comp92560_c0	Metabolism	Phenylpropanoid biosynthesis	ko00940	K00430	peroxidase	1.11.1.7
comp75482_c0	Metabolism	Phenylpropanoid biosynthesis	ko00940	K00430	peroxidase	1.11.1.7
comp68238_c0	Metabolism	Phenylpropanoid biosynthesis	ko00940	K00430	peroxidase	1.11.1.7
comp79507_c0	Metabolism	Phenylpropanoid biosynthesis	ko00940	K00430	peroxidase	1.11.1.7
comp89040_c2	Metabolism	Phenylpropanoid biosynthesis	ko00940	K00430	peroxidase	1.11.1.7
comp92786_c0	Metabolism	Phenylpropanoid biosynthesis	ko00940	K00430	peroxidase	1.11.1.7
comp95900_c2	Metabolism	Phenylpropanoid biosynthesis	ko00940	K00430	peroxidase	1.11.1.7
comp95787_c0	Metabolism	Phenylpropanoid biosynthesis	ko00940	K00430	peroxidase	1.11.1.7
comp68374_c0	Metabolism	Phenylpropanoid biosynthesis	ko00940	K00430	peroxidase	1.11.1.7
comp86331_c0	Metabolism	Phenylpropanoid biosynthesis	ko00940	K13065	shikimate O-hydroxycinnamoyltransferase	2.3.1.133
comp93541_c0	Metabolism	Phenylpropanoid biosynthesis	ko00940	K00588	caffeoyl-CoA O-methyltransferase	2.1.1.104
comp90938_c0	Metabolism	Stilbenoid, diarylheptanoid and gingerol biosynthesis	ko00945	K00487	trans-cinnamate 4-monooxygenase	1.14.13.11
comp92132_c0	Metabolism	Stilbenoid, diarylheptanoid and gingerol biosynthesis	ko00945	K00517		1.14.-.-
comp85497_c0	Metabolism	Stilbenoid, diarylheptanoid and gingerol biosynthesis	ko00945	K00517		1.14.-.-
comp96993_c0	Metabolism	Stilbenoid, diarylheptanoid and gingerol biosynthesis	ko00945	K00517		1.14.-.-
comp90467_c0	Metabolism	Stilbenoid, diarylheptanoid and gingerol biosynthesis	ko00945	K00517		1.14.-.-
comp86331_c0	Metabolism	Stilbenoid, diarylheptanoid and gingerol biosynthesis	ko00945	K13065	shikimate O-hydroxycinnamoyltransferase	2.3.1.133
comp93541_c0	Metabolism	Stilbenoid, diarylheptanoid and gingerol biosynthesis	ko00945	K00588	caffeoyl-CoA O-methyltransferase	2.1.1.104
comp95326_c1	Metabolism	Flavonoid biosynthesis	ko00941	K00660	chalcone synthase	2.3.1.74
comp93616_c0	Metabolism	Flavonoid biosynthesis	ko00941	K00475	naringenin 3-dioxygenase	1.14.11.9
comp90938_c0	Metabolism	Flavonoid biosynthesis	ko00941	K00487	trans-cinnamate 4-monooxygenase	1.14.13.11
comp63646_c0	Metabolism	Flavonoid biosynthesis	ko00941	K05280	flavonoid 3'-monooxygenase	1.14.13.21
comp86331_c0	Metabolism	Flavonoid biosynthesis	ko00941	K13065	shikimate O-hydroxycinnamoyltransferase	2.3.1.133
comp94260_c1	Metabolism	Flavonoid biosynthesis	ko00941	K13082	bifunctional dihydroflavonol 4-reductase/flavanone 4-reductase	1.1.1.219 1.1.1.234
comp93541_c0	Metabolism	Flavonoid biosynthesis	ko00941	K00588	caffeoyl-CoA O-methyltransferase	2.1.1.104
comp90819_c0	Metabolism	Flavonoid biosynthesis	ko00941	K13083	flavonoid 3',5'-hydroxylase	1.14.13.88
comp63646_c0	Metabolism	Flavone and flavonol biosynthesis	ko00944	K05280	flavonoid 3'-monooxygenase	1.14.13.21
comp93039_c0	Metabolism	Flavone and flavonol biosynthesis	ko00944	K05279	flavonol 3-O-methyltransferase	2.1.1.76
comp87212_c0	Metabolism	Flavone and flavonol biosynthesis	ko00944	K05279	flavonol 3-O-methyltransferase	2.1.1.76
comp89704_c0	Metabolism	Flavone and flavonol biosynthesis	ko00944	K05279	flavonol 3-O-methyltransferase	2.1.1.76
comp94680_c0	Metabolism	Flavone and flavonol biosynthesis	ko00944	K05279	flavonol 3-O-methyltransferase	2.1.1.76
comp90819_c0	Metabolism	Flavone and flavonol biosynthesis	ko00944	K13083	flavonoid 3',5'-hydroxylase	1.14.13.88
comp78101_c0	Metabolism	Isoquinoline alkaloid biosynthesis	ko00950	K14454	aspartate aminotransferase, cytoplasmic	2.6.1.1
comp88362_c0	Metabolism	Isoquinoline alkaloid biosynthesis	ko00950	K15849	bifunctional aspartate aminotransferase and glutamate/aspartate-prephenate aminotransferase	2.6.1.1 2.6.1.78 2.6.1.79
comp89991_c0	Metabolism	Isoquinoline alkaloid biosynthesis	ko00950	K01592	tyrosine decarboxylase	4.1.1.25
comp68722_c0	Metabolism	Isoquinoline alkaloid biosynthesis	ko00950	K00276	primary-amine oxidase	1.4.3.21
comp68722_c0	Metabolism	Tropane, piperidine and pyridine alkaloid biosynthesis	ko00960	K00276	primary-amine oxidase	1.4.3.21
comp78101_c0	Metabolism	Tropane, piperidine and pyridine alkaloid biosynthesis	ko00960	K14454	aspartate aminotransferase, cytoplasmic	2.6.1.1
comp88362_c0	Metabolism	Tropane, piperidine and pyridine alkaloid biosynthesis	ko00960	K15849	bifunctional aspartate aminotransferase and glutamate/aspartate-prephenate aminotransferase	2.6.1.1 2.6.1.78 2.6.1.79
comp88716_c0	Metabolism	Betalain biosynthesis	ko00965	K00545	catechol O-methyltransferase	2.1.1.6
comp96811_c0	Metabolism	Streptomycin biosynthesis	ko00521	K00844	hexokinase	2.7.1.1
comp94376_c0	Metabolism	Streptomycin biosynthesis	ko00521	K01092	myo-inositol-1(or 4)-monophosphatase	3.1.3.25
comp96811_c0	Metabolism	Butirosin and neomycin biosynthesis	ko00524	K00844	hexokinase	2.7.1.1
comp91876_c0	Metabolism	Benzoate degradation	ko00362	K07513	acetyl-CoA acyltransferase 1	2.3.1.16
comp92132_c0	Metabolism	Aminobenzoate degradation	ko00627	K00517		1.14.-.-
comp85497_c0	Metabolism	Aminobenzoate degradation	ko00627	K00517		1.14.-.-
comp96993_c0	Metabolism	Aminobenzoate degradation	ko00627	K00517		1.14.-.-
comp90467_c0	Metabolism	Aminobenzoate degradation	ko00627	K00517		1.14.-.-
comp95481_c1	Metabolism	Chloroalkane and chloroalkene degradation	ko00625	K00121	S-(hydroxymethyl)glutathione dehydrogenase / alcohol dehydrogenase	1.1.1.284 1.1.1.1
comp87945_c0	Metabolism	Chloroalkane and chloroalkene degradation	ko00625	K00128	aldehyde dehydrogenase (NAD+)	1.2.1.3
comp58130_c0	Metabolism	Chloroalkane and chloroalkene degradation	ko00625	K00128	aldehyde dehydrogenase (NAD+)	1.2.1.3
comp94378_c0	Metabolism	Styrene degradation	ko00643	K01555	fumarylacetoacetase	3.7.1.2
comp85039_c0	Metabolism	Caprolactam degradation	ko00930	K00002	alcohol dehydrogenase (NADP+)	1.1.1.2
comp92132_c0	Metabolism	Bisphenol degradation	ko00363	K00517		1.14.-.-
comp85497_c0	Metabolism	Bisphenol degradation	ko00363	K00517		1.14.-.-
comp96993_c0	Metabolism	Bisphenol degradation	ko00363	K00517		1.14.-.-
comp90467_c0	Metabolism	Bisphenol degradation	ko00363	K00517		1.14.-.-
comp95481_c1	Metabolism	Naphthalene degradation	ko00626	K00121	S-(hydroxymethyl)glutathione dehydrogenase / alcohol dehydrogenase	1.1.1.284 1.1.1.1
comp92132_c0	Metabolism	Polycyclic aromatic hydrocarbon degradation	ko00624	K00517		1.14.-.-
comp85497_c0	Metabolism	Polycyclic aromatic hydrocarbon degradation	ko00624	K00517		1.14.-.-
comp96993_c0	Metabolism	Polycyclic aromatic hydrocarbon degradation	ko00624	K00517		1.14.-.-
comp90467_c0	Metabolism	Polycyclic aromatic hydrocarbon degradation	ko00624	K00517		1.14.-.-
comp86649_c0	Metabolism	Polycyclic aromatic hydrocarbon degradation	ko00624	K00599		2.1.1.-
comp74746_c0	Metabolism	Metabolism of xenobiotics by cytochrome P450	ko00980	K00799	glutathione S-transferase	2.5.1.18
comp78835_c0	Metabolism	Metabolism of xenobiotics by cytochrome P450	ko00980	K00799	glutathione S-transferase	2.5.1.18
comp80463_c0	Metabolism	Metabolism of xenobiotics by cytochrome P450	ko00980	K00799	glutathione S-transferase	2.5.1.18
comp96166_c0	Metabolism	Metabolism of xenobiotics by cytochrome P450	ko00980	K00799	glutathione S-transferase	2.5.1.18
comp78569_c0	Metabolism	Metabolism of xenobiotics by cytochrome P450	ko00980	K00799	glutathione S-transferase	2.5.1.18
comp75314_c0	Metabolism	Metabolism of xenobiotics by cytochrome P450	ko00980	K00799	glutathione S-transferase	2.5.1.18
comp95481_c1	Metabolism	Metabolism of xenobiotics by cytochrome P450	ko00980	K00121	S-(hydroxymethyl)glutathione dehydrogenase / alcohol dehydrogenase	1.1.1.284 1.1.1.1
comp74746_c0	Metabolism	Drug metabolism - cytochrome P450	ko00982	K00799	glutathione S-transferase	2.5.1.18
comp78835_c0	Metabolism	Drug metabolism - cytochrome P450	ko00982	K00799	glutathione S-transferase	2.5.1.18
comp80463_c0	Metabolism	Drug metabolism - cytochrome P450	ko00982	K00799	glutathione S-transferase	2.5.1.18
comp96166_c0	Metabolism	Drug metabolism - cytochrome P450	ko00982	K00799	glutathione S-transferase	2.5.1.18
comp78569_c0	Metabolism	Drug metabolism - cytochrome P450	ko00982	K00799	glutathione S-transferase	2.5.1.18
comp75314_c0	Metabolism	Drug metabolism - cytochrome P450	ko00982	K00799	glutathione S-transferase	2.5.1.18
comp95481_c1	Metabolism	Drug metabolism - cytochrome P450	ko00982	K00121	S-(hydroxymethyl)glutathione dehydrogenase / alcohol dehydrogenase	1.1.1.284 1.1.1.1
comp90034_c0	Metabolism	Drug metabolism - other enzymes	ko00983	K00088	IMP dehydrogenase	1.1.1.205
comp93101_c0	Metabolism	Drug metabolism - other enzymes	ko00983	K00207	dihydropyrimidine dehydrogenase (NADP+)	1.3.1.2
comp89913_c0	Metabolism	Drug metabolism - other enzymes	ko00983	K01431	beta-ureidopropionase	3.5.1.6
comp90012_c0	Metabolism	Drug metabolism - other enzymes	ko00983	K13421	uridine monophosphate synthetase	2.4.2.10 4.1.1.23
