# Supplementary material for: Transcriptome Characterization of Gnetum parvifolium Reveals Candidate Genes Involved in Important Secondary Metabolic Pathways of Flavonoids and Stilbenoids
Source: Front Plant Sci. 2016 Mar 4;7:174. doi: 10.3389/fpls.2016.00174 (PMC4778121; doi:10.3389/fpls.2016.00174)
Supplement: Supplementary Table S11 — Potential STS-like genes discovered in Gnetum parvifolium transcriptome. [file Table11.XLS]

## Sheet: Table S8  Potential STS genes
Genes	Gene Length	NR GI	NR ID	NR Score	NR Evalue	NR Description	NT GI	NT ID	NT Score	NT Evalue	NT Description	KO ID	KO Name	KO Description	Http Link	Swissprot ID	Swissprot Score	Swissprot Evalue	Swissprot Description	PFAM ID	PFAM description	Gene Ontology Biological Pathway	BP Description	Gene Ontology Molecular Function	MF Description	Gene Ontology Cellular Component	CC Description	KOG ID	KOG Description
comp10181_c0	363	--	--	--	--	--	--	--	--	--	--	--	--	--	--	--	--	--	--	PF00195	Chalcone and stilbene synthases, N-terminal domain	GO:0009058	biosynthetic process	GO:0016746	transferase activity, transferring acyl groups	--	--	--	--
comp1085664_c0	302	--	--	--	--	--	--	--	--	--	--	--	--	--	--	--	--	--	--	PF02797	Chalcone and stilbene synthases, C-terminal domain	--	--	GO:0016746	transferase activity, transferring acyl groups	--	--	--	--
comp228100_c0	227	283557984	ADB27023.1	143	3.25517e-10	stilbene synthase 9 [Vitis amurensis]	--	--	--	--	--	--	--	--	--	O80400	142	2.27243e-10	Phloroisovalerophenone synthase OS=Humulus lupulus GN=VPS PE=2 SV=1	PF00195	Chalcone and stilbene synthases, N-terminal domain	GO:0009058	biosynthetic process	GO:0016746	transferase activity, transferring acyl groups	--	--	--	--
comp300436_c0	1456	2507617	AAB80804.1	1378	0	chalcone synthase homolog PrChS1 [Pinus radiata]	--	--	--	--	--	--	--	--	--	P08894	696	1.12624e-84	Chalcone synthase A OS=Petunia hybrida GN=CHSA PE=2 SV=1	PF08541//PF08545//PF02797//PF00195//PF08392	3-Oxoacyl-[acyl-carrier-protein (ACP)] synthase III C terminal//3-Oxoacyl-[acyl-carrier-protein (ACP)] synthase III//Chalcone and stilbene synthases, C-terminal domain//Chalcone and stilbene synthases, N-terminal domain//FAE1/Type III polyketide synthase-like protein	GO:0006633//GO:0042967//GO:0009058//GO:0008610	fatty acid biosynthetic process//acyl-carrier-protein biosynthetic process//biosynthetic process//lipid biosynthetic process	GO:0004315//GO:0016746//GO:0016747	3-oxoacyl-[acyl-carrier-protein] synthase activity//transferase activity, transferring acyl groups//transferase activity, transferring acyl groups other than amino-acyl groups	GO:0005835//GO:0016020	fatty acid synthase complex//membrane	--	--
comp323402_c0	274	6684423	AAF23577.1	269	1.09276e-26	chalcone synthase [Fourraea alpina]	--	--	--	--	--	K00660	CHS	chalcone synthase	http://www.genome.jp/dbget-bin/www_bget?ko:K00660	O22652	261	8.05765e-27	Chalcone synthase OS=Raphanus sativus GN=CHS PE=2 SV=1	PF08545//PF00195//PF02797	3-Oxoacyl-[acyl-carrier-protein (ACP)] synthase III//Chalcone and stilbene synthases, N-terminal domain//Chalcone and stilbene synthases, C-terminal domain	GO:0008152//GO:0006633//GO:0009058//GO:0042967	metabolic process//fatty acid biosynthetic process//biosynthetic process//acyl-carrier-protein biosynthetic process	GO:0016746//GO:0004315	transferase activity, transferring acyl groups//3-oxoacyl-[acyl-carrier-protein] synthase activity	GO:0005835	fatty acid synthase complex	--	--
comp33803_c0	328	294460107	ADE75636.1	359	1.14373e-39	unknown [Picea sitchensis]	--	--	--	--	--	K15397	KCS	3-ketoacyl-CoA synthase	http://www.genome.jp/dbget-bin/www_bget?ko:K15397	Q9C6L5	311	3.78061e-33	3-ketoacyl-CoA synthase 5 OS=Arabidopsis thaliana GN=KCS5 PE=1 SV=1	PF08392//PF00195//PF08545	FAE1/Type III polyketide synthase-like protein//Chalcone and stilbene synthases, N-terminal domain//3-Oxoacyl-[acyl-carrier-protein (ACP)] synthase III	GO:0008152//GO:0006633//GO:0042967//GO:0009058	metabolic process//fatty acid biosynthetic process//acyl-carrier-protein biosynthetic process//biosynthetic process	GO:0004315//GO:0016746//GO:0016747	3-oxoacyl-[acyl-carrier-protein] synthase activity//transferase activity, transferring acyl groups//transferase activity, transferring acyl groups other than amino-acyl groups	GO:0005835//GO:0016020	fatty acid synthase complex//membrane	--	--
comp379733_c0	323	294460107	ADE75636.1	314	3.27572e-33	unknown [Picea sitchensis]	--	--	--	--	--	K15397	KCS	3-ketoacyl-CoA synthase	http://www.genome.jp/dbget-bin/www_bget?ko:K15397	Q9MAM3	252	8.4223e-25	3-ketoacyl-CoA synthase 1 OS=Arabidopsis thaliana GN=KCS1 PE=2 SV=1	PF02797//PF08392	Chalcone and stilbene synthases, C-terminal domain//FAE1/Type III polyketide synthase-like protein	GO:0006633	fatty acid biosynthetic process	GO:0016747//GO:0016740//GO:0016746	transferase activity, transferring acyl groups other than amino-acyl groups//transferase activity//transferase activity, transferring acyl groups	GO:0016020	membrane	--	--
comp47194_c0	383	--	--	--	--	--	--	--	--	--	--	--	--	--	--	--	--	--	--	PF00634//PF02797	BRCA2 repeat//Chalcone and stilbene synthases, C-terminal domain	GO:0006302	double-strand break repair	GO:0016746//GO:0005515	transferase activity, transferring acyl groups//protein binding	--	--	--	--
comp48456_c0	524	1705844	P51076.1	261	2.30778e-26	RecName: Full=Chalcone synthase RJ5; AltName: Full=Naringenin-chalcone synthase >gi|643078|gb|AAA79923.1| chalcone synthase, partial [Fragaria x ananassa]	--	--	--	--	--	K00660	CHS	chalcone synthase	http://www.genome.jp/dbget-bin/www_bget?ko:K00660	P51076	261	1.5587e-27	Chalcone synthase RJ5 (Fragment) OS=Fragaria ananassa PE=2 SV=1	PF02797//PF08541	Chalcone and stilbene synthases, C-terminal domain//3-Oxoacyl-[acyl-carrier-protein (ACP)] synthase III C terminal	GO:0009813//GO:0008610	flavonoid biosynthetic process//lipid biosynthetic process	GO:0016746//GO:0016210//GO:0016747	transferase activity, transferring acyl groups//naringenin-chalcone synthase activity//transferase activity, transferring acyl groups other than amino-acyl groups	--	--	--	--
comp50900_c0	338	--	--	--	--	--	--	--	--	--	--	--	--	--	--	--	--	--	--	PF02797	Chalcone and stilbene synthases, C-terminal domain	--	--	GO:0016746	transferase activity, transferring acyl groups	--	--	--	--
comp51417_c0	363	3114909	CAA05214.1	191	2.41276e-15	chalcone synthase-like protein [Pinus strobus]	--	--	--	--	--	K00660	CHS	chalcone synthase	http://www.genome.jp/dbget-bin/www_bget?ko:K00660	P30079	185	1.1006e-15	Chalcone synthase OS=Pinus sylvestris GN=CHS PE=3 SV=1	PF00020//PF00195	TNFR/NGFR cysteine-rich region//Chalcone and stilbene synthases, N-terminal domain	GO:0009058//GO:0009813	biosynthetic process//flavonoid biosynthetic process	GO:0005515//GO:0016210//GO:0016746	protein binding//naringenin-chalcone synthase activity//transferase activity, transferring acyl groups	--	--	--	--
comp519959_c0	313	356575546	XP_003555901.1	330	1.06058e-34	PREDICTED: 3-ketoacyl-CoA synthase 6-like [Glycine max]	--	--	--	--	--	K15397	KCS	3-ketoacyl-CoA synthase	http://www.genome.jp/dbget-bin/www_bget?ko:K15397	Q9XF43	310	4.0061e-33	3-ketoacyl-CoA synthase 6 OS=Arabidopsis thaliana GN=CUT1 PE=1 SV=1	PF00195//PF08392//PF08545	Chalcone and stilbene synthases, N-terminal domain//FAE1/Type III polyketide synthase-like protein//3-Oxoacyl-[acyl-carrier-protein (ACP)] synthase III	GO:0009058//GO:0042967//GO:0006633	biosynthetic process//acyl-carrier-protein biosynthetic process//fatty acid biosynthetic process	GO:0016747//GO:0016746//GO:0004315	transferase activity, transferring acyl groups other than amino-acyl groups//transferase activity, transferring acyl groups//3-oxoacyl-[acyl-carrier-protein] synthase activity	GO:0016020//GO:0005835	membrane//fatty acid synthase complex	--	--
comp550004_c0	345	299150973	ADJ17769.1	277	1.44782e-29	resveratrol synthase [Arachis hypogaea]	--	--	--	--	--	K00660	CHS	chalcone synthase	http://www.genome.jp/dbget-bin/www_bget?ko:K00660	O80400	279	6.82979e-29	Phloroisovalerophenone synthase OS=Humulus lupulus GN=VPS PE=2 SV=1	PF02102//PF00195	Deuterolysin metalloprotease (M35) family//Chalcone and stilbene synthases, N-terminal domain	GO:0009058//GO:0006508	biosynthetic process//proteolysis	GO:0016746//GO:0004222	transferase activity, transferring acyl groups//metalloendopeptidase activity	--	--	--	--
comp58900_c0	259	1352314	P48407.1	147	1.00135e-09	RecName: Full=Pinosylvin synthase 1; AltName: Full=Stilbene synthase 1; Short=STS 1 >gi|762992|emb|CAA87012.1| stilbene synthase [Pinus strobus] >gi|1095543|prf||2109262B stilbene synthase:ISOTYPE=1	--	--	--	--	--	--	--	--	--	P48407	147	6.76326e-11	Pinosylvin synthase 1 OS=Pinus strobus GN=STS1 PE=1 SV=1	PF00195	Chalcone and stilbene synthases, N-terminal domain	GO:0006950//GO:0009058	response to stress//biosynthetic process	GO:0016746//GO:0016747	transferase activity, transferring acyl groups//transferase activity, transferring acyl groups other than amino-acyl groups	GO:0005737	cytoplasm	--	--
comp61084_c0	420	--	--	--	--	--	--	--	--	--	--	--	--	--	--	--	--	--	--	PF00195	Chalcone and stilbene synthases, N-terminal domain	GO:0009058	biosynthetic process	GO:0016746	transferase activity, transferring acyl groups	--	--	--	--
comp67314_c0	1015	294460107	ADE75636.1	428	8.81738e-47	unknown [Picea sitchensis]	--	--	--	--	--	K15397	KCS	3-ketoacyl-CoA synthase	http://www.genome.jp/dbget-bin/www_bget?ko:K15397	Q9FH27	374	5.56539e-39	Probable 3-ketoacyl-CoA synthase 20 OS=Arabidopsis thaliana GN=KCS20 PE=2 SV=1	PF08541//PF02797	3-Oxoacyl-[acyl-carrier-protein (ACP)] synthase III C terminal//Chalcone and stilbene synthases, C-terminal domain	GO:0008610//GO:0008152	lipid biosynthetic process//metabolic process	GO:0016747//GO:0016746	transferase activity, transferring acyl groups other than amino-acyl groups//transferase activity, transferring acyl groups	--	--	--	--
comp67641_c0	244	299150973	ADJ17769.1	166	1.3608e-13	resveratrol synthase [Arachis hypogaea]	--	--	--	--	--	K00660	CHS	chalcone synthase	http://www.genome.jp/dbget-bin/www_bget?ko:K00660	P51069	165	1.81817e-13	Stilbene synthase 3 OS=Arachis hypogaea PE=2 SV=1	PF00195	Chalcone and stilbene synthases, N-terminal domain	GO:0009058	biosynthetic process	GO:0016746	transferase activity, transferring acyl groups	--	--	--	--
comp68545_c0	694	93100090	CAJ90674.1	387	2.85086e-44	putatative chalcone synthase [Musa balbisiana] >gi|93100094|emb|CAJ90676.1| putatative chalcone synthase [Musa acuminata] >gi|93100098|emb|CAJ90678.1| putatative chalcone synthase [Musa x paradisiaca]	375364632	JN812063.1	45	1.51119e-12	Acacia confusa chalcone synthase mRNA, complete cds	K00660	CHS	chalcone synthase	http://www.genome.jp/dbget-bin/www_bget?ko:K00660	Q9LKP7	389	9.59219e-43	Chalcone synthase OS=Dianthus monspessulanus GN=CHS PE=2 SV=1	PF08541//PF02797	3-Oxoacyl-[acyl-carrier-protein (ACP)] synthase III C terminal//Chalcone and stilbene synthases, C-terminal domain	GO:0008610//GO:0008152	lipid biosynthetic process//metabolic process	GO:0016747//GO:0016746	transferase activity, transferring acyl groups other than amino-acyl groups//transferase activity, transferring acyl groups	--	--	--	--
comp74792_c0	727	302822491	XP_002992903.1	423	4.58239e-46	hypothetical protein SELMODRAFT_43379 [Selaginella moellendorffii] >gi|300139248|gb|EFJ05992.1| hypothetical protein SELMODRAFT_43379 [Selaginella moellendorffii]	--	--	--	--	--	K15397	KCS	3-ketoacyl-CoA synthase	http://www.genome.jp/dbget-bin/www_bget?ko:K15397	Q9LZ72	397	3.33068e-43	3-ketoacyl-CoA synthase 21 OS=Arabidopsis thaliana GN=KCS21 PE=2 SV=1	PF08545//PF00195//PF08392	3-Oxoacyl-[acyl-carrier-protein (ACP)] synthase III//Chalcone and stilbene synthases, N-terminal domain//FAE1/Type III polyketide synthase-like protein	GO:0042967//GO:0006633//GO:0050896//GO:0008152//GO:0009058	acyl-carrier-protein biosynthetic process//fatty acid biosynthetic process//response to stimulus//metabolic process//biosynthetic process	GO:0004315//GO:0016747//GO:0016740//GO:0016746	3-oxoacyl-[acyl-carrier-protein] synthase activity//transferase activity, transferring acyl groups other than amino-acyl groups//transferase activity//transferase activity, transferring acyl groups	GO:0005835//GO:0016020	fatty acid synthase complex//membrane	--	--
comp75557_c0	238	71392599	AAZ32094.1	91	3.27428e-07	chalcone synthase [Oncidium Gower Ramsey]	--	--	--	--	--	--	--	--	--	C6KI62	83	1.95679e-06	Chalcone synthase-like protein 1 OS=Cannabis sativa GN=CAN383 PE=2 SV=1	PF02797	Chalcone and stilbene synthases, C-terminal domain	--	--	GO:0016746	transferase activity, transferring acyl groups	--	--	--	--
comp76879_c0	1208	116788428	ABK24876.1	691	9.64905e-84	unknown [Picea sitchensis]	197091507	EU921436.1	70	3.39772e-26	Hordeum vulgare chalcone synthase mRNA, complete cds	K00660	CHS	chalcone synthase	http://www.genome.jp/dbget-bin/www_bget?ko:K00660	Q9M5M0	689	1.58428e-84	Chalcone synthase 7 OS=Picea mariana GN=CSF7 PE=2 SV=1	PF02797//PF00195//PF08392//PF08541//PF08545	Chalcone and stilbene synthases, C-terminal domain//Chalcone and stilbene synthases, N-terminal domain//FAE1/Type III polyketide synthase-like protein//3-Oxoacyl-[acyl-carrier-protein (ACP)] synthase III C terminal//3-Oxoacyl-[acyl-carrier-protein (ACP)] synthase III	GO:0008610//GO:0009058//GO:0042967//GO:0008152//GO:0006633	lipid biosynthetic process//biosynthetic process//acyl-carrier-protein biosynthetic process//metabolic process//fatty acid biosynthetic process	GO:0016747//GO:0016746//GO:0004315	transferase activity, transferring acyl groups other than amino-acyl groups//transferase activity, transferring acyl groups//3-oxoacyl-[acyl-carrier-protein] synthase activity	GO:0016020//GO:0005835	membrane//fatty acid synthase complex	--	--
comp76951_c1	488	294460107	ADE75636.1	515	4.72003e-62	unknown [Picea sitchensis]	--	--	--	--	--	K15397	KCS	3-ketoacyl-CoA synthase	http://www.genome.jp/dbget-bin/www_bget?ko:K15397	Q9C6L5	387	8.05964e-43	3-ketoacyl-CoA synthase 5 OS=Arabidopsis thaliana GN=KCS5 PE=1 SV=1	PF08545//PF01993//PF08392//PF00195	3-Oxoacyl-[acyl-carrier-protein (ACP)] synthase III//methylene-5,6,7,8-tetrahydromethanopterin dehydrogenase//FAE1/Type III polyketide synthase-like protein//Chalcone and stilbene synthases, N-terminal domain	GO:0055114//GO:0009058//GO:0015948//GO:0006633//GO:0042967	oxidation-reduction process//biosynthetic process//methanogenesis//fatty acid biosynthetic process//acyl-carrier-protein biosynthetic process	GO:0016746//GO:0016747//GO:0008901//GO:0004315	transferase activity, transferring acyl groups//transferase activity, transferring acyl groups other than amino-acyl groups//ferredoxin hydrogenase activity//3-oxoacyl-[acyl-carrier-protein] synthase activity	GO:0016020//GO:0009375//GO:0005835	membrane//ferredoxin hydrogenase complex//fatty acid synthase complex	--	--
comp77417_c0	675	116783278	ABK22869.1	579	2.8155e-72	unknown [Picea sitchensis]	--	--	--	--	--	K00660	CHS	chalcone synthase	http://www.genome.jp/dbget-bin/www_bget?ko:K00660	P30079	580	7.80631e-71	Chalcone synthase OS=Pinus sylvestris GN=CHS PE=3 SV=1	PF00195	Chalcone and stilbene synthases, N-terminal domain	GO:0009058	biosynthetic process	GO:0016746	transferase activity, transferring acyl groups	--	--	--	--
comp78120_c0	240	290566733	ADD39716.1	252	1.50801e-26	chalcone synthase [Citrus maxima]	--	--	--	--	--	K00660	CHS	chalcone synthase	http://www.genome.jp/dbget-bin/www_bget?ko:K00660	P26018	264	2.33609e-27	Chalcone synthase 1 OS=Hordeum vulgare GN=CHS1 PE=3 SV=1	PF00195	Chalcone and stilbene synthases, N-terminal domain	GO:0009058	biosynthetic process	GO:0016746	transferase activity, transferring acyl groups	--	--	--	--
comp78673_c0	496	50845823	AAT84883.1	127	3.22755e-07	stilbene synthase [Vitis vinifera]	20513295	AB075528.1	36	1.06603e-07	Sequoia sempervirens Chs gene for chalcone syntase Chs, 3'UTR, partial sequence	--	--	--	--	P17818	127	1.19027e-07	Chalcone synthase OS=Matthiola incana GN=CHS PE=2 SV=1	PF02797//PF08541	Chalcone and stilbene synthases, C-terminal domain//3-Oxoacyl-[acyl-carrier-protein (ACP)] synthase III C terminal	GO:0008610	lipid biosynthetic process	GO:0016747//GO:0003824//GO:0016746	transferase activity, transferring acyl groups other than amino-acyl groups//catalytic activity//transferase activity, transferring acyl groups	--	--	--	--
comp78673_c1	1243	90994175	ABE03664.1	1169	2.46059e-155	chalcone synthase [Solms-laubachia sp. JY-2006-2]	33465873	AY286097.1	60	1.2674e-20	Triticum aestivum chalcone synthase (CHS) mRNA, complete cds	K00660	CHS	chalcone synthase	http://www.genome.jp/dbget-bin/www_bget?ko:K00660	Q9SEP2	1162	2.06824e-155	Chalcone synthase OS=Cardamine amara GN=CHS PE=3 SV=1	PF08545//PF08392//PF00195//PF02797	3-Oxoacyl-[acyl-carrier-protein (ACP)] synthase III//FAE1/Type III polyketide synthase-like protein//Chalcone and stilbene synthases, N-terminal domain//Chalcone and stilbene synthases, C-terminal domain	GO:0042967//GO:0006633//GO:0008152//GO:0009058	acyl-carrier-protein biosynthetic process//fatty acid biosynthetic process//metabolic process//biosynthetic process	GO:0004315//GO:0016747//GO:0016746	3-oxoacyl-[acyl-carrier-protein] synthase activity//transferase activity, transferring acyl groups other than amino-acyl groups//transferase activity, transferring acyl groups	GO:0005835//GO:0016020	fatty acid synthase complex//membrane	--	--
comp790485_c0	275	269856498	ACZ51475.1	137	2.54362e-08	chalcone synthase [Fagopyrum tataricum] >gi|302486595|gb|ADL39795.1| chalcone synthase [Fagopyrum tataricum]	110808270	DQ647828.1	32	9.3661e-06	Pinus massoniana pinosylvin-forming stilbene synthase (PSR2) mRNA, complete cds	--	--	--	--	Q9ZRR8	131	9.04993e-09	Chalcone synthase OS=Casuarina glauca GN=CHS1 PE=2 SV=1	PF00195	Chalcone and stilbene synthases, N-terminal domain	GO:0009058	biosynthetic process	GO:0016746	transferase activity, transferring acyl groups	--	--	--	--
comp80916_c0	1611	168002625	XP_001754014.1	1215	2.5989e-161	predicted protein [Physcomitrella patens subsp. patens] >gi|162694990|gb|EDQ81336.1| predicted protein [Physcomitrella patens subsp. patens]	--	--	--	--	--	K00648	fabH	3-oxoacyl-	http://www.genome.jp/dbget-bin/www_bget?ko:K00648	P49245	1219	5.26365e-162	3-oxoacyl-[acyl-carrier-protein] synthase 3 B, chloroplastic OS=Cuphea wrightii GN=KAS3B PE=2 SV=1	PF02797//PF08545//PF08541//PF02803	Chalcone and stilbene synthases, C-terminal domain//3-Oxoacyl-[acyl-carrier-protein (ACP)] synthase III//3-Oxoacyl-[acyl-carrier-protein (ACP)] synthase III C terminal//Thiolase, C-terminal domain	GO:0042967//GO:0008152//GO:0006633//GO:0008610	acyl-carrier-protein biosynthetic process//metabolic process//fatty acid biosynthetic process//lipid biosynthetic process	GO:0004315//GO:0016747//GO:0016746	3-oxoacyl-[acyl-carrier-protein] synthase activity//transferase activity, transferring acyl groups other than amino-acyl groups//transferase activity, transferring acyl groups	GO:0005835	fatty acid synthase complex	--	--
comp81059_c0	2540	116787763	ABK24632.1	2301	0	unknown [Picea sitchensis]	270149516	BT116402.1	381	0	Picea glauca clone GQ03718_B23 mRNA sequence	K15397	KCS	3-ketoacyl-CoA synthase	http://www.genome.jp/dbget-bin/www_bget?ko:K15397	Q570B4	1912	0	3-ketoacyl-CoA synthase 10 OS=Arabidopsis thaliana GN=FDH PE=1 SV=2	PF08392//PF00195//PF02797//PF08545//PF08541	FAE1/Type III polyketide synthase-like protein//Chalcone and stilbene synthases, N-terminal domain//Chalcone and stilbene synthases, C-terminal domain//3-Oxoacyl-[acyl-carrier-protein (ACP)] synthase III//3-Oxoacyl-[acyl-carrier-protein (ACP)] synthase III C terminal	GO:0006633//GO:0042967//GO:0008610//GO:0009058	fatty acid biosynthetic process//acyl-carrier-protein biosynthetic process//lipid biosynthetic process//biosynthetic process	GO:0004315//GO:0016746//GO:0016747	3-oxoacyl-[acyl-carrier-protein] synthase activity//transferase activity, transferring acyl groups//transferase activity, transferring acyl groups other than amino-acyl groups	GO:0005835//GO:0016020	fatty acid synthase complex//membrane	--	--
comp83677_c0	704	357534511	AET83309.1	528	2.83309e-65	hypothetical protein, partial [Pinus contorta var. bolanderi] >gi|357534513|gb|AET83310.1| hypothetical protein, partial [Pinus contorta var. bolanderi] >gi|357534515|gb|AET83311.1| hypothetical protein, partial [Pinus contorta var. bolanderi] >gi|357534517|gb|AET83312.1| hypothetical protein, partial [Pinus contorta var. bolanderi] >gi|357534519|gb|AET83313.1| hypothetical protein, partial [Pinu…	195626789	EU963107.1	121	8.66309e-55	Zea mays clone 257656 mRNA sequence	K15397	KCS	3-ketoacyl-CoA synthase	http://www.genome.jp/dbget-bin/www_bget?ko:K15397	Q9FG87	484	1.88569e-55	3-ketoacyl-CoA synthase 19 OS=Arabidopsis thaliana GN=KCS19 PE=2 SV=1	PF02797//PF08541	Chalcone and stilbene synthases, C-terminal domain//3-Oxoacyl-[acyl-carrier-protein (ACP)] synthase III C terminal	GO:0008610	lipid biosynthetic process	GO:0016747//GO:0016746	transferase activity, transferring acyl groups other than amino-acyl groups//transferase activity, transferring acyl groups	--	--	--	--
comp83722_c0	1224	302792198	XP_002977865.1	813	2.6491e-100	hypothetical protein SELMODRAFT_443640 [Selaginella moellendorffii] >gi|300154568|gb|EFJ21203.1| hypothetical protein SELMODRAFT_443640 [Selaginella moellendorffii]	242034658	XM_002464679.1	192	5.21963e-94	Sorghum bicolor hypothetical protein, mRNA	K15397	KCS	3-ketoacyl-CoA synthase	http://www.genome.jp/dbget-bin/www_bget?ko:K15397	Q9LN49	773	1.70392e-95	3-ketoacyl-CoA synthase 4 OS=Arabidopsis thaliana GN=KCS4 PE=2 SV=1	PF08545//PF08541//PF08392//PF00195//PF02797	3-Oxoacyl-[acyl-carrier-protein (ACP)] synthase III//3-Oxoacyl-[acyl-carrier-protein (ACP)] synthase III C terminal//FAE1/Type III polyketide synthase-like protein//Chalcone and stilbene synthases, N-terminal domain//Chalcone and stilbene synthases, C-terminal domain	GO:0042967//GO:0006633//GO:0008610//GO:0009058//GO:0009628	acyl-carrier-protein biosynthetic process//fatty acid biosynthetic process//lipid biosynthetic process//biosynthetic process//response to abiotic stimulus	GO:0004315//GO:0016747//GO:0016746	3-oxoacyl-[acyl-carrier-protein] synthase activity//transferase activity, transferring acyl groups other than amino-acyl groups//transferase activity, transferring acyl groups	GO:0005835//GO:0016020	fatty acid synthase complex//membrane	--	--
comp85210_c0	1899	82754319	ABB89956.1	1042	2.9665e-135	caffeoyl-CoA O-methyltransferase [Chamaecyparis formosensis]	82754318	DQ305976.1	243	3.64777e-122	Chamaecyparis formosensis caffeoyl-CoA O-methyltransferase (CCoAOMT) mRNA, complete cds	K00588	E2.1.1.104	caffeoyl-CoA O-methyltransferase	http://www.genome.jp/dbget-bin/www_bget?ko:K00588	Q9ZTT5	1014	4.94986e-132	Caffeoyl-CoA O-methyltransferase OS=Pinus taeda GN=CCOAOMT PE=2 SV=1	PF05864//PF01596	Chordopoxvirus DNA-directed RNA polymerase 7 kDa polypeptide (RPO7)//O-methyltransferase	GO:0006144//GO:0006351//GO:0009805//GO:0009811//GO:0009809//GO:0032259//GO:0006206	purine nucleobase metabolic process//transcription, DNA-dependent//coumarin biosynthetic process//stilbene biosynthetic process//lignin biosynthetic process//methylation//pyrimidine nucleobase metabolic process	GO:0008171//GO:0003677//GO:0042409//GO:0003899	O-methyltransferase activity//DNA binding//caffeoyl-CoA O-methyltransferase activity//DNA-directed RNA polymerase activity	GO:0005730	nucleolus	KOG1663	O-methyltransferase
comp85551_c0	759	296090505	CBI40836.3	217	2.26791e-19	unnamed protein product [Vitis vinifera]	119553866	EF091755.1	79	2.08717e-31	Dactylorhiza praetermissa clone 5 chalcone synthase gene, partial cds	K00660	CHS	chalcone synthase	http://www.genome.jp/dbget-bin/www_bget?ko:K00660	P06515	220	3.10504e-19	Chalcone synthase OS=Antirrhinum majus GN=CHS PE=3 SV=1	PF00195	Chalcone and stilbene synthases, N-terminal domain	GO:0009058	biosynthetic process	GO:0016746	transferase activity, transferring acyl groups	--	--	--	--
comp86856_c0	514	147837626	CAN77062.1	710	5.97291e-89	hypothetical protein VITISV_038240 [Vitis vinifera]	--	--	--	--	--	K15397	KCS	3-ketoacyl-CoA synthase	http://www.genome.jp/dbget-bin/www_bget?ko:K15397	Q5XEP9	693	4.63207e-87	3-ketoacyl-CoA synthase 17 OS=Arabidopsis thaliana GN=KCS17 PE=2 SV=2	PF00195//PF08392//PF08545	Chalcone and stilbene synthases, N-terminal domain//FAE1/Type III polyketide synthase-like protein//3-Oxoacyl-[acyl-carrier-protein (ACP)] synthase III	GO:0006633//GO:0042967//GO:0009058	fatty acid biosynthetic process//acyl-carrier-protein biosynthetic process//biosynthetic process	GO:0004315//GO:0016746//GO:0016747	3-oxoacyl-[acyl-carrier-protein] synthase activity//transferase activity, transferring acyl groups//transferase activity, transferring acyl groups other than amino-acyl groups	GO:0005835//GO:0016020	fatty acid synthase complex//membrane	--	--
comp88410_c0	2062	3820531	AAC69619.1	1470	0	beta-glucosidase [Pinus contorta]	--	--	--	--	--	K05350	bglB	beta-glucosidase	http://www.genome.jp/dbget-bin/www_bget?ko:K05350	Q7XSK0	1232	2.77277e-160	Beta-glucosidase 18 OS=Oryza sativa subsp. japonica GN=BGLU18 PE=2 SV=2	PF00150//PF00232	Cellulase (glycosyl hydrolase family 5)//Glycosyl hydrolase family 1	GO:0009809//GO:0005975//GO:0009811//GO:0009805	lignin biosynthetic process//carbohydrate metabolic process//stilbene biosynthetic process//coumarin biosynthetic process	GO:0047782//GO:0042802//GO:0004553	coniferin beta-glucosidase activity//identical protein binding//hydrolase activity, hydrolyzing O-glycosyl compounds	--	--	--	--
comp89138_c0	2537	167998328	XP_001751870.1	900	6.61083e-104	predicted protein [Physcomitrella patens subsp. patens] >gi|162696968|gb|EDQ83305.1| predicted protein [Physcomitrella patens subsp. patens]	--	--	--	--	--	--	--	--	--	C0LGK4	787	7.0312e-89	Probable LRR receptor-like serine/threonine-protein kinase At2g16250 OS=Arabidopsis thaliana GN=At2g16250 PE=1 SV=1	PF08392//PF07714//PF02797//PF00069//PF07236//PF08541	FAE1/Type III polyketide synthase-like protein//Protein tyrosine kinase//Chalcone and stilbene synthases, C-terminal domain//Protein kinase domain//Phytoreovirus S7 protein//3-Oxoacyl-[acyl-carrier-protein (ACP)] synthase III C terminal	GO:0008610//GO:0006468//GO:0006633	lipid biosynthetic process//protein phosphorylation//fatty acid biosynthetic process	GO:0016746//GO:0016747//GO:0004672//GO:0005524	transferase activity, transferring acyl groups//transferase activity, transferring acyl groups other than amino-acyl groups//protein kinase activity//ATP binding	GO:0019012//GO:0016020	virion//membrane	--	--
comp897_c0	270	98978863	ABF59866.1	118	9.54328e-12	chalcone synthase [Lupinus luteus]	--	--	--	--	--	--	--	--	--	P51082	118	1.4584e-12	Chalcone synthase 1B OS=Pisum sativum GN=CHS-1B PE=3 SV=1	PF00195	Chalcone and stilbene synthases, N-terminal domain	GO:0009058//GO:0008152	biosynthetic process//metabolic process	GO:0016746	transferase activity, transferring acyl groups	--	--	--	--
comp89742_c0	2387	3820531	AAC69619.1	1586	0	beta-glucosidase [Pinus contorta]	242076183	XM_002447983.1	44	1.93242e-11	Sorghum bicolor hypothetical protein, mRNA	K05350	bglB	beta-glucosidase	http://www.genome.jp/dbget-bin/www_bget?ko:K05350	Q7XPY7	1229	2.73489e-158	Probable inactive beta-glucosidase 14 OS=Oryza sativa subsp. japonica GN=BGLU14 PE=2 SV=2	PF00232	Glycosyl hydrolase family 1	GO:0009809//GO:0005975//GO:0009805//GO:0009811	lignin biosynthetic process//carbohydrate metabolic process//coumarin biosynthetic process//stilbene biosynthetic process	GO:0047782//GO:0043169//GO:0004553//GO:0042802	coniferin beta-glucosidase activity//cation binding//hydrolase activity, hydrolyzing O-glycosyl compounds//identical protein binding	--	--	--	--
comp90570_c0	3848	359475340	XP_003631663.1	2058	0	PREDICTED: 3-ketoacyl-CoA synthase 4-like [Vitis vinifera]	270151298	BT118184.1	390	0	Picea glauca clone GQ04003_F19 mRNA sequence	K15397	KCS	3-ketoacyl-CoA synthase	http://www.genome.jp/dbget-bin/www_bget?ko:K15397	Q9LN49	2038	0	3-ketoacyl-CoA synthase 4 OS=Arabidopsis thaliana GN=KCS4 PE=2 SV=1	PF08392//PF00195//PF02797//PF03788//PF08545//PF08541	FAE1/Type III polyketide synthase-like protein//Chalcone and stilbene synthases, N-terminal domain//Chalcone and stilbene synthases, C-terminal domain//LrgA family//3-Oxoacyl-[acyl-carrier-protein (ACP)] synthase III//3-Oxoacyl-[acyl-carrier-protein (ACP)] synthase III C terminal	GO:0000038//GO:0008610//GO:0009058//GO:0006633//GO:0042335//GO:0042967	very long-chain fatty acid metabolic process//lipid biosynthetic process//biosynthetic process//fatty acid biosynthetic process//cuticle development//acyl-carrier-protein biosynthetic process	GO:0016746//GO:0016747//GO:0004315	transferase activity, transferring acyl groups//transferase activity, transferring acyl groups other than amino-acyl groups//3-oxoacyl-[acyl-carrier-protein] synthase activity	GO:0016020//GO:0016021//GO:0005835	membrane//integral to membrane//fatty acid synthase complex	--	--
comp92225_c0	2505	302772256	XP_002969546.1	1029	6.48592e-127	hypothetical protein SELMODRAFT_91671 [Selaginella moellendorffii] >gi|300163022|gb|EFJ29634.1| hypothetical protein SELMODRAFT_91671 [Selaginella moellendorffii]	224031252	BT067805.1	58	3.34815e-19	Zea mays full-length cDNA clone ZM_BFc0160B20 mRNA, complete cds	K15397	KCS	3-ketoacyl-CoA synthase	http://www.genome.jp/dbget-bin/www_bget?ko:K15397	Q9SIX1	928	2.53942e-113	3-ketoacyl-CoA synthase 9 OS=Arabidopsis thaliana GN=KCS9 PE=2 SV=1	PF02797//PF08392//PF00195//PF08541	Chalcone and stilbene synthases, C-terminal domain//FAE1/Type III polyketide synthase-like protein//Chalcone and stilbene synthases, N-terminal domain//3-Oxoacyl-[acyl-carrier-protein (ACP)] synthase III C terminal	GO:0009628//GO:0008610//GO:0009058//GO:0006950//GO:1901576//GO:0006633//GO:0044710	response to abiotic stimulus//lipid biosynthetic process//biosynthetic process//response to stress//organic substance biosynthetic process//fatty acid biosynthetic process//single-organism metabolic process	GO:0016747//GO:0016746	transferase activity, transferring acyl groups other than amino-acyl groups//transferase activity, transferring acyl groups	GO:0016020	membrane	--	--
comp92547_c0	2194	3820531	AAC69619.1	1290	3.29353e-167	beta-glucosidase [Pinus contorta]	--	--	--	--	--	K05350	bglB	beta-glucosidase	http://www.genome.jp/dbget-bin/www_bget?ko:K05350	Q7XKV5	1050	2.56582e-132	Beta-glucosidase 11 OS=Oryza sativa subsp. japonica GN=BGLU11 PE=2 SV=2	PF00232//PF13008	Glycosyl hydrolase family 1//Zinc-binding domain of Paramyxoviridae V protein	GO:0005975//GO:0009809//GO:0009805//GO:0009811	carbohydrate metabolic process//lignin biosynthetic process//coumarin biosynthetic process//stilbene biosynthetic process	GO:0004553//GO:0046872//GO:0047782//GO:0042802	hydrolase activity, hydrolyzing O-glycosyl compounds//metal ion binding//coniferin beta-glucosidase activity//identical protein binding	--	--	--	--
comp92578_c0	1144	294460107	ADE75636.1	716	5.83869e-89	unknown [Picea sitchensis]	--	--	--	--	--	K15397	KCS	3-ketoacyl-CoA synthase	http://www.genome.jp/dbget-bin/www_bget?ko:K15397	Q9LN49	537	3.63634e-61	3-ketoacyl-CoA synthase 4 OS=Arabidopsis thaliana GN=KCS4 PE=2 SV=1	PF08541//PF08392//PF02797	3-Oxoacyl-[acyl-carrier-protein (ACP)] synthase III C terminal//FAE1/Type III polyketide synthase-like protein//Chalcone and stilbene synthases, C-terminal domain	GO:0008152//GO:0006633//GO:0008610	metabolic process//fatty acid biosynthetic process//lipid biosynthetic process	GO:0016746//GO:0016747	transferase activity, transferring acyl groups//transferase activity, transferring acyl groups other than amino-acyl groups	GO:0016020	membrane	--	--
comp92936_c0	3441	326494602	BAJ94420.1	1883	0	predicted protein [Hordeum vulgare subsp. vulgare] >gi|326523773|dbj|BAJ93057.1| predicted protein [Hordeum vulgare subsp. vulgare]	242064455	XM_002453472.1	485	0	Sorghum bicolor hypothetical protein, mRNA	K15397	KCS	3-ketoacyl-CoA synthase	http://www.genome.jp/dbget-bin/www_bget?ko:K15397	O48780	1841	0	3-ketoacyl-CoA synthase 11 OS=Arabidopsis thaliana GN=KCS11 PE=1 SV=1	PF02055//PF08541//PF08545//PF02797//PF08392//PF00195//PF01136	O-Glycosyl hydrolase family 30//3-Oxoacyl-[acyl-carrier-protein (ACP)] synthase III C terminal//3-Oxoacyl-[acyl-carrier-protein (ACP)] synthase III//Chalcone and stilbene synthases, C-terminal domain//FAE1/Type III polyketide synthase-like protein//Chalcone and stilbene synthases, N-terminal domain//Peptidase family U32	GO:0042967//GO:0006807//GO:0006687//GO:0005975//GO:0006665//GO:0006633//GO:0009058//GO:0008610//GO:0006508	acyl-carrier-protein biosynthetic process//nitrogen compound metabolic process//glycosphingolipid metabolic process//carbohydrate metabolic process//sphingolipid metabolic process//fatty acid biosynthetic process//biosynthetic process//lipid biosynthetic process//proteolysis	GO:0004315//GO:0016746//GO:0008233//GO:0004348//GO:0016747	3-oxoacyl-[acyl-carrier-protein] synthase activity//transferase activity, transferring acyl groups//peptidase activity//glucosylceramidase activity//transferase activity, transferring acyl groups other than amino-acyl groups	GO:0016020//GO:0005835	membrane//fatty acid synthase complex	--	--
comp93771_c0	2441	294461609	ADE76365.1	1229	9.20919e-157	unknown [Picea sitchensis]	545372906	XM_005650813.1	48	1.18133e-13	Coccomyxa subellipsoidea C-169 very-long-chain 3-ketoacyl-CoA synthase (COCSUDRAFT_12119) mRNA, complete cds	K15397	KCS	3-ketoacyl-CoA synthase	http://www.genome.jp/dbget-bin/www_bget?ko:K15397	Q9LN49	1000	5.15392e-124	3-ketoacyl-CoA synthase 4 OS=Arabidopsis thaliana GN=KCS4 PE=2 SV=1	PF02797//PF08392//PF00195//PF08541//PF08545	Chalcone and stilbene synthases, C-terminal domain//FAE1/Type III polyketide synthase-like protein//Chalcone and stilbene synthases, N-terminal domain//3-Oxoacyl-[acyl-carrier-protein (ACP)] synthase III C terminal//3-Oxoacyl-[acyl-carrier-protein (ACP)] synthase III	GO:0006633//GO:0042967//GO:0009058//GO:0008610	fatty acid biosynthetic process//acyl-carrier-protein biosynthetic process//biosynthetic process//lipid biosynthetic process	GO:0004315//GO:0016746//GO:0016747	3-oxoacyl-[acyl-carrier-protein] synthase activity//transferase activity, transferring acyl groups//transferase activity, transferring acyl groups other than amino-acyl groups	GO:0005835//GO:0016020	fatty acid synthase complex//membrane	--	--
comp94118_c0	1358	27368100	AAN87170.1	926	4.56644e-118	chalcone synthase [Pinus pinaster]	--	--	--	--	--	K00660	CHS	chalcone synthase	http://www.genome.jp/dbget-bin/www_bget?ko:K00660	P30079	917	6.28239e-118	Chalcone synthase OS=Pinus sylvestris GN=CHS PE=3 SV=1	PF08545//PF08541//PF08392//PF00195//PF02797	3-Oxoacyl-[acyl-carrier-protein (ACP)] synthase III//3-Oxoacyl-[acyl-carrier-protein (ACP)] synthase III C terminal//FAE1/Type III polyketide synthase-like protein//Chalcone and stilbene synthases, N-terminal domain//Chalcone and stilbene synthases, C-terminal domain	GO:0008610//GO:0009058//GO:0042967//GO:0006633	lipid biosynthetic process//biosynthetic process//acyl-carrier-protein biosynthetic process//fatty acid biosynthetic process	GO:0016747//GO:0016746//GO:0016740//GO:0004315	transferase activity, transferring acyl groups other than amino-acyl groups//transferase activity, transferring acyl groups//transferase activity//3-oxoacyl-[acyl-carrier-protein] synthase activity	GO:0016020//GO:0005835	membrane//fatty acid synthase complex	--	--
comp94292_c0	1816	87132986	ABD24227.1	1439	0	chalcone synthase [Pseudotsuga menziesii]	115471176	NM_001065722.1	213	1.6564e-105	Oryza sativa Japonica Group Os07g0214900 (Os07g0214900) mRNA, complete cds	K00660	CHS	chalcone synthase	http://www.genome.jp/dbget-bin/www_bget?ko:K00660	P30079	1434	0	Chalcone synthase OS=Pinus sylvestris GN=CHS PE=3 SV=1	PF08545//PF08541//PF08392//PF00195//PF02797	3-Oxoacyl-[acyl-carrier-protein (ACP)] synthase III//3-Oxoacyl-[acyl-carrier-protein (ACP)] synthase III C terminal//FAE1/Type III polyketide synthase-like protein//Chalcone and stilbene synthases, N-terminal domain//Chalcone and stilbene synthases, C-terminal domain	GO:0042967//GO:0006633//GO:0009058//GO:0008610	acyl-carrier-protein biosynthetic process//fatty acid biosynthetic process//biosynthetic process//lipid biosynthetic process	GO:0004315//GO:0016747//GO:0016746	3-oxoacyl-[acyl-carrier-protein] synthase activity//transferase activity, transferring acyl groups other than amino-acyl groups//transferase activity, transferring acyl groups	GO:0005835//GO:0016020	fatty acid synthase complex//membrane	--	--
comp95326_c1	1678	27368100	AAN87170.1	1339	9.48239e-179	chalcone synthase [Pinus pinaster]	242071198	XM_002450831.1	81	3.6522e-32	Sorghum bicolor hypothetical protein, mRNA	K00660	CHS	chalcone synthase	http://www.genome.jp/dbget-bin/www_bget?ko:K00660	O65872	1335	2.02807e-179	Chalcone synthase OS=Pinus strobus GN=CHS PE=2 SV=1	PF08541//PF08545//PF02797//PF08392//PF00195	3-Oxoacyl-[acyl-carrier-protein (ACP)] synthase III C terminal//3-Oxoacyl-[acyl-carrier-protein (ACP)] synthase III//Chalcone and stilbene synthases, C-terminal domain//FAE1/Type III polyketide synthase-like protein//Chalcone and stilbene synthases, N-terminal domain	GO:0006633//GO:0042967//GO:0008610//GO:0009058	fatty acid biosynthetic process//acyl-carrier-protein biosynthetic process//lipid biosynthetic process//biosynthetic process	GO:0004315//GO:0016746//GO:0016747	3-oxoacyl-[acyl-carrier-protein] synthase activity//transferase activity, transferring acyl groups//transferase activity, transferring acyl groups other than amino-acyl groups	GO:0005835//GO:0016020	fatty acid synthase complex//membrane	--	--
comp95356_c2	2824	148610282	ABQ95960.1	1194	6.22991e-152	chalcone synthase [Brassica juncea var. multiceps] >gi|148610292|gb|ABQ95965.1| chalcone synthase [Brassica rapa subsp. chinensis] >gi|148610300|gb|ABQ95969.1| chalcone synthase [Brassica juncea]	--	--	--	--	--	K00660	CHS	chalcone synthase	http://www.genome.jp/dbget-bin/www_bget?ko:K00660	P17818	1185	7.37643e-152	Chalcone synthase OS=Matthiola incana GN=CHS PE=2 SV=1	PF00195//PF08392//PF02797//PF08545//PF08541//PF02102	Chalcone and stilbene synthases, N-terminal domain//FAE1/Type III polyketide synthase-like protein//Chalcone and stilbene synthases, C-terminal domain//3-Oxoacyl-[acyl-carrier-protein (ACP)] synthase III//3-Oxoacyl-[acyl-carrier-protein (ACP)] synthase III C terminal//Deuterolysin metalloprotease (M35) family	GO:0006508//GO:0009058//GO:0008610//GO:0008152//GO:0006633//GO:0042967	proteolysis//biosynthetic process//lipid biosynthetic process//metabolic process//fatty acid biosynthetic process//acyl-carrier-protein biosynthetic process	GO:0016746//GO:0016747//GO:0004222//GO:0004315	transferase activity, transferring acyl groups//transferase activity, transferring acyl groups other than amino-acyl groups//metalloendopeptidase activity//3-oxoacyl-[acyl-carrier-protein] synthase activity	GO:0016020//GO:0005835	membrane//fatty acid synthase complex	--	--
comp95482_c0	1188	294845747	ADF43045.1	763	1.62529e-94	chalcone synthase 4 protein [Brassica rapa subsp. rapa]	--	--	--	--	--	K00660	CHS	chalcone synthase	http://www.genome.jp/dbget-bin/www_bget?ko:K00660	P17818	755	1.94293e-94	Chalcone synthase OS=Matthiola incana GN=CHS PE=2 SV=1	PF00195//PF08392//PF02797//PF08545//PF08541	Chalcone and stilbene synthases, N-terminal domain//FAE1/Type III polyketide synthase-like protein//Chalcone and stilbene synthases, C-terminal domain//3-Oxoacyl-[acyl-carrier-protein (ACP)] synthase III//3-Oxoacyl-[acyl-carrier-protein (ACP)] synthase III C terminal	GO:0009058//GO:0008610//GO:0008152//GO:0006633//GO:0042967	biosynthetic process//lipid biosynthetic process//metabolic process//fatty acid biosynthetic process//acyl-carrier-protein biosynthetic process	GO:0016746//GO:0016747//GO:0004315	transferase activity, transferring acyl groups//transferase activity, transferring acyl groups other than amino-acyl groups//3-oxoacyl-[acyl-carrier-protein] synthase activity	GO:0016020//GO:0005835	membrane//fatty acid synthase complex	--	--
comp95482_c1	485	310894083	ADP37944.1	330	2.30742e-36	chalcone synthase [Fragaria chiloensis]	83281123	AB219147.1	48	2.22109e-14	Iris germanica IgCHS1 mRNA for chalcone synthase, complete cds	K00660	CHS	chalcone synthase	http://www.genome.jp/dbget-bin/www_bget?ko:K00660	O65872	336	4.50839e-36	Chalcone synthase OS=Pinus strobus GN=CHS PE=2 SV=1	PF00195	Chalcone and stilbene synthases, N-terminal domain	GO:0008152//GO:0009058	metabolic process//biosynthetic process	GO:0016746//GO:0003824	transferase activity, transferring acyl groups//catalytic activity	--	--	--	--
comp96052_c0	1370	27368100	AAN87170.1	1431	0	chalcone synthase [Pinus pinaster]	514809124	XM_004979334.1	160	3.60248e-76	PREDICTED: Setaria italica chalcone synthase C2-like (LOC101760249), mRNA	K00660	CHS	chalcone synthase	http://www.genome.jp/dbget-bin/www_bget?ko:K00660	O65872	1429	0	Chalcone synthase OS=Pinus strobus GN=CHS PE=2 SV=1	PF05381//PF00195//PF08392//PF02797//PF08545//PF08541	Tymovirus endopeptidase//Chalcone and stilbene synthases, N-terminal domain//FAE1/Type III polyketide synthase-like protein//Chalcone and stilbene synthases, C-terminal domain//3-Oxoacyl-[acyl-carrier-protein (ACP)] synthase III//3-Oxoacyl-[acyl-carrier-protein (ACP)] synthase III C terminal	GO:0006144//GO:0042967//GO:0006633//GO:0008610//GO:0009058//GO:0016032	purine nucleobase metabolic process//acyl-carrier-protein biosynthetic process//fatty acid biosynthetic process//lipid biosynthetic process//biosynthetic process//viral process	GO:0004315//GO:0016747//GO:0003968//GO:0016746	3-oxoacyl-[acyl-carrier-protein] synthase activity//transferase activity, transferring acyl groups other than amino-acyl groups//RNA-directed RNA polymerase activity//transferase activity, transferring acyl groups	GO:0031379//GO:0005835//GO:0016020	RNA-directed RNA polymerase complex//fatty acid synthase complex//membrane	--	--
